# Supplementary material for: Trans-regulatory changes underpin the evolution of the Drosophila immune response
Source: PLoS Genet. 2022 Nov 7;18(11):e1010453. doi: 10.1371/journal.pgen.1010453 (PMC9671443; doi:10.1371/journal.pgen.1010453)
Supplement: S1 Dataset — The column titles include the type of sample in upper case (D. sechellia, D. simulans or hybrid), and the allele the reads were assigned to in lower case (D. sechellia or D. simulans). (CSV) [file pgen.1010453.s001.csv]

	A01.SEC.wasp.dsec	A11.HYB.ctrl.dsec	A11.HYB.ctrl.dsim	A03.SEC.ctrl.dsec	A05.SIM.wasp.dsim	A07.SIM.ctrl.dsim	A09.HYB.wasp.dsec	A09.HYB.wasp.dsim	B01.SEC.wasp.dsec	B11.HYB.ctrl.dsec	B11.HYB.ctrl.dsim	B03.SEC.ctrl.dsec	B05.SIM.wasp.dsim	B07.SIM.ctrl.dsim	B09.HYB.wasp.dsec	B09.HYB.wasp.dsim	D01.SEC.wasp.dsec	D11.HYB.ctrl.dsec	D11.HYB.ctrl.dsim	D03.SEC.ctrl.dsec	D05.SIM.wasp.dsim	D07.SIM.ctrl.dsim	D09.HYB.wasp.dsec	D09.HYB.wasp.dsim
14-3-3epsilon	10324	5734	6284	8276	9636	3971	5771	6527	8211	5159	5469	7085	8004	2984	5698	6281	14145	3992	4187	6383	8792	4029	5051	6239
14-3-3zeta	1739	1219	1041	1633	1803	1815	1053	920	1922	1439	1393	1947	2017	1277	1226	1049	2382	1224	1090	1565	2445	2052	1174	1050
AANATL2	568	2123	10690	2627	4565	412	1406	9568	756	2483	12502	2901	6758	715	1120	8689	1246	1835	8058	2068	5581	770	1045	7686
AANATL4	10	1	1	7	0	7	1	2	41	2	0	166	0	139	13	11	37	14	14	48	4	35	13	9
Aatf	816	548	250	801	295	531	370	139	679	544	191	919	232	299	408	126	883	453	181	565	280	541	401	152
aay	682	397	577	1005	607	1816	200	291	2583	387	583	2640	539	1429	269	353	2265	403	496	1346	543	2054	219	310
ABCD	430	403	438	546	597	477	303	363	616	425	521	577	630	321	350	427	643	388	395	550	721	562	290	402
Ac78C	7910	2804	1621	5940	4191	53	3396	1968	8671	1880	1132	2659	3139	116	3570	2091	12093	2076	1125	5012	3192	534	3032	1735
Acf	795	650	627	1015	488	846	298	227	537	407	390	376	263	776	274	246	754	362	375	694	360	808	303	261
Acph-1	146	132	226	156	230	489	76	142	120	116	220	174	222	286	69	149	186	98	183	160	236	405	100	150
Act5C.Act42A.Dsim_GD10342	79193	44923	55254	49013	90683	19819	61856	71411	69972	40597	48546	44508	105664	16244	63185	71704	130722	36460	42997	48090	96446	28432	60894	70294
Act5C.Act42A.Dsim_GD16764	147225	67217	104123	89482	204299	34027	83595	130929	110909	55383	85839	77779	216177	25043	80387	119488	196764	48294	73901	85840	205470	48053	74969	117116
Ada3	574	387	467	519	651	496	293	357	530	348	361	403	612	418	329	348	842	294	326	445	665	602	313	360
AdamTS-A	1394	220	363	482	1434	44	330	590	1009	108	166	176	932	51	331	489	1098	181	332	470	873	92	265	476
Adf1	208	139	249	164	468	147	103	216	209	117	292	152	509	111	100	220	283	103	212	150	482	162	118	205
Adgf-A	1849	2243	4764	2617	11541	762	3143	7202	3514	1556	3453	2644	11232	700	2891	6748	4725	1757	3815	2164	8624	1673	3066	6755
Adgf-A2	29	8	143	45	312	29	27	164	43	13	94	17	237	43	14	186	49	19	138	20	331	74	14	122
Adgf-B	3	0	14	2	50	1	1	9	2	1	10	0	19	2	2	11	2	2	7	2	26	1	1	7
Adgf-C	720	326	94	823	35	8	333	96	895	358	114	1428	51	13	398	77	1220	245	68	629	36	12	333	55
Adk3	492	612	45	653	28	64	589	46	574	809	78	1034	31	64	542	31	898	531	89	555	44	51	543	42
agt	50	79	113	60	129	295	24	40	57	72	101	83	81	148	22	41	77	49	57	38	98	198	26	43
Ak1	3824	2436	216	3116	349	10	3686	298	4091	2898	179	6772	368	31	3989	256	7616	1980	191	2712	382	42	3418	234
Ak3	486	364	424	763	329	1197	193	224	913	415	456	1237	271	833	229	278	733	445	414	646	497	1544	211	257
Akh	165	96	205	108	232	14	118	232	236	116	263	231	362	19	108	216	292	58	157	134	408	118	113	209
Akr1B	3044	1954	2102	3450	2289	6143	867	980	3710	1894	1905	7088	2462	3502	1061	1088	3424	1392	1554	1843	2664	5404	1026	1090
Akt1	707	591	659	614	945	411	521	527	592	426	543	289	807	363	487	557	948	428	466	621	822	500	487	594
Aladin	185	183	210	222	182	363	76	107	143	205	184	221	167	190	98	119	204	149	139	188	214	331	117	124
AlaRS	3349	2747	2029	3833	2053	2897	1634	1119	2994	2253	1391	3216	1775	2448	1714	1243	3821	1998	1392	3007	2055	3598	1753	1309
Alas	807	727	641	829	805	678	476	440	1051	628	645	943	797	586	573	505	1258	551	504	704	883	838	530	468
Aldh-III	608	331	298	822	365	547	197	166	813	304	248	751	241	615	244	216	873	319	313	739	290	676	198	196
Aldh7A1	2398	3633	3648	4345	1569	7104	1671	1214	3863	3448	2886	5747	1416	4010	1955	1639	4227	3551	3001	5856	1776	6952	2152	1629
Alg10	244	341	230	360	208	486	196	112	279	435	244	549	239	272	226	142	368	351	181	359	280	440	263	154
Alg11	516	563	607	674	562	1071	298	370	585	554	714	848	662	617	326	411	684	464	570	647	756	1204	376	454
Alg12	448	320	220	518	314	361	200	150	470	271	160	434	269	359	206	153	515	234	178	453	240	474	205	160
Alp8.Alp2.Dsim_GD25137	3625	29	29	200	0	105	7	47	28132	14	11	38823	28	3058	102	13	28909	6	3	3007	14	494	633	386
alpha-Est1	698	603	246	1035	134	633	269	122	1437	588	243	1829	134	409	348	194	970	551	286	1280	182	732	338	179
alpha-Est3	287	389	337	663	147	1746	110	95	401	353	390	746	184	1079	112	112	390	328	339	468	296	1337	139	139
alpha-Est6	200	89	68	149	107	25	82	43	177	60	37	69	81	40	75	47	266	98	57	157	89	21	60	45
alpha-Est7	8299	6676	3011	7445	5451	992	8253	3860	9592	6056	2600	12514	6039	805	8009	3429	16245	5042	2214	8262	5077	1305	8074	3648
alpha4GT1	1116	812	567	1097	796	706	527	486	1055	855	745	1026	977	427	607	535	1463	732	515	1105	961	768	547	440
alphaSnap	865	563	563	775	777	678	503	473	799	607	564	1046	885	397	480	459	1194	470	432	658	899	674	478	438
alphaTub85E	178438	106669	11045	124282	27483	425	170770	17739	170940	98559	8552	156753	32036	484	169491	16377	330547	89011	7395	120477	26880	1871	164763	15734
Ama	823	1774	2565	1734	884	4938	543	824	530	1520	2238	1111	711	2207	493	717	870	2082	2762	2686	1188	4093	764	1042
AMPKalpha	1230	791	762	1012	1023	656	531	534	1449	591	538	935	870	613	589	496	1890	572	489	1010	885	665	531	486
amx	460	229	226	384	319	264	212	241	349	248	229	466	447	137	248	224	591	195	154	316	393	265	195	241
ana3	159	168	165	209	150	250	62	66	113	115	121	116	133	262	59	66	187	102	124	184	124	245	63	73
Ance-5	5268	5762	4582	8781	2131	20391	1527	1343	4662	4057	3322	9799	1440	10891	1682	1440	4853	3136	2702	6367	2133	15069	1896	1581
Ank	4718	3104	2484	4584	3884	2208	2292	1903	4665	2411	2000	3597	3207	2285	2583	1874	6169	2475	1849	4458	3380	2670	2406	1939
antr	18	10	30	28	47	20	15	28	27	27	51	30	36	22	17	25	25	14	41	27	46	31	14	27
AnxB10	3725	2545	3566	3179	4695	1815	2321	3310	3105	2988	3992	3383	5892	1047	2591	3410	5573	2362	3140	2949	6400	2174	2304	3117
AnxB11	1581	1417	3835	1180	5327	5542	971	2668	1735	1442	3266	1388	5637	3271	1006	2660	1933	1008	2482	1033	5859	4825	964	2427
AnxB9	8250	5418	9048	5202	16684	4615	5311	9781	7764	5178	8966	5975	19822	3061	5257	9493	11913	4425	7262	5387	22143	6679	4962	8829
aos	222	40	32	75	451	1	121	108	221	16	20	60	346	9	77	79	365	26	28	85	367	6	122	88
AOX3.AOX4.Dsim_GD20336	1725	1963	1167	2390	1067	1666	743	636	2243	1216	821	2110	937	1423	860	652	1984	1082	591	1761	1027	1982	875	702
AP-1mu	796	467	493	817	662	644	406	418	631	402	543	700	740	446	357	493	1006	382	472	588	841	639	362	414
AP-1sigma	160	95	99	155	172	113	120	112	193	146	153	235	259	65	142	148	330	107	124	132	268	144	123	123
AP-2alpha	2396	2197	1548	3159	1500	2311	952	794	2085	1340	1100	1342	1176	1992	1045	894	2901	1359	1086	2749	1240	2345	1233	962
AP-2sigma	957	773	846	892	999	911	830	861	847	925	1039	1752	1642	393	757	906	1552	576	719	745	1636	931	780	917
Apc	10971	6111	3456	10024	5445	686	4890	2886	9861	3564	2152	2537	4025	1046	4861	2833	14097	4043	2378	8096	4291	1422	4399	2579
Apc2	337	182	201	333	164	258	85	79	219	139	182	270	161	249	106	121	358	165	179	284	188	316	97	141
aPKC	348	232	183	335	389	221	177	151	328	235	142	156	375	163	193	190	485	241	171	260	390	240	186	192
Aps	114	131	346	122	517	712	47	248	121	116	305	102	397	501	86	241	156	89	288	97	484	628	79	219
aqz	562	237	179	529	248	361	154	74	584	209	136	574	147	392	186	81	712	217	131	531	196	445	161	111
Arf102F	597	418	490	616	641	544	442	531	499	592	669	1326	870	317	479	551	717	330	388	408	864	532	353	476
ArfGAP3	684	443	521	549	635	603	316	384	710	325	458	557	600	454	385	398	892	296	368	441	604	661	354	398
Arfip	1094	539	499	694	1026	340	513	486	820	432	405	662	985	285	543	501	1420	336	386	577	986	395	521	474
Argk	258	14	22	74	188	1124	34	72	302	9	35	561	156	8873	237	612	520	20	45	100	106	367	37	80
Arl2	276	187	172	255	283	85	215	213	224	242	236	505	402	40	218	275	402	132	162	185	438	96	204	194
Arl5	249	159	234	178	307	158	138	235	227	111	214	218	401	109	149	225	324	95	155	160	366	206	152	228
Arp2	3789	2300	2554	3058	4388	1721	2200	2583	3727	2000	2221	2389	4338	1319	2232	2624	5667	1934	2041	2838	4702	2300	2391	2489
Arp3	4018	2586	2046	3174	3408	1209	2795	2206	3648	2692	2165	2633	3991	781	2721	2108	6694	2221	1759	3012	3942	1361	2907	2175
Arpc1	11527	7762	1449	8066	1384	928	7613	1319	11229	7353	1380	10942	4003	854	8192	1889	17973	6218	2164	7678	2719	619	7520	2563
Arpc3B	2549	2448	2149	2835	2778	1870	2478	2281	2872	3600	2944	6072	3932	907	2696	2479	4508	2112	1788	2316	3971	1743	2242	2115
Arpc4	2151	1612	1214	1700	1696	980	1750	1245	1648	2204	1641	3161	2477	511	1852	1301	2873	1354	975	1342	2562	976	1609	1158
Arpc5	1948	1538	991	1397	1580	893	1560	1090	1568	1655	1081	2818	2094	504	1566	1068	2746	1313	824	1348	2200	995	1544	1072
arr	1169	409	213	587	192	321	160	116	480	265	160	248	163	462	194	95	414	297	158	563	178	410	169	155
Art4	209	167	252	254	183	262	57	125	218	105	182	137	120	282	76	118	204	139	184	230	159	331	94	141
Art8	209	220	242	308	231	633	123	114	181	262	274	337	293	314	143	151	242	189	210	184	348	606	155	158
arx	197	118	49	258	52	155	76	31	100	162	76	295	40	99	61	35	170	109	56	131	61	138	73	45
asl	334	238	391	374	315	523	96	150	211	143	223	176	190	453	95	166	323	149	222	283	223	538	94	147
asp	226	406	313	441	252	634	106	104	154	200	152	133	177	671	122	86	206	215	171	265	234	712	154	106
ast	743	432	231	771	251	334	255	132	603	306	151	670	178	296	272	101	687	305	109	561	189	359	273	146
Atac2	163	140	83	152	61	116	67	34	122	93	48	140	58	95	55	29	143	72	42	151	45	102	72	29
Atf3	347	116	105	308	106	185	48	42	481	72	65	156	49	252	61	43	424	83	67	319	72	254	59	68
Atf6	503	385	576	503	959	942	380	493	533	486	790	440	1034	596	405	636	595	415	531	519	1295	973	358	535
Atg13	882	450	316	710	458	318	352	244	809	398	226	532	454	313	438	251	1302	325	198	704	411	335	416	274
Atg18b	239	272	272	290	430	198	256	279	234	231	300	246	504	181	218	258	391	241	279	407	441	215	243	284
Atg3	661	618	613	740	769	720	530	487	720	706	739	1064	979	415	582	558	1031	537	533	630	952	685	577	532
Atg4a	513	413	515	519	587	551	298	341	522	369	443	610	625	378	326	354	767	294	409	552	659	600	331	400
Atg6	341	200	262	345	395	397	149	227	300	165	271	365	437	240	146	236	448	144	215	243	422	375	133	242
Atg8a	1094	1157	827	1162	1042	760	965	805	1067	1280	894	2112	1226	478	886	670	1858	1014	709	1122	1232	744	1104	813
atilla	106	227	957	92	1952	73	248	1011	89	246	681	333	4329	221	271	1441	110	129	895	60	2465	201	238	1445
Atox1	516	583	380	436	436	2278	452	231	493	835	556	994	641	1117	525	252	658	571	401	441	682	2140	426	290
ATP6AP2	916	747	1775	837	2886	1633	632	1647	1244	643	1760	1330	3125	1309	665	1703	1420	582	1395	842	2936	1949	682	1828
Atpalpha	4419	3342	5110	3637	8440	2573	2279	3546	5348	2120	3029	2133	6146	3498	2112	3304	6277	2088	3090	3373	6426	4426	2335	3555
aurA	97	218	203	225	201	455	80	82	66	179	223	151	167	223	68	103	117	180	156	126	247	509	106	101
awd	4455	6008	5635	6055	7048	10665	4141	4238	3602	6602	6479	11428	8376	5506	4048	4096	5140	5124	4779	4890	9697	11058	4336	4272
axed	3302	2615	3153	3357	4849	328	2554	3264	3228	2030	2834	3000	4340	375	2328	2979	6069	1603	2350	2494	4210	689	2324	3088
B4	4388	1637	1333	2461	2679	186	1557	1200	3767	1306	1048	1091	2236	256	1693	1260	5435	1240	1033	2341	2506	521	1632	1236
bam	313	1092	762	276	865	2192	525	298	234	1046	579	479	760	1322	568	322	341	844	533	357	899	2128	661	374
barr	214	282	242	326	226	415	107	79	154	199	165	244	155	369	113	86	226	156	152	222	168	441	134	107
bbc	625	380	318	665	510	758	249	213	921	330	282	563	448	606	290	280	878	371	316	609	570	1370	262	249
BBS5	28	4	0	20	20	1	4	4	57	10	3	26	24	1	8	6	52	6	0	22	33	12	2	1
bc10	234	230	184	238	218	130	205	144	264	254	184	345	275	106	227	124	418	179	145	213	242	160	229	139
bchs	1202	722	778	1577	1422	194	629	646	1202	456	459	311	982	419	661	735	1838	564	630	1289	1020	373	523	577
bdg	331	246	181	417	189	294	126	97	690	204	155	341	139	282	169	106	492	220	158	395	184	306	139	110
Bdp1	460	320	218	516	188	373	172	121	343	287	199	435	187	242	178	114	448	200	162	340	200	332	168	122
be	1252	902	1053	1241	1439	369	604	838	1561	694	760	817	1166	375	677	838	2109	599	581	1218	1121	506	701	847
ben	1472	1179	1690	1425	2571	1616	1474	2356	1548	1563	2021	2055	3259	1071	1545	2268	2257	1165	1488	1400	3263	1596	1437	2194
Best1	1043	806	179	796	737	141	607	178	922	577	140	687	603	123	671	171	1121	676	136	743	596	178	644	178
Bet1	717	377	514	584	790	718	474	591	710	463	611	930	955	439	449	619	960	361	495	515	1023	856	424	573
betaggt-I	3493	1675	1128	2680	1909	540	2128	1300	3728	1751	1093	2850	2216	401	2241	1392	6072	1327	866	2330	2302	670	2078	1257
betaGlu	1529	1495	1157	2246	905	1575	686	548	1188	1091	883	1847	805	1098	630	570	1684	1002	785	1806	901	1625	782	621
Blm	320	218	237	351	187	313	80	97	261	127	147	153	138	282	90	95	240	127	116	242	166	286	92	97
bmm	754	936	818	756	2129	188	949	833	725	702	628	582	1820	267	946	869	1210	712	631	850	1420	384	979	852
BomBc3	23	0	0	3	8	0	7	0	580	0	0	23	2	3	7	4	201	1	1	8	1	0	4	1
BomS2	279	1	0	11	132	3	0	0	4435	0	0	1160	15	0	6	1	2497	1	0	105	27	0	0	1
bond	122	0	1	18	0	287	0	0	11	0	0	58	1	324	0	2	53	0	0	0	1	3	0	0
Boot	21	80	64	39	58	162	44	33	26	96	60	55	54	92	48	35	33	72	64	57	63	147	54	31
bora	70	103	164	115	187	319	44	78	26	74	130	102	177	160	70	65	67	90	113	90	201	297	74	82
BORCS6	61	71	43	69	66	44	48	27	70	59	46	83	66	36	51	42	84	43	47	63	71	53	39	35
bou	44	25	34	61	18	40	13	19	69	36	18	124	4	95	31	25	53	42	28	111	30	160	23	13
BoYb	23	87	58	62	266	250	19	18	20	54	39	24	221	221	39	21	22	73	25	49	221	287	37	27
Brms1	290	165	199	277	184	184	126	127	257	171	164	384	226	138	116	129	365	151	153	222	250	161	134	123
bt	205	13	14	76	31	240	24	11	372	20	16	164	35	1769	38	33	356	21	21	63	34	114	12	13
Btk29A	161	174	216	246	70	323	45	75	90	125	169	96	50	307	63	63	166	149	176	212	72	273	69	95
btl	696	281	2118	458	3523	96	240	2466	701	231	1554	246	3264	198	221	2194	1128	269	1601	621	2678	473	277	2350
Bub3	516	652	623	708	613	942	334	381	376	552	632	653	579	611	381	410	613	479	481	525	711	943	410	382
BubR1	385	383	323	593	259	489	116	72	237	235	225	214	167	468	130	96	317	233	165	462	195	509	139	146
bwa	15	1	17	6	39	5	0	13	15	1	20	13	29	10	2	16	12	3	13	12	19	5	4	26
by	80	25	40	42	71	96	15	23	267	14	31	124	30	276	21	35	165	18	27	79	47	70	10	27
bys	246	221	381	294	395	756	110	226	175	175	301	346	308	469	128	223	223	147	308	196	371	784	122	228
c11.1	471	289	483	384	740	191	185	363	638	218	349	256	617	209	216	352	663	215	363	347	648	359	183	331
C1GalTA	763	511	621	786	623	1351	258	305	470	440	598	611	495	714	249	281	608	350	503	476	643	1187	288	327
Caf1-180	1322	1005	1009	1465	895	1326	403	443	950	594	552	692	631	1138	473	421	1361	554	532	960	717	1334	437	484
CAH3	731	286	325	469	490	232	327	350	844	323	291	742	490	126	337	332	1038	212	233	334	520	256	268	283
CAHbeta	124	67	50	137	87	59	68	47	152	79	53	191	99	33	102	64	210	55	41	92	102	95	61	45
cal1	220	181	205	216	173	336	53	68	131	114	154	132	144	297	76	93	173	131	136	163	151	309	56	85
CalpA	2348	1563	3240	1669	6875	1125	1691	3650	2232	1345	2693	1595	7433	1190	1771	3555	3418	1089	2099	1563	6160	1692	1602	3381
CalpC	353	63	64	397	91	225	39	42	227	55	72	259	109	199	45	34	395	44	56	263	113	192	45	41
Cals	755	753	751	912	1042	945	477	608	838	710	901	713	1158	606	512	617	1083	672	682	924	1267	1050	487	606
Cam	10845	5284	6779	7696	14122	2012	7333	9102	7890	6193	7707	8336	15831	1607	7369	8934	15064	4384	5415	6449	16681	3351	7285	9041
CanB.CanB2.Dsim_GD15356	291	210	305	333	479	446	179	277	321	270	358	424	558	282	217	257	434	186	274	285	655	466	220	296
CAP	2542	2425	5112	2936	10045	566	2308	4780	3682	1619	3359	1099	7818	1328	2233	4940	4416	1799	3637	2214	7801	1394	1948	4133
Cap-D2	285	470	472	550	365	781	160	135	209	227	287	219	256	737	183	178	275	249	257	406	330	787	165	207
Cap-H2	141	97	120	176	110	181	40	55	130	73	72	72	61	177	49	33	123	65	65	136	81	196	44	52
capu	1472	666	1241	951	3247	316	748	1334	1531	585	938	592	2632	387	861	1480	2260	514	838	942	2585	861	683	1203
car	831	512	466	769	684	561	410	335	807	546	447	598	649	349	514	400	1191	412	364	654	787	615	411	406
CASK	404	242	413	321	1021	147	232	454	409	179	296	148	804	180	237	554	593	194	273	276	814	284	172	440
Catsup	813	667	989	1031	807	1705	384	460	1044	591	698	1412	743	1387	396	556	974	528	663	911	787	1775	443	534
cav	125	156	127	173	105	358	84	47	109	193	147	272	113	171	65	66	139	103	93	152	159	282	108	79
cbs	513	257	211	468	255	242	238	239	379	247	168	386	283	188	239	160	606	202	135	322	328	250	230	223
CCT1	5533	2613	2418	3599	4290	1889	2932	2763	4507	2455	2202	3890	4543	1253	3100	2881	8155	2317	1987	3523	5063	2250	3081	2752
CCT2	10588	5166	4693	7764	7651	3708	5544	4895	8747	5031	4326	6389	8071	2110	5963	5082	15191	4166	3472	6309	8389	3937	5554	4617
CCT3	12258	6298	5299	8379	9624	4160	6932	5617	10250	6028	4800	7834	9831	2866	6877	6101	17828	4604	4047	7085	9985	5023	6839	5542
CCT4	11429	5552	5069	7793	9635	4314	6007	6229	9744	5729	5394	6545	10115	2435	6614	6087	16745	4758	3861	6542	12265	5332	6521	5657
CCT5	8687	4758	5039	6718	10051	3899	5277	5512	7005	4559	4688	5016	10268	2450	5376	5827	11879	3583	3884	5654	10808	4897	5173	5616
CCT6	12843	6279	7675	9138	14040	6707	7142	8415	11226	6355	6953	7637	14090	3910	7724	8795	19948	5524	6252	8631	17025	7709	7274	8717
CCT8	13136	7428	8342	9904	12287	6817	7972	9153	10344	7099	8710	8099	13861	3918	7985	9161	18883	5759	6330	8568	14236	7489	8122	9165
Ccz1	1612	1228	182	1153	268	70	1204	190	1527	1333	214	1546	310	59	1185	236	2390	869	112	1067	298	78	1126	166
CD98hc	37082	18807	20087	25645	26931	3428	25053	26562	40030	17622	19988	24969	33577	2819	24311	27126	63125	15746	17636	25639	30975	6815	25193	27667
Cda4	54	0	1	10	5	142	0	2	27	2	1	28	1	374	7	10	35	0	0	1	1	8	1	0
CDase	148	278	529	306	144	890	75	176	67	170	337	99	126	541	84	164	127	162	364	254	127	785	112	220
Cdc42	2711	2105	1880	2377	2496	1738	1740	1652	2335	2023	1720	1555	2487	1030	1670	1450	3242	1604	1300	1861	2449	1633	1610	1502
Cdc45	165	152	211	216	236	377	79	134	180	153	200	143	178	280	86	123	197	114	153	151	194	407	95	127
CDC50	380	210	371	335	512	429	165	320	411	236	333	426	547	329	193	309	500	222	337	388	553	513	215	315
Cdc7	540	365	407	668	677	229	259	391	663	278	299	459	609	269	313	423	848	274	249	557	523	286	265	350
CdGAPr	2967	1678	1285	2467	1708	570	1292	1113	3404	1066	869	782	1189	591	1444	1189	4116	1130	902	2237	1279	852	1280	948
Cdk1	383	562	497	653	374	1012	303	278	172	747	629	697	419	412	335	334	322	550	461	427	547	875	345	280
Cdk2	112	147	103	138	92	177	60	58	107	119	110	178	62	117	67	66	121	104	84	125	94	189	79	50
Cdk5	256	176	358	196	547	367	159	301	222	173	432	232	738	212	190	378	341	139	293	147	684	348	152	288
Cds	955	1031	1365	941	2283	812	1005	1388	1148	961	1201	923	2330	547	995	1256	1704	749	980	967	2272	1021	1143	1362
Ced-12	2203	1391	1167	1931	1494	982	1012	833	1808	900	807	1446	1335	781	996	786	2984	882	699	1518	1148	1053	1049	899
ced-6	2023	1316	1676	2635	1503	4920	558	574	2076	1172	1396	1918	1022	2877	539	578	2028	1100	1247	2237	1359	4107	649	766
Cen	587	337	339	547	569	321	260	329	623	314	363	441	482	256	297	309	798	221	296	463	611	379	301	336
CenB1A	2833	1598	1101	2305	1507	413	1340	981	2937	1758	1186	2029	1729	326	1631	1183	3591	1294	828	1861	1805	567	1298	925
cert	920	567	758	772	1114	394	369	635	1056	424	722	851	1089	404	382	603	1104	364	572	696	988	639	317	586
CG10063	8	7	83	18	49	65	7	31	3	12	64	121	99	22	7	29	6	7	49	7	79	45	4	35
CG10068	210	163	229	190	386	288	155	242	249	161	282	278	518	212	145	252	331	150	217	185	526	328	168	239
CG10073.CG10081.Dsim_GD11450	0	53	13	2	27	3	52	6	0	58	8	11	21	4	44	13	2	45	6	5	14	3	55	15
CG10098	843	355	328	569	455	272	358	315	768	370	329	686	625	189	387	336	1166	285	305	486	608	277	374	328
CG10126	835	331	82	488	71	27	462	99	872	305	94	1308	114	40	526	100	1250	250	70	377	84	1	373	89
CG10211	68	7	0	30	15	97	8	8	96	9	2	30	1	1597	66	60	70	12	7	17	13	11	8	5
CG10232	886	667	1748	532	2214	93	804	1896	1083	571	1546	813	2461	191	772	1524	1160	436	1237	412	2064	446	504	1734
CG10286	1616	1089	959	1427	1027	1557	654	599	1156	904	818	1353	993	1032	724	644	1602	710	682	995	982	1742	683	606
CG10336	93	69	97	85	81	177	23	48	49	72	88	114	82	115	36	55	79	41	58	67	85	168	43	41
CG10341	457	304	403	448	488	597	153	199	408	202	275	417	365	463	171	211	536	181	232	357	445	750	132	243
CG10347	1301	980	992	1327	1335	1237	784	693	1435	980	863	1399	1476	792	828	730	1925	799	775	1155	1563	1310	767	779
CG10376	635	442	445	519	721	349	311	365	831	349	367	447	704	316	366	435	945	291	309	462	678	454	354	390
CG10383	919	399	650	724	1698	344	394	665	967	274	404	713	1464	375	366	580	1387	227	386	642	1266	424	400	552
CG10413	3304	3639	2325	3930	2805	1343	2227	1697	3037	2647	1755	1702	2572	1346	2263	1710	4300	2804	1866	3485	2614	1849	2640	2011
CG10425	3238	1612	1768	2645	2517	1501	1651	1677	3043	1506	1569	3709	2744	963	1473	1492	4759	1112	1278	2071	2421	1610	1607	1728
CG10433	268	190	146	306	296	15	272	204	523	256	258	506	377	33	267	204	398	164	120	169	385	245	189	174
CG10435	399	307	323	396	469	355	224	314	379	332	323	396	570	230	258	293	485	213	273	358	608	379	233	320
CG10444	130	75	156	122	442	108	71	182	212	77	165	115	523	107	62	206	225	52	152	127	508	367	66	237
CG10445	16	17	28	25	20	77	10	7	6	15	12	9	20	57	7	15	13	14	16	9	15	81	8	14
CG10465	241	272	223	331	319	292	204	201	260	396	292	555	403	162	280	229	408	259	199	272	388	238	240	193
CG10467	10281	10808	15355	21661	5210	45850	5093	5980	8737	11226	16803	20108	6094	22180	4883	5494	15427	8089	12526	12735	8135	33081	5648	6876
CG10469	2153	1465	1359	3513	768	4932	606	540	1582	1125	1180	3715	805	2897	549	487	2556	996	1064	2177	991	3823	645	540
CG10477	0	0	0	1	7	6	0	0	1	1	0	0	1	1556	1	0	0	0	0	2	0	31	0	23
CG10512	3612	2789	1153	3294	1803	1271	3559	1335	4221	2675	1148	4210	2096	1237	3768	1519	7001	2560	886	3762	1895	1615	3726	1287
CG10543	211	114	116	291	141	214	67	56	250	87	57	82	89	229	75	51	287	76	74	196	104	216	86	69
CG10559	9	7	21	11	61	155	3	15	7	2	22	12	87	211	10	22	11	5	17	6	106	143	1	37
CG10565	1006	779	576	1147	858	1186	487	375	919	591	526	1055	673	754	550	425	1038	510	461	909	846	1314	486	381
CG10576	4135	3137	3164	4192	3609	6263	2210	2160	3397	3103	3234	3213	3610	3515	2326	2403	4509	2474	2607	3030	4531	6149	2245	2273
CG10602	2649	3082	2497	3364	2114	8845	1443	1099	2596	2286	2290	3436	2517	5820	1436	1269	3576	1955	1855	2761	2569	6738	1685	1321
CG10616	826	515	575	669	702	636	484	470	762	486	474	982	734	445	431	525	1134	423	464	625	768	674	512	431
CG10663	289	2	42	18	3722	4	9	136	348	6	114	26	2570	8	12	205	222	8	70	35	5426	1240	8	77
CG10702	7	5	21	18	149	25	2	30	11	10	11	13	132	26	8	39	16	12	22	7	121	19	7	35
CG1074	275	213	218	374	211	375	131	110	253	250	216	402	220	198	163	139	303	236	167	302	250	344	152	138
CG10803	162	102	388	113	762	448	50	354	160	62	309	70	582	364	57	382	186	63	334	131	735	565	42	297
CG10809	245	185	244	221	378	153	166	187	270	132	210	174	355	139	119	188	419	138	176	153	342	145	151	193
CG10877	250	237	316	329	109	1513	107	127	218	201	293	759	121	1009	107	151	653	138	225	346	117	1165	146	205
CG10898	213	107	109	129	219	112	154	122	223	109	103	326	303	130	154	118	386	82	90	138	341	87	118	99
CG10914	195	91	62	175	83	125	74	37	200	84	62	203	79	76	83	23	249	79	42	173	90	133	63	50
CG1092	2613	2289	2700	4069	1622	8992	828	1053	1996	2496	2763	4947	1583	5041	944	1118	2545	1909	2132	2969	2143	8123	1139	1441
CG10932	2185	1924	1256	2525	841	2464	1131	728	3335	2559	1646	5766	1272	1770	1627	952	3996	1808	1204	2397	1499	2574	1423	847
CG1105	1551	990	1263	1270	1868	711	978	1244	1511	1051	1493	1559	2420	527	1186	1368	2459	808	1100	1236	2318	862	1059	1309
CG11070	1420	903	908	1370	1260	935	675	720	1450	690	695	989	1312	842	709	679	2064	619	712	1202	1242	1140	801	762
CG11073	140	1	0	14	4	258	0	0	70	1	0	39	0	411	14	13	108	0	0	2	2	3	0	1
CG11109	354	277	259	354	322	332	213	203	294	291	235	457	401	203	220	218	424	241	203	272	356	343	221	208
CG11123	449	330	366	440	400	720	198	188	293	365	352	442	371	396	207	203	440	312	271	335	500	791	272	218
CG11158.CG5418.Dsim_GD17140	793	536	335	933	408	779	389	299	780	705	385	1332	441	494	543	334	1161	481	290	723	606	882	442	237
CG11158.CG5418.Dsim_GD22117	0	0	15	0	97	392	0	13	2	0	13	0	110	200	0	8	1	0	5	0	158	310	0	5
CG11164	77	60	116	103	108	217	26	48	50	61	97	102	100	143	32	70	77	59	93	47	127	205	36	59
CG11168	360	156	236	298	255	132	133	198	413	149	194	184	304	142	155	201	594	133	132	281	339	210	129	168
CG11178	976	666	1139	750	1864	479	526	1014	896	653	908	602	1853	419	606	1033	1299	533	727	656	2002	642	517	966
CG1129	1173	567	480	850	660	652	499	457	964	441	446	1184	767	303	483	441	1416	439	412	589	764	642	421	360
CG11334	300	306	415	417	412	837	166	220	733	247	357	778	390	543	212	295	485	211	357	489	516	1218	167	266
CG11357	1575	726	131	1042	203	102	971	122	1603	726	156	824	205	73	912	140	2756	648	143	1135	224	128	1074	167
CG11396	241	248	255	221	403	184	192	230	238	235	261	254	423	159	199	291	306	154	204	175	537	222	171	234
CG11403	231	232	256	333	294	623	86	101	143	234	266	224	276	386	123	142	248	209	190	249	306	580	131	107
CG11426	1016	177	766	575	1183	36	234	1203	2057	233	782	2918	1437	157	237	1121	2376	188	662	649	1564	318	235	1029
CG11436	161	172	187	222	213	453	77	148	145	170	196	189	222	258	100	143	194	139	171	184	278	382	85	142
CG11438	21	0	0	0	4	29	0	2	10	4	2	15	3	107	1	2	10	1	1	1	0	4	0	4
CG11474	503	279	194	465	227	335	229	133	736	242	138	821	224	300	253	152	763	226	205	623	221	488	211	134
CG11523	51	24	37	48	67	63	32	43	42	42	48	73	83	37	43	53	85	37	35	48	95	68	45	36
CG11655	177	83	36	184	27	87	47	20	287	98	32	215	19	51	72	21	211	82	34	170	36	99	52	26
CG11686	2	33	278	10	116	28	17	195	37	42	333	70	145	22	15	182	19	33	196	19	187	61	18	177
CG11723	187	227	160	205	164	195	203	149	192	272	188	262	277	119	209	153	326	184	146	206	260	207	193	143
CG11737	475	422	536	472	730	535	375	430	731	339	476	597	838	400	369	474	720	374	408	584	806	629	357	452
CG11788	84	87	127	91	129	244	44	69	88	94	116	149	162	133	57	83	108	70	105	95	143	272	47	71
CG11790	184	186	159	222	150	406	103	126	197	201	163	385	187	240	100	130	262	137	156	275	230	407	122	123
CG11791	1	0	85	5	116	159	1	60	2	2	137	6	132	109	5	92	0	3	78	4	95	115	1	55
CG11807	654	418	896	686	2411	299	534	1306	832	294	567	710	2374	277	527	1267	1215	304	650	579	2115	544	475	1184
CG11811	562	498	277	597	465	400	411	283	639	594	308	667	501	288	531	300	986	512	304	652	463	465	545	291
CG11835	4	2	2	8	3	9	3	1	22	2	2	25	0	294	8	11	11	2	1	7	5	9	0	0
CG11883	167	40	180	134	223	19	48	207	382	35	151	143	223	38	66	237	270	41	214	181	227	54	54	220
CG11889.CG11891.CG11878.Dsim_GD21199	1	0	3	1	0	13	2	10	2	2	4	62	13	380	0	3	5	0	3	3	3	88	2	107
CG11927	513	434	340	564	435	348	281	274	453	394	297	526	391	286	292	223	612	296	245	390	401	335	273	211
CG11975	550	399	363	495	460	458	344	291	535	379	352	557	515	259	336	325	764	326	308	438	573	449	321	327
CG11980	205	272	663	287	714	1131	171	409	200	326	715	352	835	652	179	474	216	201	553	254	1039	1276	157	513
CG12004	1550	635	542	981	909	358	641	483	1513	490	418	907	897	326	607	497	2288	471	352	939	931	425	651	523
CG12007	1882	945	790	1391	1378	579	938	763	1837	921	695	1911	1370	472	985	753	2747	734	577	1134	1342	667	1000	782
CG12025	159	130	124	135	222	97	123	91	186	115	131	162	222	110	113	122	206	94	125	181	249	153	118	128
CG12056	33	68	72	49	53	193	24	35	61	63	72	105	50	113	42	19	57	48	55	37	63	185	29	32
CG12065	2413	1642	1618	2436	2990	1915	997	1220	1725	1343	1247	1984	2785	1336	1041	1186	2787	1192	985	1648	2718	1972	1206	1461
CG12075	53	2	3	5	4	99	3	12	31	0	1	22	2	1107	20	35	36	4	2	6	2	4	4	5
CG1208	45237	29366	43599	29010	77082	1684	36037	49918	55439	26622	37979	32605	85749	2539	37981	51539	87707	23151	32880	32598	78623	13153	37962	51799
CG12084	319	203	171	313	172	285	87	85	293	132	146	197	176	242	105	119	295	146	131	281	169	309	107	105
CG12112	525	147	106	352	151	56	181	149	435	230	135	591	255	44	186	95	600	129	99	303	218	53	188	110
CG12128	149	147	196	190	192	376	76	112	169	165	198	272	181	206	86	111	190	136	134	135	246	365	110	97
CG12133	483	24	13	148	42	0	77	25	329	19	18	232	64	2	64	28	525	16	13	93	44	2	89	31
CG12159	176	144	133	194	139	306	100	79	156	122	114	228	163	160	85	90	213	92	98	148	140	213	99	72
CG12177	326	306	241	367	296	944	152	118	411	425	305	581	254	416	183	128	376	299	207	379	307	688	216	129
CG12184.CG12179	148	112	164	206	142	302	41	60	84	71	82	67	99	281	39	68	120	65	104	115	121	323	54	75
CG12206	99	11	11	37	6	202	4	6	40	12	14	72	7	638	20	18	69	7	7	31	9	50	12	1
CG12241	505	328	269	543	411	392	266	216	503	271	230	514	417	261	250	215	633	248	195	431	401	401	256	245
CG12279	283	424	442	447	506	1030	269	322	209	567	651	608	587	430	282	318	337	392	448	360	728	762	266	263
CG12301	400	296	258	414	281	440	174	108	281	253	221	328	216	316	191	147	458	218	154	293	233	536	161	146
CG12321	524	598	462	694	720	638	462	373	610	782	570	1260	943	430	539	372	781	603	450	564	1006	840	531	394
CG12325	208	178	199	269	239	349	90	101	174	96	131	167	167	262	76	116	186	113	150	196	219	416	81	127
CG1234	344	252	325	354	351	556	140	189	218	214	265	260	345	354	158	227	310	192	235	264	383	645	172	214
CG12341	181	122	110	129	168	175	123	120	186	161	138	201	239	107	132	115	286	137	110	131	245	185	129	104
CG12470	34	19	159	36	240	102	33	259	44	30	191	52	288	67	27	218	82	18	161	25	318	96	29	213
CG12499	799	540	393	969	425	576	255	188	676	290	259	413	266	698	286	213	781	326	253	719	300	743	271	193
CG12547	136	112	239	133	345	325	61	215	118	115	339	144	426	218	77	220	182	71	263	140	476	381	84	258
CG12576	934	821	926	914	907	727	519	648	1020	854	807	900	800	460	500	597	1391	671	628	929	889	625	554	663
CG12643	123	83	166	146	128	501	23	66	95	86	167	122	149	236	74	83	99	48	89	100	154	335	57	63
CG1265	65	56	98	79	104	308	29	49	54	66	146	129	142	203	39	56	68	54	73	38	144	232	33	59
CG12702	516	615	343	726	340	746	194	135	253	458	239	325	280	514	282	147	476	386	208	551	351	827	267	179
CG12773	785	301	556	501	830	531	213	431	790	219	448	357	907	518	272	543	1026	258	430	618	861	694	286	538
CG12880	1	0	0	0	433	3	0	17	0	0	5	0	346	0	1	27	1	0	6	0	761	92	0	3
CG12991	1904	1407	903	1740	1176	36	1494	866	1822	1066	628	1213	1109	88	1449	808	3236	909	555	1462	1141	163	1389	857
CG13004	61	25	21	43	35	80	6	16	106	22	17	117	31	73	10	13	86	17	22	44	41	72	12	25
CG13010	19	29	4	56	11	0	15	12	28	23	6	43	6	0	19	10	43	21	11	35	11	2	17	8
CG13016	150	179	178	223	140	210	99	114	129	134	151	177	149	191	80	91	195	133	118	203	145	244	84	116
CG13046	6	0	1	0	0	11	1	0	3	0	0	12	1	141	14	13	15	0	0	1	0	0	0	1
CG13074	18	4	1	12	23	8	2	2	31	5	3	37	31	6	6	5	19	3	4	8	39	9	5	6
CG13096	1021	980	382	1220	436	665	440	203	638	692	334	1169	365	428	433	198	864	653	252	754	417	756	507	224
CG13116	45	176	180	281	83	6	67	55	35	246	178	309	120	11	75	66	74	148	85	69	113	39	56	67
CG13117	32711	20521	9685	31484	11846	1926	25922	11710	27332	25716	11648	45237	15948	892	23372	11380	46793	14481	6668	20626	15316	3010	20261	10135
CG13124	2229	1505	921	1814	1445	144	1197	727	2021	1288	806	1736	1300	330	1209	800	2909	956	676	1343	1290	392	1130	668
CG13151	131	109	129	156	128	278	77	70	126	111	124	183	142	164	72	95	154	100	119	115	172	227	91	85
CG13192	287	212	118	321	113	170	148	94	281	243	94	399	127	154	153	80	391	181	96	305	120	177	183	96
CG13252	990	8	7	72	52	19	13	3	1129	1	2	404	51	46	14	7	1019	11	1	147	38	42	30	19
CG13359	17	17	12	21	14	58	10	7	10	10	13	28	19	36	7	12	20	16	20	22	20	48	10	15
CG13366	411	175	168	381	156	218	72	76	415	122	93	153	114	234	99	65	522	141	92	368	125	250	102	62
CG13369	1118	1160	1013	1320	1612	1505	937	941	1232	1274	985	1633	1806	784	1096	1003	1846	953	752	1129	2192	1664	942	931
CG13377	58	14	9	17	13	128	12	8	27	6	5	66	8	499	27	27	44	5	10	11	10	13	4	10
CG13384	263	131	41	357	13	74	58	20	256	155	39	240	18	63	70	14	383	149	39	348	24	69	96	21
CG13398	170	164	91	180	116	75	112	77	192	170	89	146	145	60	138	57	329	133	66	190	116	131	117	74
CG13506	3030	1145	548	2432	326	10	985	571	2730	800	433	1591	276	21	877	495	3831	589	341	1530	254	36	838	467
CG13551	680	884	953	1144	882	1917	482	668	730	921	1259	1564	1064	1049	488	668	769	654	788	832	1169	1636	440	575
CG13594	1	0	25	1	69	0	1	13	1	0	13	0	68	2	3	9	0	0	13	3	61	10	0	16
CG13604	65	69	241	62	233	687	28	61	73	54	153	55	172	309	40	70	82	56	168	73	139	561	32	64
CG13654	89	148	334	133	552	149	131	232	147	96	220	98	408	168	111	210	110	143	281	256	424	299	153	227
CG13676	103	3	0	23	3	267	11	7	73	0	1	32	2	1308	81	69	68	0	2	1	2	4	4	7
CG13707	51	49	38	51	34	4	47	40	75	78	58	143	63	12	52	49	85	58	47	45	51	4	37	51
CG13708	10	7	13	6	24	6	3	4	10	3	5	9	25	12	2	5	12	6	9	6	32	11	5	2
CG13748	36	0	0	2	0	37	0	1	5	0	0	16	0	48	4	1	18	0	0	0	0	0	0	0
CG13751	621	454	545	558	826	536	556	590	565	649	722	1230	1278	285	672	617	979	443	534	555	1490	576	545	616
CG13766	164	131	74	183	103	84	115	60	179	127	84	254	138	61	110	51	260	100	50	177	115	77	122	69
CG13775	33	44	13	53	19	41	22	6	31	31	15	38	13	29	18	8	44	24	16	37	23	45	18	6
CG13784	469	241	205	236	434	89	177	176	737	188	144	252	348	178	195	131	654	195	160	346	309	236	167	139
CG13868	1507	823	1048	1185	1499	587	599	835	1883	728	910	1183	1388	439	664	853	1866	548	707	1229	1270	938	473	573
CG13887	1857	1267	946	1996	1158	812	1248	748	2456	1781	1084	3139	1462	810	1335	896	3308	1355	807	1865	1659	1409	1360	884
CG13893	1170	503	178	731	138	18	508	105	1370	455	143	984	115	54	528	115	1702	367	127	652	148	56	406	83
CG14043	962	564	775	800	1436	780	560	828	807	664	916	904	1636	444	713	888	1372	547	684	713	1771	872	589	849
CG1407	88	63	57	100	103	62	46	51	116	48	63	104	91	48	51	75	138	35	63	94	113	92	69	48
CG14106	686	82	22	352	338	10	112	49	605	77	36	402	317	14	158	89	716	40	19	242	196	16	107	64
CG14109	2133	902	292	1593	115	12	772	183	2430	1031	320	2984	118	60	806	206	3310	609	136	1127	105	23	610	147
CG14227	18	5	28	11	28	7	10	23	18	5	33	9	36	8	9	25	13	5	17	9	41	11	6	29
CG14229	355	256	317	326	361	213	226	347	301	279	400	451	442	98	248	373	575	193	293	248	463	191	222	344
CG14230	546	377	363	609	368	646	244	216	430	352	274	683	287	326	225	211	529	299	265	391	366	581	220	186
CG14252	49	36	22	53	26	69	33	19	52	48	29	88	33	32	27	23	57	26	23	46	31	52	28	24
CG14258	41	9	2	26	1	60	27	47	84	7	3	52	1	1453	162	314	28	9	2	21	0	8	30	44
CG14270	429	412	440	492	710	619	335	406	385	440	539	674	887	275	377	472	581	361	363	438	1015	727	325	412
CG14274	15	5	5	9	12	0	17	2	16	11	5	17	13	0	19	11	43	8	5	6	10	2	17	10
CG14304	15	0	0	11	0	28	0	0	47	0	0	7	0	417	1	2	9	3	0	1	0	1	1	0
CG14411	1135	579	768	942	1178	823	454	569	1205	614	723	589	1108	621	604	670	1570	520	672	903	1301	975	516	630
CG14450	58	39	75	74	118	114	44	56	53	52	64	64	150	54	41	57	89	29	48	44	124	100	54	60
CG14544	55	59	131	78	133	252	29	89	55	86	167	92	127	148	58	88	81	77	124	57	194	265	58	97
CG1461	55	6	5	32	7	96	5	2	9	15	4	22	3	367	11	13	21	18	10	52	0	14	6	2
CG14629	4224	5487	10279	9065	7167	38382	2790	4771	5246	5162	8777	9795	6607	19670	3424	5328	7316	4809	8442	8850	10785	35263	4159	6758
CG14630	90	79	104	114	136	265	23	70	72	71	108	130	123	182	40	59	98	49	113	103	159	415	37	77
CG14647	277	214	177	293	244	260	197	169	276	250	228	563	367	134	210	166	426	200	170	271	366	264	171	175
CG14688	6464	1167	36	3832	32	67	2120	56	6501	1215	28	5799	29	35	2405	62	11006	792	26	3317	36	59	1525	29
CG14689	7	7	18	4	168	0	19	53	0	9	20	17	250	0	21	80	6	7	26	5	194	1	17	65
CG14696	77	20	5	44	18	48	11	4	140	11	8	74	14	41	7	7	104	8	1	136	17	44	16	14
CG14715	1365	1462	1513	1917	1389	3073	1018	963	1279	1646	1582	3474	1687	1417	1109	1063	1914	1204	1260	1620	1762	3561	1049	1010
CG14835	58	9	7	30	4	0	17	9	62	17	22	59	16	0	24	9	77	12	6	24	12	1	25	12
CG14882	230	202	230	279	213	389	128	139	205	175	203	321	273	272	128	143	267	168	186	218	228	407	137	175
CG14883	98	59	62	78	126	67	60	73	115	65	70	115	134	40	64	91	147	50	77	79	155	76	75	72
CG14894	1413	729	810	1058	1320	1003	824	949	1135	900	1020	1745	1663	429	940	976	2077	594	616	796	1811	918	775	785
CG14907	17	5	77	14	103	42	1	60	11	9	76	34	171	37	5	78	29	5	74	11	156	68	3	59
CG14964	20	1	1	6	6	40	2	7	37	0	6	12	4	172	7	5	35	0	1	6	4	24	0	0
CG14995	68	34	65	52	136	11	32	85	66	23	44	37	158	19	28	80	84	19	42	30	126	17	13	69
CG15046	8	0	3	1	127	5	2	21	24	1	5	11	94	6	1	33	10	4	7	16	173	59	1	9
CG15083	1393	938	1327	1137	1673	1527	790	1209	1475	1591	2216	1991	2705	907	1062	1818	2187	1132	1512	1368	3223	1799	916	1523
CG15098	9828	8109	7770	10697	5728	16874	3946	3427	9397	8804	8399	18316	6249	8406	4192	3727	11766	6686	6082	9139	7884	14377	5021	4646
CG15117	88	18	235	27	2337	195	18	548	229	18	294	31	1997	179	18	815	133	7	187	34	2313	1270	16	345
CG15209	31	5	49	27	22	297	1	22	87	2	57	105	39	139	6	19	30	9	32	12	57	254	25	55
CG15343	59	415	5484	265	422	14807	48	1072	49	359	4727	125	438	7882	68	1071	54	324	3690	217	610	10935	108	1449
CG15347	18420	11265	24558	14438	21790	468	15199	29481	24132	10559	18512	20186	25620	882	13616	25230	41495	8270	15396	12981	17542	2563	13464	27425
CG15387	11	8	44	10	66	40	4	65	8	12	44	12	76	33	5	52	14	6	34	7	82	40	7	35
CG15435	158	95	99	179	115	71	81	71	161	108	68	165	126	81	72	78	214	70	70	144	137	95	88	92
CG15445.CG5111.Dsim_GD17514	156	175	253	190	233	393	102	150	174	116	186	229	242	280	97	144	251	125	181	179	236	485	95	148
CG15484.squ.Dsim_GD24068	28	30	15	58	25	79	19	11	28	39	20	83	35	45	14	7	38	39	12	28	19	60	19	11
CG15515	505	0	2	63	25	3227	7	8	168	1	0	428	9	4359	33	90	218	0	0	3	4	45	2	1
CG15529	7	0	0	1	3	41	0	0	10	0	1	31	4	64	0	3	14	0	0	0	0	5	0	3
CG15602	842	376	304	540	429	201	295	307	842	348	320	1018	553	172	311	269	1170	276	229	519	557	255	330	263
CG1561	24	36	230	25	44	196	13	90	7	28	225	12	42	90	16	97	9	29	173	23	55	116	10	104
CG15611	357	361	196	375	117	287	189	78	264	392	155	367	124	197	191	93	369	254	137	367	159	324	220	105
CG15771	811	389	219	939	403	180	297	195	1240	345	232	918	340	162	310	232	1583	272	208	851	413	275	316	161
CG15814	259	166	198	252	263	240	145	161	274	200	201	283	267	166	180	149	364	140	169	237	341	298	129	199
CG15908	162	91	117	141	224	124	90	102	141	132	128	373	348	70	95	109	193	78	85	99	345	149	92	112
CG15909	15	4	10	18	29	4	8	10	25	7	4	17	18	5	6	10	35	7	7	17	30	2	6	6
CG1607	15760	15468	7986	15445	12564	281	14925	8737	19088	11951	6221	9972	12206	719	14260	7995	28925	11401	5790	17408	10514	1722	15858	9123
CG1628	183	191	98	190	75	174	93	58	136	232	116	241	65	104	132	60	129	180	92	170	121	187	122	73
CG1632	2	1	169	5	24	659	0	27	6	0	109	1	16	304	0	48	7	0	74	3	15	112	0	62
CG1635	645	393	568	583	934	447	448	564	622	393	445	657	962	330	383	518	980	354	345	471	876	476	365	523
CG1636	62	57	77	76	92	217	32	52	101	39	66	80	95	172	36	85	105	36	55	71	102	263	37	51
CG1637	131	100	136	110	99	233	89	105	248	106	148	174	102	223	85	106	208	81	114	125	122	244	107	113
CG1648	28	62	175	53	380	19	31	258	16	92	187	83	487	71	36	274	40	31	141	17	432	74	21	225
CG16700	633	24	212	34	1625	12	88	689	1426	38	241	133	1491	15	112	839	1115	26	200	324	2233	525	53	478
CG1671	141	219	159	322	174	358	70	112	164	135	130	198	129	202	66	107	138	114	131	173	149	359	77	119
CG16710	42	6	67	23	294	10	6	73	65	17	49	46	356	25	12	71	42	6	41	13	434	112	5	61
CG1673	63	41	54	103	64	205	13	55	172	32	27	80	57	545	87	83	116	71	78	331	97	516	26	42
CG16758	106	11	38	80	46	418	14	32	311	10	34	412	58	475	49	83	126	29	64	722	116	411	17	45
CG16787	213	142	86	235	155	125	108	83	220	184	131	397	223	97	162	106	264	105	98	173	210	160	110	77
CG16812	333	287	250	331	271	293	212	205	287	290	231	352	359	190	231	199	371	190	185	248	351	266	216	189
CG16953	2159	1714	1738	2212	2100	962	1372	1260	2039	1393	1437	1319	2268	804	1252	1376	2975	1122	1117	1851	2181	1231	1345	1288
CG16986	30	14	36	25	77	26	26	56	46	19	51	67	123	43	33	60	35	11	42	26	96	36	18	59
CG16989	1395	828	1011	994	1605	736	804	1067	1373	787	870	831	1648	516	1063	1171	2187	687	721	1159	1822	819	887	1034
CG17002	31	30	57	35	123	35	14	94	24	16	56	16	145	22	20	80	49	15	43	24	146	34	20	69
CG17019	802	464	660	715	1088	647	384	475	971	389	486	612	857	476	379	474	1197	337	490	679	969	761	393	560
CG17026	17	1	1	5	4	34	1	3	93	1	2	156	4	214	24	12	101	1	3	5	3	18	4	21
CG17027	44	3	2	28	3	38	6	6	379	2	3	1804	4	300	8	11	211	3	5	47	5	13	35	52
CG17065	13	16	23	20	22	120	8	6	16	25	22	16	21	45	3	6	14	12	20	23	26	88	6	11
CG17110	139	13	327	148	64	905	4	79	72	28	288	163	81	443	3	70	102	12	229	95	72	597	12	110
CG17202	588	798	570	779	577	587	612	497	492	1079	771	1127	917	315	704	528	1003	735	644	750	1050	725	695	568
CG17217	19	6	10	23	16	6	12	1	11	9	7	24	19	4	8	5	23	14	8	23	18	12	13	3
CG17260	90	59	49	88	91	71	50	44	124	68	60	138	103	42	55	42	120	53	45	73	88	85	71	51
CG17266	89	118	151	139	140	202	88	81	55	118	166	156	146	97	75	94	86	85	122	100	192	175	98	97
CG17544	4485	1968	304	3181	502	236	1627	323	3798	1565	290	2560	544	196	1867	370	6304	1391	264	3161	512	354	1663	313
CG17549	371	329	66	705	23	65	175	43	567	328	80	1613	27	549	316	99	522	222	52	587	24	34	154	39
CG17565	426	346	351	427	508	456	244	288	461	333	338	489	541	328	267	299	631	300	274	349	475	517	256	305
CG17593	780	546	732	696	1344	1111	469	696	710	629	794	896	1585	684	515	757	1064	528	728	685	1882	1411	529	783
CG1764	111	70	68	94	126	61	51	60	111	63	50	107	139	51	43	68	149	39	41	75	119	87	57	65
CG17646	268	46	24	79	28	23	46	17	509	36	18	101	45	12	42	20	343	35	24	125	53	54	60	14
CG17650	1	7	11	2	14	30	2	21	2	4	15	78	17	32	3	2	0	4	8	5	39	58	2	9
CG17746	862	738	515	873	735	572	605	428	840	761	478	1522	692	392	641	409	1302	632	426	818	755	659	590	410
CG17765	1153	1109	538	1047	645	684	915	402	949	1250	537	1635	802	350	928	362	1731	958	434	1054	820	690	983	459
CG1785	506	376	568	549	547	1003	228	364	360	401	612	413	516	543	249	312	506	292	450	365	689	1253	256	377
CG17896	432	235	476	403	320	1040	111	268	1077	199	393	1552	413	1321	160	316	1002	171	347	347	471	1058	140	297
CG17928	245	218	146	331	86	553	117	88	486	224	169	499	112	287	157	107	382	258	214	414	183	678	135	102
CG17974	57	0	0	26	0	176	3	1	0	1	0	64	3	705	38	24	15	0	0	0	0	4	0	0
CG17982	490	409	316	483	459	363	299	284	435	501	350	729	546	224	367	247	634	307	270	440	571	341	279	311
CG1812	249	153	94	192	123	58	148	93	273	132	70	174	121	49	143	108	318	123	90	169	144	53	156	119
CG18130	292	65	6	158	14	1	64	9	208	69	2	112	16	1	77	9	452	62	4	134	9	1	56	7
CG18155	631	198	80	397	280	8	353	162	992	138	57	270	312	6	392	172	1376	155	59	412	240	12	288	116
CG18171	261	248	147	448	134	434	89	53	273	166	96	130	80	382	96	65	246	206	98	312	122	417	105	62
CG18178	506	511	215	699	151	368	267	95	364	548	174	661	157	199	267	93	472	423	182	496	205	411	311	99
CG18268	124	14	0	58	4	98	1	2	111	21	2	267	3	64	3	0	131	2	1	63	1	100	5	1
CG1827	562	619	592	832	347	1301	237	251	499	633	602	821	375	581	275	272	722	526	472	864	545	1134	310	290
CG18273	434	317	445	503	460	728	117	193	347	240	309	284	316	536	173	241	433	195	283	378	338	819	167	229
CG18324	89	87	67	106	67	130	27	33	106	67	66	209	67	117	27	39	125	48	59	73	85	165	30	46
CG1847	156	115	197	148	230	1271	76	134	117	134	239	128	273	908	86	136	179	84	174	125	343	1094	85	126
CG18528	16	25	35	17	32	93	10	20	15	23	26	23	39	42	15	14	20	25	34	15	40	70	10	12
CG18542.CG32939	95	46	57	88	88	75	46	57	104	65	87	132	133	43	40	61	130	46	63	83	109	86	49	61
CG18549	158	79	130	153	126	252	53	56	158	65	116	192	117	224	52	76	145	112	122	205	131	281	69	86
CG18622	9	0	2	6	3	7	2	1	42	4	0	69	3	26	8	2	20	8	1	30	0	33	6	5
CG18628	3	1	13	3	24	5	1	1	7	5	12	4	31	7	4	4	4	1	3	5	23	15	1	3
CG18747	2341	437	206	1764	79	806	156	56	1831	431	211	3144	65	390	186	77	1900	299	163	1077	62	591	204	72
CG18754	6	0	34	1	376	10	0	43	259	0	32	4	361	17	3	54	63	2	20	16	470	104	1	20
CG1890	1692	1124	1020	1194	1570	584	1248	1219	1181	1273	1276	1893	2274	371	1249	1172	2169	871	800	1108	2261	754	1146	1107
CG1896	63	106	106	89	61	180	40	34	108	66	98	153	73	116	48	60	72	71	94	100	104	185	35	46
CG1910	1693	1893	1464	2179	1295	2455	838	677	1379	1268	1119	1291	1060	1965	927	761	1694	1173	977	1694	1241	2467	931	831
CG1983	116	128	261	147	257	583	110	157	129	146	284	191	320	288	108	151	181	144	243	147	338	485	97	166
CG2063	211	149	205	190	347	316	100	218	168	113	252	199	324	205	112	205	296	110	185	156	341	291	97	183
CG2065.CG2064.Dsim_GD10500	100	12	44	56	165	624	16	79	439	12	40	132	186	806	47	133	92	37	50	121	372	1952	18	69
CG2200	215	322	377	376	368	539	185	247	202	441	483	514	364	334	222	306	321	311	289	403	431	567	203	261
CG2201	101	45	95	71	131	151	27	50	207	54	102	64	119	103	37	63	150	60	74	79	125	181	19	57
CG2218	1015	641	653	1011	863	627	460	472	942	459	514	631	812	465	404	493	1390	431	494	926	910	718	514	446
CG2224	1051	598	463	678	675	325	491	392	902	442	390	533	772	262	469	437	1364	359	284	597	608	363	435	397
CG2247	407	390	380	472	351	588	144	212	431	290	265	388	325	457	160	188	469	340	256	436	324	543	222	235
CG2260	404	363	383	598	437	683	253	239	403	384	355	549	415	496	287	236	530	289	325	410	547	867	283	257
CG2310	98	93	130	108	179	74	91	89	73	107	111	115	182	53	94	108	131	85	111	93	244	73	97	120
CG2444	127	123	128	218	41	391	44	91	224	156	131	319	51	118	49	54	144	105	129	297	60	322	60	45
CG2493	8737	8059	6756	10924	8022	15973	4729	3616	8651	7267	5911	10955	7744	8747	4764	3904	11029	6509	5931	10149	9636	14940	5563	4273
CG2519	157	91	258	142	274	436	40	118	127	72	184	49	205	449	47	106	133	76	203	160	220	507	60	114
CG2540	528	325	89	456	238	148	383	132	560	419	139	760	340	101	457	139	951	334	93	433	344	198	388	136
CG2641	2503	1166	1310	2462	1266	3208	523	661	2038	850	1066	2692	1192	2454	497	658	2281	837	940	1974	1223	3346	631	754
CG2685	321	271	259	311	254	350	145	150	271	190	200	311	224	257	170	142	442	182	157	265	260	363	167	145
CG2691	988	780	731	1177	771	1386	339	372	753	530	513	562	557	1014	386	427	815	491	547	917	705	1639	432	444
CG2698	1139	563	823	891	1511	704	457	810	1225	493	689	476	1389	723	472	824	1466	472	647	848	1426	839	502	841
CG2747	7054	2590	2651	5128	4064	855	2753	2473	9716	1954	1794	1944	3284	1138	2842	2500	10100	1946	1909	4332	3285	1495	2513	2382
CG2765	136	49	115	77	228	282	42	100	140	35	83	94	230	228	69	130	213	35	91	95	253	218	51	106
CG2767	1385	1126	999	1340	1298	1077	873	718	1140	1029	893	2356	1346	777	865	765	1813	830	766	1108	1393	1156	842	746
CG2818	737	925	963	945	1474	618	749	815	721	792	875	616	1450	510	736	770	1092	621	651	759	1418	709	668	735
CG2852	2744	3473	4570	4138	3043	12663	1640	2260	2749	3896	5395	6305	3665	6147	1955	2600	3746	3246	4299	3866	4753	11819	2183	2771
CG2861	188	17	28	94	54	38	22	21	333	18	14	39	52	13	13	18	226	11	25	109	150	60	9	21
CG2865	284	143	175	241	229	97	74	118	343	118	98	188	119	83	82	122	303	88	102	220	177	128	81	92
CG2875	93	132	128	174	82	168	58	44	91	143	98	109	94	106	61	69	136	80	68	122	108	187	75	69
CG2918	4888	2008	2085	4061	2770	3430	1138	1419	4900	1392	1351	3105	2324	3249	1442	1332	5382	1332	1249	2690	2390	5571	1410	1390
CG2972	662	528	654	642	741	1307	305	410	467	494	574	548	635	673	320	405	640	421	473	409	848	1343	352	429
CG2991	1582	1038	471	1185	792	353	758	361	1657	745	318	883	752	310	752	375	2210	695	292	1084	563	527	817	384
CG30020	437	355	287	489	329	463	142	144	347	259	213	267	247	420	158	167	461	208	219	419	268	503	153	154
CG30046	3590	2146	1674	4758	1286	4863	709	597	3022	1418	1074	3287	896	3626	767	626	3246	1497	1146	3784	1033	4002	892	731
CG30083	10	6	115	9	233	18	2	49	118	14	181	17	388	13	32	64	29	41	130	456	355	38	13	60
CG30098	14508	6896	309	9117	769	5	8894	482	18683	9264	682	22190	965	5	8220	411	23245	5290	382	11777	2899	235	7293	435
CG3014	61	3	3	29	5	98	6	0	68	10	6	80	4	30	3	0	62	1	0	15	2	59	1	0
CG30156	81	43	35	51	94	27	56	45	110	37	37	70	98	17	46	42	144	26	19	68	93	18	49	32
CG30197	26	0	2	3	1	467	1	0	18	0	0	20	2	467	3	9	16	0	0	0	0	14	0	0
CG30344	495	604	886	753	775	1881	272	340	487	553	757	868	647	1317	233	402	597	572	687	897	759	1715	345	475
CG30394	259	228	220	279	215	301	105	120	280	146	145	325	181	274	123	92	296	123	159	291	182	352	113	125
CG30414	410	301	3097	437	4143	504	264	3174	616	355	4027	645	5520	391	347	3158	446	407	2782	1478	5099	1254	327	2861
CG30466	40	38	24	52	34	29	22	15	39	31	27	66	47	20	20	15	49	19	29	47	37	29	16	25
CG3061	568	333	100	473	177	177	277	99	588	280	91	512	235	121	260	79	849	202	76	451	204	189	343	111
CG3071.Dsim_GD16604	582	473	549	772	647	1406	267	386	453	678	616	790	655	620	394	347	617	489	531	496	839	1540	377	407
CG3091	71	33	23	54	27	97	18	21	55	16	19	101	27	67	8	10	64	17	13	27	23	123	12	11
CG31019	35	7	3	22	6	28	2	4	31	4	3	4	8	23	5	2	33	9	6	13	9	20	5	1
CG31051	250	171	157	229	257	788	84	74	185	207	130	248	209	503	114	85	193	123	93	119	219	841	97	63
CG3107	576	551	714	736	1049	921	541	706	760	583	945	808	1212	551	488	733	904	502	809	678	1415	1060	500	782
CG31086.CG32633.Dsim_GD21274	13	13	9	23	11	7	14	12	18	7	10	21	11	492	7	11	14	5	8	35	16	112	7	29
CG31103	19	0	0	2	0	24	0	0	6	0	0	16	0	53	2	2	9	0	0	0	0	0	0	1
CG31145	37	16	13	42	14	44	2	11	133	4	6	56	9	46	12	20	75	26	21	154	21	110	9	15
CG31176	66	0	3	2	4	53	0	2	10	0	2	11	1	237	3	8	28	1	0	2	0	3	0	2
CG31178	121	56	18	88	17	66	18	6	72	31	18	116	20	38	23	10	95	31	18	54	22	40	25	20
CG31220	5908	640	51	2072	319	1	1541	329	5262	766	55	2474	456	2	1805	368	5921	760	71	1805	455	18	1266	181
CG31249	176	168	243	172	236	143	144	227	153	170	249	205	294	92	142	227	292	150	192	159	348	123	163	214
CG31266	0	2	33	0	5	379	1	10	1	0	65	59	15	221	2	5	1	3	45	0	28	266	0	18
CG31321	113	0	1	8	7	101	4	1	73	0	0	49	0	495	26	30	62	0	0	0	0	0	1	1
CG31324	1704	1050	699	1740	966	646	786	506	1527	1101	626	1133	708	365	902	530	1999	866	561	1505	935	802	846	538
CG31337	295	551	529	620	484	1911	283	241	223	748	661	659	537	701	275	270	277	534	468	431	617	1293	293	255
CG31368	939	692	517	1063	414	584	405	276	756	452	370	580	358	522	377	279	1028	480	328	861	387	635	406	268
CG31522	60	57	47	84	111	34	43	57	97	30	51	42	85	20	55	45	143	38	33	65	99	36	46	46
CG31633	154	86	131	132	211	145	108	114	170	107	149	173	386	125	107	157	228	93	130	128	349	187	119	138
CG31674	71	22	65	64	49	161	14	38	89	31	54	99	33	77	24	36	86	31	38	46	42	109	17	43
CG31675	52	7	40	26	132	1	16	45	53	7	56	47	158	11	15	50	59	5	28	33	147	10	14	51
CG31689	170	33	59	140	113	289	21	24	217	28	57	202	77	241	47	59	162	24	32	146	113	372	23	58
CG31705	27416	11922	11254	17839	13678	19269	11880	6820	31385	7245	6377	13335	9954	15790	10120	6303	39158	7636	6512	18350	10147	18088	11296	6942
CG31715	658	353	314	532	535	266	451	459	572	505	394	1053	732	143	511	401	1005	319	265	425	793	301	403	407
CG31729	17026	7636	7113	10116	15529	2922	9550	8169	15172	7083	6327	5463	15338	2683	10288	8822	25565	6528	5914	10583	15171	4547	10257	8866
CG31805	7	8	23	5	14	112	2	6	14	5	11	15	14	52	4	8	8	6	17	7	17	102	0	8
CG31886	88	64	34	101	34	144	28	17	159	63	26	147	30	100	36	9	130	52	17	54	35	163	45	22
CG3191	20	10	29	37	18	70	8	18	28	14	33	75	16	71	11	10	52	20	20	22	28	86	7	5
CG31975	22	6	0	21	2	5	2	1	234	1	1	137	2	19	5	0	99	4	2	46	2	34	5	0
CG32147	1522	1534	1336	1562	1479	934	1649	1410	1673	1914	1982	3598	2291	512	1881	1618	2942	1226	1082	1644	2052	1036	1516	1383
CG32181	29	13	87	21	193	13	15	140	63	9	69	12	154	20	9	143	55	27	119	20	217	34	18	102
CG32182	15	4	58	24	179	12	11	125	36	15	50	11	124	26	20	88	37	17	102	20	153	21	6	84
CG32241	300	1	0	76	9	442	7	3	215	0	1	78	0	2638	153	142	175	0	0	2	1	12	1	1
CG32249	9	3	9	11	18	244	142	156	2	3	3	13	6	27917	1196	1401	10	0	4	12	4	37	22	33
CG32344	483	395	359	546	330	533	175	183	351	315	269	400	302	439	222	217	468	239	204	396	331	659	235	186
CG32407	139	292	345	195	598	229	274	404	149	299	393	271	798	116	288	326	223	288	332	165	783	252	326	322
CG32425	824	468	274	765	392	290	560	300	824	437	244	496	389	205	563	276	1250	372	209	662	441	310	491	242
CG32428	592	467	249	463	425	197	364	276	620	501	310	489	598	165	479	294	799	318	192	381	495	190	450	282
CG32437	5	1	0	0	124	2	0	11	7	1	8	23	113	0	1	9	5	0	4	1	148	36	0	11
CG32486	379	266	475	263	1242	93	293	563	350	160	393	206	1122	128	315	610	546	188	337	248	985	164	311	583
CG32549	1777	994	1036	1706	1744	537	716	873	2591	716	817	1829	1579	548	844	895	2723	774	726	1956	1615	765	737	797
CG3281	171	187	195	186	257	175	136	200	196	135	183	235	290	140	147	186	290	130	110	169	280	222	148	181
CG32982	1113	747	563	952	1095	33	622	459	1057	539	406	572	949	89	723	505	1763	516	347	934	888	100	626	448
CG33054	243	218	516	274	570	237	242	425	253	359	647	474	1009	155	261	492	409	194	438	217	1096	335	261	463
CG33056	2171	2178	5171	2090	11484	343	2707	7156	1963	1943	4458	2686	12937	549	2199	6481	3582	1624	3968	1744	10973	1171	2219	6278
CG3308	92	72	120	105	203	56	48	134	116	71	117	118	239	67	46	105	101	65	100	82	226	83	60	129
CG33080	257	109	83	204	171	456	44	64	437	127	89	382	155	306	101	64	399	83	75	228	202	521	73	69
CG33116	103	65	87	174	99	144	47	29	96	69	55	118	64	99	46	33	109	50	48	113	82	141	63	38
CG33156	21	23	38	20	29	83	8	16	32	43	36	58	38	69	9	28	25	27	27	28	41	91	16	21
CG33158	107	87	77	106	66	105	28	27	67	50	46	72	57	102	29	40	97	59	46	103	54	100	51	28
CG33178	222	10	26	73	19	252	16	6	88	22	33	201	12	357	30	27	158	9	20	29	42	38	10	20
CG33225	1717	1450	1005	2369	1234	88	1397	992	2505	2229	1315	7863	1976	105	1527	1180	3014	1031	843	1868	2020	288	1231	974
CG33263	100	7	11	39	173	1	11	20	88	14	23	56	157	11	26	46	92	4	11	48	98	10	12	27
CG33303	6044	4165	3683	6687	3076	6222	2834	2297	5503	3706	3111	5136	3246	3739	2620	2218	7384	3249	2719	4880	3910	6034	3025	2627
CG33331	106	87	59	126	68	55	55	53	109	94	69	150	74	32	58	36	166	81	57	112	63	54	72	39
CG33332	369	362	152	437	162	186	283	108	264	376	154	473	204	81	260	118	419	301	129	329	206	161	265	121
CG3335	359	361	364	479	326	692	168	169	316	271	270	381	243	470	148	175	380	267	232	394	335	722	185	161
CG33458	42	0	206	5	347	319	2	167	87	2	318	6	247	117	0	123	50	0	153	13	278	405	1	171
CG33460	1180	538	951	1131	997	894	415	659	863	836	1345	1385	1392	495	483	743	1077	458	920	813	1674	921	481	755
CG33462	1846	433	93	962	166	7	322	58	841	464	124	1296	139	11	316	57	1271	409	173	850	134	12	305	84
CG3358	259	244	338	296	518	430	159	330	225	256	326	471	549	265	156	287	344	211	208	293	564	438	185	313
CG33635	87	59	17	71	41	34	65	21	101	81	34	178	62	10	57	24	123	61	17	93	42	33	73	25
CG33641.CG33642.CG33643.CG33645.Dsim_GD17834	17	32	6	9	18	0	21	5	16	45	11	17	27	2	23	6	16	32	6	11	21	1	21	3
CG33725	3	0	1	3	24	1	0	1	10	1	1	0	23	1	0	1	2	1	2	0	66	5	0	3
CG34002.Dsim_GD14732	34	5	5	14	5	5	10	4	32	7	2	15	14	5	9	3	56	6	2	4	10	6	11	2
CG34008	15	26	11	30	11	30	9	3	17	33	18	34	8	21	9	12	22	10	5	16	10	22	6	10
CG34015	74	42	40	60	70	47	42	40	72	70	56	157	104	26	51	55	139	59	39	78	100	77	63	46
CG34125	440	404	400	430	492	398	359	302	363	361	394	628	542	218	313	310	549	270	270	306	568	322	318	286
CG34159	774	504	401	561	501	475	553	386	665	634	473	823	596	251	485	401	993	412	347	562	724	395	471	369
CG3430	394	350	213	450	176	336	176	109	321	269	160	447	156	254	186	95	404	235	148	345	201	366	198	112
CG34325	56	57	210	70	322	25	42	302	31	94	254	70	398	53	64	312	64	30	153	34	328	35	39	270
CG34408	1005	446	525	920	894	459	407	399	1062	387	327	622	750	507	491	427	1434	424	376	861	813	613	438	403
CG34437	419	373	8	550	2	21	184	2	275	438	14	499	8	10	250	11	391	317	8	421	10	17	166	3
CG34454	43	1	1	19	4	102	4	0	64	1	5	34	2	285	2	11	39	1	0	33	3	0	0	1
CG3505	1716	1708	1608	2115	1229	3753	763	768	2398	1704	1423	4079	1343	1800	868	756	2438	994	831	1577	1539	2999	895	917
CG3529	553	317	227	453	304	195	244	196	618	272	181	474	322	187	250	193	874	244	223	397	352	278	260	214
CG3534	308	269	238	478	186	389	166	115	528	263	195	638	177	368	208	119	529	224	208	429	186	488	209	174
CG3568	1062	664	1658	841	2040	1532	420	1430	1062	654	1689	914	2359	915	529	1495	1438	529	1354	770	2495	1534	480	1431
CG3704	530	532	595	671	536	1143	321	302	411	652	625	828	602	531	351	354	622	374	395	472	631	1015	322	336
CG3735	382	322	282	426	274	434	185	165	301	261	229	441	257	306	166	150	400	221	200	276	296	462	177	182
CG3756	198	175	151	225	179	346	106	96	174	175	195	441	173	175	96	108	222	150	133	166	190	379	116	94
CG3777	75	0	5	21	10	258	5	9	34	0	4	37	6	1679	32	42	59	0	1	12	4	5	0	7
CG3781	357	316	233	350	233	223	415	207	450	378	223	593	329	122	379	223	681	283	149	339	366	257	410	197
CG3808	191	196	72	256	76	106	136	32	208	144	44	176	67	85	134	30	236	133	46	194	62	126	113	41
CG3857	183	127	109	193	226	162	88	110	185	132	112	190	186	124	83	109	241	95	114	171	190	168	111	107
CG3907	271	196	179	252	224	162	157	128	319	143	131	374	206	131	118	148	339	131	121	241	200	182	158	133
CG3961	203	247	624	682	180	913	75	143	580	133	435	340	91	667	150	248	277	390	708	1585	150	1535	142	267
CG40191	441	420	303	501	419	419	397	314	434	562	446	591	573	248	481	337	671	417	355	494	648	484	424	334
CG4041	1495	855	751	1339	1171	905	602	558	1451	705	620	907	1129	644	717	658	2166	667	637	1167	1275	998	686	613
CG4078	207	149	116	238	116	224	73	52	194	108	128	148	117	186	96	58	198	110	108	161	119	299	77	68
CG4199	2524	876	594	1747	327	362	858	502	2641	903	491	1770	381	257	1000	544	3740	738	489	1576	410	401	868	424
CG4213	20	1	0	3	1	16	1	1	8	1	1	21	4	138	2	2	13	2	2	6	1	8	0	3
CG42232	1209	990	960	1520	921	1479	348	325	936	405	406	373	488	2141	360	351	1078	493	487	1043	700	1807	352	334
CG42238	27	23	20	47	19	67	7	8	46	16	16	19	7	54	14	14	33	19	24	21	8	68	9	7
CG42239	1037	598	473	630	903	313	879	730	969	805	680	1573	1373	179	985	842	1701	527	501	665	1492	372	777	657
CG42240	238	14	15	121	4	36	9	19	383	26	20	124	17	34	21	16	243	17	23	96	9	58	18	22
CG42255	15	2	304	4	406	275	4	204	47	1	157	11	320	271	0	192	22	2	189	6	371	269	1	200
CG42259	3	0	22	2	39	95	0	14	7	0	24	5	34	347	5	40	3	1	16	0	38	72	0	19
CG42306	175	157	177	177	231	215	103	128	202	140	193	167	301	183	129	198	281	107	144	160	301	263	97	174
CG42361	11	8	21	14	18	44	6	8	10	5	20	11	15	28	4	11	10	9	13	13	19	31	4	13
CG4239	27	22	26	24	25	79	10	14	32	30	32	52	22	109	11	17	36	19	30	31	29	57	12	18
CG42542	82	95	79	94	140	85	81	87	97	77	77	62	168	68	79	56	107	53	65	84	155	108	48	69
CG42637.Gyc76C	2152	2388	2395	3090	2676	4572	1066	1243	1877	1418	1568	1427	1783	3579	1193	1308	2529	1417	1507	3155	2008	4512	1195	1187
CG42638.Trpml	437	445	331	562	291	395	217	188	655	308	306	491	307	346	221	171	648	334	269	568	281	464	229	211
CG42662	14	1	0	2	2	65	2	6	36	0	2	54	3	412	43	30	29	0	2	18	0	8	3	3
CG42663	3992	2350	601	3620	747	131	1985	459	3637	2101	513	1991	682	118	2001	457	5308	1523	366	2669	544	165	1788	363
CG42668	336	119	162	291	215	314	82	109	234	116	126	179	152	249	102	114	313	106	123	233	214	310	101	92
CG42672	3082	1688	2491	2514	4616	650	1567	2285	3057	1090	1622	909	3630	865	1575	2247	4410	1203	1745	2000	3473	1256	1468	2189
CG42675	3331	3989	4575	1988	9154	383	3821	4347	2960	3446	3836	2304	9162	657	3504	3849	4617	2939	3177	1847	8223	1103	3365	3870
CG4287	478	285	108	347	251	130	315	140	483	283	132	659	319	106	300	131	679	243	138	427	297	190	314	161
CG4297	45	20	23	57	35	71	14	17	172	19	20	56	16	75	26	29	88	24	38	184	30	100	21	14
CG43064	2	0	134	0	126	371	0	54	5	0	149	4	93	237	1	70	1	1	94	4	113	520	0	89
CG43103	99	144	96	119	800	59	238	180	648	203	140	740	1068	113	329	214	284	204	130	420	981	338	276	212
CG43107	20	9	5	25	33	12	16	10	10	15	14	49	48	12	22	13	36	21	12	15	55	17	7	9
CG43131	0	0	0	1	0	0	0	4	1	0	0	0	0	70	14	17	1	0	0	0	0	1	0	2
CG4318.Dsim_GD15905	1	11	11	16	11	72	6	8	6	25	12	30	16	32	10	9	8	13	7	10	15	25	10	9
CG43187	84	147	389	191	183	35	49	486	131	122	541	180	114	15	48	355	142	85	363	142	165	34	58	531
CG43326	47	2	1	15	2	34	3	4	46	9	0	110	2	175	24	8	67	5	6	26	2	22	2	2
CG43658	702	160	113	343	205	356	102	62	981	94	86	147	138	331	157	80	868	120	107	379	184	366	94	40
CG43954	520	227	102	380	206	102	190	72	373	178	70	221	153	86	170	66	494	138	63	268	176	118	175	85
CG44001	604	309	402	437	606	417	260	353	594	277	454	671	567	343	274	413	785	282	318	444	663	464	266	352
CG4407	172	160	113	204	101	388	72	48	229	173	128	294	122	246	107	66	239	111	88	173	135	349	81	63
CG4408	914	1345	557	1808	175	474	557	232	1103	1317	623	1667	192	267	552	240	1187	1672	924	2396	224	424	641	320
CG4502	148	211	183	224	140	330	102	62	96	220	207	187	123	173	133	80	151	176	153	181	147	229	95	97
CG4511	2203	884	621	1354	1187	294	1005	753	1908	761	517	1164	1367	183	1024	686	2813	636	381	1072	1185	368	984	743
CG4558	279	280	268	369	223	389	115	138	280	241	203	266	222	291	140	128	374	186	210	354	276	379	177	180
CG4572	1664	1569	1857	2329	1808	2562	692	926	1964	1322	1432	2251	1690	2063	810	986	1959	1176	1480	2115	1715	2742	903	1140
CG4594	573	495	590	689	394	872	363	464	691	625	576	1343	473	670	412	607	856	467	671	768	584	1276	432	473
CG4619	269	214	118	316	151	320	143	73	320	207	131	430	129	206	117	94	390	179	102	283	127	372	159	103
CG46385.Dsim_GD10222	291	332	392	486	455	1068	112	161	339	180	289	142	292	1248	164	242	349	278	338	675	399	1396	179	240
CG46385.Dsim_GD10223	245	183	144	369	139	403	72	64	233	163	103	164	114	532	109	84	231	168	113	344	145	491	114	70
CG4676	61	63	75	49	94	4	134	78	61	72	77	113	143	4	138	87	124	43	38	35	93	13	92	58
CG4733	255	55	44	97	415	12	81	91	300	27	42	148	321	25	108	139	327	51	54	126	273	49	66	60
CG4797	57	33	23	62	16	46	4	15	223	16	20	101	14	85	17	9	97	25	55	67	27	144	23	13
CG4822	456	596	738	853	678	963	338	412	430	667	777	680	684	720	322	419	485	546	798	774	739	967	395	477
CG4829	2038	1349	428	3045	997	519	539	309	1417	885	258	2159	1009	677	597	413	1846	874	191	2243	1316	673	691	347
CG4842.CG18814.Dsim_GD14635	108	53	45	108	69	344	29	26	151	56	37	204	104	164	38	60	92	37	37	147	130	344	36	30
CG4860	242	108	185	285	92	326	82	102	299	184	269	311	133	219	111	125	337	147	155	190	187	365	85	83
CG4880	87	70	98	121	93	202	52	49	79	88	102	143	98	118	44	55	108	53	96	65	130	190	60	57
CG4950	4145	6338	2941	8149	43	628	1990	1042	2930	5552	2522	5218	53	292	2171	999	3975	4498	2593	5949	96	552	2792	1630
CG4968	401	383	648	439	704	779	349	479	391	459	753	601	948	438	271	486	515	327	579	333	1032	782	298	539
CG5009	376	379	90	433	117	396	233	64	1329	316	110	1109	126	333	276	54	542	431	126	735	153	499	236	59
CG5023	82	2	8	27	30	120	11	14	113	10	10	231	35	1177	42	63	220	7	9	29	30	74	8	11
CG5027	265	262	143	292	204	193	197	126	280	215	172	359	244	120	214	146	409	158	147	244	222	204	195	129
CG5033	692	568	515	860	513	961	288	260	564	391	396	513	370	633	300	280	628	392	359	582	538	990	297	329
CG5112	1222	1165	553	1255	476	978	607	360	1262	933	512	1698	448	528	665	354	1479	785	411	1251	524	1010	703	393
CG5126	411	454	505	526	634	1309	275	340	313	425	456	599	693	729	278	308	444	367	397	429	680	1354	269	347
CG5149	852	698	298	914	287	279	727	257	838	789	321	1074	334	165	642	262	1348	616	264	798	309	260	645	267
CG5191	99	23	45	63	14	188	16	13	89	22	35	129	16	162	12	17	124	24	44	70	13	126	18	23
CG5196	298	177	985	243	1426	1149	143	866	320	191	1121	165	1623	615	170	946	453	172	840	211	1931	1142	151	792
CG5290	846	724	780	936	789	1315	358	466	592	672	778	893	718	907	446	587	893	525	646	647	1012	1535	518	596
CG5346	1800	857	805	1122	2190	510	781	901	1908	806	730	1002	2043	494	923	922	1965	661	558	1151	2314	839	888	844
CG5381	2409	1627	1077	2278	1449	79	1403	892	2780	1484	912	2720	1415	295	1348	810	3656	1046	675	2216	1139	318	1180	768
CG5397	4308	3585	4836	5647	1578	9910	907	1186	2732	2228	2937	6834	1228	6007	993	1191	3475	2112	3078	4132	1647	8152	1150	1588
CG5510	793	508	211	685	328	152	475	162	751	498	198	842	318	135	462	178	1179	494	166	760	335	223	477	206
CG5521	4651	1839	931	4016	1390	362	1654	864	4681	1292	574	1303	991	520	1786	923	6738	1249	670	3504	1008	554	1736	911
CG5535	3349	714	451	1802	814	314	737	376	2650	792	465	1405	910	242	873	444	4198	543	318	1534	888	380	737	463
CG5554	872	543	481	726	598	543	468	429	786	514	521	860	778	390	450	395	1416	440	391	749	811	524	524	451
CG5567	860	510	363	527	1262	338	697	514	1242	491	411	1545	1856	295	700	484	1358	357	334	472	1584	501	586	495
CG5577	111	112	74	144	84	307	71	49	218	94	104	324	79	173	58	73	178	86	104	196	91	420	78	55
CG5589	210	170	139	277	181	353	85	88	169	175	173	205	158	212	105	106	213	116	137	151	223	392	125	95
CG5597	32	1	0	8	4	15	0	1	29	0	1	58	1	176	6	6	44	1	0	4	0	8	0	0
CG5599	205	151	158	254	121	308	60	74	346	128	133	511	162	406	87	97	344	87	113	197	125	318	71	93
CG5613	192	340	839	200	2346	945	362	734	221	321	867	211	2910	804	412	802	420	275	571	199	2592	1417	367	719
CG5645	598	379	262	656	321	596	244	135	442	435	270	509	231	365	286	165	554	303	188	418	318	686	272	166
CG5721	937	580	874	736	1601	762	621	1047	724	572	900	1226	2013	541	665	1080	1536	469	724	713	2027	888	650	1087
CG5731	21	3	3	5	2	15	3	0	13	4	5	26	3	55	4	4	33	3	3	10	6	2	2	1
CG5776	330	295	252	337	301	458	157	158	271	255	235	242	223	301	171	169	274	218	188	233	278	504	189	194
CG5783	0	1	117	3	158	89	1	107	0	0	102	3	249	73	2	107	0	2	67	0	254	77	3	77
CG5800	339	247	305	413	310	486	127	172	289	216	263	297	245	345	137	187	385	177	229	291	287	581	151	169
CG5805	113	60	31	81	77	37	53	27	138	55	26	104	58	31	42	30	159	42	15	73	57	59	48	20
CG5810	22	4	0	4	1	30	5	0	13	2	0	8	0	29	4	1	11	3	0	6	0	1	2	0
CG5835	5896	2198	462	2211	1222	14	4042	996	4551	2393	389	2700	1435	52	4685	972	8028	2397	392	2212	1311	33	4181	941
CG5885	3296	2333	2356	3455	2160	4778	2222	2136	3525	2990	2924	4333	3079	2976	2410	2182	4105	2372	2464	3209	3870	6390	2164	2409
CG5903	326	230	1055	269	1436	1340	251	1096	358	320	1378	384	1952	1081	257	1230	475	201	1001	274	2189	1789	208	1195
CG5989	193	152	213	203	285	236	133	201	213	157	243	363	366	182	172	180	274	133	192	187	405	321	141	205
CG6023	33	0	1	2	8	0	0	6	106	0	3	2	4	8	0	6	30	0	1	5	27	5	1	2
CG6034	1841	12002	26491	10185	9544	77825	2287	5766	719	10085	23754	1083	12342	50080	1865	4895	2438	10041	20360	8956	15231	61233	3509	8020
CG6073	173	178	165	256	182	445	96	105	146	157	179	327	212	211	106	103	199	137	149	126	241	490	95	137
CG6115	513	569	673	604	928	769	520	637	695	649	803	1083	1155	349	473	607	867	419	563	481	1160	706	445	595
CG6126	608	520	216	794	670	277	389	175	1134	553	263	1271	607	199	479	211	926	450	229	1348	965	541	415	203
CG6136	97	91	39	116	62	68	45	40	83	76	48	94	67	36	51	36	118	52	41	55	100	46	52	42
CG6144	165	110	106	130	134	123	93	91	126	92	117	118	141	79	95	83	190	90	81	110	168	123	113	114
CG6184	298	146	74	244	560	7	98	144	263	129	105	140	494	7	179	211	350	143	88	280	595	63	108	126
CG6231	842	575	464	636	1017	577	726	652	911	508	419	706	1080	520	712	655	1676	504	383	918	1062	1047	793	821
CG6236	848	805	243	938	407	240	646	192	808	755	194	800	372	166	701	189	1171	728	183	963	431	286	725	194
CG6294	510	397	304	535	283	235	344	220	562	395	295	378	412	147	441	280	840	323	251	539	377	251	376	207
CG6310	2224	2395	176	3480	159	589	1161	99	1623	2650	178	4605	172	253	1252	92	2192	1758	167	2072	204	512	1335	151
CG6356	290	496	153	678	44	128	172	58	413	316	78	509	25	96	218	74	309	568	213	1879	54	460	250	96
CG6379	674	329	309	559	420	343	233	249	514	291	244	444	444	249	278	250	752	264	231	412	466	412	289	232
CG6424	96	40	60	78	96	54	34	53	90	36	49	92	81	65	33	49	121	35	49	67	86	51	37	46
CG6425	43	48	90	85	46	79	26	19	40	41	38	47	24	55	16	21	29	38	55	38	24	63	34	27
CG6426	150	3	3	68	38	209	51	46	537	4	0	583	13	1108	124	97	166	33	18	273	13	259	27	18
CG6428	111	64	336	137	566	422	71	238	181	69	286	153	606	264	65	230	181	87	215	127	577	493	81	256
CG6454	1188	773	382	943	640	388	606	302	1254	573	269	535	517	305	706	322	1697	516	309	964	642	405	552	347
CG6479	163	167	154	216	138	202	85	82	196	142	98	242	131	210	87	66	168	135	96	174	142	230	110	91
CG6550	367	232	299	384	276	425	149	180	290	174	249	382	275	321	163	173	365	171	182	232	261	455	159	169
CG6565	332	231	208	387	214	299	148	87	415	212	177	321	182	223	166	115	437	199	124	285	204	310	172	157
CG6567	507	348	432	480	630	583	369	457	606	454	476	858	901	399	381	476	786	355	430	457	921	692	376	437
CG6583	225	317	242	420	235	114	263	177	254	398	268	577	413	69	312	250	319	242	205	330	341	100	262	239
CG6664	824	555	595	758	818	762	431	407	695	541	578	634	809	554	368	475	1030	486	495	714	873	794	450	505
CG6665	872	516	319	734	354	313	526	275	736	511	291	813	413	194	470	272	1145	475	251	634	400	325	449	282
CG6689	32	13	86	29	152	60	15	85	31	18	93	24	170	64	17	96	36	9	68	20	128	65	15	113
CG6707	607	493	350	604	528	455	338	295	647	477	298	801	468	310	357	268	993	415	325	687	557	525	416	295
CG6726	1211	353	26	1643	24	116	107	10	847	338	21	2414	26	80	102	3	1535	287	16	1107	39	121	161	8
CG6762	84	108	299	118	256	402	90	188	96	155	299	231	289	251	78	183	110	197	340	629	312	352	72	200
CG6766	234	164	451	247	450	733	107	318	271	153	377	245	487	427	100	305	317	139	385	226	460	739	120	363
CG6962	240	208	211	285	186	260	108	97	160	113	177	199	162	226	100	123	228	120	175	218	181	278	113	129
CG6984	366	366	229	443	118	351	199	129	370	407	283	837	169	194	237	150	475	321	198	357	195	358	220	116
CG7071	797	508	451	665	620	414	377	386	833	439	433	1113	712	363	468	386	1256	360	320	669	718	570	427	419
CG7083	192	233	335	192	297	253	142	154	208	239	305	223	293	194	114	170	291	178	247	229	299	208	143	179
CG7115	307	171	180	283	177	76	163	114	324	172	145	273	183	110	152	135	444	131	113	294	139	110	164	103
CG7222	179	135	181	154	220	176	120	172	198	142	196	202	280	99	118	152	276	130	139	142	269	137	107	131
CG7365	28	0	0	8	2	43	0	0	13	2	1	20	3	90	0	2	10	0	0	2	4	2	0	1
CG7408	23	34	83	15	13	55	5	18	68	30	77	87	9	100	16	18	39	34	76	43	35	56	12	26
CG7414	2054	1737	1894	2355	2704	4305	1091	1127	2883	1628	1773	2935	2780	3284	1339	1407	2835	1562	1600	2319	2860	5036	1166	1314
CG7453	755	949	1068	1066	927	2065	482	543	709	773	899	540	713	1077	464	516	912	671	875	973	1036	1810	537	530
CG7458	27	38	78	52	44	146	17	20	36	18	47	31	30	107	12	43	33	24	49	52	39	190	5	33
CG7497	2	50	1103	14	2190	59	19	1271	7	58	980	33	2625	124	27	1172	12	27	755	18	2157	304	22	1235
CG7523	265	248	401	307	470	425	187	264	289	209	318	360	502	301	154	254	356	167	310	290	449	430	183	266
CG7530	118	92	50	190	30	66	57	23	174	74	41	209	28	74	50	32	169	105	45	156	31	130	68	32
CG7536	3418	1913	2003	2466	4126	540	1987	1909	3819	1757	1607	1538	3744	528	2198	1930	5286	1456	1463	2425	3978	1100	2006	2020
CG7556	526	342	434	588	482	1034	204	267	611	340	453	847	499	717	255	313	664	292	384	558	627	1106	247	307
CG7565	179	151	99	240	67	169	55	32	258	76	71	151	35	221	51	46	186	82	79	248	61	181	65	50
CG7600	1441	951	1349	1301	2009	1713	731	1023	1281	923	1320	913	1967	1036	789	1218	1812	755	1182	1098	2376	1770	797	1048
CG7607	32	8	5	28	15	37	7	5	41	18	12	19	9	28	5	7	28	18	13	41	8	48	13	5
CG7611	511	474	521	531	603	469	349	348	496	356	400	529	567	389	328	283	737	360	386	548	540	522	388	355
CG7627	4239	1454	977	2837	1027	645	1127	717	3512	954	660	2147	942	569	1164	683	5127	1030	619	2758	956	974	1182	716
CG7650	784	477	590	617	830	554	475	505	656	543	562	664	1032	305	472	547	1032	391	464	499	1012	511	454	547
CG7718	399	199	155	301	276	213	174	123	439	163	138	442	316	147	172	119	455	129	127	287	304	324	171	129
CG7728	497	400	777	582	858	1495	183	406	333	333	577	261	644	978	201	382	486	270	456	423	716	1547	230	467
CG7739	2973	1771	1394	2417	1972	1089	1628	1240	2719	1635	1185	2628	2088	811	1603	1146	4229	1290	968	2135	1864	1236	1723	1206
CG7766	608	393	507	715	1072	421	327	424	1016	305	300	353	877	588	370	463	993	332	370	585	855	657	370	445
CG7789	565	492	508	585	576	481	416	381	573	542	483	799	711	296	407	429	851	400	402	511	788	520	376	420
CG7798	139	97	34	122	69	26	109	37	150	117	48	103	43	27	92	27	198	72	21	115	38	26	83	54
CG7840	198	131	195	175	235	194	158	167	228	159	185	245	311	125	138	217	259	108	151	171	299	219	130	188
CG7878	586	560	616	826	548	949	243	288	552	365	380	445	426	696	239	332	555	344	406	613	511	974	268	352
CG7896	59	0	1	8	1	71	2	1	27	3	0	15	0	316	5	15	37	1	0	0	0	3	1	1
CG7912	15	13	3	28	4	18	5	1	79	10	5	9	6	19	9	9	14	10	3	13	6	25	11	6
CG7920	1267	988	818	1534	1351	2424	482	507	3590	738	614	2376	1123	1709	669	594	2224	801	707	2213	1324	3837	609	586
CG7943	372	176	185	315	353	269	152	181	399	162	252	430	448	202	151	196	435	148	146	233	377	364	166	186
CG7945	853	436	195	705	334	187	417	263	757	432	228	1019	385	112	479	259	1110	321	174	553	319	158	419	205
CG7997	711	684	600	1380	332	1379	244	169	1428	504	467	1367	381	1066	294	338	890	665	624	1943	361	1889	299	274
CG8008	50	13	7	37	18	33	7	6	48	11	6	22	7	32	19	2	36	16	12	46	15	42	20	6
CG8051	1938	810	1768	2238	2842	792	761	1849	2215	690	1480	1788	2691	603	745	1802	3550	653	1460	2162	2307	1495	649	1759
CG8067	165	92	118	145	181	161	91	124	194	87	116	234	240	96	110	138	269	82	107	141	215	189	91	124
CG8080	312	932	630	585	616	1486	472	322	361	1143	800	787	720	784	563	383	442	1181	666	956	851	1450	591	412
CG8112	236	350	525	336	892	355	175	435	393	333	511	581	919	266	178	428	283	287	368	524	884	371	185	337
CG8128	195	150	137	267	189	444	77	75	470	152	143	690	148	268	91	96	351	135	132	245	250	783	99	98
CG8134	254	278	329	290	392	249	228	236	356	249	299	464	496	209	232	298	479	253	254	366	470	345	256	236
CG8195	117	76	76	99	106	94	60	57	109	107	82	124	124	50	74	55	157	79	60	146	107	81	71	60
CG8199	267	258	167	312	110	327	122	85	443	222	127	851	166	412	121	105	453	146	114	253	148	350	122	83
CG8207	1241	885	722	1107	988	851	827	593	1132	848	685	1125	1084	536	796	616	1826	756	577	1059	1078	886	759	570
CG8243	1109	907	1000	1006	1149	902	727	874	1105	776	836	813	1107	586	735	787	1689	648	747	982	1139	868	750	882
CG8249	28	3	0	15	4	56	1	0	61	2	0	44	3	43	2	2	27	5	0	30	4	20	2	1
CG8303	162	1	0	4	1	50	3	0	237	2	0	12	2	75	9	0	276	3	0	13	1	5	0	0
CG8306	59	114	193	59	103	427	42	65	75	99	152	120	78	997	56	86	46	122	203	62	97	351	52	58
CG8312	6612	2824	3027	4584	5407	321	2716	3049	7416	2403	2207	3404	4343	504	2591	3123	10631	1934	2114	4326	4334	806	2530	2854
CG8319	134	82	76	123	104	179	51	52	84	104	102	127	103	141	39	52	125	62	62	94	82	165	56	53
CG8326	258	256	217	346	284	462	155	165	251	321	260	450	263	288	222	174	333	233	195	254	325	499	213	199
CG8360	316	406	427	370	419	173	512	428	366	483	437	746	560	114	447	432	636	329	332	396	510	211	493	443
CG8460	458	584	624	680	501	1260	305	298	385	607	621	805	645	709	344	363	532	528	505	638	697	1202	374	412
CG8468	6150	2517	1760	4157	1832	1700	1931	1021	7498	1642	1203	2371	1450	1635	1902	1133	8167	1592	1149	3932	1575	1880	2026	1182
CG8483	165	0	0	126	0	103	0	0	128	0	0	64	0	116	0	0	208	0	0	50	1	1	0	0
CG8485	963	415	236	639	406	262	375	261	1025	341	271	439	377	185	421	283	1105	311	228	566	432	300	333	197
CG8501	5279	4053	9552	4704	8547	20599	1902	4674	3169	4368	10210	8492	10365	10931	2067	5082	5456	3224	7634	4668	12003	17957	2187	5522
CG8507	104	71	128	147	153	453	54	105	121	76	173	152	177	163	71	107	143	63	112	132	232	370	54	83
CG8520	380	232	349	408	521	463	200	309	449	259	379	623	694	327	209	372	566	205	306	379	710	512	216	329
CG8531	609	381	468	607	748	709	316	349	683	431	441	711	721	432	342	344	804	325	366	461	778	779	313	360
CG8539	1358	2598	1958	3321	2926	83	1953	2428	1639	3081	2390	4855	3859	119	1814	2311	2357	1875	1592	2364	3581	517	1933	2225
CG8545	1407	1012	1051	1609	987	1809	454	462	1061	713	757	1233	650	1233	544	547	1257	593	673	1120	858	1962	569	529
CG8547	129	34	28	88	58	131	19	24	290	23	17	101	29	334	44	43	119	32	16	99	44	138	22	11
CG8569	144	100	144	126	166	134	44	87	118	89	125	144	199	98	67	110	170	92	87	126	188	140	63	83
CG8578	315	135	159	254	236	158	128	143	242	183	192	311	300	118	166	161	372	146	135	210	259	197	157	178
CG8611	546	456	438	750	441	756	199	223	450	354	296	354	357	559	252	234	620	332	266	496	434	869	284	246
CG8630	143	9	0	29	5	236	19	1	100	0	0	17	0	363	29	4	113	4	0	4	2	2	21	3
CG8668	743	367	334	753	301	737	186	155	667	341	272	744	285	617	278	180	823	252	192	544	251	751	260	181
CG8671	444	232	252	379	366	276	218	196	435	255	210	233	348	187	253	196	634	213	200	327	372	319	232	200
CG8712	64	72	74	105	81	93	57	63	73	93	79	122	90	70	54	61	102	59	62	90	72	106	46	62
CG8726	395	314	358	365	563	328	239	270	436	235	245	218	443	282	207	250	522	223	228	402	498	421	230	274
CG8728	736	524	419	801	695	660	379	326	925	471	408	779	683	398	430	323	1102	463	368	725	765	773	440	307
CG8740	98	0	0	23	10	218	1	5	73	3	0	29	4	536	14	18	98	2	0	14	3	31	3	2
CG8765	307	242	142	307	198	163	163	83	315	200	128	253	192	114	190	100	395	206	92	314	219	205	176	106
CG8768	89	80	84	63	109	84	77	96	110	68	107	133	142	63	94	91	165	57	65	80	137	96	67	79
CG8839	2235	894	683	1612	1126	1158	703	515	2558	772	691	1823	1100	947	651	562	3069	613	520	1532	1124	1364	705	580
CG8841	846	430	327	772	641	407	378	330	1008	316	307	509	637	305	354	331	1248	288	282	636	600	475	339	302
CG8850	9	0	1	1	9	91	0	0	7	0	0	5	1	1425	2	5	3	0	0	21	2	6	1	3
CG8852	29	7	106	7	173	38	4	137	29	10	100	41	198	89	9	139	35	5	91	6	201	45	3	128
CG8892	455	369	394	469	577	486	331	310	412	393	343	436	551	299	304	356	655	274	309	379	518	461	305	320
CG8939	619	433	578	749	486	990	211	264	446	347	368	708	368	672	237	262	585	320	342	521	420	1091	259	250
CG9004	486	337	313	563	337	475	182	151	353	206	231	495	268	404	191	140	471	171	194	374	264	541	197	158
CG9005	1141	686	769	1193	648	2265	314	326	982	470	558	450	617	1768	353	340	1273	498	600	930	667	2003	259	321
CG9044	1408	868	819	1497	1239	582	603	573	1729	643	629	1029	1041	697	637	690	2069	565	585	1265	1148	829	596	547
CG9062	394	267	162	341	207	155	168	111	303	180	118	195	220	92	184	103	480	196	118	303	188	171	188	105
CG9107	274	221	132	311	125	238	138	96	180	324	161	329	110	124	190	87	258	198	104	213	171	287	182	86
CG9114	322	354	103	491	133	336	203	62	452	329	124	460	114	144	218	67	573	285	103	384	145	284	223	83
CG9119.CG32335.Dsim_GD13492	318	399	1305	389	328	5209	97	337	225	490	1436	648	397	2278	123	353	340	455	1016	395	566	3355	161	404
CG9123.CG12608	600	726	546	899	419	906	434	325	553	769	506	1007	351	559	419	298	813	561	425	670	473	872	432	325
CG9143	99	108	346	154	448	648	58	209	93	67	291	114	328	473	72	219	128	70	235	83	340	755	75	245
CG9149	75	89	546	51	959	691	64	592	56	72	541	86	1069	339	57	585	88	46	412	52	1120	652	48	583
CG9171	161	53	71	144	139	296	45	59	142	53	60	102	73	261	45	42	146	44	38	110	134	323	43	39
CG9231	267	154	228	239	356	294	199	199	335	260	322	510	556	248	229	244	428	171	195	269	629	427	192	231
CG9246	444	417	495	590	464	838	223	308	427	350	451	678	387	545	248	267	486	269	343	413	480	940	230	307
CG9253	650	478	455	706	484	741	200	233	507	384	350	758	341	640	258	262	534	314	324	520	421	977	209	279
CG9257	386	270	258	419	344	499	231	195	568	212	280	563	367	481	231	225	487	249	227	430	377	698	207	231
CG9281	1921	767	795	1532	1394	1792	494	563	2223	792	693	1358	1141	1351	698	709	2251	625	644	1306	1388	2214	615	588
CG9297	83	3	3	16	17	103	13	12	162	1	4	60	10	1506	43	34	255	7	2	15	12	22	5	8
CG9328	948	682	1519	683	2345	836	680	1514	838	631	1546	1119	2542	559	651	1625	1577	480	1179	644	2612	1090	733	1650
CG9336	29039	28299	33427	28208	41038	1417	32548	40805	37102	31724	33890	60752	50108	2138	32920	40269	64261	21963	25238	30186	52144	7484	31156	38490
CG9338	4770	2565	12725	2991	24209	1426	3190	14871	4408	2991	14320	6862	31190	1555	2975	14157	7283	1800	9036	3034	27274	4002	2994	13833
CG9360.CG3301.Dsim_GD15972	31	3	1	5	73	246	1	2	21	1	1	211	51	248	7	0	37	1	0	9	34	825	4	4
CG9372	2793	4838	4896	4711	3965	13507	1702	2160	2040	4560	5230	4674	4313	6572	1833	2362	2951	3726	3989	3517	5694	11217	2454	2444
CG9386	136	118	181	152	127	251	64	89	128	135	141	186	139	150	92	100	150	98	113	122	174	276	66	98
CG9399	281	144	180	280	480	168	168	263	706	173	216	732	464	196	157	209	527	128	156	246	467	340	217	275
CG9410	111	105	152	152	197	176	82	116	148	102	168	238	262	116	94	108	227	80	97	132	288	225	96	115
CG9449	837	283	139	451	168	217	279	204	1090	264	151	1050	122	1141	385	304	1304	262	165	759	178	259	331	203
CG9452	640	1220	2030	718	5128	44	2098	3895	1142	1042	1834	1412	5585	119	2512	4322	1770	964	1525	994	5098	564	2424	3085
CG9471	152	129	138	270	130	316	85	86	304	153	164	392	131	192	108	114	217	192	159	250	151	489	83	93
CG9512	477	2	4	183	57	216	13	12	1408	1	1	3469	34	935	55	12	1129	32	21	493	57	304	50	34
CG9521.CG9519.Dsim_GD15511	107	0	2	6	3	102	1	2	3	0	0	4	0	744	1	22	22	0	1	0	0	0	0	2
CG9547	334	546	493	562	453	1375	320	251	544	641	518	1333	482	630	377	303	677	485	542	919	709	1292	415	331
CG9616	46	19	398	28	848	152	39	482	66	18	480	44	1066	138	36	523	69	11	303	49	1200	413	25	394
CG9628	203	31	26	161	43	12	19	15	139	34	35	391	58	11	18	20	187	19	24	137	45	10	18	14
CG9630	273	236	186	304	246	364	143	147	235	260	169	321	248	255	153	118	368	174	166	240	282	439	180	141
CG9663	177	294	295	319	126	799	91	78	152	220	185	164	136	626	102	86	191	247	272	404	161	715	117	93
CG9674	3417	811	891	2719	2481	287	649	1016	4048	482	567	1256	1960	695	865	1215	4784	602	678	3043	2067	699	756	909
CG9706	363	227	250	346	311	412	180	198	491	174	222	446	326	397	197	240	614	184	247	347	393	602	192	229
CG9752	532	746	667	915	669	1217	410	358	485	1033	844	1322	882	597	472	457	669	689	547	670	1002	1127	493	470
CG9782	187	0	1	31	12	501	11	9	139	3	2	54	2	1437	81	70	126	0	2	3	3	15	9	10
CG9795	195	124	71	161	164	50	124	70	230	77	54	110	161	48	126	73	322	61	68	173	133	62	107	80
CG9799	533	357	494	605	647	847	205	292	463	235	361	436	459	638	220	292	489	213	326	402	569	1039	205	288
CG9801	2136	1098	1867	1296	3911	145	1454	2054	2113	1204	1802	786	4459	216	1231	2126	3413	758	1441	1105	4190	506	1262	2027
CG9839	131	166	196	231	163	432	85	84	121	168	164	156	140	278	84	124	184	103	159	155	198	434	90	124
CG9886	258	132	145	210	197	158	146	151	300	166	156	297	273	115	147	134	353	199	140	229	282	225	142	115
CG9915	250	208	147	297	120	202	115	75	219	136	84	229	97	168	99	48	269	152	68	227	109	193	138	73
CG9932	4409	1652	2328	3284	4736	598	1449	2117	4505	938	1430	577	3001	849	1429	2096	6706	1146	1516	3041	3541	1112	1433	1984
CG9951	584	446	443	568	634	460	443	384	582	568	465	722	685	312	426	389	927	398	331	529	771	501	430	384
CG9953	1011	1134	832	1474	669	1756	572	372	1199	1073	824	1881	721	1152	630	432	1271	1009	766	1819	799	1765	735	475
CG9992	454	310	324	410	337	328	222	199	417	382	338	579	388	202	250	210	580	277	251	409	465	360	281	218
chb	3183	1294	1501	2307	2744	894	1099	1356	2894	745	832	864	2034	1136	1060	1259	3897	814	902	2180	1963	1286	1080	1268
Chd64	3528	3462	4889	3062	7368	2479	3377	4564	3278	2677	3767	2823	7851	1949	2991	4064	4861	1889	2965	2685	6513	2930	2964	4191
cher	44573	23795	33403	37219	63328	12753	19878	31741	44198	16019	23288	20975	47641	18034	20907	32851	65203	15692	22893	31206	50638	18063	19058	29420
Chi	283	270	265	316	421	332	168	174	277	258	236	323	367	279	176	168	378	217	284	313	436	408	149	209
chic	4155	2587	1273	3224	1569	871	2955	1326	3393	2949	1577	4260	2399	559	2737	1311	6983	2476	918	3107	2251	620	2915	1218
chk	281	224	234	412	282	351	113	105	710	141	134	220	181	414	106	93	443	205	191	404	230	606	129	123
Chmp1	3544	2312	2102	2725	2999	1452	2762	2414	3165	2855	2663	5720	3919	761	2694	2510	5671	1758	1644	2194	3995	1493	2275	2035
CHMP2B	1422	870	1116	1169	1611	547	931	1182	1256	1020	1363	2010	2152	328	1002	1283	2320	656	839	925	2402	725	816	1069
chrb	178	26	53	29	572	119	29	64	285	28	47	43	347	93	45	55	194	32	67	52	826	262	32	49
Cht10	21	5	66	9	55	61	3	32	21	0	43	19	40	493	8	31	33	6	14	11	49	90	1	44
Cht11	73	96	125	128	119	170	66	70	76	116	120	134	135	104	76	56	133	92	83	124	159	157	68	96
Cht6	5	7	8	11	8	94	2	6	7	9	4	3	5	187	1	4	5	5	3	8	11	83	2	3
Cht7	162	0	8	17	22	279	7	6	74	1	11	32	5	1843	48	73	94	0	2	4	11	23	0	4
ci	260	192	150	272	101	269	72	47	234	126	126	121	62	244	101	61	304	127	155	215	74	259	90	90
CIAPIN1	574	343	339	483	460	308	313	363	553	480	388	713	562	194	368	368	753	290	280	420	605	342	305	315
cib	4108	2034	3047	2767	3976	954	2284	3332	3324	2323	2943	2785	4690	711	2301	2897	5738	1913	2518	2786	4301	1388	2206	2931
cic	2073	1005	1335	2126	2310	486	741	837	2227	707	880	516	1466	672	804	1037	3088	707	830	1937	1576	653	774	926
cindr	2530	1620	876	1883	600	1199	1087	360	1918	1218	619	1127	398	1124	1057	355	2779	1057	617	1989	573	1165	1107	398
Cip4	2108	828	644	1244	999	690	772	565	1619	693	479	665	904	470	852	543	2568	573	396	1066	911	698	830	469
CkIIalpha	230	202	501	227	624	710	150	451	191	227	722	259	786	365	177	511	267	178	491	206	989	669	170	498
Clc	6119	4704	4502	5238	7060	5227	4659	4836	5532	5795	5615	8463	8954	2903	5032	5092	9369	4617	4315	5142	9920	5621	4617	4380
Cln7	401	383	246	326	461	78	452	296	395	355	263	372	449	64	426	303	565	296	175	359	416	174	448	256
cm	738	542	546	825	593	498	411	510	830	531	529	861	698	333	434	479	1237	457	442	714	766	566	496	521
cmb	1269	364	297	625	543	249	237	201	1558	242	216	402	412	398	233	237	1424	244	237	659	502	369	225	177
cmet.cana.Dsim_GD22182	606	667	643	1087	520	1116	255	175	375	396	327	335	265	1046	257	198	534	384	309	609	389	1129	275	200
Cmpk	984	667	330	918	633	457	583	306	947	781	347	1217	716	324	647	362	1259	538	273	816	759	679	599	286
Cndp2	10200	9269	9792	15055	7117	27443	3912	4389	7602	9562	9816	17341	7864	14219	3980	4197	12134	8385	8828	12600	9436	21996	5227	5404
cnn	1244	722	346	879	803	146	647	404	1113	489	246	360	639	122	626	332	1532	443	271	695	604	232	532	339
Coa7	335	376	346	428	296	493	191	196	298	396	320	668	371	296	219	186	356	294	273	367	354	480	237	215
Cog6	591	316	317	552	378	333	259	227	589	263	231	466	411	239	240	264	764	220	218	376	354	361	231	253
Cog7	451	270	313	427	415	322	228	215	429	221	304	397	455	254	244	270	585	222	223	299	379	336	216	252
Col4a1	77632	73480	75746	124705	73258	377856	15135	16944	111226	34186	34455	57817	38583	317028	20919	23555	75631	39475	36833	108353	54163	375175	19891	20756
comm2	23	30	24	16	5	81	14	5	31	28	16	44	15	33	15	6	61	50	32	90	14	88	21	11
Cont	1153	1180	1339	1637	1630	477	756	857	1102	855	839	735	1174	575	750	875	1357	701	799	1335	1165	640	769	796
conv	91	21	26	77	11	216	14	18	33	27	32	61	15	398	15	27	58	10	19	51	24	81	14	16
Coprox	502	509	629	666	968	684	343	491	549	456	530	838	907	471	361	386	734	391	499	474	912	819	377	477
Corin	506	243	379	412	534	1149	73	123	448	134	228	166	319	1003	92	165	382	139	174	293	445	1178	82	113
Cortactin	3667	1698	3081	2591	4391	2208	1387	2509	2404	1118	2122	1395	3658	1490	1310	2392	4013	1059	2079	1970	3676	2311	1209	2298
cpa	3122	2309	2164	2425	2144	1873	1935	1690	2681	2108	1948	2008	2183	1255	2005	1794	4519	1742	1645	2232	2460	2002	1938	1776
cpb	4256	2320	2183	2840	3878	1781	2210	2118	3762	1930	1941	2568	4071	1423	2252	2143	5481	1741	1659	2718	3808	2005	2057	2068
Cpes	276	168	99	203	172	106	150	133	294	187	104	214	197	69	188	108	503	141	94	254	254	143	200	145
Cpr	1141	695	673	1115	879	1247	376	439	2133	386	469	1710	653	1260	424	437	1484	568	461	1119	779	1988	460	439
Cpr11A	525	3	0	109	24	995	5	12	437	0	4	215	1	4244	111	170	217	3	0	3	3	22	2	7
Cpr49Af	241	0	0	77	32	2389	41	55	284	2	7	332	9	9366	505	612	186	0	4	8	12	75	15	19
Cpr65Aw	5	2	2	0	2	17	4	6	4	1	1	7	1	319	27	42	2	0	1	0	1	5	1	6
Cpr66Cb	0	8	335	1	57	1472	0	82	0	5	309	0	53	615	0	67	1	2	217	1	85	988	1	82
Cpr76Bc	1	5	21	5	26	0	4	21	2	1	16	8	31	3	3	20	5	3	6	4	28	2	1	12
Cpr78Ca	61	0	0	4	3	99	1	5	73	0	0	38	2	120	18	24	31	0	0	2	0	0	1	4
Cpr78Cc	743	1	2	170	9	276	29	24	1141	4	4	481	0	2978	259	190	461	1	1	10	3	23	1	0
CR14117	45	43	39	62	70	58	19	36	36	42	32	80	66	35	36	36	65	26	32	34	83	53	24	46
Cralbp	1199	370	154	632	204	270	304	114	1283	359	150	815	206	167	366	153	1336	261	107	567	224	225	267	132
crn	442	414	473	575	440	659	234	251	421	370	400	617	441	504	292	313	629	333	317	415	490	787	262	281
crok	172	230	111	282	89	50	213	88	197	308	101	410	214	48	259	118	302	184	103	214	119	50	201	99
crq	1229	2437	2347	2224	2927	2917	1045	1525	1138	2217	2161	2192	3167	1968	1014	1390	1468	1876	1707	1877	2853	2987	1366	1664
Cse1	804	801	704	1095	662	795	338	300	757	593	422	769	485	770	364	283	952	499	436	935	492	896	460	347
CSN3	417	367	343	453	424	323	264	279	360	361	364	340	489	252	292	283	676	274	276	403	505	377	308	284
CSN6	388	428	651	477	613	806	314	389	348	343	514	576	700	561	263	457	434	286	440	405	668	806	277	412
Csp	52	75	52	73	21	30	32	18	60	54	42	50	23	63	31	34	55	44	35	65	21	38	42	24
csul	230	159	148	287	167	251	88	89	167	159	134	239	155	197	96	101	253	114	131	225	165	260	101	115
cta	108	64	76	107	70	134	64	48	119	80	78	115	88	104	75	56	137	86	63	83	77	124	51	57
Ctf4	362	292	261	420	219	418	99	131	269	186	175	305	159	304	137	100	327	199	154	259	214	425	168	135
Ctl2	716	528	679	717	1631	321	488	590	830	450	500	597	1325	321	523	592	1140	478	583	774	1255	581	551	689
cue	915	515	201	846	144	281	250	78	969	312	152	525	124	308	239	108	1107	388	160	1004	138	365	291	126
Cul2	880	535	561	844	810	708	427	452	789	519	603	569	816	421	427	535	1222	445	492	783	902	726	467	501
cv-2	80	47	13	82	7	29	12	6	120	48	14	50	3	68	37	6	88	62	35	157	15	53	34	9
cv-c	947	338	448	824	809	256	319	407	896	201	223	255	561	333	345	415	1205	250	317	697	563	340	313	326
cv-d	1333	1407	1821	2116	1208	3409	411	522	1742	684	904	906	713	3031	459	622	1433	760	1046	2027	961	3630	679	722
CycA	581	452	429	665	411	877	205	169	414	418	387	417	356	525	209	174	625	407	312	585	449	819	272	274
CycD	237	157	190	232	207	287	96	134	190	165	219	241	187	238	124	120	289	145	187	193	206	350	130	167
CycG	3022	1721	1370	2358	2601	2151	1162	1013	4199	1466	1100	1841	2177	1949	1299	1132	4148	1306	960	2448	2442	2532	1295	966
CycY	1357	933	382	1120	581	441	763	313	1223	762	307	714	576	304	730	351	1923	683	294	1090	609	480	741	332
Cyfip	3696	2327	2229	3266	3324	1568	1635	1781	3037	1392	1438	1241	2631	1382	1626	1825	4418	1490	1477	2798	2681	1922	1756	1758
CYLD	140	77	105	129	249	117	83	104	140	83	121	113	253	101	73	121	220	75	104	120	263	162	58	103
Cyp28a5	0	0	16	0	30	113	0	13	0	0	13	0	21	80	0	13	0	0	10	0	43	94	0	10
Cyp312a1	96	99	31	165	64	0	49	24	138	104	34	205	45	2	48	34	173	59	16	198	43	3	54	30
Cyp313b1	105	10	14	19	40	49	15	22	81	9	11	39	40	612	33	39	104	6	4	20	41	14	9	22
Cyp4ae1	27	28	40	56	18	53	7	5	57	27	20	68	21	35	12	15	59	22	18	51	20	42	10	14
Cyp4d20	181	117	32	195	23	275	31	14	514	103	45	402	23	122	54	25	304	115	22	243	22	185	48	16
Cyp4e2.Cyp4e1.Cyp4e3.Dsim_GD10561	238	253	471	257	104	419	62	130	604	183	283	1422	112	1175	95	129	275	228	519	398	165	972	116	220
Cyp6a17.Cyp6a23	243	1185	1733	663	2243	1602	679	1321	264	1415	2067	751	2824	1184	745	1346	331	903	1505	726	3027	2264	701	1325
Cyp6t1	2	1	0	4	5	2	1	8	5	0	0	3	0	148	3	14	0	1	21	0	0	26	5	15
CysRS	2476	1024	3041	1702	5606	1282	974	3482	2188	837	2655	1638	5758	938	1004	3459	3196	674	2225	1286	6362	1949	846	3299
D1	1405	2025	1666	2021	1410	2949	988	730	807	1773	1379	1847	1249	1649	843	775	1286	1410	1266	1443	1649	2799	997	866
DAAM	7626	1785	1122	4496	1305	401	1515	831	7083	1254	683	1839	1026	438	1819	949	9928	1470	791	4532	1175	563	1664	837
Dab	1707	404	575	857	2682	163	553	809	1735	315	412	269	1800	260	673	1006	2197	324	426	904	2019	423	365	611
dah	80	112	94	122	67	241	35	33	42	78	92	78	62	170	50	46	67	59	42	72	83	210	49	31
dap	37	56	81	80	39	128	19	29	36	40	54	32	51	100	34	52	50	42	63	39	79	106	27	47
Dap160	1337	733	860	1138	1353	639	588	709	1057	543	572	569	927	644	584	672	1572	575	682	1045	1137	887	528	739
Dbp73D	191	169	216	243	287	595	110	137	145	195	276	242	288	316	121	186	180	128	200	156	388	588	105	165
dbr	378	190	207	387	269	309	123	128	401	171	121	290	209	315	130	100	448	132	157	287	197	333	126	126
DCTN1-p150	2595	1286	1335	2200	2145	1256	1158	1010	2602	993	1116	1470	1764	1126	1115	1165	3659	927	893	1936	1893	1529	1091	1124
DCTN2-p50	1684	1131	1112	1381	1706	1437	1026	1120	1480	1182	1250	2213	2073	932	967	1102	2550	950	995	1261	2325	1526	1057	1122
DCTN4-p62	432	254	309	383	520	375	246	289	514	255	277	423	541	233	238	261	709	196	234	334	609	330	229	255
Debcl	2399	1265	1184	1761	2007	451	1331	1057	2075	1111	1022	2016	2042	388	1364	1186	3452	905	726	1414	1981	711	1302	1050
Def	60	2	7	4	6	2	8	48	9927	2	2	7	0	8	32	191	2134	4	4	5	93	8	52	233
Dek	1012	741	1206	976	1120	1747	374	624	870	466	901	965	833	1251	434	554	797	521	814	1013	978	1645	367	607
Den1	319	125	114	170	153	112	91	96	283	167	158	367	208	79	98	93	400	136	113	185	168	95	103	82
Df31	3027	3585	3671	4147	3219	7892	1859	1832	1703	4913	4798	3699	3560	4754	2588	2517	3100	3595	3599	3290	5019	7039	2438	2393
Dgk	6665	3676	2446	6316	5190	101	3031	2047	7607	2589	1825	2018	3649	309	3368	2133	9753	2655	1717	5508	4065	614	2687	1785
Dgkepsilon	738	487	471	711	506	458	450	354	782	562	510	965	700	360	524	426	1090	477	398	683	699	524	459	400
dgt3	140	185	141	164	124	334	80	50	79	183	99	125	115	196	81	57	114	142	115	136	167	272	81	78
dgt5	196	155	162	274	134	296	61	67	171	122	132	220	89	225	81	62	185	111	129	251	133	262	85	68
dgt6	163	224	279	249	264	600	68	112	93	161	205	160	189	376	90	120	159	147	184	142	242	571	96	129
Dhap-at	469	215	150	333	231	69	218	119	493	156	120	194	271	93	214	147	710	161	103	311	236	109	220	145
Dhc98D	61	11	0	58	1	5	5	1	54	9	1	19	2	17	6	2	81	18	0	48	2	4	10	0
DhpD	514	397	377	562	339	608	255	204	638	445	340	772	432	371	318	217	668	334	286	509	440	815	298	235
Diap2	517	331	690	500	904	589	315	529	628	417	776	468	1105	410	341	611	707	311	551	481	1006	653	312	611
Dic1	1473	184	435	548	773	306	333	546	1976	200	315	1266	857	299	344	550	2359	145	272	816	651	527	238	528
Dif	263	222	324	308	287	572	94	129	366	149	201	173	216	391	110	146	241	143	170	264	204	556	106	113
DIP1.blanks.Dsim_GD13198	2	3	30	2	78	406	4	16	0	6	46	238	115	99	1	11	0	11	52	1	196	350	1	17
DIP2	1830	511	576	1055	986	438	459	444	2135	399	422	536	760	544	454	510	2362	419	418	1065	813	684	369	403
Dis3	848	704	580	1117	534	780	332	267	784	452	383	689	483	583	383	283	1008	459	400	758	516	807	403	343
disp	3582	1629	942	2911	1443	277	1857	983	3497	1181	609	1223	1127	297	1729	974	5512	1210	719	2727	1107	385	1995	1072
dl	894	519	396	631	495	105	436	331	718	433	336	298	464	155	424	361	1155	422	322	637	508	153	486	345
Dmtn	359	128	78	341	90	175	70	41	432	84	48	390	85	199	68	38	496	77	48	245	71	316	72	39
DNAlig1	20	23	397	32	346	554	6	158	20	28	272	31	278	451	10	186	33	20	247	25	275	713	13	194
DNApol-alpha180	569	470	248	651	186	362	148	77	412	220	124	312	128	441	146	87	456	192	140	429	144	411	161	113
DNApol-alpha73	143	124	162	191	145	336	81	80	88	113	165	121	123	180	69	76	147	97	125	109	134	267	73	98
dnk	450	517	337	743	243	465	268	186	438	539	369	779	228	329	322	233	548	367	244	491	317	490	270	202
dnr1	41	59	53	25	27	193	26	13	73	61	40	32	14	137	20	14	72	95	49	61	24	185	35	29
dock	268	197	263	303	595	233	135	237	249	129	157	169	423	222	108	199	306	117	154	274	426	322	110	196
Dok	539	288	337	421	467	253	234	287	543	211	233	205	404	213	256	302	720	168	225	409	477	246	245	293
dop	2954	1132	1127	1831	3951	625	1029	1222	3248	677	707	776	2991	744	1189	1465	4049	844	805	2017	3260	1085	928	1067
dor	960	643	620	975	753	550	439	441	931	427	482	660	713	494	458	413	1438	408	410	800	723	605	435	457
DOR	80	53	20	94	45	85	25	15	188	48	24	210	25	196	28	28	154	46	25	188	30	89	24	26
Dp1	6882	4282	4580	7184	4936	7311	2284	2507	8123	2482	2610	3201	3673	6930	2494	2914	7909	2789	3141	6890	4176	10324	2444	2732
dpa	396	413	526	595	391	758	201	175	327	309	339	284	287	597	195	245	436	259	289	397	356	842	215	252
DPCoAC	233	178	221	188	381	182	170	266	202	151	186	270	419	145	186	262	374	155	196	220	395	248	175	238
Dph5	342	390	646	541	731	1312	239	433	383	446	793	750	744	656	256	451	409	336	547	434	968	1462	282	483
dpp	89	35	32	80	82	246	21	15	79	24	31	47	69	182	22	20	86	29	41	65	71	210	16	22
DptB	6	0	0	11	1	0	2	3	2795	0	0	6	1	0	9	11	459	0	1	12	24	4	14	13
dpy	124	32	37	29	138	455	11	28	284	24	35	13	70	901	22	23	106	59	97	10	176	304	20	34
Dpy-30L1	263	215	179	265	220	227	158	133	219	269	208	329	307	151	181	137	315	153	175	211	266	222	162	172
Drep4	253	183	266	266	291	238	123	199	231	250	313	285	398	174	122	241	342	180	241	202	393	245	158	248
drk	288	260	220	337	305	178	223	204	322	274	222	259	320	139	218	169	454	237	174	372	353	181	272	215
Dro	109	1	0	9	24	0	25	15	7836	0	0	10	23	4	190	42	2991	1	0	1	71	19	133	49
Droj2	4312	2282	1945	3342	2355	3060	1573	1322	3962	1999	1825	2844	2257	1988	1838	1511	5138	1563	1274	2528	2441	3175	1772	1426
drongo	4442	3468	3288	4770	5473	1256	2460	2834	4281	2435	2101	2205	4027	1281	2376	2503	6244	2197	2175	3850	4280	1844	2256	2443
drpr	1827	1766	1394	2473	1076	2709	460	384	1417	789	667	1091	546	2236	468	393	1416	962	826	2093	846	2500	620	481
dsd	80	54	394	97	806	266	40	369	67	29	249	19	545	281	20	312	64	44	264	70	648	368	54	306
dsx	2	13	23	9	7	29	0	4	9	5	16	1	6	21	10	8	3	18	37	26	3	41	1	12
Duba	476	266	234	359	412	327	190	235	475	202	213	268	361	245	175	204	671	221	183	314	348	306	203	213
DUBAI	1558	506	576	1253	1005	690	417	450	2091	351	472	698	924	547	359	457	2186	347	423	995	796	756	378	477
dup	453	374	338	529	305	416	133	142	407	220	210	308	202	393	129	153	405	208	196	388	221	476	178	166
E(spl)mbeta-HLH	1147	828	805	1684	324	2739	330	296	700	967	878	2023	317	1050	358	297	1167	596	550	965	391	1774	342	335
ea	78	18	22	7	18	274	8	3	24	15	10	45	14	299	17	13	52	6	2	6	35	180	5	9
Eaf	596	358	454	530	1362	364	342	516	605	247	279	301	1043	362	281	448	792	245	257	539	957	423	312	484
eas	151	39	73	97	44	90	27	43	109	38	59	103	32	43	33	30	125	44	66	154	26	84	34	46
eater	114	75	8	123	12	25	23	6	60	38	1	202	4	20	18	1	64	38	6	108	7	41	31	3
Eb1	129	149	1434	105	2848	339	171	1571	133	79	1103	73	3161	339	98	1498	114	56	811	73	2752	534	75	1556
ebd2	171	39	58	80	120	36	55	81	224	47	94	128	135	31	74	60	205	26	48	88	151	18	42	84
Edem1	517	538	594	606	740	971	298	384	605	387	451	573	610	768	318	445	686	338	435	628	689	1079	319	404
edin	24	1	9	15	31	44	32	90	5542	1	5	34	15	7	24	67	193	3	30	15	71	18	21	101
EDTP	338	334	231	357	200	289	153	160	353	231	174	254	155	226	160	119	373	221	187	399	169	284	169	124
eff	2909	1927	1482	2523	2317	2409	1849	1424	2439	2878	2148	2650	2619	1340	2155	1561	3727	1795	1277	2258	3052	2324	1885	1314
egg	554	444	389	686	419	741	202	177	338	309	318	300	320	570	200	207	491	311	274	471	385	717	220	213
egh	1031	678	549	1212	456	886	374	249	1023	493	407	506	304	887	352	256	1323	528	387	1207	363	1130	421	280
egr	1209	1038	1323	1330	2006	560	799	1089	1111	879	1297	1844	1909	460	684	948	1340	769	1059	1216	1904	979	886	1185
Ehbp1	488	309	346	553	267	638	107	135	498	220	214	270	172	619	106	112	360	250	295	567	245	654	125	145
eIF3c	8708	6930	9371	8630	11041	9237	5095	6786	9701	5840	8640	5866	10838	6677	5764	8106	13438	4752	6905	8105	11321	9950	5106	7196
eIF3d1	1763	1461	2274	1660	2958	2486	1124	1770	1704	1522	2195	1448	3078	1511	1344	1969	2364	1204	1719	1644	3229	2445	1217	1754
eIF3e	3310	2828	3322	3382	3761	3468	2368	2893	3619	2987	3849	4986	4777	2204	2620	3242	5428	2356	2652	3020	5098	3660	2464	2984
eIF3f1	2693	2729	2998	3053	3658	3914	2132	2423	3292	2873	3438	4008	4322	2201	2279	2741	4638	2226	2554	2893	4937	4107	2188	2562
eIF3l	3651	3147	2998	3592	3583	2642	2287	2341	4202	2610	2484	3154	3731	2093	2425	2537	5844	2091	2067	3551	3522	3051	2429	2354
eIF4A	18405	12978	11365	16852	17464	13810	11650	10240	22621	12991	11844	17743	18585	8682	12557	11137	30526	11060	9864	16291	21668	15524	11123	10194
eIF4H1	935	733	976	1183	1206	1818	537	610	894	869	899	795	1057	1229	578	674	1114	688	716	1064	1170	1948	557	624
eIF5	1426	930	1254	1294	1495	1919	674	887	1347	956	1202	1311	1373	1436	737	927	1767	827	1050	1181	1574	2150	776	1004
Eip55E	1736	1639	1426	2034	1319	2418	1382	832	2179	1734	1225	3444	1542	1454	1558	909	2359	1610	1221	3266	1682	3007	1408	853
Eip63E	233	142	131	218	195	101	133	121	243	120	100	132	174	109	110	93	403	98	75	186	169	102	125	109
Eip74EF	341	381	462	504	202	346	222	162	345	299	285	257	152	325	231	180	529	429	422	657	174	408	257	234
Ekar	530	136	201	458	353	7	137	201	719	127	210	516	355	13	160	206	864	118	182	426	341	36	142	213
elg1	830	391	377	648	375	529	216	178	599	282	281	434	307	487	255	156	838	213	205	546	342	590	227	216
Elk	44	39	31	73	9	143	15	6	36	43	34	12	11	139	13	11	38	30	26	50	19	151	16	9
elm	557	316	287	408	489	354	303	333	568	400	389	916	578	220	419	378	809	268	225	344	811	490	257	263
EloB	247	161	192	220	282	223	174	154	294	157	186	316	307	160	167	141	380	151	161	284	388	363	179	201
ELOVL	10	0	0	11	1	33	0	0	8	0	1	2	1	226	7	17	7	0	1	0	1	1	2	1
Elp1	1066	742	746	1177	896	1177	386	387	967	490	515	741	673	1017	461	409	1178	477	465	853	737	1264	446	415
ema	1117	567	472	909	688	381	575	408	1025	430	353	766	613	454	498	404	1523	376	356	924	675	544	514	394
EMC8-9	497	370	266	519	454	454	404	262	516	497	394	800	592	245	456	300	801	356	278	492	749	584	426	267
EMRE	362	222	239	342	266	230	217	229	337	263	286	637	379	199	222	249	685	179	166	343	401	255	246	228
EndoB	624	466	216	631	219	416	398	129	513	418	204	574	199	244	386	120	826	411	152	497	264	371	421	136
EndoU	241	275	192	276	295	197	229	199	306	280	172	366	309	148	222	176	493	212	140	231	289	193	285	222
ens	2293	1741	1384	2077	2211	417	1643	1126	2149	1337	1014	957	1620	498	1540	1143	3397	1212	928	1966	1673	606	1428	1067
Epac	233	188	387	176	1052	18	159	487	276	147	289	106	896	36	170	481	318	152	232	198	834	141	143	410
ERp60	29875	19758	18640	26724	15107	32908	9354	9804	24066	12868	13502	30889	13958	21151	9592	9209	35768	11789	11700	21131	14991	30953	10707	11252
Es2	209	159	169	163	197	202	108	141	178	168	157	190	186	104	134	139	303	135	140	170	216	179	122	117
esc	444	277	146	521	123	642	116	79	395	206	163	239	128	577	147	97	509	223	125	345	166	586	139	89
Esyt2	12091	5044	3951	8029	7461	1196	5652	4560	10896	3855	2981	4468	6422	1300	5304	4349	15158	3278	2388	6727	5618	1782	5177	4285
et	2692	1711	2465	2656	2092	3491	791	1288	2267	1444	2022	1917	1876	2034	914	1362	2468	1351	1769	2279	2251	3308	930	1472
Etf-QO	978	748	548	1100	600	1100	392	315	2126	508	429	2156	629	1085	494	352	1565	585	489	1489	588	1746	412	369
Ets21C	65	3	2	14	51	5	14	27	93	5	0	25	37	8	21	21	97	3	5	30	79	27	10	4
Evi5	64	15	53	62	71	149	16	25	60	11	38	27	50	162	14	35	77	17	30	60	54	110	14	21
ewg	59	41	25	63	60	37	28	20	82	27	24	39	60	28	24	21	73	24	25	57	57	37	27	22
Exn	4656	2063	1770	3771	3197	707	1855	1438	4451	1389	1229	2284	2342	842	1879	1521	6308	1430	1294	3559	2414	951	1610	1518
Exo84	981	535	501	907	565	398	438	346	1050	440	371	886	517	399	427	352	1546	400	328	730	557	468	385	355
exp	21	0	0	2	0	57	0	1	1	0	1	5	0	231	2	8	18	0	0	1	3	1	0	1
fab1	4846	2126	1242	3738	1807	621	2057	970	5632	1408	716	1485	1414	862	1957	961	7096	1547	784	3925	1413	874	1832	896
Faf2	978	673	465	950	635	630	535	360	1056	634	453	1021	704	451	497	372	1372	541	417	892	694	685	527	351
fal	527	300	290	356	619	230	302	384	403	337	322	527	695	119	282	393	602	247	190	328	684	202	278	312
Fancd2	199	240	145	348	114	257	78	36	171	154	96	229	99	238	89	56	218	174	94	240	92	259	94	64
FANCI	150	166	151	236	108	258	47	32	95	127	74	125	63	213	55	48	146	100	81	144	113	291	65	53
Fas3	1869	475	186	882	361	17	455	176	2174	350	130	435	366	78	389	163	2074	348	155	809	362	103	405	134
fat-spondin	3442	4185	6757	7553	2461	13597	1230	1905	9305	2962	4214	6674	1844	8551	1452	2200	5255	4132	5410	11904	2458	14924	1645	2461
FBgn0182817	256	188	228	235	268	415	214	219	342	174	200	250	243	414	155	191	458	173	177	321	221	368	177	203
FBgn0183208	120	65	95	116	79	206	22	30	148	43	54	71	29	185	28	35	165	50	52	119	55	160	35	41
FBgn0183494	128	159	68	208	41	56	91	52	79	199	69	423	63	39	92	49	166	134	43	130	65	78	94	46
FBgn0185543	476	0	0	99	7	682	0	0	276	0	2	121	0	777	3	3	140	0	0	3	1	6	0	0
FBgn0186293	19	3	0	12	0	10	1	0	26	0	2	71	1	37	2	0	279	1	1	13	1	12	2	1
FBgn0187273	846	287	1280	1497	1820	40	368	1767	1089	358	1533	2363	2506	105	395	1944	1700	304	1033	1025	2654	139	367	1616
FBgn0187725	1328	780	957	1089	1010	83	727	1085	1192	919	941	2078	1257	109	626	882	1778	570	679	1031	1321	292	602	987
FBgn0188512	4466	4927	3718	5329	3886	3941	3226	2591	4451	5839	4213	8839	4963	2377	3516	2579	6469	3957	2906	4554	4846	3722	3714	2645
FBgn0189027	2044	1753	1794	2751	1098	8122	594	711	1749	2189	1851	5586	1031	3108	766	770	2042	1240	1133	2178	1412	5984	814	757
FBgn0189420	0	1	274	0	1293	225	2	379	5	0	259	1	1311	153	0	463	4	1	206	1	1143	278	0	454
FBgn0190121	542	17	103	118	179	7	45	170	1033	40	128	377	151	4	60	129	753	26	131	329	268	85	34	103
FBgn0190846	663	333	394	604	686	144	237	282	639	196	232	75	417	187	252	268	926	229	278	558	437	196	233	271
FBgn0190857	3	0	1	3	5	10	0	1	13	2	15	13	3	9	2	2	15	1	10	2	4	141	1	6
FBgn0191421	53	0	0	13	0	48	6	1	131	0	0	28	0	147	30	17	52	1	0	2	0	0	1	1
FBgn0193646	1125	3	1	289	12	1120	48	49	2889	3	3	881	6	7648	453	577	655	1	0	32	1	19	52	17
FBgn0194273	35	19	6	118	17	161	20	9	104	20	19	885	26	367	39	16	179	7	12	59	36	158	29	28
FBgn0195099	3033	60	20	968	12	1331	853	523	647	69	16	5206	18	24516	5285	899	2389	23	13	141	17	105	419	217
FBgn0195352	38	4	10	13	87	10	13	26	67	0	5	56	76	0	7	16	68	2	6	22	34	0	6	18
FBgn0195979	7374	7	4	465	17	8204	92	57	806	13	8	5425	14	16649	765	875	4372	3	3	23	7	79	14	29
FBgn0196617	16770	12529	9199	13928	11336	8062	12656	9525	17576	9934	7538	16221	11787	6955	13228	9614	28193	9093	6890	14885	12451	8413	12272	9401
FBgn0196725	44937	60413	56915	75701	20836	172325	13367	13807	26563	38233	35897	39010	20100	133741	12855	13326	43076	34788	33498	48262	23247	145546	17684	18888
FBgn0268073	430	179	191	311	282	18	168	152	358	132	86	102	167	30	167	103	555	152	57	332	175	46	193	132
FBgn0268178	49	38	7438	79	10950	2048	26	7820	64	21	7998	43	12444	1998	33	8013	61	15	5773	28	12716	3327	25	8194
FBgn0268194	0	0	44	0	58	5	0	26	0	0	19	0	41	2	0	26	0	0	23	0	39	8	0	25
FBgn0268310	1032	385	179	701	402	120	289	139	1051	340	146	608	265	126	383	167	1330	285	115	670	318	172	351	115
FBgn0270283	237	162	235	221	315	311	197	249	224	279	399	312	501	235	197	309	317	172	256	206	536	344	171	270
FBgn0270349	128	57	33	104	55	23	59	26	128	38	19	93	56	16	59	21	219	46	35	90	55	42	56	19
FBgn0270690	5203	3	1	956	55	5406	31	45	651	0	3	3362	21	15713	382	441	2545	2	0	14	12	107	2	2
fbl	1253	793	1061	1411	1594	539	911	1065	4995	625	922	2595	1834	520	910	1153	3026	605	742	1426	1613	1283	809	1024
Fbl6	133	144	114	161	94	160	55	57	119	88	118	87	61	140	57	61	145	126	93	157	77	191	70	47
Fbw5	494	354	342	455	489	411	293	243	525	298	307	377	477	334	271	269	659	238	236	380	471	391	275	260
Fbxl4	134	129	102	160	103	177	65	58	140	112	85	102	89	128	69	67	161	122	74	169	115	200	85	63
Fdh	3668	3817	2592	4459	2213	2794	2272	1849	3600	3324	2384	7075	2141	1849	2225	1734	4588	3399	2128	5799	2552	3050	2532	1857
fdl	1052	891	1162	1101	1081	2317	381	524	993	569	712	662	813	1969	437	549	1396	583	774	998	908	2455	517	678
Fen1	236	231	276	344	246	476	100	121	163	246	267	362	210	252	123	123	255	203	202	230	313	464	148	164
fend	861	395	500	602	846	432	320	392	753	269	395	352	761	402	303	419	1072	239	350	551	857	566	295	477
feo.sofe.Dsim_GD29459	93	163	173	162	196	291	63	101	64	124	166	106	149	198	50	89	103	96	117	88	209	354	77	81
feo.sofe.Dsim_GD29554	450	738	623	742	640	1401	256	245	244	656	534	397	505	754	343	290	524	551	501	478	769	1410	354	288
FER	3647	1983	1689	3026	2497	501	1671	1450	3445	1398	1229	2030	2037	466	1763	1496	4996	1147	1119	2466	1934	718	1497	1238
Fer2LCH	3589	2608	2675	3280	2962	4072	1721	1695	4481	2137	2153	4959	2773	3031	1629	1553	5231	1837	1775	3446	2839	5332	2205	2018
Fhos	507	8	5	29	38	10	17	7	620	4	3	40	13	50	34	9	431	5	2	87	25	12	7	5
Fib	1661	1526	576	1982	697	1405	857	321	1168	1432	536	2175	622	610	971	368	1767	1115	398	1413	849	1390	888	311
Fic	142	67	52	108	55	76	52	42	169	84	59	96	68	47	72	38	162	76	37	65	69	94	93	39
fidipidine	263	268	192	329	240	258	170	109	271	226	129	402	235	229	175	144	325	194	173	313	230	318	168	123
FIG4	609	403	308	584	536	330	355	301	585	317	256	386	510	221	363	327	890	295	255	524	531	308	303	299
Fim	2600	1065	1845	1701	4996	622	1045	2443	2868	917	1440	935	4230	570	1116	2329	4141	731	1303	1620	4702	1267	1065	2209
Fis1	380	197	286	305	365	279	235	256	312	311	320	607	462	139	268	313	422	216	183	293	506	267	243	227
Fit2	1261	391	313	855	708	135	446	358	1030	349	274	730	775	170	509	383	1827	264	203	829	729	178	500	376
Fkbp14	1026	766	820	1174	725	1930	447	382	1067	609	577	1751	589	1040	424	446	1101	501	549	1044	704	2042	431	422
Fkbp59	1892	2048	319	2372	228	883	1030	177	1012	2306	384	2742	233	469	1134	177	1918	1615	248	1639	296	786	1238	192
Flo1	2447	2106	1381	2421	1668	1778	1554	1152	2006	2551	1603	2652	1978	1013	1789	1156	3573	1711	1140	2141	2244	1742	1613	1026
Fnta	1309	1075	1231	1278	1601	1377	938	1091	1262	1271	1551	2227	2095	688	1011	1159	2079	960	1168	1100	2343	1382	905	1014
for	326	149	73	377	102	133	109	31	417	106	38	167	52	120	112	43	408	119	39	351	41	194	99	39
frc	165	82	180	181	256	567	43	98	233	74	165	306	302	378	65	125	239	68	116	116	293	591	56	125
Frl	4568	1659	1521	2972	3535	1006	1382	1244	4598	1234	1173	1519	2545	1102	1570	1345	5575	1154	1003	2513	2955	1637	1265	1168
frm	1294	3	3	250	34	3172	45	42	1500	8	7	464	13	14605	431	407	868	3	2	31	10	50	2	10
Fsn	203	197	242	226	321	356	149	200	243	185	252	245	361	180	144	178	316	157	218	210	396	361	122	184
FucTB	250	230	136	297	154	473	106	94	288	195	139	406	146	233	138	94	368	156	117	297	199	449	127	93
FucTC	185	445	132	390	156	283	149	102	183	386	130	230	174	192	211	105	232	384	135	385	205	271	256	113
Fur1	2863	1133	1400	1949	3004	257	1077	1398	3007	741	959	764	2347	387	1071	1289	4108	781	911	1898	2395	789	1044	1246
Fur2	711	490	1053	809	2204	4636	154	382	1039	355	721	366	1478	4263	237	490	735	338	597	666	1768	5276	212	429
fw	562	16	9	531	3	68	18	7	453	21	4	282	5	274	25	14	729	21	7	373	7	28	16	7
GAA1	885	816	1057	1088	1045	1676	519	583	956	870	904	1020	1081	1110	561	692	1252	720	867	1114	1366	1916	671	723
GABPI	713	418	525	557	632	643	385	349	564	426	397	573	629	343	378	356	928	345	371	526	747	672	376	378
Gale	1266	1161	865	1520	735	2052	607	497	1303	1067	756	2145	655	994	657	434	1336	997	770	1350	896	2051	731	556
Galphao	76	26	32	53	67	21	13	24	74	12	27	17	41	12	30	41	96	21	25	42	41	24	18	28
Galt	802	521	559	1136	357	820	248	283	1973	573	541	2694	378	583	348	355	1459	601	512	947	429	1059	295	364
gammaSnap1	290	158	289	243	403	195	156	382	225	205	313	409	567	106	192	319	324	171	205	167	525	191	162	294
Gapdh1.Gapdh2.Dsim_GD17248	8313	9405	9475	9131	22867	2472	15223	15786	10909	8438	8385	15759	29183	12193	13404	12789	19691	7779	7288	9209	24929	5445	14192	14388
Gapvd1	5981	2683	2855	4684	6108	844	2819	2954	6978	2023	2026	2098	5161	866	3086	3257	9785	1925	1964	4062	5093	1240	2588	2684
Gasp	281	0	0	96	4	489	6	8	107	0	1	386	1	1505	77	107	280	0	0	66	3	6	3	3
GC1	73	118	119	106	68	227	46	56	62	114	81	136	62	217	57	35	76	121	133	182	90	163	54	60
GCC88	327	249	308	331	523	440	166	312	275	241	308	223	485	278	182	292	415	187	279	268	517	481	191	272
gce	1242	1233	463	2054	405	982	605	165	1243	953	338	770	236	726	773	216	1743	910	287	1544	362	873	612	250
GckIII	1324	870	890	1255	1349	848	687	652	1073	597	679	854	1108	731	591	617	1625	583	654	1016	1147	956	612	683
gcl	80	99	107	94	105	184	47	64	93	79	78	106	86	109	41	65	80	86	83	90	115	172	56	55
Gcn2	726	384	494	622	786	272	329	457	830	291	333	338	679	326	321	422	1100	280	320	648	644	377	306	399
GCS2alpha	2578	2309	2132	3382	1988	3670	1064	1109	3365	1469	1208	1974	1734	3376	1174	1105	3727	1501	1337	3044	1701	3715	1212	1172
Gdap1	62	368	500	170	437	33	266	393	115	472	598	151	693	30	302	435	143	255	403	112	662	110	249	428
Gdap2	640	641	326	710	379	127	621	270	821	533	283	912	401	125	594	300	1431	521	284	764	407	148	749	365
Gdh	15645	15283	7839	17075	14643	4294	17013	8607	21192	10753	5577	13628	12669	5691	16724	8650	29256	10699	5599	25381	12715	9393	15773	8343
Gdi	5917	4494	5250	5334	7437	6306	4398	4592	5727	5179	5530	5490	8196	3833	4389	4858	8431	4139	4520	5370	9129	6530	4258	4675
Gdn1	347	189	52	303	114	100	182	55	243	221	56	400	111	45	167	54	372	192	48	231	111	100	158	67
GEFmeso	3332	1164	536	2422	880	75	1093	481	3590	758	387	682	619	191	1143	474	4666	869	403	2253	685	202	962	466
gem	738	449	613	781	778	974	194	232	916	206	318	429	421	1106	188	269	894	285	372	895	522	1229	235	308
Gfat2	2532	1916	1370	2237	1785	2832	1039	780	2174	1518	1053	1862	1562	1992	1169	882	3108	1543	1186	1779	1742	2910	1237	897
gfzf	589	318	341	538	342	687	177	172	450	239	237	414	263	729	166	147	605	229	238	308	324	566	160	162
Gga	1995	1187	711	1375	1061	374	1344	651	1876	1038	586	1086	870	449	1461	640	2947	870	475	1197	845	449	1419	565
ghi	558	250	279	376	509	358	281	308	618	310	369	736	814	200	352	383	785	232	268	325	898	390	255	360
GILT3	1273	724	929	1106	648	238	778	937	1720	948	1380	2563	1004	198	783	1308	2584	599	791	1184	1015	453	618	1010
Gint3	993	609	591	826	876	659	477	485	952	586	514	1139	857	443	467	452	1294	465	463	744	801	729	485	512
Gip	949	428	526	1393	416	2031	243	300	966	513	702	2079	544	863	234	323	1444	333	371	950	595	1374	215	292
Git	2747	1221	705	1498	1287	481	1250	704	3267	947	589	1147	1263	424	1270	659	3958	906	472	1535	1190	559	1106	656
Gk1	197	187	368	275	306	579	132	194	226	230	316	243	310	300	127	237	266	151	246	211	350	604	116	234
GLaz	11	7	13	17	6	69	6	8	9	12	20	28	5	26	6	4	15	16	15	8	11	48	4	7
GlcAT-P	268	332	253	487	146	479	96	81	176	227	170	139	94	351	96	75	199	288	241	392	158	452	141	109
Glo1	400	404	622	375	1015	700	369	625	491	446	657	1016	1246	494	362	595	653	348	434	380	1296	885	419	654
glob3	3400	1690	3357	2432	5567	136	2114	3495	2687	1253	2432	1344	4955	181	1728	3340	4256	1007	2040	1769	4904	862	1529	2822
Glt	19388	18237	30712	32811	11352	83221	3795	5427	42587	9477	14234	19046	7090	73513	4551	6276	21123	10900	16497	33803	8187	78828	5060	7207
glu	881	862	689	1244	534	1080	331	231	537	582	460	627	384	778	352	237	881	520	400	839	419	992	398	193
GluProRS	958	523	531	1110	644	699	252	296	927	316	333	1001	404	945	375	261	980	339	320	988	466	898	348	304
Glut4EF	400	185	190	360	268	493	85	94	314	114	134	148	157	550	76	119	378	142	126	280	196	544	97	133
GlyP	238	75	72	172	470	304	76	97	734	47	47	392	327	4516	216	199	590	96	87	231	273	428	54	122
Gnf1	205	253	943	310	761	1293	86	364	126	136	728	114	511	1100	80	456	204	141	565	209	682	1407	97	494
gol	39	71	88	50	236	17	52	87	45	59	72	20	193	30	47	92	72	50	73	35	181	19	65	98
Gos28	327	264	368	330	487	454	236	369	303	298	441	369	653	226	244	329	378	156	284	214	640	410	197	287
Gpat4	214	138	163	257	158	327	126	84	341	214	168	349	196	261	140	125	313	180	148	261	225	424	117	116
Gpdh1	234	182	185	354	205	437	102	105	888	176	199	814	187	502	142	130	660	178	169	323	265	792	125	128
Gprk1	198	172	70	201	165	148	196	90	221	227	141	249	201	92	172	98	308	170	94	208	192	140	151	73
Gprk2	1627	592	860	1202	2273	174	701	1042	1849	352	532	498	1895	240	732	1016	2618	498	572	1283	1511	411	752	1010
Grasp65	1880	1086	1263	1693	1471	1682	890	1151	1923	915	1113	1433	1540	1093	913	1091	2741	823	1045	1299	1680	1990	945	1125
grau	320	245	316	282	407	344	196	222	301	225	214	299	445	243	193	209	434	163	204	227	414	322	183	226
grh	54	7	1	43	2	38	8	1	89	5	1	18	5	156	11	7	75	4	6	33	4	3	3	2
Grip	193	166	271	306	420	57	117	183	753	184	291	385	339	48	155	228	393	160	184	439	357	290	114	133
Grip71	196	248	108	250	74	227	85	26	92	177	89	234	81	110	98	26	143	178	93	150	89	154	106	39
Grip75	311	221	119	305	178	135	177	96	234	200	100	280	165	104	199	100	414	162	101	245	169	147	177	133
gry	1673	910	876	1500	1191	715	656	698	1654	623	665	744	974	575	680	697	2193	619	690	1236	1066	854	673	673
Gs2	26	1	1	12	6	43	3	15	36	1	3	102	4	129	12	6	57	4	10	31	4	67	11	15
GstE1.Dsim_GD11370	2939	4416	186	4887	191	152	2291	175	2401	5306	233	6904	350	109	2467	193	3755	3984	84	4269	187	129	2962	112
GstE12	1318	2142	1797	2158	944	2731	1144	892	3451	2265	1669	6416	1062	1506	1264	933	2482	2040	1756	3256	1294	3352	1172	1013
GstE13	181	146	46	206	25	91	88	34	195	176	76	413	41	95	109	48	227	108	71	178	44	114	88	38
GstO3	8929	6942	9868	8072	7525	6203	6168	8496	7331	7649	10925	12256	9266	3429	6172	8498	14345	6334	9595	7974	9828	6360	6256	9446
GstT1.GstT2.Dsim_GD10673	73	85	228	96	359	192	31	249	71	70	184	158	394	126	27	194	82	47	183	85	407	203	43	192
GstT4	1531	305	512	1380	889	35	512	944	2531	316	410	3295	1074	200	598	906	3180	277	373	1173	917	454	511	819
gwl	116	167	186	179	185	402	49	79	86	111	121	122	130	253	87	87	98	121	140	224	183	444	81	89
h	358	183	180	344	200	283	82	81	375	169	145	282	138	241	95	110	485	200	207	464	157	306	116	107
Had2	2084	2788	1955	3285	1504	5742	1125	827	3006	2768	2002	3956	1310	2341	1116	745	1842	2861	1885	2676	1598	4092	1457	986
haf	15	3	2	9	4	26	5	0	14	1	0	1	1	203	12	1	16	6	6	3	2	4	0	0
HDAC1	1877	1691	1687	2261	1504	2515	899	886	1276	1573	1329	1475	1272	1705	1010	971	1962	1359	1213	1776	1471	2478	1095	941
hdly	2439	929	1004	1324	1922	2309	729	922	2504	838	961	1297	1782	2108	821	1005	2686	706	648	1396	2526	2197	741	857
Hem	2155	1182	1743	1717	2265	1222	896	1262	1953	706	1094	1225	1940	1197	944	1196	2909	755	1045	1612	1899	1352	1031	1321
Herp	532	218	212	432	321	229	204	184	782	188	157	581	345	176	198	207	724	153	170	388	325	345	193	195
Hex-t1	37	7	6	18	9	0	9	5	38	6	7	15	15	0	12	4	33	1	8	10	11	1	7	5
Hexim	153	212	177	197	168	273	105	97	123	168	138	221	159	151	112	88	169	177	106	200	174	243	130	106
Hexo2	9831	13692	27383	15501	28593	23543	10069	23320	9772	13840	28184	13740	31366	12991	10796	25162	16492	12175	23269	14007	36357	23361	10876	25196
hgo	33	0	0	3	1	106	0	0	135	3	0	377	1	246	7	0	132	1	0	5	3	5	2	1
hh	0	0	1	0	71	0	2	45	3	0	4	2	60	2	4	52	2	0	1	0	99	10	0	14
Hil	222	129	162	224	126	251	74	83	174	64	139	107	109	361	78	94	195	86	100	123	136	196	89	82
His3.3B.His3.3A.His3:CG31613.His3:CG33803.His3:CG33806.His3:CG33809.His3:CG33812.His3:CG33815.His3:CG33818.His3:CG33821.His3:CG33824.His3:CG33827.His3:CG33830.His3:CG33833.His3:CG33836.His3:CG33839.His3:CG33842.His3:CG33845.His3:CG33848.His3:CG33851.His3:CG33854.His3:CG33857.His3:CG33860.His3:CG33863.His3:CG33866.Dsim_GD27984	2082	2205	2850	2681	3021	3022	1464	2058	2294	2987	3440	3031	3706	2055	1743	2184	3296	2115	2394	2508	4104	3035	1884	2264
HisRS	1190	637	1003	997	1558	1467	609	891	1009	751	981	1014	1628	886	698	968	1482	644	780	821	1940	1777	600	797
Hmgs.Dsim_Hmgs	3342	758	549	1372	1287	597	706	551	4220	761	583	2222	1614	437	884	624	4364	703	485	1438	1851	1125	846	509
Hml	74123	49307	27448	107760	21315	73100	10311	5938	72655	17252	9250	29025	10287	107064	13985	7760	64110	20778	11968	77513	15266	79949	12552	7364
hoe1	162	113	796	145	335	3153	36	260	162	68	625	149	227	1952	62	382	209	89	623	176	318	2797	57	375
hook	2199	871	665	1709	751	601	817	517	1657	863	573	1271	774	468	803	524	2855	666	509	1378	768	710	794	516
hop	833	551	643	725	447	697	210	258	642	294	364	240	362	830	249	298	802	358	397	632	420	782	276	289
Hpd	67	15	16	31	28	1687	14	6	52	12	5	78	19	207	8	9	37	13	12	24	14	39	11	6
Hph	89	67	59	94	87	45	48	44	77	63	47	72	72	26	34	32	131	55	52	62	76	67	49	33
hppy	1102	602	817	881	1473	140	696	809	1058	478	559	345	1192	157	691	835	1590	451	520	748	1172	229	644	733
HPS1	281	247	167	314	195	148	150	114	372	206	138	290	200	115	184	135	428	187	109	376	184	159	183	123
Hr96	347	186	179	248	250	228	169	116	299	169	157	171	284	133	133	132	377	167	165	257	276	255	127	137
hrg	923	551	458	754	685	386	359	319	986	403	321	479	533	381	392	316	1184	390	285	778	550	423	370	361
Hs6st	220	45	47	86	114	53	33	28	232	35	26	81	80	74	43	32	203	42	28	92	113	86	36	37
Hsc70-3	15885	5271	8048	10248	8119	7398	4051	6096	15209	3616	5248	8627	6392	6803	5680	7687	20109	4088	5426	9892	7263	12180	5007	6765
Hsepi	153	106	125	140	188	97	90	79	179	81	92	117	163	72	89	97	241	78	108	146	172	139	89	96
Hsp68	2048	533	1290	618	2331	1646	730	1900	710	397	1040	832	3671	1429	1573	3529	1184	358	856	540	2600	2178	780	2046
Hsp83	28004	25112	28067	24764	25869	41062	13812	15434	16147	20303	23858	20896	20576	25507	16092	18201	28090	16258	18428	19728	26677	41677	15990	17183
HSPC300	245	203	270	258	373	281	235	294	221	295	376	646	541	127	254	336	439	177	194	206	446	236	212	254
hui	427	0	0	65	10	522	10	10	188	1	0	243	1	1373	69	76	263	1	0	7	0	8	1	1
Hyccin	613	319	159	482	235	142	274	117	531	290	124	302	192	135	293	121	805	253	96	447	209	178	268	98
Hydr2	1165	578	948	902	1421	644	506	927	1424	481	748	896	1509	472	479	898	1567	436	616	946	1304	831	517	949
iav	27	3	14	15	32	4	6	9	19	9	13	8	39	9	6	18	17	5	6	7	37	10	3	8
Idgf6	11811	17440	24075	21820	12057	77870	5130	7183	16794	13779	18747	25561	11028	44632	5958	7808	14749	11006	15155	18505	11488	62127	6845	8914
Idi	247	199	151	256	186	167	172	148	260	187	201	448	260	115	204	141	394	132	138	232	284	242	165	130
Ilk	3119	1272	1585	1904	3088	902	1753	2075	2736	1273	1501	2308	3630	732	1705	2264	4685	1053	1251	1872	3637	1084	1629	2077
Ilp6	126	92	124	122	243	83	61	90	180	98	85	330	243	44	61	110	248	90	106	326	247	177	75	96
Imp	284	59	170	202	493	236	46	185	320	42	121	86	316	280	66	180	393	59	134	145	385	289	52	173
Incenp	510	781	629	842	582	1445	297	231	221	579	494	473	417	811	295	246	467	470	456	491	569	1365	368	291
ine	6	1	12	5	1	59	0	3	50	5	17	64	4	69	2	5	37	1	5	5	7	52	1	6
IntS9	171	130	156	174	197	313	79	119	140	133	154	198	184	229	85	99	223	122	117	156	177	295	111	111
Inx2	35	12	44	70	37	73	13	26	167	20	34	93	37	312	21	48	70	18	41	108	31	42	12	31
IPIP	264	146	133	214	232	131	146	145	208	149	157	294	249	96	127	134	333	113	109	189	274	183	113	107
Ipk2	298	257	292	363	428	324	191	206	321	265	260	510	434	208	218	237	447	194	220	265	532	419	179	200
iPLA2-VIA	2082	951	687	1386	1182	459	767	647	1940	725	531	1070	1018	458	836	702	2393	629	466	1208	936	690	754	636
Irp-1B	751	603	217	1012	313	358	253	106	1657	398	183	1154	282	371	314	129	1684	395	164	1046	256	777	262	110
Ist1	2465	1516	796	1870	1217	527	1535	688	2252	1307	619	2370	1225	437	1383	646	3374	1076	573	1633	1097	580	1258	619
Iswi	1014	872	764	1440	595	1043	311	286	733	524	446	693	372	984	320	318	880	483	422	926	504	1119	341	351
ItgaPS4	102550	36034	44126	63411	58625	1194	45422	47120	96211	25941	29180	49781	48031	2755	38312	38586	143958	24172	27792	59784	41156	7771	42035	45182
ItgaPS5	5790	1216	1899	3034	4617	1293	943	1603	2639	1082	1565	1370	4307	1659	930	1702	4244	580	953	2223	4812	1886	904	1648
Itgbn	89	31	15	67	3	8	22	10	92	15	10	47	0	12	32	1	147	17	4	51	8	20	9	5
Jafrac2	596	604	365	787	263	680	370	177	450	663	399	1041	292	330	399	189	680	542	304	618	382	532	418	223
jbug	154	6	2	75	13	381	8	4	191	10	0	86	6	895	33	31	184	19	5	131	15	51	8	2
JHDM2	2509	2741	1857	3688	3826	2279	2368	1384	1937	2012	1529	1660	3273	1617	2287	1502	2858	1869	1392	2715	3368	2457	2155	1381
Jheh1	597	388	632	841	374	1881	168	249	1037	341	573	1154	323	1392	176	289	733	298	493	843	653	2574	189	287
Jheh2	1492	1703	1965	2532	1226	7057	559	638	1121	1354	1579	1819	1100	4589	706	751	1448	1302	1469	1618	1766	8296	698	829
Jheh3	147	139	219	388	309	882	73	116	1435	143	165	878	297	1590	128	205	448	208	366	703	533	3496	110	145
JhI-21	2147	947	335	1266	846	101	1297	429	2198	891	314	1454	906	89	1279	440	3571	667	221	1337	1026	284	1198	315
JIL-1	755	684	503	1169	400	685	271	197	817	433	297	367	273	805	421	207	917	484	342	914	255	789	359	271
JMJD7	301	188	122	253	208	154	188	140	247	234	196	502	298	82	168	146	391	157	113	272	300	172	184	136
jnj	239	132	166	236	148	288	54	71	133	97	99	125	106	268	55	81	172	83	101	151	113	301	79	80
Jra	3816	1911	2184	2809	3829	1131	1948	2682	3154	1794	2242	3513	4403	795	2029	2625	5218	1527	1768	2293	4102	1237	1937	2414
jtb	740	958	1926	1171	2048	6230	520	1198	719	1288	2241	1365	2326	2254	577	1180	931	918	1536	905	2588	4555	618	1227
jumu	234	353	414	404	319	749	121	102	139	192	229	163	221	718	124	109	248	177	206	234	253	710	147	131
Jupiter	5350	2315	2426	2948	5086	1576	2756	2745	4066	1905	2037	3043	4801	917	2260	2350	6639	1494	1621	2739	5142	1869	2212	2429
Jwa	6156	3289	3610	4460	5528	3054	3176	3969	5718	2691	3620	6229	5989	2159	2879	3733	8595	2181	2597	3593	5596	3078	3033	3678
kar	81	125	271	117	116	733	22	81	83	87	223	55	114	438	39	95	92	111	215	166	121	573	36	117
Karl	5724	4011	3801	6708	4174	9483	2738	2390	4256	4471	4500	7801	4475	4249	2853	2535	6657	3138	3147	4855	5741	8008	2746	2536
kat80	252	152	199	218	212	169	133	147	234	144	163	185	243	120	118	149	399	138	119	228	224	189	148	171
kay	4992	2468	1978	3623	3273	833	2240	1607	4412	1803	1425	1956	2550	825	2177	1673	7116	1774	1432	3420	2888	1023	2188	1718
key	250	111	183	244	218	160	102	143	386	116	153	372	209	117	90	125	357	85	126	231	222	173	106	126
Khc	13643	5971	6424	8591	11815	3284	5437	6274	11722	4066	4878	5866	10206	2927	5661	6588	16745	3760	4599	7817	10201	4811	4785	5948
kkv	47	3	0	11	59	134	3	9	50	2	0	4	44	1165	20	24	49	1	6	11	59	46	4	0
klar	1335	670	515	1125	877	248	374	356	1050	409	372	424	582	287	507	338	1348	427	372	911	747	386	369	345
Klc	4035	2062	944	2913	1823	750	2140	976	3677	2000	998	3375	1957	541	1968	884	5747	1571	678	2588	1718	1017	2048	908
KLHL18	274	212	195	337	314	244	200	207	380	264	186	430	332	160	192	190	405	171	144	285	331	296	193	212
Klp10A	2002	972	1231	1625	1724	693	890	973	1701	735	995	825	1382	609	903	898	2563	765	761	1264	1386	769	801	895
Klp3A	372	551	459	640	437	918	170	136	265	342	278	261	286	779	184	183	406	344	270	451	376	933	210	194
Klp61F	310	456	505	554	382	854	156	151	165	275	286	254	256	848	173	193	304	257	268	332	305	971	203	206
Klp64D	1854	655	610	1243	1055	357	752	649	1566	677	524	1117	1203	302	873	639	2560	515	463	1076	1096	423	802	683
Klp67A	284	383	365	438	349	856	124	140	152	257	325	281	227	572	135	135	241	204	269	258	365	798	158	174
Klp68D	804	338	463	519	893	280	266	449	799	277	397	430	851	260	319	448	1108	259	354	474	757	398	297	440
Klp98A	8339	3188	2342	5316	3915	474	2979	2009	8073	2349	1593	2403	3008	625	3005	2057	10664	2046	1411	4549	3139	922	2592	1791
Kmn1	46	65	48	66	70	167	33	52	27	95	67	85	64	72	36	45	35	75	34	45	68	117	29	39
koi	406	271	300	344	376	244	178	226	319	205	192	233	359	217	189	212	475	163	187	265	299	265	200	238
kri	946	627	121	844	136	152	546	97	865	606	89	916	165	75	584	93	1262	475	89	681	183	147	602	86
krimp	51	206	163	40	348	671	141	104	17	186	160	63	225	392	145	97	24	157	155	42	314	607	161	117
KrT95D	200	121	251	220	625	247	95	179	223	93	197	144	494	219	85	174	290	111	204	263	662	322	95	188
krz	3260	1510	967	2763	1798	405	1781	1231	2941	1489	959	3785	1932	416	1877	1253	4928	1083	660	2088	1694	541	1755	1145
kz	237	160	199	279	243	385	62	76	196	126	139	190	154	296	82	96	219	135	156	194	190	454	101	126
l(1)G0020	478	339	351	649	345	589	142	171	353	251	238	265	252	389	208	183	469	257	250	441	371	707	212	206
l(1)G0193	890	728	750	1038	764	1668	337	294	1153	675	523	1125	547	950	337	323	996	617	496	965	697	1456	455	326
l(1)G0196	580	328	463	728	444	631	186	237	654	175	254	267	260	696	210	247	659	241	361	547	328	716	171	212
l(1)G0289	3589	4144	5561	5949	4678	8669	1461	2484	3024	2676	3267	2210	3308	7748	1638	2403	3619	2928	3583	4749	3990	8611	2095	2922
l(1)G0320	854	535	673	966	690	1050	344	505	1082	485	520	1050	648	761	434	515	1188	492	534	924	735	1562	453	520
l(2)05287	394	332	303	500	327	573	130	157	328	229	231	324	213	480	149	168	393	177	203	344	272	622	147	168
l(2)09851	910	929	85	1095	130	260	625	64	852	1180	127	1282	131	145	712	75	1148	859	88	847	190	259	737	79
l(2)34Fc	0	0	2	0	0	112	0	0	0	0	0	0	0	1236	0	14	0	0	0	0	2	2	0	9
l(2)gl	1764	1315	1102	1812	1686	807	948	882	1744	981	962	1165	1309	772	991	966	2257	859	782	1492	1393	908	961	877
l(2)k01209	143	51	86	127	110	155	40	59	108	44	96	116	97	110	54	60	137	56	63	82	101	165	47	71
l(3)02640	457	296	265	479	319	1008	171	138	671	270	215	688	317	539	185	169	545	223	263	447	407	1100	196	180
l(3)72Dn	230	175	206	255	222	355	100	138	184	179	190	179	209	226	114	128	249	119	141	184	231	393	117	135
l(3)mbn	316	1	0	97	13	1483	34	22	281	2	0	369	2	4420	291	155	178	3	2	6	3	22	14	6
L2HGDH	972	805	187	1119	402	171	783	247	1688	865	211	2393	381	114	826	224	1796	685	178	1349	343	339	821	296
Lac	236	8	170	74	1851	96	22	612	212	15	133	55	1891	217	62	645	263	7	223	65	2152	144	20	543
lace	1160	708	1063	1011	1384	900	426	729	1023	555	842	716	1333	745	427	720	1390	522	913	990	1602	1062	493	848
LamC	4785	2722	4459	3308	8311	612	3246	5128	3826	2261	3334	2593	7940	1084	3064	4570	6489	1771	2720	2422	6593	1323	2830	4449
LanA	20509	16647	20876	35024	17073	54059	4070	5096	20785	6276	8129	5872	8840	72199	5101	6537	18289	10098	12385	31261	13341	67698	5176	6812
LanB1	23416	19923	14808	35814	9583	31942	5438	3823	21058	9743	6253	15027	5008	31450	6435	4218	20449	11356	7834	31339	7184	36730	7715	5227
LanB2	14538	10880	10258	20520	8112	27974	2875	2666	12972	4542	4222	7324	4755	28818	3111	3049	12253	5933	5765	18088	6286	31969	3739	3564
Lap1	311	175	90	241	152	84	116	87	300	104	85	93	130	71	150	78	380	130	83	238	157	107	114	87
Lcp1.Lcp2.Dsim_GD10171	93	24	26	95	15	308	1452	994	4	36	29	158	4	49590	10205	6588	63	31	27	64	10	44	1300	868
Lcp1.Lcp2.Dsim_GD27204	307	56	48	247	45	3208	1698	1489	18	52	63	563	29	121458	13985	11986	126	36	36	129	33	300	1144	1185
Lcp3.Lcp4.Dsim_GD10559	1135	11	9	487	287	12670	316	510	85	13	11	3640	23	53418	2099	2763	398	5	13	20	25	165	198	312
Lcp3.Lcp4.Dsim_GD22274	4820	91	62	2337	603	38474	2129	2349	913	130	89	9244	166	224520	13338	13741	2268	66	23	156	144	859	1108	1175
Lcp65Ab2.Lcp65Ab1.Dsim_GD13941	0	0	4	0	20	2585	0	39	0	0	1	0	6	6674	0	176	0	0	0	0	5	39	0	10
Lcp65Ab2.Lcp65Ab1.Dsim_GD13942	6424	42	26	1570	195	64898	635	978	4511	43	26	6688	72	120155	4332	5306	3146	23	8	121	67	501	264	364
Lcp65Ae	1823	0	0	482	11	5320	0	0	1459	1	2	1684	8	177	12	3	1028	0	0	22	2	49	0	1
Lcp65Ag2.Lcp65Ag1.Lcp65Af.Lcp65Ag3.Dsim_GD13151	2372	1	1	293	148	19338	0	21	2324	0	10	1241	42	4230	3	129	1572	0	1	17	19	214	1	12
Lcp9	13	6	6	12	17	2393	33	46	79	18	18	499	42	7044	225	316	36	8	14	42	26	191	49	51
lds	585	541	633	712	630	977	239	283	348	402	508	449	447	787	221	323	581	372	482	584	572	1068	272	348
lectin-24Db	42	27	1077	51	697	3097	10	587	34	33	1703	63	840	1373	24	525	41	36	1452	37	988	2635	15	657
Lime	43	3	34	44	12	114	5	6	44	1	13	65	7	83	6	13	47	15	22	14	14	73	13	9
LIMK1	4991	2998	2769	4539	4888	322	2737	2657	5619	2120	1776	1842	3695	456	2693	2279	8606	2208	1895	3957	3577	663	2796	2553
Lip3	25	1	1	11	0	0	0	0	20	2	0	5	0	40	5	2	28	1	0	13	0	5	0	1
Lis-1	953	684	529	845	831	590	552	456	929	738	618	811	905	475	567	517	1453	538	490	778	987	643	583	534
LManII	2945	4666	6172	5359	2881	10710	1155	1417	3192	2643	3374	3594	2068	10300	1250	1679	3335	3177	3953	7015	2574	10956	1580	2606
LManV.LManVI.LManI.Dsim_GD22254	163	282	636	309	319	1425	83	178	148	235	482	120	268	840	100	216	190	283	528	379	301	1211	136	302
Lnpk	791	385	478	614	670	441	429	482	856	385	467	794	796	375	442	477	1151	311	421	551	809	553	406	463
loco	2527	720	1453	1212	2773	590	838	1617	2817	571	1285	937	2447	609	976	1858	3117	603	1171	1504	2338	1042	645	1362
loh	350	18	5	191	6	98	3	5	427	26	8	628	14	32	6	1	475	7	9	302	12	77	3	3
loj	487	407	88	512	104	193	338	93	608	480	86	692	129	134	366	91	605	411	73	588	132	211	359	70
Lon	838	544	646	854	717	1035	282	359	913	391	462	763	599	683	304	341	963	357	482	643	627	981	302	416
lost	1111	731	1671	979	2201	1889	633	1475	1233	783	1808	938	2293	1455	685	1601	1679	587	1354	1044	2279	2253	723	1514
Lpin	588	251	168	579	239	622	115	63	1684	147	96	433	160	698	227	108	841	289	174	1592	257	1091	145	93
LpR2.LpR1.Dsim_GD18175	6586	2174	1522	3007	5589	6194	1181	1444	6260	1224	849	1985	3600	4996	1403	1449	6170	1456	1054	3782	3978	6642	1542	1500
LRR	2136	778	746	1297	1508	280	670	599	2005	506	441	579	1007	323	667	632	2645	508	486	1214	1059	494	590	547
Lsm11	36	41	44	41	32	67	16	25	43	48	44	64	28	33	17	22	34	29	40	53	23	58	28	17
LysX	18	4	76	3	42	8	4	16	90	9	63	49	44	3	5	23	29	4	28	7	29	11	8	7
M6	72	71	86	128	126	79	62	77	145	93	144	177	175	79	65	88	149	67	114	101	231	90	66	98
mad2	26	49	34	32	25	123	21	20	18	48	51	44	39	40	25	14	29	21	24	27	49	76	22	14
Madm	1683	1028	1180	1469	2069	1148	917	936	1610	897	900	1080	1808	731	1010	1032	2692	783	788	1244	2011	1188	862	917
magu	91	55	52	112	44	105	24	33	177	63	67	78	24	62	34	29	89	48	37	78	52	129	32	32
Mal-A5	1506	688	408	1942	250	708	346	219	1802	443	247	1835	160	780	486	389	1525	561	466	2621	257	1444	408	311
Map60	503	640	533	721	456	853	297	283	368	602	514	442	441	504	330	272	559	489	383	510	571	777	344	335
Marc	41	31	265	30	111	662	12	100	35	36	299	76	163	276	11	116	23	25	188	35	174	542	13	129
Marcal1	105	57	31	88	24	52	33	11	71	51	25	77	19	30	39	15	95	46	17	80	19	50	31	17
Mat89Ba	449	274	363	496	373	534	152	145	305	192	213	283	242	454	164	182	381	206	228	337	302	658	159	191
mav	106	21	52	128	44	111	11	29	136	14	59	118	31	239	24	51	151	23	60	117	38	116	8	43
mbc	8036	2429	1794	5343	3072	594	2218	1569	7897	1296	924	1761	2212	872	2297	1492	9959	1397	1028	4222	2308	1041	1812	1413
mbo	420	459	459	468	634	515	310	333	365	382	434	479	604	348	270	353	567	313	376	420	587	547	298	358
Mccc1	446	332	289	519	177	490	147	122	609	261	263	762	183	383	155	126	638	220	267	421	207	468	188	176
Mccc2	239	257	274	258	141	500	119	153	335	226	272	470	181	339	143	153	324	205	202	255	219	476	122	153
Mcm10	219	193	137	210	118	216	85	62	161	129	107	195	94	182	63	46	203	104	111	147	99	244	81	68
Mcm2	286	318	529	394	375	943	105	183	187	255	378	230	329	642	118	234	293	214	380	250	373	941	137	256
Mcm5	403	430	439	453	364	901	162	224	242	328	383	331	350	462	194	225	348	274	328	282	384	753	210	250
Mcm6	514	380	435	633	402	827	129	201	310	322	407	356	327	530	196	224	541	306	282	427	429	814	224	228
MCPH1	529	386	417	627	556	635	164	180	620	266	251	385	352	649	183	213	623	243	240	504	357	752	217	220
Mcr	2753	2669	2983	3885	4268	883	1769	1954	2568	1610	1759	1429	3024	1392	1690	2050	3144	1692	1717	3086	2787	1452	1595	1917
Mdr49	31	70	5	24	6	9	14	3	81	56	3	182	2	143	20	13	55	105	16	44	10	115	39	33
Mef2	470	297	222	368	398	122	236	190	519	161	167	213	324	208	211	229	703	177	173	426	330	202	198	156
mei-S332	20	24	28	19	33	77	8	21	16	15	30	25	48	43	14	21	15	23	28	26	39	98	8	22
Membrin	785	370	282	566	388	238	423	376	677	421	393	1076	565	139	432	392	1010	303	243	461	547	262	402	332
Mer	658	482	692	714	695	412	314	429	639	448	550	735	624	315	335	448	980	349	426	598	623	455	321	393
Mes2	4763	2280	1427	3585	2269	1482	2117	1329	4303	2236	1434	3128	2560	874	2225	1435	6483	1716	1075	3109	2515	1534	2074	1335
MESK2	899	932	955	850	1629	286	780	867	811	981	906	730	1755	391	764	848	1314	855	798	813	1820	519	896	861
meso18E	38	10	15	46	52	248	4	10	81	10	18	73	33	134	12	17	61	10	19	47	50	281	6	19
MESR3	1385	974	856	1213	1157	612	957	737	1493	866	730	1457	1368	387	868	735	2242	723	728	1004	1220	634	997	604
Mf	92	5	6	44	11	64	5	2	173	15	4	232	9	332	31	11	208	5	2	35	11	33	4	0
mfas	2745	1464	673	2805	282	388	448	196	2939	692	365	2090	197	482	522	268	2864	900	464	3084	219	492	569	225
MFS14	7151	1794	1131	3137	1939	588	2747	1434	7731	1765	960	3025	2148	560	3252	1453	9368	1600	916	2498	2377	1874	2427	1283
MFS15	4930	3443	2220	4622	2135	755	3394	1797	5184	3866	2197	4843	2282	585	3702	2083	8887	2835	1775	4444	2869	1516	3501	1856
MFS16	796	418	438	765	540	959	208	302	847	303	380	608	536	889	224	285	932	237	315	670	575	1059	255	302
Mgat2	61	35	49	21	203	174	21	45	49	27	49	21	205	127	35	55	61	16	51	23	226	185	21	51
Mgat3	64	127	107	119	141	68	64	84	56	103	79	45	140	40	46	70	91	109	110	114	159	97	86	87
Mgat4a	3207	2304	1246	3320	2572	217	2694	1594	3158	1691	1032	1699	2507	188	2547	1688	5867	1701	971	3282	2373	406	2658	1676
mib2	2311	1273	1020	1892	1183	887	785	679	1783	960	842	1205	1124	720	853	766	2697	891	793	1653	1136	988	847	774
MICAL-like	2552	773	949	1322	1404	539	708	816	1735	470	702	1080	1151	480	628	767	2402	461	627	1203	1142	678	606	802
MICU3	2	1	101	2	213	104	0	113	4	1	116	2	209	98	0	115	1	4	69	3	195	126	0	109
Miga	382	271	239	365	268	264	176	212	365	248	206	348	342	177	241	195	519	267	197	345	334	343	245	198
mim	137	7	18	53	148	104	10	11	315	12	8	34	61	84	17	17	186	7	14	88	132	113	11	10
mip130	450	388	465	690	562	857	159	230	462	268	343	382	392	687	221	267	528	247	338	451	489	943	229	238
Mipp1	44	0	0	25	2	11	2	1	70	3	0	45	2	91	6	13	30	10	2	115	0	6	4	0
Miro	633	477	515	673	653	660	350	393	678	431	517	581	691	453	363	390	805	375	374	544	706	677	344	436
Mitofilin	1313	885	586	1350	785	950	672	358	1551	806	504	1335	770	835	720	406	1771	698	484	1206	855	1177	620	496
Mkk4	1208	581	885	965	1494	668	622	913	1037	592	815	828	1510	500	582	950	1608	475	664	802	1491	745	628	894
Mlc-c	1263	1249	1046	1187	1323	645	1203	896	1494	1394	1129	1564	1716	472	1193	990	2469	1068	840	1222	1851	787	1311	991
mldr	154	101	97	121	155	114	107	56	134	144	95	185	133	74	83	63	194	100	90	125	144	135	109	58
Mlp84B	271	40	17	247	116	529	49	42	437	57	34	667	98	3680	136	141	608	51	37	171	111	273	32	24
Mmp2	5465	1623	111	2849	284	62	1610	120	5430	1018	90	2056	193	73	1628	191	6735	1118	79	3199	324	152	1478	92
mmy	1051	765	725	955	1010	2647	422	444	1001	779	711	1307	979	2467	576	524	1135	609	608	805	1079	1624	488	455
mnd	627	172	179	371	332	86	214	205	745	173	148	402	316	126	190	182	802	141	115	479	310	157	200	233
Mo25	1905	1272	1118	1644	1799	962	1325	1014	1812	1057	867	1403	1640	778	1245	990	2847	935	741	1446	1468	1001	1264	1021
Mob2	2821	1242	471	1764	660	107	1139	342	2857	1031	314	1787	530	168	1285	371	3829	938	283	1750	634	179	1138	317
Mob4	1178	481	610	822	883	429	486	598	1129	606	598	877	1027	263	593	612	1858	402	496	775	1103	445	511	574
mol	186	28	5	90	13	42	36	7	200	15	9	153	14	126	52	19	313	18	5	134	18	11	39	10
Mon1	2328	407	424	667	819	430	620	519	2969	387	442	870	846	315	823	673	3405	359	378	897	1168	610	479	478
moody	1469	537	427	931	977	29	558	532	1655	354	281	555	715	44	609	560	1885	373	267	930	885	201	492	439
MP1	326	614	423	783	177	402	459	154	534	699	401	774	163	231	456	193	619	521	349	768	241	473	413	237
mre11	294	291	207	369	202	514	156	90	271	345	174	427	194	262	183	111	375	263	179	293	254	486	213	124
MrgBP	531	477	407	498	470	436	398	442	449	457	529	763	626	200	421	401	781	310	371	463	729	467	387	355
mrj	224	159	337	179	601	208	157	380	267	182	407	150	590	137	154	333	342	123	294	171	588	224	134	391
Mrp4	278	368	98	576	67	172	76	36	780	196	84	697	28	233	95	63	552	381	115	967	62	257	128	56
mRpS21	97	88	2	117	100	11	69	7	110	120	2	314	74	7	69	7	140	63	9	85	203	98	58	3
mRpS9	389	334	372	405	527	477	243	278	395	256	347	560	572	332	238	302	535	204	276	363	565	484	271	353
mRRF1	127	88	115	102	121	128	90	121	122	108	137	180	216	79	122	107	179	96	108	107	234	146	113	95
mrt	145	84	197	167	183	341	58	70	201	68	151	160	98	279	44	73	181	98	167	137	132	305	63	108
Mrtf	1357	655	348	1189	679	155	609	344	1345	370	211	260	394	239	558	319	3042	574	263	1228	456	222	608	303
mrva	697	524	740	685	763	1056	312	432	759	478	681	809	789	799	333	378	802	413	582	664	767	1104	349	507
msb1l	121	176	173	162	131	319	61	65	60	155	156	197	141	177	63	63	145	100	105	104	168	277	76	67
msi	822	571	614	839	984	334	303	531	728	361	423	362	754	377	344	518	1005	389	473	738	788	431	344	516
msn	2500	920	994	1693	1955	820	791	799	2147	605	625	459	1365	812	831	781	2952	640	709	1371	1492	898	731	747
mst	528	299	384	440	462	307	252	324	385	270	358	458	524	210	231	277	694	215	269	336	492	404	251	312
Mst77F.CG45764.CG45765.CG45766.CG45770.Mst77Y-4.Mst77Y-13.Mst77Y-7.Mst77Y-9	218	108	51	209	48	13	157	78	261	130	64	578	105	1	198	94	428	79	63	198	79	6	156	76
Mtap	338	402	430	496	356	1051	237	262	514	480	492	778	421	500	339	328	568	338	404	487	494	1392	241	296
mtDNA-helicase	113	111	82	157	84	135	50	26	76	93	60	111	50	88	68	33	118	50	66	92	77	140	53	37
mtgo	1570	672	529	1574	901	1767	316	272	1510	404	287	525	608	1746	398	320	1417	512	368	1277	752	1940	389	292
mth.mthl3.mthl4.mthl2.Dsim_GD13893	1375	570	2040	722	2724	1530	649	2035	1373	623	2320	882	3361	985	711	2105	1907	352	1674	603	3591	1950	632	2175
mth.mthl3.mthl4.mthl2.Dsim_GD25478	5449	3567	7296	5077	11005	2612	3508	7187	5913	3017	7287	4954	11009	2605	3546	7360	10328	2209	5352	3805	11275	3603	4129	7055
mth.mthl3.mthl4.mthl2.Dsim_mth	124	124	1006	128	1346	704	77	948	84	123	1096	104	1732	462	47	955	148	99	794	104	1665	937	82	948
mthl10	399	295	617	500	234	2758	67	124	357	219	469	253	249	2013	81	154	324	208	447	449	298	2431	97	187
mthl5	11	5	74	15	113	22	8	55	8	5	28	18	123	22	6	60	6	8	50	4	71	21	2	68
Mtk	319	9	14	60	22	24	199	70	15734	5	1	244	17	4	178	71	4473	10	1	123	50	15	235	210
MTPAP	503	252	359	370	532	437	224	319	461	245	370	494	620	262	279	311	565	210	275	296	597	469	232	276
mts	3438	2569	2085	3102	3064	2183	2167	1730	3110	2292	1797	2609	2569	1330	2206	1805	4913	1837	1341	2715	2957	2071	2189	1719
mtsh	127	191	314	220	283	1212	112	171	62	201	347	133	284	582	95	179	93	198	378	190	385	1057	139	219
mud	156	136	157	207	134	318	41	49	97	79	76	77	77	325	47	38	100	122	74	174	113	384	42	44
mus101	236	243	252	383	226	328	110	115	254	162	209	189	167	304	117	126	307	187	156	306	200	452	117	139
mxt	759	416	430	602	739	343	307	384	822	407	443	486	663	378	347	429	978	302	340	515	703	407	358	361
Mybbp1A	811	587	615	1068	558	975	248	324	557	359	406	627	377	805	295	277	722	360	438	650	486	1158	274	337
Myo31DF	13669	7672	12158	10459	19324	2190	6562	10646	12420	5690	8605	5735	15690	2805	6389	10322	18036	5067	8032	8306	14871	4361	5832	9955
Myo61F	22916	14022	12867	17878	22336	2007	13871	13406	20409	9885	9518	10227	20116	2511	13341	13195	33375	9388	9399	15270	19199	4366	12546	12442
mys	55453	29818	29035	40828	50904	4270	31712	30716	59166	20650	19419	16622	38662	6226	31345	29566	88970	20463	18585	40808	41149	10535	30756	29887
Mys45A	1064	670	611	1047	682	829	356	320	799	446	419	1053	510	745	349	319	998	406	337	675	545	986	380	342
N	2606	1723	1588	3949	954	4943	402	445	2086	932	913	778	597	5448	621	558	2634	1052	1091	2557	854	4978	590	617
Naa30A	965	545	536	833	827	439	496	489	880	560	504	479	772	322	529	494	1317	370	374	715	891	489	528	456
Naa80	127	174	265	199	328	383	92	202	154	181	304	262	379	329	112	226	201	153	220	195	454	436	120	233
nAChRbeta3	4280	3299	3440	6003	2278	8308	1214	1349	3140	2325	2388	4394	1867	4760	1355	1390	4496	2012	2027	4274	2463	6853	1561	1582
ncd	682	1136	791	1118	696	1777	464	269	410	856	588	642	524	1073	463	282	667	718	441	722	662	1691	531	326
nclb	785	725	849	1018	895	1749	368	436	551	703	682	776	768	928	410	442	786	555	614	631	1011	1639	384	433
ND-49	1038	918	948	1263	995	1430	557	578	1335	786	858	1673	1003	1094	665	632	1453	709	744	1018	1031	1513	598	561
ND-SGDH	198	151	180	245	264	256	166	183	264	228	271	327	461	173	187	223	349	124	157	181	423	275	162	196
Ndc1	524	458	534	715	521	941	247	243	512	386	418	640	469	688	273	256	617	332	363	584	560	1064	315	311
Ndc80	47	96	125	101	94	253	40	32	39	87	101	106	89	140	35	51	62	64	79	54	115	215	25	57
Ndg	49	1	2	17	6	48	4	6	88	0	1	30	1	740	16	24	108	6	15	56	40	44	5	19
Nep1	126	0	0	18	1	133	2	0	78	0	4	35	1	187	16	4	97	0	0	4	3	4	1	0
Nep3	34	3	6	20	11	135	0	0	52	3	6	47	5	62	3	0	51	1	2	9	6	83	1	2
Nepl21.Nepl20.Dsim_GD21386	2207	4945	4123	4451	1238	11139	1297	1166	1857	3834	3381	3500	968	5609	1502	1261	1974	2864	2766	3083	1289	8314	1538	1399
Nepl21.Nepl20.Dsim_GD21387	130	126	570	209	357	852	57	247	724	67	447	525	233	647	111	286	316	173	566	895	346	1376	62	299
nesd	422	884	1040	871	951	2773	380	443	290	879	1014	742	1033	1356	381	486	482	654	797	579	1391	2544	399	582
neur	124	129	229	166	178	337	80	90	105	92	124	95	145	263	64	99	160	91	129	144	193	357	71	126
Neurochondrin	125	2	4	39	28	106	14	9	145	13	9	175	23	1307	44	55	215	10	14	32	27	34	14	15
Nhe1	131	68	64	113	109	51	66	70	147	48	45	115	125	39	52	40	228	60	44	116	103	79	76	62
Nhe2	406	124	140	276	498	148	147	167	336	102	93	101	390	156	146	163	470	135	167	358	424	229	164	173
NijA	1899	909	114	1369	142	37	941	130	1988	1065	93	1978	160	29	992	124	2838	777	90	1208	114	46	912	98
NijB	117	92	103	197	49	763	22	36	84	171	206	182	66	280	33	48	135	92	122	110	87	441	36	46
NK7.1	1993	871	238	1369	413	86	889	205	1676	784	174	1147	360	108	904	259	2495	614	123	1165	321	119	832	192
NKAIN	793	383	480	572	1054	109	432	478	948	305	325	236	888	132	420	488	1176	241	293	567	794	205	376	412
nkt	16	14	5	25	6	27	4	1	27	9	7	5	5	24	7	6	20	5	7	16	10	39	3	1
Nmd3	662	470	504	720	575	996	271	274	558	456	473	771	542	533	345	322	742	448	421	613	660	1035	375	342
Nmda1	2406	1152	1305	1868	1664	1585	1184	1194	3067	1358	1636	3243	2182	1021	1279	1290	3885	1023	1287	2026	2404	1850	1318	1383
Nmdmc	730	479	351	1020	697	556	832	434	687	435	498	1682	777	371	676	439	1115	380	361	806	835	543	799	502
nmdyn-D6	55	45	20	64	34	21	36	22	52	44	25	82	45	11	38	16	77	33	14	42	25	25	38	16
nmdyn-D7	92	86	73	164	44	135	53	35	57	129	76	180	75	79	60	29	74	94	43	76	66	133	64	34
Nmt	971	853	644	1097	796	676	684	497	818	792	522	949	965	503	649	435	1166	738	527	978	922	805	685	486
Nnp-1	1432	1041	789	1464	827	1173	567	380	994	789	595	1125	677	871	564	452	1358	669	496	1037	742	1380	628	465
nod	16	20	47	30	28	69	6	15	10	27	21	20	26	47	10	12	16	18	17	13	40	80	9	12
nompB	29	5	1	12	50	1	10	14	24	1	5	4	38	2	13	8	24	2	4	12	44	5	3	3
nonA	1162	670	752	1220	662	910	296	429	829	456	442	768	477	902	357	387	1204	487	449	1068	536	955	335	420
nop5	1935	1751	1608	2546	1699	3318	978	954	1334	1703	1663	2559	1514	1931	1151	1106	1822	1386	1333	1535	2190	3974	1144	1144
Nop56	1997	1641	1394	2446	1533	2603	979	841	1390	1436	1420	1815	1318	1427	1005	903	1753	1151	1120	1512	1831	3040	1061	941
nopo	47	44	39	48	30	82	21	20	30	46	40	84	29	39	20	23	59	34	24	23	34	62	21	21
norpA	368	154	137	399	395	89	155	136	380	119	118	207	277	125	176	171	585	164	126	285	316	145	158	132
Nost	506	228	231	581	348	136	253	170	860	216	181	368	236	183	284	212	917	195	167	472	342	137	194	188
not	273	227	190	282	296	216	162	171	284	213	160	305	299	190	203	155	454	210	160	271	299	246	179	160
Npc1a	6464	3780	1575	5187	1535	3524	2199	497	6112	2583	903	4577	1122	3360	2138	588	7951	2209	851	5353	1302	3791	2423	701
Nplp2	14052	9664	21942	17083	26477	203488	3846	7137	34994	15180	28610	56330	30380	84579	6147	10708	19631	4912	12047	12929	32079	159310	3338	6971
Nprl2	285	217	244	294	283	246	148	179	265	198	217	344	318	157	150	169	405	199	175	200	341	274	164	172
Nrd1	1814	1017	1790	1701	2114	9187	679	898	1464	730	1348	926	1861	6060	646	918	1943	661	1171	1354	2224	7844	670	994
nrv1	2802	1251	4530	1760	8745	2287	1151	4898	3619	1184	4374	3868	9226	1886	1116	4510	3750	890	3280	1756	9269	3697	1121	4798
Nrx-IV	3361	2484	2166	3346	3511	1215	1568	1630	3200	1410	1377	1330	2463	1440	1563	1521	4153	1572	1471	2949	2575	1556	1440	1507
Ns3	765	538	516	801	585	889	349	328	635	435	441	671	523	569	353	298	833	405	392	595	596	1088	349	351
Nse1	44	55	76	60	68	186	41	35	32	89	86	100	69	86	36	32	62	54	51	60	107	143	42	35
Nsf2	2249	1357	1487	1605	2653	1408	1337	1514	2531	1304	1399	1770	2948	1002	1574	1740	3632	1026	1148	1560	3117	1732	1335	1446
Nsun2	1307	816	746	1534	851	1594	456	393	967	763	653	1022	720	975	593	471	1262	693	553	938	1062	1820	568	475
Ntan1	212	125	92	317	72	136	113	79	261	105	112	377	77	74	103	72	338	103	81	315	83	165	103	83
Ntf-2	1250	1128	850	1352	1314	1340	770	681	922	1254	880	1343	1388	684	871	627	1471	840	687	1015	1684	1228	827	688
NtR	7615	4409	9403	9952	6160	21871	1452	4088	5114	2976	8633	9828	5630	10350	1530	4284	6279	2267	6227	6502	7335	16752	1584	4822
nudE	573	329	287	632	354	245	297	218	549	337	263	786	359	187	275	220	788	290	211	451	321	205	293	203
Nup107	1086	909	976	1323	953	1343	474	508	890	762	763	1121	898	980	550	555	1279	646	734	987	1061	1519	567	542
Nup160	688	471	546	800	573	711	236	252	580	311	354	436	432	683	270	273	739	300	370	604	478	852	275	292
Nup188	565	390	397	663	430	553	149	164	460	233	243	346	262	524	180	148	545	252	230	523	315	622	210	184
Nup37	159	185	167	231	177	298	108	81	112	170	185	313	220	132	110	110	210	157	140	185	269	311	124	103
Nup93-2	244	218	162	290	168	301	131	82	233	187	111	209	155	166	112	95	337	156	112	226	168	270	147	107
O-fut1	529	639	832	806	622	1873	324	464	409	798	1004	967	759	858	324	551	564	486	792	797	1025	1595	403	587
Oat	3385	1345	256	3744	250	450	889	213	4058	1501	269	6023	197	223	1124	279	5945	1538	443	5637	360	1582	1085	181
Oatp30B	691	302	293	761	384	838	108	87	777	218	192	472	247	897	143	112	727	213	170	672	220	914	114	103
Oatp74D	869	678	167	1122	65	214	316	64	1153	404	102	439	53	197	389	66	915	487	106	1110	101	264	399	82
Obp83g	110	0	1	18	6	474	7	6	36	1	0	133	1	861	49	29	76	1	1	2	2	10	2	2
obst-A	101	0	1	20	5	211	4	1	26	0	1	68	2	917	35	45	47	0	0	8	3	10	1	3
obst-B	199	0	0	42	2	259	3	5	87	3	0	145	1	842	41	26	99	3	0	4	1	3	3	2
olf186-M	1665	1066	885	1420	1349	900	1105	969	1605	1288	1066	2043	1820	512	1235	1037	2408	825	649	1242	1824	982	1250	1006
opm	780	774	952	830	1243	814	638	810	671	1026	1117	1205	1796	452	700	900	1030	717	813	851	1885	1001	660	871
Or1a	4	0	7	1	19	10	1	23	2	1	11	0	20	4	2	11	4	0	10	1	17	6	0	17
Or33a	2	1	13	1	17	150	0	1	4	0	11	4	21	60	1	5	1	0	9	2	16	125	0	6
Or49a	0	3	14	3	1	44	0	3	1	1	24	9	1	25	0	5	5	1	15	0	1	17	1	7
Or83a	5	1	13	3	51	173	1	9	8	5	8	10	44	128	4	24	14	2	38	7	56	170	4	14
Orai	783	369	507	561	789	307	400	518	694	291	495	430	866	296	340	555	1065	256	363	494	807	391	404	549
Orc1	230	207	184	277	166	344	100	74	186	148	125	187	107	267	92	86	234	124	110	152	164	319	108	98
Orc4	215	208	154	291	152	276	106	85	160	205	172	276	126	205	105	86	184	167	121	208	187	282	108	109
Oscillin	1051	1105	1064	958	1130	502	1206	868	915	1277	1446	1420	2118	315	1126	873	1604	1354	1116	1488	1334	565	1119	839
Ost48	3584	2490	2746	3982	2411	4855	1519	1809	3903	2713	2956	4348	2801	2929	1764	1847	4675	2312	2504	3173	3544	5069	1913	2073
OstDelta	4133	2765	2450	4439	2026	3193	1314	1262	3999	1856	1787	3280	1820	2916	1555	1341	4425	1853	1618	3772	1923	3861	1619	1459
Ostgamma	1407	1115	1287	1695	1130	1849	704	853	1745	1118	1129	2055	1180	1435	782	763	1772	808	945	1455	1219	2252	793	917
Ote	829	1212	958	1341	773	1697	538	356	444	934	641	984	592	1012	458	350	871	748	636	855	769	1421	597	452
p115	1330	574	754	1069	869	839	423	533	1619	569	647	1104	912	649	549	622	2001	471	562	888	925	1171	527	619
p130CAS	55	19	38	47	20	76	24	14	46	13	32	55	14	50	22	15	89	17	30	57	19	57	16	18
P58IPK	1668	572	609	982	754	802	386	479	1605	361	421	1120	644	526	393	489	2078	396	450	728	761	1311	467	563
P5CS	21	21	74	104	208	489	47	82	300	23	74	270	107	294	66	153	162	117	200	342	142	1872	43	97
pain	190	96	383	220	113	72	99	191	176	76	332	214	132	45	77	202	251	87	320	93	149	84	42	199
Paip2	304	154	113	202	233	154	129	114	246	155	116	473	205	93	116	104	357	111	81	197	232	122	120	96
Pak	881	390	612	723	1062	308	427	639	774	343	470	414	945	295	403	577	1154	353	467	573	915	454	445	606
Pak3	2293	1123	1332	1678	2695	631	1019	1171	2113	881	993	783	2057	584	1001	1218	3125	865	903	1627	2163	803	991	1151
Pal1	413	456	535	619	600	940	311	331	645	422	424	651	486	673	343	363	624	404	501	945	570	1164	372	373
Panx	192	229	214	285	208	413	72	109	162	149	168	207	202	306	73	111	217	151	156	188	239	368	100	133
papi	110	88	113	133	90	202	28	48	127	53	83	126	76	199	20	51	111	72	99	103	103	199	46	60
Papss	811	427	467	671	600	180	401	373	1011	389	436	757	653	152	457	414	1167	485	475	846	706	304	429	397
par-6	749	534	596	662	871	411	460	458	733	556	505	440	809	261	480	463	1047	382	413	590	870	444	497	440
parvin	2530	1679	2688	2181	4351	1276	1843	2946	2626	1616	2410	2322	4840	984	1825	2966	4269	1200	2013	1926	4677	1503	1842	2784
pasi2	160	210	162	234	210	79	152	151	183	229	203	335	294	60	207	132	253	136	154	185	311	104	145	170
path	2007	742	331	1523	269	875	257	122	2004	678	289	1423	284	697	369	161	1987	562	303	1041	358	878	356	184
Patj	1336	957	827	1196	1177	709	699	615	1031	666	545	812	1045	679	725	583	1621	641	576	1034	1043	846	748	626
Patronin	2291	954	1192	1701	3011	911	923	1151	2205	630	778	469	1914	1008	953	1213	2904	730	896	1544	2261	1252	781	1021
pav	221	301	425	384	399	804	102	135	134	194	276	275	265	550	92	168	187	161	237	194	309	738	125	202
pch2	291	659	416	499	341	894	284	185	182	790	454	624	366	439	279	222	298	658	414	523	502	745	377	216
pck	109	150	176	198	192	83	109	121	112	161	195	151	243	71	106	167	144	87	125	158	256	112	97	156
PCNA	542	718	959	779	766	1627	346	526	433	748	972	1041	867	835	396	548	604	576	792	536	1139	1523	443	606
Pcp	32	5	2	14	3	82	45	21	24	0	3	50	3	1665	162	109	29	2	0	6	3	3	15	12
Pcyt1	1635	723	417	1288	854	278	608	411	2331	558	343	1513	783	228	705	495	2349	539	344	1486	911	719	579	423
PDCD-5	1229	566	638	823	1103	646	756	693	893	807	844	1796	1605	377	706	780	1502	487	552	700	1564	714	626	740
Pdcd4	744	454	724	702	710	1177	241	461	816	382	578	607	462	856	266	424	1051	269	441	594	651	983	253	475
Pde1c	2099	1660	1309	3070	781	6398	406	313	1344	1231	1104	1167	712	4096	429	352	2150	1056	833	2064	1028	5214	505	438
Pdi	8540	6986	7999	8863	9125	17651	4779	5909	13241	5301	6892	10658	8650	12737	4874	6261	11342	5713	7123	9200	10286	26255	5251	6631
Pdk	853	710	592	1005	459	763	346	219	823	432	369	731	382	889	425	301	1094	544	435	1120	365	834	412	310
Pdp1	94	27	10	63	23	50	23	26	94	30	14	72	21	40	24	13	97	25	16	41	40	64	34	17
Pdrg1	34	14	41	31	81	54	21	50	20	25	57	47	111	41	20	48	43	7	36	29	111	81	15	54
peb	1009	963	896	2206	390	2883	243	303	716	621	580	358	217	2793	316	341	1084	634	679	1164	386	2738	351	377
pelo	1148	605	614	913	768	541	575	488	1040	513	465	707	822	466	540	469	1310	389	379	719	681	604	490	449
Pen	1266	1693	1697	1763	1158	3333	579	617	534	1207	1254	734	978	1830	670	722	1080	1135	1144	1434	1310	2894	771	860
peng	948	691	1077	1068	1312	2334	435	593	668	800	1025	934	1030	1218	522	652	949	626	841	702	1507	2481	493	751
Peritrophin-A	75	1	0	17	2	221	6	7	33	0	1	42	0	1134	58	88	52	1	0	2	1	3	5	2
Pex16	82	66	73	69	113	100	64	77	112	81	85	136	154	58	63	77	145	61	66	85	140	114	60	77
Pex19	1259	853	762	1056	1077	946	852	736	1334	901	885	1673	1152	559	791	813	1955	659	617	919	1256	933	794	678
Pex23	1545	560	444	1090	755	546	486	340	1337	449	329	693	622	422	546	417	2121	413	360	874	726	598	456	379
Pex6	341	207	143	267	260	149	189	126	482	172	118	413	251	155	172	121	508	157	128	347	246	167	138	118
Pfdn1	645	309	236	449	448	276	408	305	446	447	364	1009	564	114	467	345	970	261	223	417	699	326	342	315
Pfdn4	2619	1497	2029	2103	2757	1106	2195	2885	1771	1993	2728	3853	4263	508	2335	2999	3924	1274	1707	1719	4488	1411	1844	2657
Pfdn6	1583	886	731	1166	1265	711	1174	1006	1221	1274	1087	2203	2002	453	1270	1167	2235	826	682	1007	2121	930	1148	956
Pfrx	188	64	109	207	131	208	55	70	462	37	50	210	78	233	66	75	258	84	114	277	135	368	68	65
Pgam5	319	231	293	304	462	382	233	256	246	272	299	345	472	162	238	267	406	181	249	238	547	346	199	238
Pgant1	401	313	172	311	248	564	159	118	368	251	160	278	204	594	204	122	365	212	175	292	203	419	195	131
Pgant3	1273	756	1050	1043	1902	394	769	973	1278	603	796	733	1873	351	719	977	1821	529	664	1008	1787	615	698	916
Pgant9	344	266	233	361	250	737	87	70	328	129	118	190	113	625	78	80	308	139	89	304	165	697	112	81
Pgk	2160	2730	1327	2913	3063	1477	2770	1520	2882	3010	1406	3391	3477	1674	3105	1654	3710	2606	1293	3069	3628	1875	2639	1339
Pglym87.Pglym78.Dsim_GD29597	724	661	859	667	2883	552	1126	1467	1122	669	800	1174	3178	1584	1015	1460	1480	642	768	880	3442	1236	1108	1372
Pgm2a	718	412	822	633	1164	837	327	592	669	332	588	518	1009	632	332	551	926	334	535	743	961	960	381	581
PGRP-LB	201	169	73	219	32	110	67	30	647	121	65	310	35	106	96	41	292	134	65	221	54	207	115	51
PGRP-LD	156	60	25	92	24	34	47	12	185	56	23	88	22	19	72	21	214	49	12	89	37	36	39	19
PGRP-LE	316	250	317	278	385	361	183	221	297	270	296	382	457	200	217	228	433	194	260	233	430	319	191	217
PGRP-LF	127	70	52	97	72	234	47	34	256	82	66	199	57	215	51	26	191	56	50	102	89	153	59	53
PH4alphaNE1	6	0	0	4	0	94	0	0	24	0	0	8	0	72	0	0	6	0	0	0	0	2	0	0
PheRS-m	264	221	277	337	406	327	178	220	372	207	249	387	484	251	173	211	417	196	209	291	383	416	157	181
Phf7	113	79	52	141	36	102	32	30	84	50	38	71	58	54	35	19	112	54	21	83	46	91	30	28
phr6-4	49	82	237	100	219	405	34	127	45	62	165	77	229	227	39	108	57	46	165	67	247	392	45	122
Pi3K21B	260	186	172	248	217	330	104	118	235	160	156	156	183	290	108	94	279	158	144	287	210	405	129	122
Pi3K92E	4058	1194	953	2521	1707	669	1121	781	4311	831	657	1170	1326	751	1122	796	5332	855	653	2448	1360	936	1137	783
PIG-F	266	100	211	161	234	263	93	177	572	112	200	275	328	221	111	206	559	78	163	185	312	277	111	208
PIG-G	514	468	241	711	297	464	256	153	538	416	229	501	302	354	296	164	638	435	219	662	318	501	349	226
PIG-L	169	109	68	162	144	85	107	93	170	100	76	173	149	50	113	82	227	76	80	157	155	133	110	94
PIG-N	257	166	155	266	215	171	105	129	273	121	113	207	231	117	106	128	342	136	116	246	218	167	141	137
PIG-V	3025	1706	1714	2409	2776	482	1842	1694	3254	1355	1390	2584	2758	452	1792	1636	4581	1174	1145	2189	2603	771	1651	1705
pins	1402	794	821	1046	1765	665	593	838	1177	698	867	606	1633	485	677	856	1834	684	771	1036	1792	752	697	830
pinta	58	105	81	107	49	434	42	18	79	122	75	96	34	167	46	32	102	120	79	94	64	254	58	26
pio	97	1	0	11	6	65	0	1	46	0	2	19	1	294	21	21	44	2	0	7	1	9	1	1
pirk	324	22	2	124	23	2	111	9	580	14	2	429	15	10	164	19	716	15	3	175	42	38	65	14
Pis	52	24	37	46	70	15	30	60	47	39	37	43	78	7	35	44	97	20	28	48	118	24	31	43
Pitslre	162	106	86	198	87	120	55	58	182	97	63	195	63	106	88	42	206	78	55	181	87	130	85	52
Pka-R1	3017	1927	2049	1937	3429	314	2419	2757	3043	1653	2093	1460	3791	914	2393	2844	4983	1485	1712	2112	3244	644	2361	2587
Pkc98E	481	129	137	347	205	47	173	156	695	134	119	297	252	34	163	155	774	136	90	381	229	87	138	122
PKD	78	23	100	80	346	57	60	151	219	16	83	105	262	86	99	205	204	25	96	183	391	220	27	102
PLCXD	304	55	327	219	450	22	72	321	356	43	286	588	447	27	48	384	365	33	200	217	378	59	65	359
pll	988	803	655	864	821	352	724	551	882	816	609	843	977	239	778	610	1495	647	518	792	935	447	698	515
Plod	2168	3385	4572	3903	1837	10864	843	1197	3997	2029	2721	3088	1364	7480	960	1405	2525	2171	2982	3821	1867	10936	1191	1734
plx	10263	5946	4784	8460	8177	172	6247	5112	10095	4510	3627	3925	6340	375	6471	5063	15113	4406	3495	7228	6282	779	5419	4705
Pmp70	692	396	187	623	277	303	191	152	1044	267	104	704	206	404	320	162	815	418	277	903	295	1017	283	158
Pms2	616	309	230	501	267	211	214	178	545	260	213	413	239	142	252	203	831	192	167	371	284	245	219	171
png	43	23	29	95	40	145	12	19	26	22	36	65	30	69	10	22	41	13	23	55	49	80	8	16
Pngl	907	651	703	820	787	702	452	452	876	563	562	761	800	488	489	478	1156	416	453	659	774	746	462	436
PNPase	319	252	217	321	253	304	158	141	346	213	179	320	222	248	197	129	420	191	163	305	218	404	222	154
pnr	840	366	224	527	374	194	303	186	790	289	161	339	317	126	275	203	905	263	184	506	322	185	275	178
pns	148	105	111	167	110	152	51	46	171	56	72	76	81	187	53	58	176	58	58	156	96	195	57	62
pod1	21943	11170	11197	18766	21779	1470	11411	10940	23523	6825	6419	5426	14762	2483	11029	10299	38084	7841	7152	15928	14850	3049	10488	9967
poly	1220	900	585	946	818	846	723	485	1221	1206	781	1901	1271	464	854	597	1543	937	496	973	1253	763	737	457
Pop1	287	233	242	356	330	564	125	120	210	194	225	277	245	323	158	152	352	195	183	261	334	598	149	126
porin	1998	1797	973	2276	1372	1359	1993	850	2108	2531	1070	3441	1964	816	1712	1026	3327	1922	1041	1952	2317	1785	2349	1147
POSH	261	252	181	348	179	289	104	94	233	150	152	153	119	234	100	91	265	137	131	273	153	292	120	95
Pp1-13C.Pp1-87B.Dsim_GD20567	4924	3431	4156	4654	5571	3002	3211	3474	4340	3148	3616	3552	5716	2408	3118	3491	7652	2652	3052	4106	5950	3600	3102	3698
Pp2A-29B	3676	2743	4180	3437	5265	4080	2241	3187	3364	2193	3613	2269	5405	3357	2210	3391	5256	1853	3085	3015	5060	4442	2214	3501
ppan	151	114	412	173	431	741	58	191	102	118	403	196	351	506	61	211	108	87	299	125	453	738	64	240
Ppn	140139	76981	64339	171066	76216	244266	20242	17856	111134	29535	25852	38948	38548	296691	26451	23290	107613	33350	26525	107745	58281	281206	25062	21441
PPO2	56857	59430	128539	85741	69705	493943	12286	26808	36952	38316	80324	59250	64945	415370	13269	29260	57169	35844	75890	58567	77035	421172	16460	35137
PPO3	268	323	28329	74	191488	1927	585	73238	260	283	24003	108	216162	3770	520	71324	391	256	24617	43	173560	21740	441	60963
PPP1R15	844	575	710	740	1022	632	437	542	913	481	647	829	1080	582	457	535	1241	478	587	712	1081	762	490	550
Ppt1	103	124	81	136	96	171	43	50	70	125	82	120	67	106	61	50	87	115	74	129	103	174	56	51
Prip	774	1443	3008	86	10181	7185	1406	3148	1193	1848	3832	239	12549	3776	1664	3883	879	1414	2928	140	16237	9498	1366	3262
Prm	130	6	13	41	34	201	9	14	148	9	11	164	31	2669	40	60	210	7	7	32	32	109	2	9
promL	1592	1254	1868	1340	3285	372	1115	1702	1343	837	1218	546	2557	593	971	1455	1844	804	1174	1226	2445	804	1137	1730
Prosap	2635	2345	1105	3952	803	2242	718	281	1565	1282	580	565	391	2340	783	336	2257	1613	756	3116	609	2427	925	392
Prosbeta6	1514	1593	1524	1645	2256	2106	1436	1354	1601	1514	1465	2535	2693	1293	1203	1156	2122	1267	1268	1381	2750	2131	1475	1379
Prps	316	220	103	391	158	337	189	92	536	265	146	490	146	218	206	105	437	239	139	569	211	376	199	116
prtp	983	648	1420	979	2013	4017	457	964	1201	629	1374	1190	1875	2326	564	1089	1370	603	1156	901	2487	4364	536	1250
PSR	961	540	575	758	785	800	446	426	964	517	551	702	875	498	557	501	1439	454	449	651	947	809	490	393
Pss	195	141	144	232	142	204	101	78	285	142	110	231	159	166	131	91	227	120	101	200	164	313	103	105
Ptp10D	226	165	151	385	109	252	54	50	366	79	100	92	53	517	63	54	240	129	120	319	97	270	50	52
Ptp61F	1347	452	654	587	1185	164	520	664	1211	382	416	367	1030	204	496	630	1562	331	448	578	934	283	518	641
Ptp99A	190	61	79	122	163	49	52	89	228	23	50	46	114	67	52	69	279	34	38	136	111	74	45	89
Pu	12	3	2	1	2	17	11	7	22	0	2	22	2	49	9	10	23	4	7	39	6	17	4	3
puc	1552	619	372	1090	525	408	536	363	1524	538	296	903	422	312	490	325	2083	424	230	842	460	345	517	300
puml	848	344	372	524	806	533	250	300	900	337	382	922	785	357	236	290	1232	303	344	568	791	516	236	266
Pura	6033	1865	100	4611	14	114	2091	64	5187	1289	91	1586	6	124	2154	80	7547	1334	67	3241	15	101	1859	81
Pvf2	1155	23	1	33	14	0	162	2	2422	100	1	174	20	0	173	1	1527	34	0	364	47	8	56	2
Pvr	6471	4157	3313	7206	2849	6242	1531	1103	5046	2626	1977	2300	1790	5410	1670	1308	5176	2670	2284	5573	2475	6690	1814	1402
Pxn	29886	35996	19928	51310	10174	60935	8728	4968	21071	19529	10443	16832	6583	50563	11385	5896	26772	20052	10953	39662	9161	55367	11445	5907
Pyroxd1	211	189	169	194	190	223	173	148	197	204	185	378	300	122	156	188	311	153	125	207	286	199	184	146
QC	860	210	319	411	1178	30	458	699	1493	197	316	750	1520	60	500	711	1700	166	231	487	1380	124	379	621
qm	508	196	227	374	260	115	221	228	438	170	177	360	251	108	194	232	705	120	169	292	265	162	196	230
Qsox1	2164	1626	1712	2014	2907	1567	1402	1492	2670	1291	1605	1927	3397	1003	1345	1603	3153	1146	1400	1825	3328	1936	1379	1590
qtc	42	36	44	37	63	192	14	23	44	45	52	42	51	113	24	39	34	31	56	59	53	209	16	34
r	1250	742	563	1773	545	1199	236	194	1400	504	317	422	308	1097	371	281	1267	551	420	1364	429	1520	343	235
r-l	1288	753	923	1089	1357	1241	649	783	1177	656	805	1578	1365	774	677	800	1731	618	645	962	1521	1411	618	692
Rab1	3113	1786	1719	2341	2462	1508	2100	1877	2969	2016	1883	5221	3065	880	2000	1720	4439	1416	1274	2088	2733	1519	1723	1609
Rab10	956	468	517	694	709	443	456	460	928	516	492	752	809	301	480	498	1442	399	393	723	794	480	418	492
Rab11	219	92	2284	170	3576	1020	103	2405	197	114	1959	115	3821	961	98	2376	162	61	1757	108	3518	1400	80	2402
Rab2	654	544	728	603	1049	594	391	679	739	474	665	482	1032	385	433	675	944	384	503	567	1194	618	380	594
Rab23	3	1	13	6	15	31	1	3	1	5	7	10	8	28	3	7	2	3	11	4	8	34	3	5
Rab32	14	22	58	19	186	44	11	64	37	14	41	69	158	49	11	81	54	32	47	102	156	77	23	57
Rab35	2109	865	838	1422	1357	468	1030	952	2167	791	717	1299	1384	364	1103	968	3262	655	590	1394	1370	570	995	859
Rab40	141	70	83	87	148	132	44	74	104	65	114	114	171	65	71	90	143	51	85	92	126	132	59	84
Rab5	470	349	1338	485	2035	1609	337	1306	417	413	1501	444	2143	897	368	1249	617	344	1016	430	2491	1571	316	1106
Rab6	1793	657	953	983	1794	689	791	1059	1623	573	838	1236	1843	604	798	1098	2455	544	700	948	1811	903	785	1072
Rab7	4746	3360	3455	3736	4064	1797	3351	3453	5061	3093	3598	4516	4667	1299	3006	3214	8210	2381	2722	3536	4443	2112	2921	3405
Rab8	446	265	314	374	518	245	212	272	437	256	274	463	492	243	217	305	548	193	189	278	468	404	204	285
RagA-B	1086	929	1281	1133	1588	896	831	1138	1007	999	1192	1534	1780	557	876	1154	1664	716	897	918	1542	896	900	1052
RagC-D	689	540	571	660	831	490	445	488	677	452	548	597	963	350	451	475	987	414	435	639	845	601	451	513
Rala	431	179	162	295	267	200	205	179	312	225	180	314	261	94	237	170	643	185	152	261	279	184	272	190
Rap1	2584	1909	1743	1921	3405	948	2086	1859	2496	1741	1851	1826	3534	802	2025	1869	4036	1456	1448	1854	3735	1536	2094	2040
Rap2l	559	353	291	438	361	255	363	370	542	376	391	1010	433	131	411	350	817	251	228	399	482	278	339	312
RapGAP1	21729	13681	11107	19895	18288	1614	12301	9728	20982	9334	7419	9390	13224	2153	12018	8936	33638	8750	6362	17329	12805	3291	11934	9177
ras	696	630	543	911	639	1287	319	349	654	599	479	559	618	726	395	313	870	612	550	774	897	1336	390	317
Ras64B	764	476	463	578	723	154	538	517	671	445	427	704	915	121	525	528	1251	339	324	457	943	229	502	517
Ras85D	1530	1112	1161	1425	2024	584	1082	1258	1225	1117	1331	1205	2343	456	1106	1265	2091	827	901	1168	2316	758	1003	1129
RASSF8	542	340	279	439	451	289	253	210	410	249	212	269	370	197	255	231	575	229	212	351	422	297	215	220
Rbp9	17	2	2	4	8	28	0	1	17	2	2	21	13	113	2	2	27	0	1	7	5	14	1	1
Rbsn-5	485	237	307	364	574	234	205	304	414	184	259	261	566	207	205	285	703	164	242	314	629	255	221	291
Rcd-1	840	1076	867	1470	990	1187	555	633	887	990	812	1181	1071	841	595	655	1210	1007	766	1267	1176	1453	752	767
reb	44	0	0	19	2	139	10	4	45	1	0	51	1	1164	50	56	39	1	0	3	0	15	2	3
RecQ5	575	405	356	539	358	570	183	204	461	321	320	470	335	387	205	187	480	277	266	375	334	567	215	178
ref(2)P	4756	4358	5001	3678	7329	2413	3379	4883	4898	3144	3641	3369	6594	2740	3458	4683	6099	2822	3304	3106	6209	3571	3232	4822
Rel	3487	1833	1619	2729	2520	899	1654	1429	5735	1337	1076	3042	2152	1046	1640	1484	6100	1246	1075	3139	2181	1190	1605	1268
Rep	1323	856	672	1099	989	375	787	649	1230	793	577	1141	1044	294	808	632	1942	626	537	976	1249	474	765	622
REPTOR	430	301	238	493	403	516	104	87	535	151	159	280	260	602	116	114	543	164	156	427	281	581	132	128
Rev1	357	250	193	421	149	215	143	81	348	239	158	254	133	194	190	101	434	163	124	316	161	236	177	113
RfC38	128	195	263	255	282	518	108	149	97	197	303	276	256	281	107	152	154	160	212	160	356	570	113	173
Rga	179	141	134	191	183	107	84	74	187	109	94	156	164	127	64	94	246	103	98	127	163	128	77	98
rgn	351	13	9	121	34	114	8	5	579	19	7	307	15	141	13	9	438	10	10	128	50	166	11	9
rho	74	22	21	35	63	9	39	30	132	26	16	32	57	26	34	36	149	18	14	70	71	10	31	22
rho-6	3844	2317	258	3398	190	4	3394	328	4222	2702	306	4639	262	10	3611	360	7787	1993	182	3564	270	49	3175	315
Rho1	1403	862	904	1029	1480	706	783	897	1641	998	1028	1484	1892	559	1014	1040	2360	816	760	1188	1717	911	1007	1012
RhoBTB	85	106	141	137	89	221	34	44	111	71	127	91	80	179	29	54	74	70	127	162	91	255	51	54
RhoGAP15B	880	495	741	904	803	1698	170	299	704	361	464	361	509	1558	188	276	713	350	500	673	604	1741	244	285
RhoGAP18B	3411	1044	846	2138	1485	240	1235	766	3681	1017	685	2201	1482	176	1334	845	4914	872	561	2089	1463	486	1089	659
RhoGAP5A	460	313	386	437	502	432	197	271	415	355	338	386	507	280	251	273	730	268	307	407	576	479	238	284
RhoGAP71E	371	154	96	291	211	36	193	105	374	104	64	90	164	41	155	109	620	131	66	266	149	43	179	96
RhoGAP92B	1704	1614	1422	1537	1342	2145	1076	817	1523	1290	1078	1197	1333	1496	1016	832	2405	1189	1052	1648	1533	2167	1133	947
RhoGAP93B	561	239	210	411	483	175	225	225	626	152	117	154	314	150	200	251	798	170	170	489	364	231	193	213
RhoU	5	10	22	4	37	2	6	9	6	1	7	17	35	5	5	14	7	2	20	32	44	11	1	21
Rhp	4309	2421	2266	3951	2498	76	2432	2440	5198	2236	2193	3192	2331	152	2503	2560	8014	1822	1703	3638	2588	289	2183	2419
Ric	39	43	54	33	93	45	33	45	52	56	63	55	116	43	24	52	87	24	58	46	121	47	33	48
ric8a	1305	723	523	1025	918	428	741	555	1307	788	530	947	1030	312	944	626	2155	598	418	863	1179	524	789	565
rictor	1030	427	365	644	499	490	235	233	1638	315	273	394	372	405	320	271	1549	290	323	826	485	567	302	250
Rif1	718	707	623	979	490	1002	283	251	615	419	386	509	373	971	342	268	726	408	369	666	444	1175	328	318
Rift	13	38	28	33	11	90	8	13	29	37	24	12	13	66	13	16	18	31	25	37	20	92	18	13
Rlb1	1501	1275	3223	2431	5839	545	1148	3366	1406	1014	2479	1680	6224	531	1267	3307	2032	925	2154	1836	4655	719	1041	2759
RN-tre	2736	1254	1238	1995	2120	1083	1140	1218	2452	971	1011	1268	1864	1014	1202	1193	3619	816	889	1701	1914	1305	1162	1167
RNaseX25	1396	857	334	980	367	291	731	263	1547	889	362	973	521	173	702	323	1925	614	257	894	501	284	707	300
Rnmt	436	328	164	435	256	229	314	144	364	380	172	448	295	161	299	162	559	309	156	354	262	235	359	182
Rnp4F	228	130	76	201	85	153	57	35	216	125	53	307	52	86	112	34	249	111	46	183	72	161	71	45
RnrL	1061	921	1165	1331	1028	1522	417	501	775	596	693	845	757	1306	449	488	1001	574	624	916	743	1801	521	619
rod	833	685	565	1099	665	1287	297	199	771	355	358	435	474	1087	349	253	981	467	349	788	583	1472	320	245
Rok	303	212	190	348	180	341	79	66	323	110	122	108	118	318	107	89	335	187	151	310	149	402	87	99
rost	12	14	74	7	28	68	8	22	18	23	75	24	17	34	7	13	19	30	75	26	26	79	7	32
Rpe	419	426	660	549	1119	1007	352	550	365	487	674	685	1261	387	304	535	470	345	484	385	1356	1098	320	465
RpI1	1282	800	503	1390	548	973	374	205	971	598	329	877	370	810	441	239	1092	552	345	909	486	1130	440	300
RpI135	461	346	312	613	372	710	164	159	334	261	289	331	301	450	180	197	439	253	246	397	386	718	199	199
RpL37b	1	1	1	1	6	72	2	5	0	0	0	173	43	17	2	1	0	2	0	3	18	11	6	0
Rpn11	1794	1724	1634	1971	2443	2573	1552	1401	1805	1860	1865	2719	2838	1506	1435	1478	2428	1472	1484	1686	3187	2704	1417	1485
Rpn12	1634	1582	1884	1656	3030	2952	1592	1908	1477	1861	2212	2849	3846	1562	1491	1848	2128	1304	1629	1371	4160	3109	1567	1799
Rpn6	2394	1806	2416	2134	4112	4001	1533	2331	2766	1918	2941	2686	4980	2687	1838	2706	3727	1578	2337	2451	5515	4508	1747	2571
Rpn7	2658	2292	1420	2838	2447	2365	2113	1305	2617	2454	1475	3380	2644	1415	2213	1318	4010	2256	1311	2576	3121	2450	2328	1430
Rpn9	2755	2360	1964	2777	2909	2895	2264	1819	2483	2831	2072	3810	3271	1657	2265	1798	3593	2224	1715	2436	3997	3151	2161	1768
Rpt3	2039	1636	2434	2006	3547	3546	1496	2043	1939	1715	2279	2432	3936	2211	1491	1850	2720	1403	1867	1718	3865	3493	1486	2052
Rpt6	3178	2333	2402	3007	3999	3814	2106	2262	3212	2582	2486	4834	4475	2437	2216	2201	4367	1903	1988	2531	4769	4022	2143	2176
Rs1	920	662	607	1090	709	1219	405	324	698	646	547	1051	576	692	484	355	1013	583	495	821	786	1269	495	387
rt	29	4	1	15	2	40	1	0	41	0	0	15	1	196	8	5	28	3	0	9	0	0	2	0
Rtc1	152	166	145	179	175	321	80	120	124	175	182	215	163	171	102	110	186	127	121	147	200	328	97	116
RtGEF	390	165	190	289	371	166	153	174	413	117	163	141	328	115	158	155	483	103	136	254	321	214	123	183
rtv	525	100	93	196	282	96	180	192	444	155	163	379	425	147	206	222	716	83	72	249	373	126	152	169
rush	2067	1312	1044	1571	1809	1307	1121	833	2344	1175	949	1746	1696	827	1095	764	2650	965	747	1329	1984	1385	1058	763
S6kII	321	256	242	363	383	285	140	171	339	181	191	256	362	228	140	176	476	168	194	295	357	314	171	175
SAK	62	97	160	88	136	276	33	78	41	83	134	68	133	203	32	84	86	53	116	60	139	240	37	92
sals	85	4	13	44	19	36	2	5	145	9	16	52	19	232	25	10	106	3	9	37	25	28	5	11
Samuel	71	75	97	113	64	186	32	45	104	79	60	61	57	235	43	37	78	65	79	133	39	167	29	34
sano	149	0	8	22	35	3	4	14	123	1	2	7	26	17	2	16	183	3	6	20	28	10	1	12
sas	86	0	0	15	4	155	1	4	30	0	0	13	0	703	12	19	56	0	1	1	3	1	0	0
Sas-4	236	268	258	356	207	398	117	109	180	167	188	248	176	297	128	82	210	202	157	240	219	363	148	113
sba	337	203	147	283	159	256	103	61	346	118	84	100	110	288	113	82	372	146	100	258	130	242	85	67
sbr	318	202	281	313	240	381	139	152	358	160	180	288	224	323	158	157	365	127	165	232	274	389	132	145
Scamp	655	356	455	501	753	294	366	465	846	336	319	379	650	266	362	427	987	282	280	560	642	417	361	444
SCAR	1678	1078	1686	1535	2630	1759	767	1403	1497	994	1569	819	2466	1104	750	1417	2174	901	1362	1410	2381	1739	810	1405
scat	3685	1151	640	2292	926	292	1404	596	4014	1032	488	1416	1102	255	1469	738	5118	893	574	2005	823	358	1354	646
scb	321	117	2326	264	2836	166	63	2245	651	83	1340	271	1994	301	54	1653	408	75	1232	281	1679	534	81	1907
SCCRO4	189	76	99	191	175	144	92	86	260	83	96	176	169	82	107	97	325	77	85	145	169	145	82	83
schlank	1412	1038	1224	1339	1190	758	781	914	1179	1176	1096	1153	1248	522	890	850	1893	1178	1232	1763	1525	981	999	984
scra	562	792	617	1048	618	1354	283	210	366	520	345	445	341	1032	332	229	532	508	347	598	510	1411	394	222
scrib	1197	434	482	727	1479	212	512	584	1543	240	324	203	991	263	580	665	2111	329	408	825	1145	336	531	548
ScsbetaG	3068	3592	953	3574	908	2106	2830	528	3982	3846	1074	5975	1035	1153	2918	659	4846	3191	890	3693	1411	2664	2881	662
scyl	986	327	280	705	944	800	254	263	1184	326	355	806	881	492	368	321	998	282	270	830	1533	1062	286	257
SdhA	1400	1517	740	1707	1224	975	1227	451	1631	1428	692	1665	1414	865	1302	492	2327	1084	519	1424	1394	1121	1290	493
sea	2292	1403	2101	2169	2597	1791	1565	1939	3321	1653	2352	3925	3310	1141	1652	2049	4623	1193	1853	2224	3760	3089	1609	2229
Sec3	895	590	450	847	687	249	430	435	760	442	323	649	623	244	434	429	1184	373	335	759	581	326	504	441
Sec5	232	215	508	212	687	483	152	393	255	170	402	151	703	366	149	378	379	103	383	197	754	521	127	429
Sec6	741	459	421	610	634	302	393	385	663	315	311	665	632	255	364	371	1052	300	322	508	574	341	366	387
Sec61alpha	1976	1597	1314	2315	1198	2258	1063	913	2888	1536	1173	2329	1248	1776	1375	1005	2858	1590	1303	2724	1791	3699	1408	1106
Sec63	1881	883	900	1701	1033	1233	585	540	2039	601	580	1297	804	1171	625	615	2059	649	585	1535	826	1559	602	580
sei	38	33	60	64	71	128	17	21	26	17	56	24	50	120	13	33	32	26	36	26	73	120	20	24
Sema1b	17983	7757	4123	11008	7230	524	6810	3850	16516	4839	2926	5572	6171	867	7166	3959	22137	4339	2647	9200	5644	1337	7496	3862
Sema5c	547	202	357	278	833	1111	49	318	518	151	242	278	622	840	79	339	431	135	234	237	650	1063	77	289
Sep-02	5738	3364	3523	4736	4221	2763	3252	3173	4429	3540	3589	4651	4811	1469	3396	3206	7832	2935	2813	4017	5113	2632	3140	3032
Sep-04	5093	3468	2887	5202	5949	103	4243	3640	5274	3534	2527	4892	6182	179	4429	3544	9399	2589	2093	4154	6227	556	4039	3558
Sep-05	176	159	218	227	207	428	89	110	108	121	163	195	210	247	86	99	162	104	156	153	226	356	87	141
SERCA	1734	898	1286	1581	2050	1824	536	784	2257	387	597	941	1310	8312	526	850	2418	557	736	1346	1290	2463	561	889
Serinc	2646	1315	1136	2378	2066	1338	1060	988	3505	1352	1171	2819	2128	1054	1093	1041	4461	1026	1020	2493	1920	1475	1078	1006
serp	466	5	5	60	18	1690	12	22	407	4	10	191	9	5630	174	172	386	3	4	16	17	65	7	10
Set	477	634	591	745	587	819	437	316	357	742	744	686	662	504	495	438	587	597	565	559	837	908	512	405
sfl	1699	934	349	1507	675	127	825	295	1783	665	263	609	517	176	790	294	2311	708	276	1390	497	248	777	242
Sgt	1352	1260	1280	1451	1842	1888	1055	1117	1340	1254	1416	1402	2130	937	1029	1036	1885	1023	1079	1282	2327	1717	1173	923
SH3PX1	1110	666	1154	1123	1465	1245	409	752	1105	550	870	1054	1378	891	464	768	1194	602	881	945	1538	1274	422	756
Shark	1578	983	841	1387	1203	748	735	637	1404	702	612	878	1026	568	658	628	1978	671	618	1114	1108	772	703	585
Shc	1507	879	1230	1119	2280	713	812	1268	1264	846	1208	979	2373	409	723	1328	1859	618	948	914	2394	753	678	1149
shf	21	14	60	30	901	17	7	47	160	8	13	52	531	13	15	64	44	12	5	38	710	96	9	77
shrb	445	344	689	350	1017	725	278	550	455	326	697	628	1113	468	255	543	668	282	519	357	1141	713	296	606
shu	91	114	89	123	61	167	53	35	51	133	85	107	51	89	53	29	75	100	62	92	102	172	60	53
shv	2731	1035	734	1783	821	859	909	539	2565	904	605	2096	878	515	899	519	3215	831	448	1090	997	1185	1008	480
sick	85	36	81	77	141	194	11	38	100	25	66	26	78	198	26	42	145	17	66	62	103	248	19	38
Sil1	600	315	240	469	256	498	257	163	473	302	285	568	297	295	237	187	709	268	220	367	378	671	275	214
simj	359	249	364	386	350	580	122	178	277	174	243	173	247	473	136	175	345	165	261	363	268	580	138	163
Sin	728	553	526	688	613	537	356	395	556	470	446	722	659	405	389	353	899	379	375	506	649	588	392	393
sing	41	29	37	63	40	5	22	19	35	32	26	39	35	4	29	32	66	29	28	32	17	9	25	20
sinu	120	230	461	241	612	157	165	406	164	197	591	186	751	161	192	478	229	156	426	176	799	208	133	399
sit	141	1	1	28	5	152	0	0	5	0	0	40	0	283	0	0	72	0	0	1	0	8	0	0
Skeletor	63	0	2	4	1	135	0	5	20	0	0	33	0	631	18	19	39	0	0	3	2	4	2	1
Skp2	131	114	145	197	127	263	42	50	139	109	141	207	124	189	50	67	172	85	115	122	115	274	42	65
sle.CG12592	1723	1621	1680	2226	1597	2987	566	592	988	972	940	954	862	2800	639	647	1577	918	943	1468	1218	3157	680	730
slf	1677	3	1	339	33	2472	20	6	1043	1	3	1357	11	6853	250	126	934	1	1	27	9	76	14	7
Slh	1653	841	853	1195	1262	1003	823	836	1726	844	832	1185	1413	636	906	893	2232	788	702	1087	1608	1211	848	766
slow	10	9	822	9	1585	9	8	1300	7	10	403	15	1442	47	2	965	8	6	487	7	1288	146	3	1119
sls	280	4	6	82	18	73	9	9	757	12	7	41	11	675	18	22	413	14	8	113	20	36	4	7
SMC3	536	291	498	481	499	617	160	250	372	259	349	309	369	554	188	261	541	191	300	351	438	740	216	269
SMC5	159	164	196	252	188	410	80	91	121	173	181	155	155	277	79	76	182	149	178	177	184	392	95	144
SmD3	558	703	893	845	754	1370	315	442	396	567	806	950	750	872	345	473	620	533	623	653	879	1392	343	564
Smyd4-2	20	8	10	20	12	21	3	3	22	6	7	26	7	105	2	6	35	5	4	6	2	5	5	8
SmydA-1	36	4	2	7	5	28	0	4	39	6	5	59	2	137	8	4	48	0	2	3	4	20	1	1
SmydA-3	29	2	3	6	3	17	0	0	42	0	0	53	0	30	3	1	49	0	0	4	0	15	0	0
sn	5663	1734	4645	3435	11915	275	2542	6630	6593	1403	3511	2580	10965	442	2630	6347	9293	1473	3597	3556	10063	1487	2492	5973
Snap24	677	303	597	447	1382	400	306	626	549	281	499	508	1337	297	318	632	891	195	388	405	1262	512	277	543
Snx1	2316	1788	1586	2028	1729	1542	1412	1014	1897	1816	1152	1869	1622	851	1314	887	2983	1532	1025	1793	1717	1306	1394	1013
Snx17	8742	2642	1600	4710	2584	1098	3548	2095	10228	3148	1872	5124	2632	727	4007	2646	13766	2595	1437	5554	4221	1738	3239	1974
Snx3	1798	1344	1069	1624	1894	729	1155	1092	1588	1311	1070	2240	2610	520	1150	1068	2456	1081	915	1558	2376	1038	1265	1091
Snx6	3685	2246	2478	3059	4050	1832	2158	2620	3338	2326	2843	3409	4795	1247	2293	2577	5220	1826	2038	2803	5032	2111	2047	2533
snz	449	284	227	406	377	140	250	148	374	187	142	190	281	160	196	154	486	219	147	290	299	201	197	144
Socs36E	1129	157	269	331	775	90	183	360	1451	144	242	359	702	95	234	424	1401	127	206	421	986	230	156	272
sog	287	2	18	88	121	30	14	37	361	6	9	60	69	146	24	39	354	5	13	72	65	66	13	27
sotv	315	122	151	250	186	81	120	97	382	122	112	331	246	68	119	121	436	106	119	252	193	112	146	117
SP1173	273	9	8	74	16	217	14	10	312	8	7	149	7	871	51	46	259	19	23	55	46	93	20	16
Sp212	15	0	1	2	1	31	0	1	64	0	2	4	1	113	8	5	51	1	1	1	3	4	0	0
SPARC	12589	13368	17091	19490	12538	62127	5190	6540	12443	13201	16193	21273	11711	24531	5755	7428	12606	10631	13330	14813	14887	47940	6100	7291
spartin	197	194	513	180	698	699	159	441	206	173	516	203	734	306	168	416	268	112	488	185	836	726	122	471
Spase22-23	1763	1752	748	2158	702	1695	1196	611	1832	1933	846	3664	973	944	1330	570	2257	1472	614	1868	1086	1510	1272	568
Spase25	31	19	9	25	11	40	17	10	21	19	19	16	11	21	18	9	22	23	15	29	17	25	13	15
Spc105R	325	361	374	540	332	881	119	98	198	202	213	151	189	799	153	138	249	195	189	310	274	791	138	121
spd-2	286	397	407	385	359	808	171	140	163	296	285	256	278	536	164	169	279	269	329	265	397	753	160	168
SpdS	2814	3127	5224	4126	3673	1565	3872	6506	3644	3725	6188	9537	4648	814	3900	6366	5157	2541	3902	3536	5162	3464	3146	5254
Spec2	215	114	98	146	149	70	116	119	191	93	111	152	154	58	130	117	305	97	109	191	179	71	108	124
Spg7	524	274	333	468	600	416	246	325	566	274	301	423	574	311	231	331	802	253	278	466	574	521	225	330
spict	2039	1141	977	1597	1059	964	1046	774	2113	1323	1129	2284	1429	585	1197	832	2852	1089	843	1463	1480	1001	1129	838
spidey	648	633	466	606	1051	426	732	543	871	592	411	938	1154	320	807	642	977	537	388	634	1125	703	639	548
Spindly	142	300	275	260	251	449	108	110	76	234	201	219	163	283	114	91	150	196	129	197	225	405	140	139
Spn	117	87	80	163	80	199	17	13	272	45	32	58	47	212	23	22	197	66	57	201	47	174	22	31
spn-E	169	79	36	176	16	51	41	4	130	48	21	103	17	37	42	12	171	58	17	112	14	61	55	11
Spn27A	4384	3409	3397	5924	1931	6716	1763	1533	3995	3319	3442	6526	1854	3219	1784	1706	4902	2666	2701	4468	2313	5343	1733	1687
Spn42Dc	138	107	259	142	346	109	153	315	163	128	245	235	354	81	156	279	286	97	185	133	300	167	160	302
Spn55B	802	567	3496	584	4580	981	494	3535	925	555	3296	759	5222	1404	573	3506	1154	489	2801	503	5115	1662	486	3097
Spn88Eb	2097	3441	1409	2834	3662	1596	2180	1426	3929	3330	1120	2710	3997	949	2164	1169	3085	2915	708	3720	4002	1769	2455	1653
SPoCk	792	305	301	539	383	290	264	290	923	211	246	323	302	275	246	276	1014	160	246	512	421	425	238	259
Spp	1971	967	745	1912	822	960	670	524	2834	819	601	2095	695	1042	782	552	2406	870	638	1815	902	1570	816	557
Spred	975	379	383	661	793	363	332	350	720	320	273	415	733	310	344	401	975	298	278	537	821	376	374	385
spri	152	63	76	177	56	144	40	23	132	61	43	101	45	128	36	28	163	70	45	165	46	151	59	23
Spt	100	95	96	152	85	186	48	40	67	90	78	99	97	122	42	49	103	70	64	75	116	195	47	56
spz	0	0	482	0	567	1187	0	231	0	0	328	0	431	807	0	203	0	0	250	0	499	1194	0	286
sqh	3227	1990	1954	2471	3095	1127	2045	2192	3020	2278	2263	3727	4089	815	2227	2312	5194	1811	1836	2556	4304	1628	2214	2151
sqz	365	387	253	414	322	77	274	167	465	263	150	243	259	85	244	151	716	221	136	358	255	73	233	172
Sr-CI.Sr-CII.Dsim_Sr-CI	10492	9986	5233	15722	4633	13927	3616	1944	6695	7579	3554	12686	3525	8308	3544	1858	9046	6969	3217	11446	4437	12373	4694	2336
Sr-CIV	6	11	1291	6	3352	54	42	1807	4	40	1634	14	5065	107	60	1855	5	29	1161	2	4983	275	21	1930
sra	1670	1350	636	1366	1111	321	1412	564	1499	1692	834	1412	1207	289	1301	541	2547	992	453	1235	1405	411	1302	570
Sras	576	390	428	420	680	522	408	485	689	508	613	882	871	305	459	533	981	311	434	453	1082	600	442	545
srl	352	268	247	447	247	375	107	103	302	162	131	157	147	415	146	139	353	182	131	293	257	525	132	150
Srp54	1927	1759	1487	1925	1963	1523	1285	1089	1565	1315	1233	1727	1820	1190	1216	982	2419	1102	1036	1623	1765	1491	1211	1134
Srpk79D	4	0	10	4	12	62	0	3	5	2	4	0	10	88	2	5	8	0	9	2	2	57	0	3
Srr	22	5	5	4	13	7	7	1	10	3	4	98	6	88	4	3	17	3	2	87	12	162	3	2
Sse	77	95	41	120	29	88	46	8	54	86	29	85	33	65	46	17	66	87	32	58	47	97	47	22
St3	81	16	22	92	38	199	42	13	133	20	17	181	51	113	43	18	178	6	17	64	49	175	23	10
stac	5565	1862	1232	2999	2580	153	2456	1502	6689	1518	919	3103	2616	277	2570	1434	9191	1290	791	2432	2501	446	2142	1381
stai	886	1925	1799	1491	1240	290	1459	1201	859	2323	2057	1541	1845	277	1566	1236	1315	1434	1257	1018	1711	440	1324	1108
stas	390	260	223	388	359	244	269	227	416	253	226	600	355	165	264	183	600	261	169	374	396	300	281	231
Stat92E	3447	3734	3216	4363	2348	5550	1686	1267	2770	2805	2243	2123	1693	4777	1773	1354	4052	2338	2114	3961	2000	6305	2195	1564
stck	2899	1459	1089	1722	2196	792	1731	1316	2324	1635	1103	3117	2524	614	1649	1243	4108	1089	838	1604	2572	884	1708	1226
ste14	385	267	360	318	505	276	286	368	394	239	369	485	653	206	269	354	597	204	274	347	677	358	287	418
stg	187	349	475	390	274	852	123	146	138	224	283	170	220	557	135	163	222	228	297	288	297	808	161	218
Stim	2003	1339	1666	1697	2531	989	1294	1660	1801	1220	1495	2636	2590	797	1234	1580	2736	952	1198	1479	2121	1117	1226	1546
stj	0	21	252	0	508	990	11	126	1	16	195	0	338	1058	12	123	0	20	243	2	378	1096	9	133
stmA	622	501	598	683	857	536	366	405	706	396	463	620	848	500	403	452	946	363	447	571	792	645	362	440
stops	109	25	67	78	99	8	30	85	127	40	69	100	102	9	39	57	157	20	50	59	139	30	38	62
Strica	874	380	317	494	427	337	264	245	946	244	257	342	391	237	226	245	934	300	266	449	392	364	293	275
STUB1	182	136	19	167	28	19	157	18	181	142	12	324	29	14	163	20	271	135	15	131	22	16	116	29
stwl	456	499	395	662	284	397	261	162	480	310	256	348	212	456	238	169	559	290	252	521	228	426	259	187
Su(dx)	1998	1459	1365	1349	2744	780	1012	1068	2000	1042	898	799	2245	745	1135	1089	2393	892	807	1098	2450	1088	1028	1112
Su(fu)	937	706	469	1009	618	620	591	404	795	770	437	843	682	354	620	357	1325	660	379	793	699	639	630	380
sub	65	120	109	125	85	203	38	44	34	102	71	89	49	98	54	33	70	86	54	62	82	173	51	44
subdued	878	661	188	844	454	121	340	193	831	478	129	523	351	137	387	200	1101	517	136	977	373	210	416	211
sug	360	408	448	1034	275	1031	151	187	1225	262	418	792	220	509	182	273	775	379	374	880	265	1126	186	277
Sur-8	340	278	499	411	971	286	170	472	339	232	427	252	800	215	173	545	425	305	522	400	956	402	194	453
Surf4	877	636	548	974	670	1056	491	401	1588	564	545	1333	737	1188	525	521	1363	552	554	1119	784	1524	616	536
sut1	446	266	333	585	257	726	230	216	734	232	299	634	320	571	257	241	810	210	290	548	307	944	261	286
sws	394	269	305	444	352	542	112	153	403	182	174	160	230	464	112	148	471	179	197	381	314	619	107	144
syd	1428	585	206	1012	421	223	630	224	1397	524	249	565	343	190	688	250	1969	507	240	996	343	283	581	225
Syx13	32	23	559	20	978	346	32	772	45	23	756	41	1344	199	27	832	40	14	610	9	1138	374	15	800
Syx16	324	166	371	301	516	421	171	334	294	197	414	371	633	237	208	404	473	162	295	215	641	401	165	339
Syx6	291	237	97	273	123	103	226	92	321	227	113	362	182	72	223	88	440	179	86	235	147	92	218	88
Syx8	195	170	288	210	298	324	150	238	184	235	350	293	510	186	157	249	298	124	203	151	488	325	126	258
t	320	107	9	318	11	27	43	0	149	87	20	323	8	31	42	8	271	72	11	120	11	15	62	11
Tab2	548	356	281	392	685	131	368	366	701	225	189	220	514	172	332	330	862	264	202	486	496	179	406	291
tacc	8	11	189	8	248	109	6	172	12	8	185	10	268	90	9	152	11	4	120	6	238	125	3	142
Tailor	384	275	411	397	418	517	154	226	386	221	320	433	356	459	174	205	427	220	301	331	368	627	202	258
Tak1	237	192	406	271	292	170	107	232	284	182	352	347	274	153	159	265	364	125	284	234	272	217	122	209
Tango10	338	218	183	352	206	276	149	119	365	212	145	246	178	237	148	127	427	178	140	322	180	280	184	135
Tango5	523	267	244	406	328	345	207	201	729	201	186	441	293	227	209	219	822	202	202	409	340	463	262	217
tank	315	228	275	379	268	418	159	166	426	251	231	394	281	342	150	161	502	223	199	369	354	519	158	167
Tap42	290	252	159	259	147	133	188	95	244	280	164	249	199	122	212	124	380	232	151	277	176	136	195	145
Tasp1	249	152	243	201	433	115	125	301	233	170	323	192	504	88	130	283	306	127	184	151	559	185	133	265
Taz	100	77	81	116	76	174	44	33	118	74	65	165	63	102	43	41	95	65	45	95	90	174	40	40
TBC1D23	938	464	786	741	1326	575	441	694	980	383	546	591	1134	482	430	728	1421	357	612	745	1182	736	467	775
TBCB	723	466	577	577	990	512	519	598	636	533	586	885	1349	258	495	584	968	353	445	480	1315	542	522	621
TBCD	1456	695	813	1035	1344	469	647	792	1281	545	577	776	1241	444	719	774	2069	467	560	1024	1252	578	742	756
Tdc1	1337	520	221	815	426	7	837	319	1298	429	206	863	493	14	786	314	2441	375	216	841	358	17	846	253
Tdc2	24	3	5	5	20	2	1	11	11	7	13	3	13	1	3	6	29	2	8	4	18	6	4	1
Tep3	42	1	2	25	9	83	10	4	178	1	3	53	6	233	19	27	56	6	1	40	8	27	7	2
Tep4	4654	2862	2236	3852	2573	625	1601	1596	6834	1693	1467	2326	1934	984	1598	1537	5873	2046	2200	4386	1760	968	1567	1597
Tes	537	373	204	520	368	219	246	177	535	332	232	358	305	193	294	144	826	272	137	463	315	296	308	173
TfIIA-L	720	501	513	652	717	701	482	457	644	566	583	647	768	364	456	404	862	449	435	586	842	642	442	381
Tg	26	0	1	3	8	49	0	2	51	0	0	19	0	130	1	2	47	0	0	1	3	16	0	0
Tgi	228	186	281	230	343	683	93	106	214	122	170	190	299	448	95	147	261	121	147	189	322	602	86	139
thw	6	0	2	1	0	29	2	0	11	0	0	12	0	404	6	11	17	0	0	0	0	2	0	2
Tie	150	80	9	136	3	32	95	2	146	54	4	69	2	48	94	4	157	50	5	112	6	22	116	2
Tig	11102	6311	6043	18449	3845	14396	1927	2055	21057	2588	2425	7073	2542	14843	2438	2622	11387	3975	4231	18569	3237	23920	2232	2170
tilB	664	406	88	514	230	92	488	134	609	394	111	495	156	70	547	115	1141	289	82	470	203	101	523	121
Timp	27	3	1	21	0	5	3	0	22	4	3	16	0	36	0	1	48	1	5	17	3	3	1	0
Tina-1	227	80	116	236	67	426	26	49	341	115	97	630	94	671	68	84	296	76	69	159	68	365	33	43
Tmhs	20	0	2	5	3	32	0	1	14	0	0	10	3	115	4	4	17	0	3	0	0	2	1	3
topi	54	11	19	29	44	32	15	14	36	10	13	67	55	6	13	21	64	19	16	39	59	10	21	8
Torsin	660	769	526	1041	515	1198	402	380	543	950	660	989	582	551	459	395	743	752	475	777	710	1051	480	375
tos	116	81	74	98	50	135	33	26	73	55	40	84	54	92	46	27	88	51	45	82	42	109	44	35
TotM	0	0	0	0	165	0	0	24	0	0	2	0	218	2	0	12	0	0	3	0	151	2	0	23
TotX	0	0	0	0	106	2	0	13	0	0	0	0	20	0	0	69	0	0	0	0	24	3	0	7
Tpi	1873	3114	3658	2736	9488	2354	5241	5371	3133	3709	3975	5422	12922	4362	4877	5111	5046	3448	3663	4189	11687	4699	4820	4894
Tpr2	0	0	702	0	638	1399	0	432	0	0	542	0	651	1114	0	506	1	0	512	0	670	1285	0	517
Tpst	205	90	28	123	48	27	96	29	182	73	34	70	38	21	92	23	263	78	31	152	53	41	108	31
Traf6	221	181	256	229	352	145	158	172	200	170	209	134	361	92	150	174	244	144	172	174	483	216	134	176
TRAM	1624	825	1109	1427	1135	2563	592	1026	2344	910	1153	2347	1330	2681	1030	1162	2034	1016	1086	1755	1760	3369	841	943
Trap1	845	651	550	917	535	702	299	250	876	351	247	887	404	634	304	245	968	347	284	765	396	857	332	243
trbl	1336	468	422	853	608	662	362	285	1281	407	397	1119	571	511	418	359	1611	364	344	916	649	707	344	321
Treh	16424	1752	3029	8048	8838	215	3151	5423	20518	1372	2769	5765	7986	301	3406	5878	26627	1372	2391	9547	9835	2268	3139	5242
Trf	51	49	49	50	38	100	32	25	44	45	50	78	29	36	24	21	42	27	45	35	44	73	32	28
trio	2166	1189	1070	1644	1622	703	1148	1037	1606	1019	893	1189	1575	581	1102	1052	2817	898	832	1378	1479	721	1129	1028
Trp1	61	34	733	61	1047	1452	22	611	66	15	799	58	1054	1267	24	734	71	25	686	40	1254	1869	16	705
Trx-2	1572	2446	5044	1888	11363	6476	2456	8506	1541	3870	7258	3227	21794	3528	2938	9825	2243	2231	4501	1573	17098	6663	2543	8930
Trxr-1	246	140	123	113	243	26	195	146	323	126	65	116	282	19	233	149	496	110	74	163	304	70	217	146
Ts	838	871	814	1099	797	1767	443	429	528	989	823	1069	828	851	501	391	819	707	644	776	1117	1584	550	483
TSG101	925	464	467	633	671	351	387	336	793	389	341	661	571	283	351	366	1100	322	356	554	617	377	369	320
Tsp2A	202	167	947	164	1280	111	190	1138	293	170	965	536	1647	114	166	1044	444	115	609	172	1668	232	180	986
Tsp42Ef	718	242	668	461	1244	161	285	891	1078	272	693	964	1543	265	306	822	1080	203	500	514	1524	303	249	798
Tsp42Eg	26	4	2	23	6	50	4	1	148	11	4	442	9	218	8	9	101	3	6	27	4	46	14	12
Tsp74F	46	1	1	2	0	5	2	0	57	0	0	4	0	29	3	1	50	0	0	6	0	0	2	0
Tsp86D	1284	691	373	911	712	456	721	356	1242	659	364	1120	688	304	696	402	1795	533	305	838	780	474	671	340
Tsp96F	376	230	276	244	662	68	136	239	664	225	250	248	538	92	177	275	505	153	187	306	751	184	135	193
Tspo	1567	1370	1228	1628	1277	1143	971	799	1392	1795	1412	2996	1727	828	1060	766	2203	1168	932	1365	1635	1179	1064	861
tsr	112	50	72	95	82	32	59	54	95	60	66	100	139	29	67	62	119	39	68	42	137	54	48	40
Tsr1	1169	737	768	1237	936	1220	385	388	987	457	507	727	728	1069	409	454	1242	494	521	920	784	1579	440	494
Ttd14	393	243	155	348	155	199	190	87	454	249	111	296	129	149	214	95	666	188	102	324	136	219	203	88
TTLL12	1776	1280	1614	1713	1901	1576	1005	1365	1737	1247	1675	1858	2288	1039	1150	1370	2306	1054	1225	1493	2359	1814	1020	1316
TTLL4A	269	211	146	385	152	236	124	77	260	154	119	208	104	184	109	90	298	168	108	307	103	238	125	76
TTLL5	178	160	109	156	180	88	125	105	172	134	80	182	143	87	132	90	253	106	86	171	151	109	130	85
Tudor-SN	3577	2242	4447	3453	4661	6331	1381	2629	3325	1593	2873	2215	3588	5412	1454	2869	3728	1484	3071	3120	3999	7542	1480	2809
tum	398	525	570	618	608	1257	223	253	241	462	466	419	457	709	236	243	372	378	414	379	564	1159	287	370
tw	16	17	0	24	1	5	5	0	11	15	1	14	0	59	10	2	9	10	0	7	0	0	7	1
TwdlF	62	8	1	45	2	19	21	3	65	11	0	33	2	66	36	2	62	12	0	20	4	12	11	2
TwdlM.TwdlB.TwdlL.TwdlN.Dsim_GD27244	69	0	12	3	30	305	0	7	216	0	9	36	32	140	0	9	28	0	5	3	55	181	0	7
tx	3019	639	587	1333	883	21	823	743	2599	575	486	1539	975	72	929	732	3744	444	402	1239	999	115	885	757
TyrRS	2764	1979	870	2391	1106	1027	1664	746	2615	2036	875	3144	1166	703	1893	750	3980	1518	643	2064	1205	1088	1785	647
Ubc10	1139	652	616	824	984	639	588	618	1032	702	731	1385	1167	449	602	660	1363	517	541	749	1363	693	540	598
Ubc84D	25	5	18	9	24	8	9	12	21	6	12	21	25	9	6	9	25	3	11	7	17	3	3	12
UBL3	366	204	242	263	300	232	192	207	281	237	229	253	312	152	173	212	423	157	175	315	275	241	194	215
Ubqn	2618	1697	1859	2205	2845	1675	1272	1486	2959	1214	1300	1123	2378	1483	1332	1437	3621	1098	1287	1987	2516	2180	1304	1495
udt	1936	2258	2576	3279	3136	665	1868	2140	1877	1992	2245	3219	3536	788	1804	2201	2912	1543	1755	2294	3096	962	1807	2115
Uev1A	243	259	221	263	300	327	233	197	261	274	229	372	403	171	238	209	305	177	173	184	387	285	177	174
Ugalt	442	362	213	629	302	603	254	135	535	415	179	703	278	433	271	165	676	362	146	616	367	613	286	164
UGP	925	946	1156	911	2015	945	989	1087	1839	752	878	1413	1959	1079	969	979	1903	810	848	1333	1770	1179	1073	1106
Ugt301D1	40	32	34	76	9	29	24	14	170	32	41	575	9	71	44	30	225	75	82	325	19	66	50	38
Ugt317A1	1209	1989	1837	2040	1540	5680	788	745	1105	1641	1419	2430	1323	2744	777	763	1452	1225	1055	1549	1666	4448	972	908
Ugt35A1	89	34	156	94	244	636	13	75	186	36	169	189	192	436	37	110	150	16	80	65	272	665	24	108
Ugt37B1	173	106	72	515	20	193	19	22	95	119	71	269	33	177	23	23	244	130	97	400	24	310	47	44
Ugt37D1	141	210	120	165	155	314	129	102	576	175	117	377	113	665	115	107	358	228	163	227	176	989	132	151
unc-45	805	422	523	563	709	305	373	411	692	361	382	637	805	379	404	456	1098	314	379	543	792	408	381	480
Unc-76	350	309	577	339	886	346	263	519	341	309	430	170	638	302	286	444	459	214	379	286	604	397	252	424
up	480	84	66	349	102	912	52	51	309	113	107	857	173	2053	151	167	473	49	39	229	113	733	51	40
upd3	774	23	24	121	318	1	112	85	1210	45	25	140	180	0	131	119	1166	22	20	227	425	89	67	60
Usp12-46	362	273	281	334	596	177	205	282	468	180	213	406	610	181	182	264	467	186	183	304	644	286	183	267
Usp15-31	793	313	298	641	387	487	196	156	878	234	203	404	207	406	204	151	821	234	180	559	280	478	207	170
Usp32	1497	424	509	960	1027	425	382	411	1322	326	326	405	843	535	448	451	1612	385	388	880	907	601	397	409
Usp5	2142	1657	1422	2085	1667	1500	1221	963	1871	1573	1257	1494	1693	1056	1217	944	2867	1319	1242	1905	1910	1670	1236	1067
Uxs	148	147	155	200	170	282	103	105	146	147	141	209	161	176	110	109	164	142	169	187	166	297	82	126
Vamp7	29	78	368	61	440	330	54	325	43	89	490	90	554	187	52	332	62	50	346	45	485	281	33	326
vap	2926	1159	1358	2291	1722	866	988	1151	3051	995	1059	1812	1663	692	1155	1121	4235	960	982	2419	1620	1138	1069	1123
vari	1593	1622	1266	1822	1536	410	1373	1126	1449	1431	1191	1531	1661	415	1544	1112	2215	1207	854	1491	1555	515	1351	939
veil.NT5E-2.Dsim_GD11274	50	4	644	55	1483	47	14	879	597	8	726	485	1759	91	24	836	285	11	600	181	1634	441	17	829
verm	314	3	8	58	30	1630	11	23	251	2	0	140	10	6730	157	246	260	2	0	15	11	100	1	10
Vha100-2	2694	2587	2252	2548	3148	1832	1836	1597	4274	1989	1623	3132	2874	2133	1993	1685	5135	1799	1576	2810	2839	2360	2151	1825
Vha16-1	6709	4811	5141	5759	8175	5350	4057	3988	9945	4916	4386	12727	7629	4190	4625	4313	12100	4623	3435	6334	9448	6638	4897	4673
Vha36-2	69	14	29	25	199	0	29	66	53	9	38	32	256	4	21	66	110	5	19	17	232	7	24	51
Vha44	522	461	458	508	694	469	414	435	804	434	397	788	755	389	427	380	1025	404	371	562	694	574	461	473
Vha68-2	6053	4608	4075	5431	6458	3473	3826	3468	8264	3077	2803	5721	5262	3232	3751	3337	10991	3146	2839	5524	5401	4220	3958	3266
VhaAC45	2733	1826	2105	2330	3002	1991	1441	1535	3452	1361	1595	2750	2761	1755	1373	1527	4113	1202	1485	2318	2710	2334	1519	1769
VhaPPA1-1	1354	1197	1493	1226	2025	1313	1020	1263	1919	1344	1649	2080	2345	1079	1042	1408	2665	1077	1332	1407	2379	1647	1148	1352
VhaSFD	801	678	1015	866	1543	1076	520	730	1571	561	784	1123	1614	840	528	671	1542	535	755	901	1367	1138	570	674
viaf	2105	909	663	1355	1168	639	1037	679	1577	1148	742	1680	1493	473	1049	656	2605	759	521	996	1607	754	898	693
vimar	2547	1311	1366	1610	2112	597	1317	1453	2784	1054	1100	1091	2117	473	1296	1371	4150	901	952	1607	1921	753	1343	1373
Vinc	9006	3653	3502	5206	7897	673	4123	3978	8202	2486	2312	2890	6414	954	4183	3838	12987	2516	2435	5152	6648	1388	3682	3659
vkg	43180	35302	44356	68053	39766	187151	7390	9429	58343	14760	18309	22308	20061	182510	9889	13040	38214	18225	21227	54956	28602	199702	9508	11722
vlc	1145	782	419	1080	678	409	565	339	1003	685	415	861	636	330	636	384	1539	626	320	1021	687	456	696	385
Vps13	5006	2485	2027	5041	2345	3168	1097	844	5071	1112	923	1366	1366	4326	1191	917	5448	1463	1009	3928	1678	3953	1094	881
Vps16A	1688	1074	227	1460	393	255	848	210	1447	785	203	1371	393	186	856	200	2093	702	193	1272	388	269	806	225
Vps2	941	719	797	855	1187	804	625	729	987	830	987	1573	1544	463	787	872	1611	636	735	703	1776	863	610	744
Vps24	721	368	332	518	479	416	466	341	628	467	409	1010	568	231	445	305	919	331	274	393	607	390	326	291
Vps25	599	427	481	517	685	422	429	511	536	529	499	1185	899	225	449	514	793	331	355	347	869	439	404	490
Vps26	2312	1421	1557	1878	2254	1395	1045	1273	1879	1034	1125	1297	1909	1043	1009	1037	2804	917	973	1639	1868	1502	1138	1186
Vps28	1243	1061	918	1215	1118	1033	956	806	1114	1412	1054	2051	1423	508	1027	783	1870	964	774	1125	1519	962	884	783
Vps29	454	357	256	414	270	288	300	216	384	297	206	571	309	137	280	176	666	244	165	372	289	238	287	189
Vps37B	1155	609	432	805	640	381	601	417	989	639	503	1012	779	225	573	434	1784	515	432	788	844	416	558	436
Vps39	885	404	294	566	411	274	296	239	812	299	201	490	395	259	330	220	1105	254	218	483	364	322	331	238
Vps4	2932	1642	1669	2271	2506	1234	1550	1442	2720	1571	1442	2190	2421	934	1580	1391	4403	1305	1185	1943	2645	1423	1402	1327
Vps45	855	429	352	686	451	230	395	321	753	344	222	670	439	189	342	251	1136	316	187	593	376	249	371	335
Vps53	351	217	253	277	347	194	162	240	306	184	196	208	344	174	204	205	419	176	182	222	302	207	158	190
Vps60	2170	1252	1295	1538	1817	1062	1321	1188	1716	1506	1440	2734	2224	544	1312	1195	2895	988	918	1147	2192	940	1063	1015
vri.Dsim_GD23334	666	665	653	733	507	112	519	431	700	521	593	442	374	111	487	431	1219	639	713	900	502	206	499	446
Vrp1	739	256	263	404	530	155	139	177	597	152	199	151	397	208	147	212	677	165	160	408	487	234	127	205
Vta1	919	853	1312	768	1607	736	720	1064	908	917	1252	855	1851	554	687	1070	1484	671	1035	718	2172	871	742	1183
Vti1a	140	86	48	130	90	65	85	43	160	92	53	230	111	34	108	58	224	76	48	110	113	71	75	58
wake	983	575	749	742	1831	256	369	630	875	432	626	399	1499	394	424	642	1251	343	535	660	1680	534	378	648
wash	524	431	288	552	463	330	350	266	640	387	260	555	417	226	385	255	831	363	226	544	423	380	351	265
WASp	1081	474	594	779	1106	427	415	614	1016	339	467	450	873	355	380	628	1556	325	463	638	973	520	410	504
wat	56	6	44	21	8	95	2	12	10	7	53	54	14	149	9	16	57	10	24	5	9	6	3	8
Wbp2	2098	1010	1403	1349	2206	1038	1086	1570	2145	885	1518	1064	2436	824	1119	1531	3111	812	1208	1190	2487	1140	1018	1497
wcd	488	391	281	481	368	569	241	184	399	359	266	461	346	374	272	231	538	321	241	383	434	619	278	196
wdb	1323	701	812	1144	1458	759	586	681	1229	518	543	502	1035	724	553	654	1696	520	603	955	1140	827	634	761
Wdfy2	1534	1053	356	1378	396	269	857	327	1522	924	336	1763	415	197	817	299	2095	802	288	1235	408	269	820	250
wdp	117	91	294	215	203	872	21	91	376	46	140	219	124	935	31	120	183	46	156	271	135	939	41	163
Wdr24	231	225	181	283	155	242	96	89	218	148	127	276	138	202	104	82	293	134	125	196	109	206	133	98
Wdr37	518	447	324	579	545	422	319	271	439	396	327	474	530	255	316	291	705	373	249	466	545	423	343	280
Wdr59	775	697	698	905	748	670	502	501	795	570	549	638	688	476	514	504	1190	485	541	793	837	641	600	495
Wdr62	995	747	797	909	1606	134	642	697	1057	442	556	297	1194	219	636	698	1573	479	540	752	1177	302	579	636
WDR79	311	310	154	402	211	324	177	110	227	344	135	311	148	168	180	104	362	240	145	262	215	368	167	124
Wdr81	615	361	828	604	1310	469	250	534	587	248	475	257	1090	597	287	677	762	315	597	657	1090	702	253	676
wds	430	384	400	499	394	660	205	233	364	322	342	370	314	343	230	230	507	306	250	409	334	533	222	255
wech	132	118	117	213	136	253	61	91	126	86	83	73	103	250	84	63	162	114	88	188	115	307	55	83
Wee1	288	189	246	261	253	410	103	160	262	159	236	330	246	279	127	174	312	140	167	230	224	374	127	169
Whamy	1235	536	432	693	818	24	730	546	1079	465	428	592	816	50	649	557	1820	393	355	723	769	87	775	586
whd	605	137	89	539	193	372	50	41	828	132	54	586	149	373	101	72	733	93	95	958	137	622	85	75
wtrw	22	18	155	12	301	17	36	192	221	15	136	56	287	61	33	159	87	21	138	26	270	21	27	205
wun	589	385	150	666	212	80	446	178	619	406	175	564	206	125	442	186	1067	290	101	542	240	131	504	194
wun2	1170	301	296	513	989	14	588	565	1518	261	274	887	1317	21	598	523	2218	242	184	637	1211	146	624	462
Xbp1	9626	6503	9316	8251	15446	9100	5968	8698	11528	5660	8488	11114	15664	6851	6101	9034	13958	4686	6853	8124	16586	9484	5600	7923
xit	330	468	414	563	321	719	263	197	441	412	366	519	312	463	285	204	517	390	345	557	313	731	303	224
XNP	1296	1046	663	1486	680	966	492	395	998	672	432	688	471	848	470	343	1353	689	442	1103	584	1015	528	394
XRCC1	52	42	36	60	27	67	11	22	36	31	45	69	31	54	26	22	55	39	27	29	43	77	24	23
yellow-d	122	77	114	329	27	181	41	37	303	79	82	360	32	104	123	67	190	144	98	827	38	183	64	53
yellow-d2	30	9	10	46	8	19	44	30	42	14	11	39	11	226	188	210	30	12	20	48	14	29	28	35
yellow-e2	32	3	0	10	2	98	8	5	42	1	1	11	2	826	27	36	31	5	1	16	2	1	3	4
yellow-f	25592	7908	2754	22147	1078	53	8489	5162	29720	6014	3644	41060	1544	31	9950	5579	47977	6445	2596	21043	1362	232	10656	5440
yellow-k	38	21	12	46	24	9	13	22	23	14	14	41	24	11	23	20	63	8	11	39	15	9	20	11
Yif1	632	414	538	627	655	808	284	381	732	341	502	696	650	681	267	381	832	299	445	491	607	957	305	427
Ykt6	620	314	322	505	467	272	296	320	725	311	239	644	427	186	296	263	991	209	210	507	459	306	290	254
yuri	109	66	175	128	373	85	50	195	169	73	162	153	306	66	58	195	139	45	130	82	268	103	55	183
zda	806	605	757	774	890	898	569	606	763	641	708	1025	1065	634	495	564	1079	515	659	792	1020	886	557	632
Zip48C	257	95	155	181	142	254	71	98	368	110	96	324	159	184	105	78	316	99	107	190	142	307	77	119
Zip99C	48	24	65	60	42	91	20	28	73	34	43	108	51	60	23	9	76	24	26	60	26	90	17	21
ZnT77C	56	30	87	78	39	334	19	32	93	37	90	206	61	210	19	27	122	34	77	69	61	264	32	34
ZnT86D	604	389	490	502	636	330	385	426	722	463	514	668	806	311	470	518	980	380	449	586	894	606	469	550
zormin	609	10	28	217	45	90	8	21	1178	19	32	89	17	288	18	28	743	21	34	285	22	87	12	14
zuc	143	76	38	168	49	129	34	19	103	83	55	194	49	58	49	34	118	54	36	96	65	109	42	40
Zw10	517	428	564	596	525	828	294	300	443	396	501	536	499	618	303	334	651	344	445	519	628	863	305	353
Zwilch	224	293	295	367	245	572	128	109	162	259	260	217	251	351	149	114	252	219	225	235	261	575	169	167
Zyx	145	166	288	222	264	515	126	141	184	188	277	263	249	339	134	156	191	152	214	183	310	447	121	179
