# Supplementary material for: Trans-regulatory changes underpin the evolution of the Drosophila immune response
Source: PLoS Genet. 2022 Nov 7;18(11):e1010453. doi: 10.1371/journal.pgen.1010453 (PMC9671443; doi:10.1371/journal.pgen.1010453)
Supplement: S2 Dataset — The column titles include the type of sample in upper case (D. sechellia, D. simulans or hybrid), and the allele the reads were assigned to in lower case (D. sechellia or D. simulans). (CSV) [file pgen.1010453.s002.csv]

	A10.HYB.wasp.dsec	A10.HYB.wasp.dsim	A12.HYB.ctrl.dsec	A12.HYB.ctrl.dsim	A02.SEC.wasp.dsec	A04.SEC.ctrl.dsec	A06.SIM.wasp.dsim	A08.SIM.ctrl.dsim	B10.HYB.wasp.dsec	B10.HYB.wasp.dsim	B12.HYB.ctrl.dsec	B12.HYB.ctrl.dsim	B02.SEC.wasp.dsec	B04.SEC.ctrl.dsec	B06.SIM.wasp.dsim	B08.SIM.ctrl.dsim	C01.SEC.wasp.dsec	C10.HYB.wasp.dsec	C10.HYB.wasp.dsim	C11.HYB.ctrl.dsec	C11.HYB.ctrl.dsim	C12.HYB.ctrl.dsec	C12.HYB.ctrl.dsim	C02.SEC.wasp.dsec	C03.SEC.ctrl.dsec	C04.SEC.ctrl.dsec	C05.SIM.wasp.dsim	C06.SIM.wasp.dsim	C07.SIM.ctrl.dsim	C08.SIM.ctrl.dsim	C09.HYB.wasp.dsec	C09.HYB.wasp.dsim	D10.HYB.wasp.dsec	D10.HYB.wasp.dsim	D12.HYB.ctrl.dsec	D12.HYB.ctrl.dsim	D02.SEC.wasp.dsec	D04.SEC.ctrl.dsec	D06.SIM.wasp.dsim	D08.SIM.ctrl.dsim
AANATL2	34	180	16	108	78	35	101	484	52	216	27	131	66	44	86	158	50	27	115	148	384	73	274	70	78	377	104	145	217	146	22	146	19	118	80	297	37	418	131	104
AANATL4	94	67	195	116	89	121	52	111	144	103	166	117	27	57	28	61	98	140	94	188	116	141	71	17	132	218	63	76	85	61	261	210	107	68	181	96	20	118	51	83
aay	300	363	403	612	7785	676	2227	3414	277	341	477	688	6163	5344	2729	3328	6755	296	554	1260	1031	1041	988	19253	4713	3419	2745	8225	2759	3628	422	528	604	811	859	964	6468	1648	2992	2558
ACC	3727	2831	4029	2871	32123	10284	9975	10216	3654	2871	3380	2725	35772	52088	11812	11467	30101	7345	5719	2888	2245	3143	2346	90076	19356	6552	12469	29590	19160	11686	7512	5985	3259	2245	2329	1740	37475	8621	14834	8710
AcCoAS	4358	3924	3091	2730	29910	9875	7828	9866	3426	2869	4271	3432	23032	33392	7500	6501	32407	4317	3893	5722	4821	4274	3662	63549	19434	11743	7302	23447	9875	8338	5957	5404	3872	3417	3257	2675	26117	9238	10215	5387
Act5C.Act42A.Dsim_GD16764	4485	6097	4305	5199	7357	4074	7625	14684	4702	6694	4436	5679	5312	9426	7516	7007	9559	4042	4799	5071	6610	4716	6099	9197	7971	12625	8377	12121	10864	7824	7619	9602	4020	5065	4501	6004	3140	7918	8514	6427
Adck1	107	65	91	50	235	180	158	178	82	85	115	74	190	317	124	115	258	131	100	93	60	97	63	286	264	198	176	274	170	153	161	132	88	47	77	57	147	130	190	118
Adgf-C	12	1	8	1	175	37	9	20	15	2	18	9	97	105	6	10	84	6	2	2	1	18	1	436	60	13	2	5	3	3	13	1	3	0	2	0	255	33	5	3
Adk3	140	143	285	149	308	101	74	507	222	141	135	179	126	188	56	105	187	103	59	521	460	122	199	220	181	226	67	100	211	164	259	125	142	131	343	324	144	123	59	143
AdSL	872	1199	1338	1373	2909	1611	1433	3677	1481	1731	1548	2011	1271	2033	1559	1816	1629	1260	1602	1278	1696	2032	2610	1385	1741	6961	1802	2665	2108	1979	1448	1757	1450	1662	2362	2977	925	7705	2238	1756
Agpat3	2173	1000	1869	931	4185	2920	1355	2758	1882	792	1842	998	3450	4862	1300	2236	3685	1853	871	2418	1139	2419	1134	5057	3472	3314	1629	2059	3554	2494	2283	1075	2381	1012	2222	1026	3184	2753	1774	2037
Ahcy	3795	6154	3858	5434	11375	5701	8533	13244	3198	5848	4178	6420	11288	12445	9810	9435	13785	4734	6989	3817	5915	3744	5528	19139	10706	6582	11475	19329	13401	12754	5838	9070	2899	4565	3185	4526	8841	4695	14030	10459
Ak1	159	17	81	18	594	207	40	93	139	14	173	10	228	318	39	63	416	123	9	160	35	106	24	1222	310	256	53	64	78	61	173	22	112	4	141	9	365	169	66	62
Ak3	916	1404	916	1387	1830	1680	2414	3806	1057	1563	1239	1895	1927	2956	2171	3613	3110	1030	1530	991	1500	912	1469	3348	3100	1868	2662	4411	6600	4217	1535	2100	651	1083	736	1315	1701	1231	2890	4133
Akap200	83	348	82	348	113	56	168	594	164	393	56	303	30	37	98	215	51	45	242	121	450	88	410	63	30	165	170	308	365	277	113	305	73	389	86	472	16	438	244	288
Alas	320	230	279	227	1537	613	536	748	345	284	337	292	1479	1460	567	510	1134	314	252	350	321	374	324	1816	853	607	741	1036	826	734	411	391	265	235	325	272	780	534	629	515
Alg7	268	212	315	228	758	411	182	372	254	198	266	164	640	936	163	276	853	318	206	251	145	299	181	770	550	506	232	332	425	307	327	231	184	130	227	160	423	511	192	274
alpha-Est8	1511	1266	2491	2234	1402	648	2732	6358	1267	1027	1626	1231	948	1144	2681	4238	1490	1764	1660	2167	1839	2580	2057	371	3469	5027	4041	4149	4746	3463	2960	2522	2379	1862	2062	1511	258	1767	5050	2975
alphaTub85E	207	19	11	0	1039	89	6	1	78	13	20	0	92	75	41	0	141	52	6	11	4	34	8	202	49	28	12	45	2	0	29	8	51	7	12	1	111	13	68	0
Ama	188	260	162	207	255	71	93	1237	262	367	168	168	64	64	54	71	221	120	149	552	675	435	598	131	187	885	73	136	85	98	136	163	237	286	513	649	138	3094	187	89
AOX3.AOX4.Dsim_GD20336	558	415	530	298	3280	859	958	1486	546	295	438	363	2261	1840	1185	1430	1552	431	354	656	387	445	359	4201	1000	1158	1220	2208	1688	1328	551	434	451	332	622	355	1483	685	1527	1111
apolpp	27976	28492	33209	34073	60866	36968	44266	58858	24091	24801	27840	28399	33253	77377	35395	48019	52240	31568	31885	36566	37168	41154	40916	44464	44406	64837	56565	83970	75042	50196	30147	30566	33769	34695	49368	49660	22662	58482	60501	50835
Arp2	255	272	267	269	326	263	375	615	281	355	275	281	284	410	308	494	386	254	273	348	362	318	335	335	368	493	422	558	650	497	410	365	265	247	362	315	263	398	477	427
ast	128	43	116	41	279	217	119	98	128	74	112	37	332	488	78	55	293	125	61	97	25	87	26	353	380	120	109	166	71	62	188	65	96	33	89	36	207	124	108	60
Atg3	405	498	387	457	763	474	508	1015	426	548	451	581	444	733	402	645	729	323	378	478	675	387	593	871	605	700	562	736	1025	748	478	618	318	400	415	516	555	658	636	714
Atg4a	197	322	202	325	458	245	307	740	179	353	194	338	301	414	278	476	415	175	245	261	442	215	362	551	307	496	389	542	678	521	249	383	162	269	200	352	321	325	403	411
AttA	0	6	0	0	1142	16	178	31	73	105	1	1	51	56	17	2	77	108	183	3	20	5	29	115	61	3	12	431	3	1	83	124	131	157	0	1	173	32	345	0
awd	6509	6515	5401	5224	4846	6171	8744	15218	6741	6899	6170	6195	3569	6514	9678	12493	7904	6474	6634	5306	5409	5381	5256	5087	7901	6503	11520	14519	18848	14515	9859	10112	3734	3627	4224	3928	3708	3999	11900	11776
bdg	98	82	67	75	822	273	152	155	147	132	104	106	574	599	111	212	936	99	104	75	62	79	86	1445	914	399	159	247	259	173	137	104	67	66	71	70	1052	241	155	144
Best1	39	3	60	18	291	94	25	37	65	16	33	13	253	237	30	18	283	45	10	49	11	30	11	519	205	116	26	55	12	20	50	13	31	9	41	6	151	72	29	26
Bet1	477	726	345	623	544	477	649	1498	433	817	427	754	372	671	627	935	758	322	678	400	714	415	676	630	590	627	830	1101	1551	1146	602	988	273	497	322	546	444	441	966	1013
beta4GalNAcTB	163	67	156	65	262	252	86	151	190	84	189	74	183	272	66	68	281	133	47	238	85	192	67	287	280	404	117	130	175	95	264	118	185	62	208	74	166	220	108	80
bip2	145	193	143	200	408	183	332	469	157	201	153	199	327	356	272	370	465	158	215	151	215	177	212	605	320	262	443	736	517	388	176	261	148	182	147	219	283	216	454	335
bmm	330	268	474	331	734	677	576	953	501	292	505	341	276	706	641	936	235	370	381	487	315	524	341	294	273	957	686	1162	1187	1123	440	333	588	410	568	424	317	500	818	743
BomBc1	79	244	8	23	30267	16	1231	15848	147	300	58	203	6858	290	5709	0	14746	176	396	166	165	29	66	73810	766	875	350	7985	8	1	280	494	37	263	11	15	31148	449	7160	0
BomBc3	75	2	28	1	1141	17	21	138	161	10	59	11	606	30	23	1	359	150	13	75	7	39	3	2111	12	3	22	53	2	1	161	12	39	6	12	3	1188	1	47	3
BomS1	76	146	3	28	11148	17	1032	9635	103	243	6	205	4389	138	5759	2	6921	16	209	3	93	34	44	42184	539	459	371	8349	6	6	163	512	18	143	4	34	20496	327	6268	1
BomS4	3	15	0	1	581	4	23	116	2	13	4	5	356	3	57	0	362	2	10	4	2	0	4	1718	36	22	17	88	2	3	8	18	0	5	0	0	813	7	74	2
bur	435	363	403	305	711	608	403	590	451	356	388	360	602	1003	346	538	701	411	405	355	385	406	355	680	923	649	517	899	803	602	499	489	369	295	337	373	522	489	620	496
Cand1	574	320	606	344	1062	1035	378	578	737	359	683	285	606	1199	307	328	1084	671	307	594	345	539	308	965	962	1000	418	790	534	454	974	476	565	289	590	300	724	744	423	343
Cbs	174	293	95	113	5300	790	1264	1389	180	397	134	231	4142	2035	1515	975	2444	205	267	75	108	123	170	9331	2956	557	1713	2704	650	910	462	617	107	124	47	80	3660	526	1574	810
CDC50	111	191	101	168	412	171	218	459	96	237	136	213	237	294	173	330	339	106	164	158	262	124	280	466	255	260	256	410	435	322	136	262	94	188	126	228	272	133	276	248
Cdc6	154	122	144	116	139	144	119	176	159	142	131	99	117	212	130	133	131	137	97	124	106	122	91	169	261	131	165	210	161	158	253	258	116	120	113	58	102	93	119	140
CecC	31	32	7	6	640	138	81	1	231	260	6	1	208	163	1	3	385	249	232	10	6	35	36	662	153	47	7	235	15	1	142	107	303	217	5	4	1017	28	105	5
CenB1A	90	77	52	48	267	114	90	125	120	90	60	46	218	219	79	115	215	79	47	72	51	64	57	267	109	120	91	179	122	82	136	128	73	60	69	60	166	126	112	87
cert	210	277	245	295	420	349	293	421	186	236	209	296	372	547	228	596	469	240	305	248	277	207	282	734	381	475	286	457	840	503	258	305	144	215	190	219	569	249	340	449
CG10208	39	357	54	330	49	41	204	836	39	316	55	561	65	121	203	311	68	33	256	61	575	55	500	72	105	62	215	314	538	472	66	397	27	331	55	560	36	33	190	340
CG10214	53	65	47	48	101	136	94	148	65	85	64	60	111	186	89	68	124	71	64	52	55	58	52	130	178	75	107	170	135	106	112	132	39	40	41	49	67	128	103	88
CG10254	81	69	7	11	81	54	103	26	150	157	19	16	153	442	16	16	248	40	22	25	13	18	6	131	99	39	97	263	21	20	315	233	37	37	21	20	43	137	20	18
CG10425	113	173	121	162	215	159	195	367	158	196	119	175	122	183	180	280	183	100	166	128	185	106	201	150	213	200	305	320	395	284	176	268	66	173	84	177	112	142	265	245
CG10433	127	135	65	96	1394	334	693	838	198	187	221	230	1145	973	718	887	1443	213	255	93	108	170	186	2186	821	465	846	1720	982	919	167	196	117	101	90	121	1537	270	870	748
CG10459	2	36	4	56	10	8	50	65	27	51	2	32	0	3	34	73	13	11	25	3	50	6	49	4	4	4	53	61	63	61	8	39	13	41	9	50	4	115	53	41
CG10467	2329	1051	2964	1540	4382	2824	1280	2246	2290	1305	2762	1454	3353	4004	682	1174	4801	2325	1139	3873	2119	3121	1554	5118	4876	4338	934	1325	2065	1401	3202	1589	1911	847	2557	1443	2884	2316	925	1390
CG10562.CHKov1.Dsim_GD18204	152	339	118	307	594	163	477	785	168	322	119	308	339	332	508	649	484	161	326	109	347	130	309	1365	317	235	722	990	1041	670	194	505	96	240	113	270	381	147	692	500
CG10621	24606	26248	19195	21009	47191	50645	22945	40730	23237	24401	18177	17949	30996	71127	19730	24248	45188	20457	21809	21308	21841	19195	18208	38627	67524	36986	23761	37595	40610	38662	22547	23775	21200	22343	15652	15900	29027	25322	34941	29468
CG10674	309	313	261	267	450	299	371	769	374	405	309	366	322	490	410	545	593	255	285	326	354	324	301	544	492	436	484	598	784	586	454	457	231	197	251	293	307	322	522	554
CG10778	389	378	359	328	623	520	462	708	421	635	497	534	402	732	400	616	616	383	417	313	380	438	425	635	611	620	452	667	746	723	599	566	309	336	332	380	365	372	576	611
CG11151	2915	2146	2382	1580	3693	3408	1535	4220	2972	2325	2801	1970	1385	3286	1357	2815	3377	2105	1600	3690	2850	3310	2605	2529	3839	4729	2069	2274	5113	3791	2924	1925	1963	1470	2636	2054	2290	2259	1771	3097
CG11313	51	2875	42	2215	986	217	5567	9022	70	3676	104	3399	741	446	5988	5113	828	73	3857	62	2783	68	2668	1590	605	216	6097	11672	7258	5721	93	4555	39	2415	71	2158	1049	168	10107	5289
CG11475	1	5	1	10	1	2	8	30	3	10	1	10	0	1	2	8	1	1	13	3	20	2	12	1	1	5	15	6	7	5	0	10	2	9	5	24	1	29	10	14
CG11841.CG11842.Dsim_GD21408	10	27	13	19	98	21	123	148	33	46	15	14	140	42	181	42	65	29	64	3	13	16	15	408	68	33	134	207	60	51	29	53	10	12	4	6	93	16	160	56
CG11999	728	969	649	864	818	842	763	1480	678	1085	645	905	541	1077	697	1268	1300	573	824	506	647	511	786	899	985	808	967	947	1868	1467	959	1356	332	493	353	516	519	517	941	1385
CG1208	47	54	5	5	324	14	66	13	22	17	4	7	7	4	379	1	25	20	14	6	7	11	16	43	6	12	41	103	1	3	11	12	16	22	5	0	31	2	369	12
CG12104	86	42	62	21	310	126	46	67	84	42	83	34	273	311	47	48	252	85	27	72	50	80	32	593	264	137	45	109	70	45	131	49	55	26	39	31	220	107	75	42
CG12163	769	729	684	661	3982	1256	1201	1820	736	664	726	661	1935	2653	891	1278	2901	543	488	871	851	850	778	4947	1803	1750	1093	2009	1484	1101	715	751	686	576	764	744	1721	1075	1152	1036
CG12171.CG31549.Dsim_GD27233	341	493	318	427	332	352	697	1193	507	696	516	622	256	442	756	928	558	342	501	449	568	433	515	473	527	481	920	1199	1389	1089	606	762	296	355	423	395	296	340	921	987
CG12177	310	112	373	130	1219	588	278	376	342	205	405	179	774	866	262	227	867	301	153	419	213	378	170	2027	992	631	273	477	345	311	402	154	270	130	304	151	787	317	333	256
CG12375	513	247	458	224	1394	779	356	653	566	246	624	284	934	1462	328	472	1410	471	184	584	304	540	240	1606	1223	1122	444	568	732	496	679	346	405	190	493	218	965	727	447	454
CG1271	101	72	78	99	537	203	143	222	98	122	106	74	286	339	150	157	432	89	96	156	108	95	72	603	235	253	146	212	213	150	99	135	82	83	92	84	304	188	211	160
CG12773	91	219	136	202	168	103	231	407	96	237	115	190	167	275	243	316	192	100	206	107	197	107	212	199	186	203	286	507	451	330	147	298	101	211	111	214	125	271	370	343
CG12811	666	528	349	303	1786	961	577	797	728	568	526	490	1108	1377	544	717	2301	513	487	551	447	556	435	3526	1432	825	659	868	1222	755	741	608	495	367	438	353	2004	810	761	651
CG12926	441	1242	478	1385	69	17	267	1892	339	1265	646	1465	7	15	100	438	35	301	991	1011	2185	770	2029	23	23	514	401	289	1346	1000	319	1111	441	1341	978	1835	12	643	410	649
CG13360	3318	3691	2933	2901	4651	6051	4232	6329	2744	3622	3144	3720	3700	10469	4126	4871	7262	3982	4297	2370	2979	2660	3254	4002	7414	3583	5015	8781	7152	5854	4254	5032	2284	3016	1966	2474	3831	4043	5559	4086
CG13575	9	11	4	5	7	4	6	35	2	15	5	18	1	5	3	8	2	3	3	8	26	12	35	3	11	22	5	7	16	11	3	10	8	13	4	24	3	78	5	11
CG13585	276	517	140	362	543	220	632	1286	371	670	217	397	417	395	663	892	771	220	403	232	446	181	409	896	528	323	744	1011	1171	930	257	510	122	239	135	331	434	201	769	857
CG13641	2213	1868	1807	1562	7689	1770	1879	5241	2838	2975	1975	1788	3281	2057	1830	1857	5801	1746	1791	3240	2568	2694	2187	15158	3720	4366	2371	3601	2811	2201	2011	1955	1647	1679	2530	2213	6366	3311	3503	2214
CG13658.CG11893.CG31104.CG31300.CG31436.Dsim_GD21212	45	22	31	19	340	96	63	95	55	48	40	32	192	139	57	48	346	42	27	52	40	50	27	727	141	105	62	116	63	76	50	42	26	24	69	39	331	58	67	76
BaraA2	97	661	8	165	3641	68	2114	8216	75	834	57	609	2253	576	5883	376	2039	129	767	58	426	38	328	10305	660	360	1100	7314	496	379	103	931	30	345	27	281	7672	299	5115	289
CG13887	1145	659	1104	599	1973	1450	717	1461	1482	865	1446	751	1804	3208	761	976	2544	1028	525	1301	733	1328	721	2354	2114	2149	866	1160	1603	1218	1818	944	1028	577	1209	756	1537	1438	1001	1173
CG13912	1495	1672	923	1117	2098	1190	2485	4657	1226	1361	1408	1590	1601	1871	2779	4540	2957	1161	1272	1701	1784	1627	1607	4124	1893	2047	2951	4273	8453	5036	1391	1591	1020	1066	1376	1271	2139	764	2815	4909
CG14275	0	66	1	48	12	4	87	126	1	70	12	65	7	1	84	110	2	0	71	0	67	0	85	13	1	6	118	141	164	108	3	84	0	52	0	52	9	0	71	105
CG14341	19	32	10	42	83	29	41	67	26	36	19	23	45	38	31	56	58	27	30	26	32	22	34	90	28	42	56	71	70	51	24	54	20	39	18	47	49	26	67	45
CG14615	12	128	4	69	32	14	458	537	15	192	24	143	29	22	376	503	37	13	146	6	124	19	165	153	19	12	570	800	548	438	12	182	3	69	5	35	28	4	465	310
CG14647	86	99	75	104	143	79	97	231	189	184	76	128	62	109	84	108	94	58	82	142	198	152	156	112	125	332	96	109	165	122	104	114	71	78	121	181	71	363	111	131
CG1468	3118	1927	2271	1288	11394	4814	2485	3747	2851	1831	2679	1725	6894	9072	2312	2989	10519	2961	1814	2631	1376	2359	1432	13815	7822	5964	2793	4691	3720	3011	3402	2038	2652	1439	2434	1498	8078	3691	3510	2427
CG14696	6	1	3	1	115	82	5	5	13	4	4	0	98	50	2	0	173	8	3	11	1	3	3	384	50	23	5	17	1	1	12	2	2	2	2	1	127	17	7	2
CG14818	337	282	293	186	460	346	376	761	419	431	332	318	308	509	325	481	602	254	194	354	319	252	241	661	503	536	268	491	659	491	426	316	232	174	298	255	382	331	328	512
CG14985	47	123	32	91	36	33	79	288	51	146	32	107	37	46	73	128	58	24	80	47	193	40	146	90	46	66	125	104	245	148	63	173	30	82	33	135	31	61	93	125
CG15011	34	58	26	59	47	53	54	100	44	60	39	47	52	80	67	88	61	44	45	40	37	32	47	57	64	42	78	121	115	81	54	90	35	47	25	44	25	38	72	71
CG15046	37	88	38	45	78	42	68	101	38	83	45	56	45	75	62	99	42	36	80	45	75	24	71	55	44	69	90	106	107	100	48	84	31	59	36	76	35	141	112	67
CG15343	37	995	40	1289	79	28	529	2399	47	816	49	1373	23	35	163	562	37	33	490	102	2760	82	1344	29	32	78	250	317	1384	934	37	905	32	708	102	3319	31	780	130	639
CG1544	369	1108	553	1464	595	308	1186	2619	304	920	416	1156	130	285	1014	1207	394	451	1223	580	1486	593	1400	232	375	1011	1639	2469	1827	1804	425	1244	398	1246	655	1545	129	489	1818	1353
CG1572	47	310	54	312	233	74	339	680	76	389	60	298	246	185	338	455	132	54	267	41	293	46	387	364	99	78	370	661	582	420	76	414	52	284	34	272	142	24	514	351
CG15739	19	54	25	18	278	81	258	345	20	87	27	58	197	137	288	463	197	18	49	21	35	22	37	208	125	80	390	588	366	387	59	55	11	20	19	15	137	57	439	316
CG1637	12	26	17	47	300	63	110	138	25	90	12	55	130	136	110	125	152	17	53	14	44	20	52	259	109	66	101	200	99	117	19	83	19	36	16	51	132	41	124	80
CG1648	83	133	46	94	44	25	121	253	61	137	55	137	20	26	127	222	30	37	90	60	128	52	144	34	13	24	159	168	446	259	39	103	35	98	33	96	23	13	173	215
CG16704	342	990	198	888	4327	1707	339	5699	756	1676	587	1556	312	1160	108	505	3190	152	557	692	2602	520	2367	2000	1453	1888	274	296	821	1049	509	869	347	1029	614	1774	897	1117	395	534
CG1673	441	660	361	530	282	390	805	1783	344	587	327	397	453	695	668	622	261	445	673	430	687	417	544	298	379	1820	1200	1469	1320	691	578	993	435	705	316	497	140	319	1175	771
CG16743	1072	1045	1152	1046	10091	1277	1841	3507	1019	1078	1490	1406	6212	3625	1765	1380	7610	1434	1328	1423	1233	1433	1262	20518	5892	4277	1972	3462	1826	1440	1852	1733	1055	971	1128	959	9575	3344	2759	1369
CG16756	83	38	43	30	371	108	71	88	77	108	63	38	227	158	95	76	376	80	79	28	20	58	30	436	236	92	103	145	100	94	82	40	29	45	25	25	246	89	248	63
CG16758	730	782	806	885	1526	1057	886	2326	775	804	1191	1354	981	1902	847	1058	1737	1071	1137	1045	1071	1131	1202	1165	1747	4900	1144	2032	1108	1878	884	1019	797	829	1261	1353	881	1470	1860	1166
CG16772	6	3	4	3	2356	6	7	469	4	2	7	1	1177	308	14	0	1588	7	4	2	0	2	1	38890	338	333	1	20	7	6	6	1	3	3	2	0	9219	411	12	2
CG16799	250	338	216	245	592	258	933	1361	278	370	262	335	419	305	1116	834	555	243	325	173	288	169	262	1407	451	263	1034	1779	1169	894	365	394	138	174	90	173	667	143	1280	900
CG17019	133	157	142	172	610	335	203	329	146	189	128	171	426	600	203	262	562	123	168	123	172	153	192	869	418	245	245	432	381	290	210	220	109	144	130	135	512	217	230	269
CG17110	10	69	10	111	15	3	30	162	10	78	3	64	4	2	12	40	4	4	52	52	151	48	183	5	5	53	29	36	56	45	12	64	18	100	31	140	4	260	23	28
CG17129	8	5	9	2	47	19	13	22	30	14	5	5	30	22	16	13	57	9	5	4	2	7	6	63	20	12	16	29	25	14	18	14	12	6	11	5	19	18	20	17
CG17278	24	14	14	21	218	34	46	54	28	27	31	20	201	191	44	31	311	27	17	12	9	17	23	319	173	139	27	67	40	31	16	22	20	10	13	18	162	58	31	49
CG1773.CG30002.Dsim_GD10676	232	3020	188	2725	78	73	2362	4577	296	3144	329	3220	17	51	1946	3142	77	323	2749	326	3922	242	3380	39	68	241	2401	3184	4842	3319	262	2915	306	2782	344	3598	40	425	3193	2926
CG17807	37	65	22	67	116	71	139	149	40	74	23	63	81	109	114	110	125	38	60	46	54	29	57	124	87	52	161	286	135	129	72	136	26	59	34	46	66	53	162	116
CG18088	3	163	2	0	9	0	487	2	8	329	0	0	0	1	0	0	4	0	15	1	0	1	0	5	0	0	314	1313	0	0	49	1299	7	118	7	120	0	0	0	0
CG18094	51	161	35	111	164	89	203	436	63	161	55	176	106	162	207	285	161	61	128	48	176	71	157	258	135	119	288	339	573	365	91	208	48	109	61	119	113	74	276	348
CG1812	20	16	7	2	19	21	10	8	26	78	3	4	27	33	8	7	36	13	1	7	8	3	5	29	28	16	9	9	7	7	52	35	12	9	9	3	19	24	6	9
CG1814	30	32	35	39	77	74	54	62	38	41	46	26	76	106	59	50	111	49	48	32	21	29	27	121	97	78	50	127	64	37	61	53	24	23	34	22	57	54	71	39
CG18542.CG32939	35	33	20	24	106	57	48	68	47	69	31	31	83	70	39	55	93	25	39	36	38	29	36	134	65	60	51	71	99	56	47	49	29	32	18	28	115	58	55	63
CG18628	0	43	0	14	0	1	70	83	2	51	0	2	3	0	39	143	1	1	53	0	5	0	7	2	0	1	52	234	72	95	0	26	2	19	1	4	3	0	256	81
CG18754	21	2	17	0	311	27	22	43	30	9	35	2	254	52	50	11	230	39	0	39	1	33	1	1229	88	61	9	72	6	7	41	5	19	3	12	1	627	37	45	8
CG1907	2626	1575	2368	1602	5581	4537	2283	3533	2839	1572	2960	1813	3677	6412	2678	2489	6021	2494	1730	2844	1524	2741	1515	5345	6698	6345	2496	3904	3978	2993	3438	2436	2243	1217	2207	1275	3189	4033	3276	2905
CG1927	1551	760	1349	617	2056	1926	714	1360	1445	576	1553	669	1012	2340	758	1118	2097	1297	612	1547	693	1422	628	1880	1886	2449	932	1196	1544	1058	1829	886	1209	520	1335	568	1486	1401	1160	1048
CG2200	229	275	208	228	245	186	283	553	299	352	226	248	167	264	275	379	314	149	211	300	294	255	290	277	272	498	319	424	462	412	269	284	165	177	197	225	185	392	349	395
CG2611	37	8	20	14	41	28	13	27	67	18	19	16	12	19	15	19	18	19	9	63	24	61	22	34	31	99	13	15	20	18	35	12	29	12	63	14	24	231	20	14
CG2617	5	19	6	12	46	21	31	42	7	48	4	26	17	15	25	28	48	4	15	11	18	11	19	39	10	14	38	62	40	46	13	22	4	10	5	16	23	3	26	38
CG2909	64	57	62	54	634	327	215	329	138	204	89	108	369	310	187	191	632	95	89	100	92	81	80	840	394	157	301	550	216	222	110	142	85	86	63	79	548	142	225	184
CG2938	74	52	57	57	90	76	80	112	77	86	80	61	58	107	58	60	104	62	40	87	77	92	82	88	81	164	80	118	114	86	95	106	81	77	88	88	52	94	92	57
CG30090	168	114	149	85	269	166	104	134	237	96	181	93	115	258	99	110	251	158	69	184	120	185	105	267	244	417	91	145	169	109	179	106	139	66	188	100	136	375	170	86
CG30098	15	0	2	0	151	16	1	0	2	0	0	0	46	27	16	1	78	0	2	4	1	3	0	138	22	11	0	1	0	0	2	0	3	0	1	0	43	4	4	0
CG30154	309	69	144	28	1210	364	113	201	305	99	219	63	1244	706	179	79	1458	347	87	184	64	247	52	3277	911	361	112	276	66	83	462	117	111	44	108	28	1774	323	194	60
CG30283	2900	2595	2446	2080	15116	3634	2956	6955	3382	3051	3603	2934	11276	7299	3533	2342	16046	3025	2772	2854	2820	2932	2714	36784	11086	6400	3514	9142	3389	2636	3834	3335	2053	2161	1841	1953	20507	4410	6484	2435
CG30288	353	24	294	13	1113	631	50	41	458	21	455	31	911	1185	66	41	1259	446	18	373	18	391	29	1621	939	777	60	75	51	36	541	23	288	23	269	15	988	481	48	37
CG30338	48	35	29	23	36	20	46	79	43	45	45	36	30	42	36	63	49	32	31	27	33	36	25	57	38	40	48	61	107	86	76	31	22	25	29	38	29	26	63	72
CG30394	177	258	42	46	99	57	163	80	273	455	29	48	137	218	68	77	147	39	63	37	27	36	55	150	86	86	130	295	99	65	302	506	148	227	83	106	83	110	87	75
CG30414	3561	4941	3274	4196	2113	838	2079	11627	5548	8602	3366	4611	243	466	2086	1377	909	2021	2692	7698	12910	5962	10567	917	860	7613	1680	3519	2699	2149	3093	4058	2638	3434	5540	8885	1080	15625	3525	1797
CG30496	67	49	46	54	85	74	64	115	62	67	41	43	72	112	64	75	77	47	66	65	55	40	55	96	101	87	66	143	95	98	82	97	48	54	50	56	65	59	71	76
CG31100	271	357	205	224	185	47	41	596	304	296	130	182	20	48	25	109	81	128	90	499	616	537	612	56	58	2007	33	43	168	85	111	126	225	234	595	705	26	173	56	82
CG31370	9	11	4	16	42	16	31	73	9	16	9	12	22	23	29	17	45	7	16	5	11	8	13	92	16	19	39	52	13	13	12	17	5	13	5	23	29	11	57	47
CG31445	4	2	2	6	186	14	15	9	19	4	0	1	113	16	2	2	104	8	3	0	3	2	6	337	62	14	8	20	8	1	6	1	0	3	0	4	136	30	9	1
CG31522	10	11	5	6	4	4	13	30	16	15	3	7	5	11	10	4	9	6	9	15	13	8	25	11	6	30	10	26	14	12	17	9	13	12	10	15	4	39	13	5
CG31678	189	242	157	223	606	194	422	772	290	327	118	127	425	507	490	394	503	211	242	158	175	136	186	804	285	258	542	879	473	424	471	442	197	227	157	194	574	380	586	352
CG31937	952	1598	859	1302	3133	1762	2301	4286	994	1696	1036	1690	2336	2840	2466	3437	3280	955	1371	1188	1696	853	1319	4278	2911	2494	2664	3954	4913	3781	1253	1870	755	1186	836	1288	2583	1677	2832	2955
CG32407	67	289	75	313	68	30	122	408	64	345	127	449	6	17	45	108	32	67	255	204	400	204	403	7	30	240	157	73	285	174	59	351	66	296	201	417	7	122	140	144
CG32486	10	22	13	28	131	28	30	51	27	49	15	20	55	68	32	28	84	20	14	16	31	23	16	147	56	48	19	64	36	24	28	43	10	8	13	14	51	31	43	29
CG32536	100	51	105	16	131	92	51	133	152	58	136	48	98	170	61	79	173	86	31	132	43	120	41	186	123	147	68	110	117	102	130	61	81	38	117	36	102	88	76	85
CG32579	11	19	8	17	351	332	57	82	102	114	5	14	465	295	49	62	702	7	30	6	20	13	41	1060	162	81	63	92	67	74	18	39	26	32	8	19	749	61	73	55
CG32647	37	31	36	47	161	32	95	142	23	40	39	68	144	108	127	123	128	36	49	44	71	56	75	288	120	67	97	158	112	105	52	90	29	45	37	53	135	80	113	89
CG33099	389	195	446	200	403	232	366	676	591	303	451	250	103	193	272	382	352	416	202	695	368	762	246	235	229	1453	361	635	397	319	519	285	362	194	658	242	113	3152	321	397
CG33129	4763	4732	4674	4650	5438	4815	4523	8550	5830	6316	6696	6723	3664	6899	5008	7486	6849	4605	4589	5053	5182	5326	5315	6011	6429	7785	5241	7028	11197	8191	6613	6589	3579	3557	4356	4228	4414	4686	6667	8422
CG33172	45	37	53	32	73	103	64	84	49	46	59	41	87	151	55	64	80	46	42	37	45	45	46	102	106	71	94	118	83	78	83	67	41	28	23	31	63	66	97	57
CG33178	6	5	5	6	21	13	8	23	6	5	10	7	58	29	8	9	28	8	5	5	3	2	10	85	18	8	10	23	13	7	9	6	2	3	6	2	32	13	11	20
CG33225	181	70	90	79	714	188	126	239	222	90	188	141	647	380	155	217	716	172	91	166	91	136	79	2467	539	424	160	281	342	263	177	74	90	56	124	98	931	260	277	198
CG33226	10	27	10	33	46	19	29	46	20	36	16	33	49	50	20	23	65	13	37	15	44	17	31	84	31	21	30	40	23	17	14	36	13	36	17	45	77	37	47	32
CG33459	519	521	284	273	628	253	543	380	378	434	341	249	318	531	408	210	681	382	390	408	391	346	356	1204	357	952	360	803	360	187	278	299	319	234	353	354	968	509	877	193
CG33969	61	83	46	104	240	177	150	212	94	131	89	116	189	270	137	178	223	77	94	81	91	59	95	454	135	100	155	269	222	175	94	133	57	81	44	75	244	99	205	126
CG34015	39	70	48	43	93	88	67	160	50	106	53	83	58	90	76	101	85	52	68	64	67	62	67	113	80	73	100	107	190	130	47	102	35	62	39	71	78	65	120	144
CG34241	68	28	70	23	103	114	6	16	99	36	79	23	32	77	8	14	95	56	28	103	12	91	21	63	104	149	2	13	25	29	97	18	79	28	75	30	59	40	1	9
CG3505	679	446	574	450	3162	1042	878	1990	645	451	653	527	2429	2213	832	940	2828	611	522	611	461	562	639	5823	2493	1416	788	1452	1193	1085	818	677	509	494	514	553	3353	1100	1218	740
CG3662	150	240	152	191	509	223	258	460	208	281	174	216	325	361	234	327	409	131	144	220	279	173	242	669	270	244	273	474	442	308	232	254	160	213	190	250	326	201	287	290
CG3999	3567	835	4011	869	4427	4617	742	1943	2931	612	3770	752	3875	6591	637	796	6095	4438	902	4386	974	4356	928	4475	7423	10159	965	1551	1403	1146	3900	844	3722	1006	4773	1082	2970	4630	1357	991
CG42394	15	14	17	5	37	19	65	118	41	25	24	19	49	30	81	96	72	15	11	22	25	10	23	115	47	19	83	130	75	81	44	18	18	11	16	18	30	15	96	95
CG42637.Gyc76C	422	515	637	665	661	555	708	1143	385	446	507	524	574	1169	650	861	665	528	570	505	564	492	561	596	843	859	958	1548	1401	1031	578	626	445	484	559	545	339	432	1055	816
CG42662	10	19	7	6	40	3	47	51	46	83	6	5	95	27	15	2	39	4	6	11	7	40	30	291	14	9	14	37	3	8	47	82	28	40	16	19	31	11	15	3
CG42663	62	15	53	6	108	67	14	19	84	21	56	17	70	127	13	16	79	53	8	137	20	108	12	111	66	131	6	16	24	14	106	23	69	14	125	29	47	712	14	9
CG42675	14	2	0	1	27	10	8	3	55	35	2	1	4	4	14	0	27	1	3	4	4	3	0	10	3	2	4	14	0	0	26	5	5	4	3	0	9	4	26	0
CG4269	1770	994	2053	976	2322	2459	1457	3917	1732	765	2334	953	1926	2551	1482	3349	3470	1294	663	2866	1274	2922	1365	1747	3480	1490	1825	2406	5620	3188	1727	789	1500	762	2305	1168	2651	1895	1770	2464
CG42846	835	896	630	772	3645	1252	1873	3470	1273	1286	1182	1291	2141	1909	1725	2057	3657	947	975	999	1032	922	1024	5064	2590	2691	2113	3220	2759	2179	1207	1284	564	686	728	822	2562	1300	2323	2018
CG4293	480	384	267	203	476	441	221	333	613	631	312	291	516	724	206	301	551	287	298	269	271	293	278	574	514	511	269	428	483	383	810	759	420	346	309	253	443	381	309	303
CG4306.CG32196.Dsim_GD12343	4762	1630	4263	1567	9987	6199	204	2066	4190	1329	5453	1831	5038	8186	90	505	10604	4645	1278	5882	3102	6092	3320	11909	8821	11316	283	275	1100	904	5528	1476	3655	1578	4774	2447	7159	6883	298	626
CG43153	111	88	59	59	1587	456	219	507	146	149	132	89	925	1080	202	177	1091	110	122	51	106	80	83	2657	944	459	260	479	189	220	130	115	79	72	85	99	1463	295	355	156
CG4335	3152	1636	3022	1481	4675	4104	2660	5067	3213	1734	3704	2027	3306	5751	2958	4977	5764	3539	1792	3742	2113	3702	1956	3404	4802	5287	3570	3610	7834	4940	4466	2304	2795	1477	3248	1871	2911	2765	3598	4559
CG4586	4063	159	4376	126	8440	6334	74	175	3584	156	4763	201	2751	5933	58	116	6889	3293	137	5975	206	5700	235	3365	6433	14361	91	128	155	118	4229	165	3370	120	5205	199	3633	8477	93	119
CG4594	1036	2771	1001	2619	1014	704	2366	5056	1060	2928	1226	3191	585	1066	1766	3084	1145	990	3081	1413	3607	1252	3381	966	1152	1161	3087	3528	5800	3764	1332	3555	811	2446	1248	3252	619	769	3093	3293
CG4598	912	1358	669	970	1873	1276	2317	4900	1251	1750	1177	1721	1767	2295	2322	3374	2269	889	988	1154	1695	1068	1681	2543	2027	1719	2668	3602	5210	3988	1177	1589	748	1020	932	1389	1809	891	3214	3846
CG4607	423	328	548	338	1243	581	299	635	354	310	362	280	1206	1411	351	272	1333	468	278	559	423	420	316	3695	873	413	361	502	410	412	550	313	430	378	487	499	1656	511	470	364
CG46280.CG46281	486	231	416	266	506	436	203	322	514	244	375	220	330	609	165	216	543	295	196	416	235	419	231	447	482	741	229	298	396	250	673	361	414	186	464	260	383	427	239	239
CG4630	816	515	589	393	1746	1169	320	1074	855	548	752	507	383	1225	247	452	1025	514	358	940	643	937	627	662	855	2337	279	327	790	413	731	479	741	448	868	640	689	1895	399	369
CG46385.Dsim_GD10222	196	271	257	296	332	173	225	555	255	295	173	242	175	444	192	269	282	192	278	275	437	274	388	262	282	510	347	514	451	344	268	376	282	391	339	446	149	634	382	324
CG46385.Dsim_GD10223	96	88	125	109	208	124	86	185	146	86	116	93	102	259	86	76	159	123	74	167	148	181	121	152	184	311	152	186	150	123	144	125	162	130	153	109	79	318	140	112
CG4716	956	229	617	184	9762	1622	377	1019	700	190	786	183	7799	6518	351	288	8756	1065	253	848	230	842	238	32812	5943	3286	437	1037	418	329	991	279	564	130	659	143	13689	1371	626	230
CG4793.CG18477.CG31780.Dsim_GD24018	4935	2855	4980	2738	21463	4446	4690	7835	4919	2886	5907	3409	13696	10630	4937	4430	13047	6005	3215	5319	2780	5995	2849	41200	9007	11192	5634	9011	5914	4660	6124	3697	4773	2689	5362	2496	24219	6122	8288	4230
CG4797	51	137	30	90	503	141	195	444	33	106	77	128	524	415	215	337	183	41	85	59	178	72	173	567	200	200	318	571	460	491	69	80	31	90	56	196	333	98	295	317
CG4968	133	246	104	225	277	153	298	558	177	321	135	273	205	252	258	344	307	137	147	139	320	151	238	308	228	247	331	423	553	423	192	340	116	175	138	231	158	169	318	361
CG4995	353	631	337	630	1526	752	1249	1639	501	876	505	864	1211	1362	1544	1153	1905	625	750	330	648	372	664	1880	1348	857	1647	2508	1480	1448	829	1208	337	605	275	635	1149	571	1979	1313
CG5009	950	335	590	282	3283	1109	537	930	737	345	833	388	2457	2583	597	690	1869	603	271	892	443	919	442	3483	1874	1543	745	1036	964	700	918	428	960	347	913	390	2211	1107	615	656
CG5126	344	715	274	769	417	352	698	1533	328	639	315	700	334	471	543	1037	540	275	682	304	692	323	746	593	446	346	873	1130	1872	1317	414	1159	227	490	252	561	342	254	863	976
CG5162	4	33	7	17	18	8	75	190	11	27	21	44	114	25	95	13	31	6	24	4	20	18	55	185	13	9	6	85	48	100	5	33	7	15	2	9	33	5	126	7
CG5276	267	212	99	71	198	171	83	136	343	203	108	61	165	312	61	80	279	114	73	99	57	84	72	239	181	141	96	140	104	78	428	383	148	90	95	75	139	142	70	80
CG5321	1055	2738	939	2487	1659	1183	3042	6006	950	2987	1380	3238	1431	2927	3303	5181	1963	1066	2692	1152	2580	1159	2781	1066	2087	1844	4078	3285	6687	5571	1286	3741	883	2108	961	2261	743	1266	4796	6108
CG5382	605	425	475	335	757	692	324	690	710	464	571	356	603	1150	321	454	1180	468	341	516	345	496	366	937	886	868	362	507	776	519	885	611	422	273	445	325	530	593	417	501
CG5541	292	113	252	73	1109	457	231	324	347	131	339	94	1069	1001	276	291	1011	353	126	289	99	250	80	1852	734	494	292	513	351	292	548	153	213	62	169	63	1078	339	277	239
CG5554	62	112	46	53	30	33	61	125	197	210	31	23	41	29	43	51	38	16	11	111	151	125	118	64	27	158	41	55	48	36	150	186	78	87	131	174	38	2456	42	26
CG5577	272	625	216	517	540	321	712	1501	211	602	224	708	373	496	558	907	571	212	508	290	831	300	735	651	569	444	774	962	1586	1069	248	646	262	564	204	674	372	338	841	869
CG5707	101	201	37	101	433	173	342	619	82	177	83	139	605	429	432	704	488	88	137	78	145	68	145	551	354	65	678	849	1245	622	115	168	41	136	49	131	522	137	469	549
CG5846	109	73	86	54	216	130	87	204	133	77	95	80	131	180	70	92	256	111	20	85	49	96	58	258	189	129	67	159	181	153	123	83	73	45	70	59	128	116	103	112
CG5885	9533	10611	7943	8452	7934	7846	9886	18698	9512	9823	8982	10295	5622	9396	9326	11927	11371	10007	7849	7722	8088	8653	9376	6574	10778	10110	12443	12910	23329	17253	12892	13131	5604	5843	6062	7160	5892	7024	13527	16834
CG5989	182	240	157	219	255	278	359	582	194	323	167	275	236	362	344	436	362	181	237	163	262	172	246	323	359	242	413	516	661	484	230	367	141	185	120	222	214	216	446	435
CG6067	909	1092	943	997	1244	2123	1042	2320	785	1269	1063	1342	719	2669	1520	1379	1417	1155	1281	1003	1317	975	1282	1279	1244	1548	1960	2092	2725	1534	1455	1702	947	952	1007	1143	691	1096	1762	1579
CG6126	1665	542	1721	522	2153	2730	770	884	1665	552	1810	548	2105	4254	827	717	3012	1668	555	1659	452	1573	400	2493	3840	3711	880	1342	1034	787	2387	798	1657	427	1651	515	1920	2045	1046	877
CG6163	93	26	66	17	74	76	31	65	43	22	75	14	12	56	32	51	53	69	16	95	32	92	22	50	45	171	33	55	52	36	90	37	67	14	73	25	27	94	27	26
CG6178	2316	2659	2076	2438	3865	3679	4432	7750	2423	2547	3312	3639	2713	5454	3699	7312	4060	2597	2778	2633	3427	2573	2716	3183	4314	3099	5792	6154	15802	9285	3509	3790	2423	2764	2138	2527	2531	2093	5318	7572
CG6356	1211	730	1432	921	1726	1311	708	1418	1064	653	1396	689	819	2256	601	1457	1330	1265	684	1715	804	1817	914	737	1658	2649	1007	986	2187	1242	1550	825	1540	809	2105	1143	521	3279	1028	1100
CG6379	109	82	89	76	173	164	129	183	82	112	92	86	139	228	107	103	225	107	100	121	122	91	86	221	193	182	133	219	199	165	166	158	94	76	83	89	118	143	175	129
CG6503	39	51	19	22	226	78	166	150	45	39	41	53	220	44	161	135	451	24	46	28	68	31	51	521	195	76	156	271	162	130	22	49	10	30	5	34	223	101	163	76
CG6726	84	9	118	14	108	93	11	28	108	6	64	5	39	96	11	12	69	73	4	166	15	79	6	42	66	142	10	22	6	12	119	17	100	11	135	15	32	122	8	16
CG6903	102	89	95	63	367	156	158	337	122	128	108	112	209	265	133	185	396	85	76	91	117	107	84	529	207	221	175	283	219	165	136	122	68	68	99	91	231	165	193	161
CG7016	520	283	404	236	2791	912	488	895	528	325	445	242	1990	2252	552	465	2144	464	308	585	342	589	415	4326	1631	1305	484	1160	574	528	569	332	467	312	541	404	2688	1725	606	467
CG7231	813	1097	623	935	2113	1799	962	1812	831	1440	871	1373	888	2675	1156	2652	1692	814	1153	920	1337	835	1214	1478	1890	1304	1028	1021	4623	2478	1232	1774	545	727	704	908	1176	1146	916	1923
CG7461	937	2786	660	2466	2093	1101	6527	10129	832	2793	985	3001	1931	2164	6816	8958	2129	821	3240	938	2892	955	2940	3050	1801	1495	8218	12243	11892	8922	1182	4101	828	2355	753	2275	1857	1051	9351	7753
CG7582	30	48	38	62	44	38	106	166	13	55	48	80	27	57	100	131	26	35	54	38	63	35	57	22	52	49	115	149	189	135	27	84	29	53	33	60	25	23	134	125
CG7627	492	589	479	595	526	349	711	1378	415	590	308	423	234	426	630	786	302	343	474	466	579	518	601	300	383	1027	900	1350	904	842	430	586	517	614	678	728	129	1954	1199	711
CG7772	27	30	29	28	80	48	95	117	28	55	43	51	61	72	100	105	141	30	29	35	35	36	25	135	91	45	101	174	155	96	36	47	15	35	31	40	78	35	101	92
CG7791	202	180	170	187	969	394	267	413	208	199	164	151	506	645	193	271	762	186	175	161	144	150	120	1092	469	280	299	460	412	301	287	295	156	140	131	162	678	270	315	250
CG8042	446	233	479	256	1186	587	248	491	535	299	499	286	648	1083	186	333	977	409	251	423	237	508	253	1237	669	769	262	391	510	413	578	326	375	195	349	214	658	590	291	360
CG8080	333	342	385	296	603	459	476	969	449	424	424	396	444	610	442	459	675	310	350	559	490	472	436	521	556	966	505	730	597	586	467	432	307	272	428	410	427	1047	556	568
CG8112	370	75	431	75	1200	864	37	121	550	130	422	79	521	1071	35	43	1100	354	43	650	233	746	190	712	1062	1404	32	110	47	52	429	70	346	61	741	222	665	2958	73	50
CG8281	31	20	17	16	91	41	39	63	43	32	42	18	63	75	29	43	96	35	13	30	19	33	13	120	70	51	30	59	62	48	47	25	19	16	27	16	63	44	38	40
CG8549	95	164	91	147	143	149	236	409	144	214	130	162	133	240	233	280	206	117	178	108	195	115	165	179	188	200	320	420	457	306	175	264	89	126	103	124	127	115	315	280
CG8654	258	226	191	176	574	276	1112	1074	181	221	202	195	421	402	905	1006	767	227	305	241	194	249	251	930	580	436	1483	2688	819	842	208	255	310	267	240	133	709	257	1520	647
CG8839	211	283	242	242	1024	341	450	774	278	248	266	293	789	950	481	746	901	192	207	417	451	283	358	1533	758	570	610	1065	685	582	244	273	195	272	253	352	667	385	609	448
CG8850	2	23	4	39	3	0	37	139	8	44	4	4	0	0	22	16	1	1	9	27	105	11	37	0	0	19	24	85	5	6	3	34	2	26	21	80	0	518	15	40
CG8963	478	583	429	421	616	413	405	840	554	653	398	428	526	728	378	559	704	340	418	380	435	445	451	702	597	545	497	759	828	609	699	810	404	391	414	411	512	454	530	594
CG9008	34	9	16	5	274	47	34	44	47	8	34	6	270	246	28	22	284	27	10	36	18	42	12	596	162	86	28	59	14	29	42	18	28	17	38	6	178	54	33	25
CG9062	51	42	64	29	82	71	56	81	74	44	42	35	90	141	57	79	98	32	50	48	55	54	43	80	119	91	66	92	110	50	126	88	55	34	44	43	54	81	74	62
CG9149	15	171	25	187	26	24	193	334	21	202	18	217	10	28	144	172	36	15	157	22	183	24	169	12	36	34	207	264	279	209	45	341	5	143	11	148	13	35	227	193
CG9328	9	11	12	9	42	18	35	42	14	25	3	11	40	23	24	26	48	3	6	9	11	3	9	88	15	6	42	101	42	25	12	21	2	9	4	7	44	15	36	21
CG9336	44	63	4	7	252	26	64	35	33	39	7	9	76	50	154	0	68	13	12	9	11	36	28	290	34	12	21	98	1	7	23	27	20	22	5	11	47	6	173	37
CG9396	205	81	97	47	1825	559	399	661	218	79	147	71	1793	1795	439	387	2512	167	69	116	29	119	63	3558	1884	437	495	979	236	307	256	162	102	51	32	19	2069	397	396	425
CG9399	128	137	79	96	887	378	621	833	109	137	147	137	1099	1221	842	633	1355	197	149	84	62	94	97	1594	916	211	739	1325	710	670	257	258	60	80	74	61	1060	312	840	539
CG9485	989	1959	1184	2486	1724	1460	2048	4127	811	1522	1093	2030	834	2260	1925	4073	1386	1311	2381	1142	2165	1205	2383	1544	1679	1970	3108	4467	6558	4142	1058	2072	938	1971	1099	2376	958	1665	3319	3215
CG9577	757	550	648	459	1124	677	632	1626	638	639	747	639	646	1107	631	930	1013	533	411	957	850	885	780	927	868	1341	808	1070	1778	1242	678	610	690	572	881	787	585	1055	870	1082
CG9663	115	143	99	125	248	134	63	213	119	128	99	123	64	144	53	75	128	70	80	153	190	141	179	89	139	331	83	103	109	84	88	128	129	129	182	190	78	272	103	79
CG9664	536	569	354	447	584	274	565	1514	494	560	377	519	88	324	439	1197	214	359	382	827	993	693	833	173	268	1059	562	703	1543	1030	329	401	516	678	769	1055	105	2041	743	821
CG9674	466	441	1130	996	964	407	323	624	601	530	1022	1069	645	1988	193	484	512	752	788	973	957	1197	1273	744	486	1715	273	493	716	577	633	570	660	677	2004	1750	127	1079	301	777
CG9691	7782	11934	5082	7074	23388	10138	18363	27126	7267	15350	7214	10766	14495	17779	17920	19129	29630	6572	9378	5157	9206	6084	8754	35530	21287	13447	18178	31033	23976	20750	8044	12185	3406	6127	3515	6403	19643	8781	22682	18276
CG9928	89	53	7	9	922	44	56	171	40	39	23	11	515	105	87	35	592	54	30	10	33	10	15	1851	192	80	148	516	48	50	34	26	27	19	0	4	963	48	629	11
chic	373	172	342	191	409	274	97	336	495	262	408	202	224	273	85	115	284	231	132	578	342	531	264	314	275	915	104	132	141	117	484	261	359	173	525	191	178	636	77	76
chk	127	159	111	129	431	234	402	406	115	126	125	105	342	730	367	300	322	172	173	87	102	95	114	664	346	166	447	888	360	296	145	156	115	107	59	119	307	192	557	276
CHOp24	1596	2522	1342	1897	2070	1655	2384	4299	1844	3471	1579	2485	1407	2437	2168	3100	3063	1288	2121	1331	2041	1357	2022	2726	2355	2176	2552	3478	5018	3728	2342	3769	1021	1662	1213	1923	1606	1355	3031	3567
cib	34	52	14	25	41	17	40	71	69	122	12	26	26	35	21	12	15	8	27	44	72	34	51	24	16	65	17	55	19	14	45	91	24	38	26	65	6	232	28	24
cindr	68	57	90	49	188	123	86	106	76	75	85	47	111	131	33	70	153	66	48	114	83	96	66	130	197	338	72	97	96	66	83	80	75	69	105	76	97	196	59	60
Clc	1414	1504	1158	1297	2018	1437	1493	3008	1844	1996	1611	1685	1407	2272	1348	1908	2429	1059	1102	1550	1550	1284	1467	2661	2087	2396	1551	2159	2847	2148	2069	2039	1012	1075	1304	1271	1614	1568	1729	2006
CLIP-190	178	269	148	188	525	255	411	551	244	322	193	293	483	563	459	530	805	184	192	180	231	180	258	995	523	304	503	720	714	506	338	433	144	185	161	228	502	233	490	522
Cndp2	3003	4681	3256	4727	3359	2348	2668	8005	3117	4451	3466	4531	1186	1702	1995	3506	2569	2220	3533	5517	8036	4110	5516	2297	1936	7216	2744	3988	6291	4388	2903	4450	3305	4842	4872	6940	1379	3616	3316	3841
Cp1	764	415	345	215	7262	1078	1400	1678	900	497	467	294	4021	2508	1141	784	8567	426	240	856	552	635	336	14690	3297	978	1339	3110	649	755	766	440	409	231	423	237	5222	2653	1692	665
Cpr11A	0	3	0	1	0	0	8	11	0	1	4	16	34	0	16	0	0	0	1	0	4	2	1	5	0	0	3	10	2	5	0	0	2	3	0	7	39	1	7	27
Cpr49Ac	1610	2501	1457	2385	2366	972	1562	6065	1394	2047	1371	2321	245	713	1413	2719	1006	742	2088	3196	3450	2776	3345	613	1058	5434	1807	4034	3116	2595	718	1707	2038	2509	3231	3611	329	11080	2584	1921
Cralbp	33	28	25	13	163	73	22	22	46	16	22	6	71	131	5	17	145	23	8	48	18	31	7	224	45	58	10	18	12	11	52	20	29	13	37	17	158	33	9	17
CROT	1567	1032	1500	1112	2188	1647	1317	2858	1407	908	1647	1170	1550	2257	1348	2079	2264	1079	735	2156	1454	2161	1452	1385	2941	4315	1879	2017	2545	1916	1446	957	1653	1178	1919	1338	1227	2980	1931	1586
Csk	515	212	518	203	960	674	113	224	493	239	468	174	581	1091	101	168	916	443	165	471	226	502	198	598	1015	788	138	220	214	133	532	267	426	186	457	184	474	686	149	141
Cul5	36	57	51	62	119	58	65	145	73	65	27	40	82	103	53	54	73	38	38	71	69	82	69	96	53	93	66	97	85	71	68	70	44	54	100	91	49	642	71	68
cv	79	56	67	39	284	156	103	157	93	89	81	47	230	314	104	133	299	87	45	76	53	79	68	408	231	166	115	164	147	137	112	84	64	41	62	45	238	131	153	102
cv-2	87	81	88	105	127	93	111	174	110	105	94	82	74	149	66	107	113	91	79	133	144	154	130	127	90	250	125	216	179	137	112	95	119	117	122	108	62	175	180	105
CycG	822	579	881	638	3048	1342	964	1516	972	680	979	706	2735	3851	918	1066	3083	1005	740	987	647	1015	703	5568	2628	1794	1186	2209	1552	1198	1245	893	766	546	980	675	2284	1453	1286	1059
Cyp4d14	3	41	11	21	289	39	129	314	5	52	7	56	176	98	105	111	38	8	32	14	56	9	55	109	38	12	212	153	115	151	9	57	4	50	8	60	52	16	204	117
Cyp4d20	205	15	182	3	1607	373	7	12	229	9	220	10	867	782	10	2	854	208	6	295	3	285	14	1788	475	461	7	25	0	8	238	9	199	11	217	11	857	232	10	2
Cyp4d8	23	817	35	1427	82	11	2600	5679	32	1303	82	2360	3	7	3940	6448	23	27	1921	150	1019	126	1149	7	15	585	5015	6686	7775	7121	14	1703	46	866	166	1544	4	71	4114	5492
Cyp4p2	177	120	126	85	645	311	169	243	200	117	172	110	326	369	135	230	538	134	100	195	139	146	110	878	366	366	183	210	272	174	194	138	124	91	172	122	505	152	153	163
Cyp6a17.Cyp6a23	64	716	108	851	93	57	1094	2273	81	745	126	891	64	110	842	2117	92	88	787	123	893	72	860	126	99	144	1129	1424	3499	1989	146	856	61	738	79	810	23	70	1561	2035
Cyp6v1	78	127	99	199	103	61	271	617	73	193	83	183	53	116	284	305	69	87	175	113	214	101	197	40	88	206	360	445	343	336	88	200	75	205	109	186	29	111	413	281
Cyp6w1	855	708	841	457	9190	1012	3311	4760	899	705	1228	904	7872	6613	3474	2663	3860	820	756	834	590	733	508	9874	4149	1119	5255	6939	3935	3105	1611	1076	732	630	585	466	4581	1574	3787	2478
Cyp9h1	82	222	90	143	46	16	304	583	54	166	80	214	10	12	213	395	35	43	148	90	281	94	272	39	26	215	301	456	461	366	38	127	65	183	150	228	6	149	335	307
CysRS	497	828	276	453	435	378	463	818	504	782	274	467	378	558	444	602	550	344	451	212	394	255	392	449	531	434	656	830	906	698	769	1103	273	445	262	449	288	292	645	610
Dbp73D	83	137	61	97	152	135	322	286	137	197	75	141	175	294	261	165	186	129	163	77	109	67	123	184	216	91	322	517	291	215	147	261	59	106	72	96	149	97	371	211
Dcr-1	170	464	198	630	614	333	644	956	209	528	150	441	546	677	534	750	558	185	574	177	566	198	585	831	400	217	787	1352	966	755	268	704	177	551	189	602	491	269	850	657
Def	750	3182	7	21	7134	7	261	18	8606	29504	1	18	623	158	176	3	6584	1149	3834	12	71	31	61	6495	70	20	11	814	3	9	1381	4828	9422	37884	3	13	49022	35	14112	3
deltaCOP	1040	803	836	548	1206	1011	576	991	932	764	829	577	1016	1767	521	777	1535	767	617	697	544	802	533	1152	1319	1333	740	864	1285	902	1550	1043	717	502	717	491	831	1015	784	790
Dif	49	151	42	149	432	112	274	430	36	98	55	116	262	180	200	240	283	61	194	44	123	45	89	762	227	166	330	549	440	315	54	179	47	101	38	88	417	75	364	228
Dip-B	1280	1250	1363	1179	2215	1323	1524	3025	1441	1236	1270	1118	1539	2404	1474	1824	1951	1016	999	1526	1564	1362	1196	2087	2009	2390	1840	2938	2313	1779	1596	1734	1118	916	1282	1239	1104	3691	1891	1646
Dis3l2	88	101	64	101	301	147	96	172	82	91	74	88	234	317	97	114	270	109	92	87	85	90	105	629	204	132	140	230	187	129	114	114	82	78	98	94	281	149	135	120
Dmtn	27	71	12	57	183	34	157	216	30	72	17	48	136	159	164	142	142	34	84	20	46	16	55	247	59	20	218	429	271	191	35	89	17	73	36	58	182	87	241	183
dob	273	476	370	535	529	614	489	1341	306	673	494	906	479	908	669	1069	578	490	467	469	893	522	744	477	491	1030	618	697	1738	1241	514	622	383	534	443	662	381	567	765	1114
Dpck	148	112	141	94	277	191	98	326	182	142	174	142	143	214	118	163	280	154	101	231	155	191	149	320	226	310	142	155	262	200	188	161	142	102	149	119	162	168	170	189
dpy	10	15	12	23	73	7	83	122	42	66	10	18	106	45	39	13	59	9	13	13	4	40	50	175	26	7	30	119	37	29	11	16	16	21	7	11	12	13	43	34
Dredd	29	25	34	21	120	53	41	62	38	39	26	27	70	89	40	57	110	43	24	45	31	40	35	188	76	69	40	60	66	46	47	30	23	29	35	13	92	47	47	53
Dro	1273	420	26	11	12927	54	308	122	6208	4080	12	12	1716	307	182	1	18240	2362	1121	58	19	64	17	12939	160	6	34	788	2	1	3080	1095	11945	5557	59	9	39838	104	4453	2
drongo	81	81	125	151	213	118	77	241	98	96	101	107	82	155	64	119	108	68	96	132	121	141	165	169	128	221	86	148	107	111	103	94	110	154	194	173	103	653	124	93
drpr	74	65	66	71	230	72	154	143	71	68	59	34	175	150	121	133	167	89	71	50	64	68	64	303	108	89	158	279	176	141	159	112	63	71	64	67	190	89	166	133
dsx	21	38	21	46	29	41	60	73	30	51	29	38	34	68	76	73	46	44	46	29	43	39	54	22	47	40	66	122	83	69	27	54	28	49	44	54	19	33	73	50
eas	144	28	130	28	53	36	23	71	104	44	77	11	40	47	15	17	101	66	14	236	42	206	44	74	95	616	22	36	12	9	101	35	125	17	159	50	21	304	37	15
edin	47	150	18	33	1755	117	249	86	654	1652	17	46	584	1757	19	10	1138	570	1777	57	148	29	70	1867	623	72	31	1158	29	27	183	599	1617	3556	23	48	3299	91	7581	11
Ehbp1	40	24	22	19	163	44	47	65	34	36	20	25	75	71	30	40	99	32	20	27	22	32	31	224	57	49	51	74	39	31	33	24	24	19	32	26	67	35	44	41
eIF3b	2607	3039	2517	2728	5732	2562	4602	6925	2842	3225	2458	2813	6000	6650	3955	5317	5802	2646	2911	2547	2921	2512	2892	9630	5047	3086	5590	8755	7265	5999	4120	4610	1951	2274	2240	2545	4758	2807	6156	4861
eIF3g1	1056	954	940	807	2469	1316	1524	2422	1127	1339	1055	1040	2124	2673	1551	1940	2901	1007	1002	1001	962	901	842	3951	2416	1484	1864	2843	2546	2114	1655	1691	715	728	701	709	2072	1235	1993	1590
eIF4E1	976	664	956	618	1307	978	649	1208	1020	638	1024	623	821	1388	592	775	1452	914	495	1241	802	1056	634	1145	1345	1991	846	1346	1235	970	1349	891	875	569	1052	674	671	1129	960	704
eIF4EHP	23	20	12	21	26	29	25	43	22	21	18	15	31	71	30	37	38	20	20	20	14	17	11	35	46	30	46	71	64	40	39	41	12	15	16	20	23	29	52	31
Eip63E	24	19	24	16	31	20	33	38	18	30	15	19	26	41	25	55	31	21	14	34	16	15	14	29	26	36	37	52	56	35	30	20	25	20	26	20	16	82	35	36
Elal	651	751	440	715	2390	656	1375	2226	722	971	599	583	1571	1233	1949	1559	1967	591	1099	639	720	621	818	4204	1338	1251	1697	3260	1699	1608	780	970	531	734	688	1053	1983	1172	2190	1354
Ent2	209	105	173	121	490	358	257	313	251	117	165	79	627	725	228	161	540	249	123	186	88	160	84	602	691	248	294	419	194	202	401	204	170	81	155	127	387	277	461	212
ERp60	8547	7656	7072	7307	9252	6826	5699	11328	8002	7456	5762	6196	7157	10333	4394	7570	10341	5744	6193	5656	6731	5926	7149	6749	10144	12300	7084	9065	11344	8542	13148	11443	4871	5603	5765	6048	4739	7233	6526	7329
Exd2	409	331	304	293	911	584	320	650	404	399	407	314	773	1122	228	372	935	340	335	424	435	352	377	1310	823	641	338	519	625	471	524	481	306	250	327	310	557	535	374	338
f-cup	22	17	18	21	113	40	26	45	27	27	23	21	73	63	18	32	60	29	14	32	17	21	14	141	64	35	28	44	45	33	30	30	16	18	30	17	53	25	19	18
FBgn0183166	0	376	0	47	15	2	586	24	12	10556	0	1	2	3	43	0	8	5	4466	0	83	0	103	14	0	2	1	1414	15	11	7	1382	27	20124	0	2	28	15	29817	0
FBgn0186436	100	227	88	282	35	37	72	432	99	276	148	366	4	15	34	124	44	86	232	183	540	176	409	4	27	323	90	117	425	247	76	218	96	243	217	495	4	194	97	215
FBgn0188125	221	343	205	269	349	247	341	825	242	388	237	368	224	363	318	471	416	172	274	230	342	200	284	506	412	334	388	573	672	546	306	411	171	194	189	276	208	202	403	449
FBgn0190846	22	23	30	24	74	28	34	53	13	25	20	23	65	59	35	18	73	21	30	34	28	33	30	69	39	24	43	80	64	38	33	23	32	24	31	32	41	25	55	33
FBgn0190857	4	18	1	4	70	6	18	29	2	15	2	5	14	15	14	13	45	3	8	1	6	0	9	75	34	5	20	39	8	11	1	14	0	2	0	2	20	4	15	11
FBgn0192725	2	33	0	0	0	2	262	0	0	34	0	0	4	17	0	0	14	0	0	0	0	0	0	75	1	0	113	504	0	0	43	489	0	48	1	35	1	19	0	0
FBgn0193408	624	34085	434	18665	1563	674	24731	74751	601	33776	682	25200	1071	1178	19487	44202	1777	654	19559	825	32806	667	29571	2664	1850	657	21567	33981	66580	49916	597	22054	291	17160	386	24024	1548	553	24198	41244
FBgn0195099	5	0	8	5	3	0	0	10	0	0	59	58	513	4	21	0	4	2	1	0	0	14	7	2	7	3	38	2	6	0	4	2	1	0	0	0	281	6	4	39
FBgn0196691	6	0	0	0	242	0	0	0	13	0	1	0	137	6	0	0	213	12	0	1	0	0	0	1230	13	6	0	0	0	0	2	0	0	0	1	0	235	5	0	0
FBgn0196692	1	0	0	0	3188	2	6	177	2	0	1	1	374	9	14	0	1516	0	0	1	0	2	4	3553	41	36	2	54	1	0	0	1	1	0	1	0	1905	24	26	0
FBgn0196907	14782	406	8046	182	164879	11797	1615	2281	14642	433	17857	725	91235	38048	1676	193	136677	17840	807	12453	333	12503	610	342262	82769	25293	1429	3512	187	129	22445	988	11212	448	6498	116	149102	10083	2214	163
FBgn0268178	3	10	2	8	6	7	42	30	1	14	0	7	9	1	36	4	4	2	2	0	10	0	9	10	2	4	10	30	2	3	7	8	2	4	1	2	7	11	55	4
FBgn0268503	2	44	0	0	0	0	147	1	10	31	0	0	4	37	0	0	38	0	0	0	0	0	0	48	42	0	219	417	0	0	17	157	4	17	8	12	0	6	0	0
FBgn0269600	0	8	0	0	0	0	37	0	0	13	0	0	0	0	0	0	0	0	0	0	0	0	0	0	0	0	46	68	0	0	0	64	0	2	0	2	0	0	0	0
FBgn0269890	84	117	147	123	369	150	664	276	134	180	102	74	706	632	329	276	449	162	135	98	93	136	130	586	347	159	968	980	354	370	251	251	90	90	108	80	216	153	491	351
fbl	1283	1098	1168	1026	10089	3404	1691	3207	1262	1057	1575	1255	7638	9378	1869	3076	6527	1522	1169	1364	1120	1443	1141	17334	5117	2407	2081	3585	6294	3466	1798	1467	1229	899	1329	1019	9362	2224	2089	2770
Fer2LCH	1318	1454	1033	1131	4742	1412	2245	3379	1250	1257	1087	1165	2468	3305	2008	2518	2780	1127	1215	984	1083	1130	1154	6523	2082	1972	2622	4686	3235	2482	1338	1563	863	955	950	907	2980	1861	2888	2153
Fim	116	84	159	118	283	134	152	305	79	122	148	106	97	214	147	114	178	121	84	158	136	160	128	125	259	248	153	249	213	130	171	185	106	102	171	143	92	246	247	129
Fkbp14	1841	1687	1740	1786	2008	1598	1219	2509	1588	1387	1671	1470	1386	2758	1115	1598	2580	1793	1664	1417	1299	1663	1527	1759	1879	2628	1507	2171	2527	2018	1981	1810	1206	1079	1118	1143	1138	1542	1754	1622
Fum1	518	757	521	617	893	705	1331	2235	592	763	587	652	535	750	1141	751	1208	380	502	577	736	552	661	796	1102	1622	1478	2228	853	1027	759	981	473	601	442	537	431	1123	1558	1194
g	150	105	189	139	310	253	167	258	148	120	166	107	184	386	125	171	301	212	133	148	136	203	126	252	278	319	204	354	283	185	234	141	181	136	193	107	198	257	216	193
GAA1	488	414	483	337	727	606	574	998	562	561	507	412	618	898	547	817	851	410	317	593	460	560	386	893	789	979	610	1016	976	741	710	596	457	419	522	416	587	617	727	671
Gale	3036	1696	1543	488	2566	2059	944	1268	3515	2105	1692	621	1905	3423	852	959	3988	1865	608	1558	488	1533	498	2261	3355	2465	1222	1661	1172	1105	4550	2620	1952	1000	1575	653	1998	1972	1204	932
gammaCOP	1641	2036	1355	1754	2804	2125	1667	2823	1648	2273	1432	1841	2229	3744	1529	2367	3092	1511	1798	1335	1638	1396	1880	2879	2307	2391	1974	2794	3309	2545	2441	3108	1232	1657	1282	1625	1819	1894	2145	2228
Gbp3	4533	5075	3384	3761	13502	6742	8032	12470	4741	4614	4315	4453	8229	11086	8169	8083	14178	4236	4833	4551	4978	4050	4532	17710	10240	8010	9201	15146	11909	9553	5350	5876	3070	3601	3145	3746	8819	5488	10179	7257
Gbs-76A	794	866	1115	1180	1582	1238	845	1847	820	817	918	941	980	2507	708	1650	1358	1228	1093	810	951	1017	1108	1593	1314	1392	1122	1284	2678	1758	1263	1237	839	898	948	1007	1134	1161	1285	1371
GC1	65	34	49	59	74	21	58	211	62	76	39	42	23	42	40	45	52	44	35	98	86	103	107	47	56	171	64	84	42	57	59	53	53	37	96	99	10	332	55	55
Gdi	3071	3787	2772	3192	4503	3246	3492	6906	3803	4002	3438	3859	2526	4126	2942	4680	4302	2504	3018	3866	4468	3410	3923	4957	3948	5910	3969	5168	8123	5340	4650	4920	2550	2806	2900	3735	3023	3637	4256	4749
ghi	43	85	45	69	186	60	128	221	97	112	80	100	113	151	129	192	158	52	99	58	111	60	75	304	131	133	144	189	227	140	61	105	40	70	44	86	156	54	190	161
Glg1	1016	1139	507	618	1322	656	1055	1390	1108	1297	513	477	914	1388	964	1047	1036	529	512	499	521	614	573	1200	1022	786	1120	2090	1312	1046	1529	1932	880	931	720	683	709	774	1266	934
Glt	7551	6277	7334	6276	49453	9592	15636	18317	5979	4994	6266	5427	41954	36564	13162	11492	39383	8788	7215	5953	5297	6649	5614	91569	26865	13813	16992	37227	12384	10577	8343	7418	6641	5808	5907	5541	41495	15165	19508	9562
Gnmt	5925	8368	2195	3973	10023	1820	7562	18651	4884	6732	3160	5473	12745	4578	8118	9757	6952	3612	5975	4373	7014	2791	4635	14239	5270	5490	10045	17159	7325	8023	2595	4481	3423	4718	3002	4624	9605	1381	11428	7164
Gpat4	217	199	168	175	534	285	391	559	282	245	190	193	417	543	325	437	561	211	164	221	205	214	182	775	443	336	373	580	537	429	276	280	161	155	177	188	556	256	415	404
Gpdh1	284	427	220	262	1404	506	1204	1828	291	374	246	376	1207	1446	1792	1863	1874	252	336	304	365	279	399	2176	1553	635	1363	2865	1896	1774	415	496	219	295	266	307	1239	509	1936	1463
Grasp65	1923	2407	1713	2314	2316	1907	1885	3643	1774	2280	1562	2056	1761	3038	1611	2419	2910	1677	2130	1382	1985	1543	2271	2237	2129	2221	2294	2907	4411	3115	2884	3615	1339	1708	1262	1819	1704	1555	2404	2440
GstE13	290	118	228	151	391	303	122	205	348	167	325	175	261	429	139	197	538	246	129	261	136	232	108	607	487	442	125	151	309	220	413	198	158	75	210	126	299	206	116	187
GstS1	2787	1841	2445	1570	3777	2988	2032	4359	2801	1845	2891	1745	2005	3306	1989	3012	3670	2306	1606	3790	2441	3364	2081	2514	3590	4407	2669	3465	4777	3707	3150	1962	2852	1827	3548	2264	2189	2830	3116	2736
GXIVsPLA2	73	66	64	48	118	94	71	123	84	86	71	66	74	95	56	111	121	72	57	62	79	57	55	120	104	90	85	133	141	112	129	122	48	45	48	41	65	75	86	123
Hen1	44	81	34	78	38	52	59	171	93	170	66	120	24	46	75	150	78	36	110	58	151	52	124	78	60	50	82	86	352	173	48	126	43	68	45	148	38	32	86	124
Herp	294	246	221	282	838	408	308	562	317	289	228	299	571	827	290	623	646	257	292	222	226	254	236	678	449	426	351	505	834	558	353	372	185	237	213	179	476	327	383	440
Hex-A	190	289	267	247	1978	555	622	876	303	390	356	329	1516	1710	726	780	2049	508	455	264	261	456	351	3200	1160	1324	758	1672	738	789	437	464	375	320	394	336	1992	667	1246	552
Hf	2212	3456	1486	2501	5307	2456	6108	10012	2613	4041	2165	3765	3879	4557	7221	8279	5687	2033	3088	2097	3553	1983	3174	11458	4418	3259	6557	10373	10485	8357	2424	3837	1291	2217	1561	2689	5132	1772	7531	7352
hook	113	112	119	133	340	188	151	290	198	144	133	114	228	297	133	189	298	123	107	156	114	136	121	443	213	230	152	282	291	221	209	164	128	105	118	137	195	166	190	185
Hs2st	160	209	134	222	180	108	274	388	125	235	125	203	64	163	228	278	130	136	193	181	247	179	224	191	147	281	367	572	464	367	181	226	124	153	179	219	93	146	343	342
Hsc70-3	7256	10419	8668	10717	10553	7198	7692	13618	6578	9649	6181	8220	7695	16841	6244	10276	10479	7680	10414	5586	7525	6958	9397	12020	8856	12115	9129	13994	14725	11740	11489	16295	6397	8372	6299	8301	6022	10895	11378	10458
Hydr1	43	39	45	44	494	90	75	153	69	86	74	71	210	200	77	97	364	30	36	56	68	37	42	742	235	86	113	215	107	104	53	41	38	26	44	48	213	135	95	84
Idgf4	8805	9482	8443	8129	27786	10320	12935	20496	7996	9997	8881	9359	18187	20373	12132	15941	23955	9119	10184	7801	8199	8473	8557	40802	17600	16038	15163	28666	19533	16910	9349	10392	8889	9692	7260	7488	28609	8408	20178	12409
Idgf6	6728	10730	6481	8871	31354	12259	18101	26448	7169	10439	7010	9293	18392	23941	14027	17542	24725	6082	8795	7050	10121	6264	9299	38368	17511	15838	17073	32787	21456	17794	7296	10240	5609	9384	6220	8603	24017	10424	20576	13612
if	192	452	215	538	901	293	742	1028	194	468	109	495	563	679	782	1042	438	199	542	145	481	160	488	971	425	155	1019	1772	1441	1004	276	665	169	515	153	498	395	207	985	800
imd	310	214	230	151	774	285	230	455	309	258	309	210	396	505	242	315	625	247	191	276	230	239	222	977	446	449	267	413	378	319	345	286	202	158	236	164	663	348	300	295
Indy	2659	121	2646	140	3859	3127	179	236	2559	95	2875	91	3899	7619	202	156	4268	3097	147	3134	118	2719	120	4510	5244	5061	229	408	240	213	2950	131	2872	129	3498	119	2639	3892	271	121
IPIP	73	89	88	62	100	72	69	186	102	82	77	89	68	96	59	95	81	42	67	111	94	76	83	98	108	136	87	118	172	107	102	94	43	52	71	79	66	81	96	109
iPLA2-VIA	297	306	275	364	620	333	391	956	290	289	264	346	499	860	350	739	614	254	309	258	293	261	346	827	502	430	651	989	1169	788	363	432	210	250	214	269	388	377	589	636
Irp-1A	853	1269	782	1231	1350	1114	1450	2606	888	1340	789	1310	1052	2208	1325	1766	1379	737	1143	897	1494	791	1446	1557	1341	1368	1665	2300	2478	2055	1166	1579	677	1267	910	1503	1030	1122	2059	1755
Irp-1B	1600	436	1019	252	3921	1375	1556	1788	1064	293	983	261	2971	2921	1450	1296	5028	1131	361	1394	395	1244	354	4519	3539	1801	2144	3649	1425	1408	1583	460	1227	344	843	219	2591	2973	1916	945
ItgaPS4	35	27	5	6	421	23	27	2	22	17	4	5	19	11	105	2	21	6	3	2	8	8	12	61	7	3	17	48	3	1	12	10	19	7	1	3	16	5	130	4
kay	109	101	106	99	746	212	184	199	162	140	100	88	335	327	127	179	489	104	92	114	102	121	137	611	276	299	154	336	205	186	170	133	100	108	108	106	374	178	183	168
key	80	58	66	28	506	269	54	93	108	87	65	44	379	311	46	66	571	66	36	110	42	106	53	748	210	296	47	66	96	69	79	57	72	42	98	51	615	150	71	47
klar	27	40	44	29	60	58	62	61	62	50	32	19	43	63	26	48	59	33	29	46	32	42	31	57	79	123	57	95	47	40	61	61	31	22	43	30	38	92	64	42
l(1)G0193	191	215	226	186	1038	463	343	500	209	264	177	194	609	750	271	345	840	193	193	265	248	247	239	1654	419	570	306	595	534	364	246	217	159	217	241	234	863	505	430	353
l(1)G0320	1943	2073	1886	2084	2284	1799	1900	3379	1523	1697	1682	1626	1488	2793	1805	2517	2612	2111	2302	1561	1546	1828	1947	1527	2589	2415	2863	3316	3974	3021	2796	3058	1467	1533	1525	1412	1368	1917	3071	2434
l(2)05714	40	43	48	37	109	59	39	86	48	65	44	43	90	101	47	51	110	35	43	41	37	35	32	157	83	40	53	75	87	74	85	79	40	25	36	44	94	48	66	70
Lac	170	329	120	350	78	90	197	385	120	283	207	388	72	238	134	259	127	122	269	137	407	173	405	162	99	197	188	332	393	274	208	388	149	355	177	409	40	76	223	247
LanA	1366	1413	1887	2039	4778	2075	3904	3031	1195	1432	1133	1257	4842	6245	3451	2448	4698	1982	2239	1219	1188	1428	1339	5410	3529	1667	4598	9042	3306	2698	1655	1944	1869	1764	1528	1513	2755	4178	5280	2925
Lcp9	11	1	13	8	6	3	1	2	10	1	12	0	56	8	176	0	8	11	0	12	1	14	3	14	8	44	85	2	9	1	6	0	9	0	13	0	6	13	1	1
Ldsdh1	1262	3762	1626	4509	2888	1908	5553	9585	1134	4027	1800	5077	1206	3180	6064	8112	1941	1696	4921	1285	3718	1356	4121	1864	2596	2051	7856	9419	12752	9990	2096	6028	974	3414	1049	3710	996	1322	8194	8424
Lip4	1117	315	1041	223	725	413	332	751	1024	377	1123	308	62	141	283	980	540	790	934	1776	687	1852	588	99	395	3855	967	855	1370	651	998	679	1113	348	1385	570	52	873	563	689
Lis-1	130	147	150	141	245	151	125	345	186	209	151	200	175	274	172	298	296	119	111	199	201	201	177	337	235	301	182	274	380	288	150	188	110	133	166	183	175	197	241	210
Lk6	424	457	446	496	2613	724	804	1283	485	584	464	543	1803	1689	532	1016	1925	448	439	521	551	505	521	3014	1236	1125	1072	2187	1314	1054	584	638	426	488	445	489	1760	884	984	853
Lnpk	292	365	251	458	415	320	300	646	339	486	307	461	261	438	310	480	458	301	376	270	417	268	429	362	382	501	407	505	731	509	378	578	209	292	218	325	210	264	434	423
loj	1064	237	931	201	1295	1110	234	501	1183	291	1206	314	914	1341	303	371	1676	1040	249	1099	255	1098	280	1534	1507	1626	302	388	649	442	1480	296	775	186	926	199	1134	971	384	447
Lrrk	294	48	430	34	184	358	53	85	129	72	259	50	89	423	54	58	137	139	25	218	48	177	45	141	128	678	66	125	68	61	220	83	229	54	260	47	123	130	69	62
Lsp1beta	641120	535886	676813	581203	1095059	757608	639746	1109220	459825	380137	466723	403270	177867	974810	597036	833523	695785	617527	519350	519056	437994	597676	505433	356590	670155	1117102	879631	1531617	1049615	848513	585391	509163	525215	429842	595277	493240	349220	574005	973082	721239
Lsp1gamma	805949	401692	842167	424139	1572621	1151001	538004	832631	651448	311429	725714	352613	518406	1622566	409721	727264	1235786	867912	416939	794228	386161	835487	407423	808464	1135247	1694607	697721	898879	1079221	800948	940414	467265	672068	320538	786139	365775	600076	852281	677282	591573
Lsp2	12365	4003	13382	4388	22561	16863	1807	6920	8410	2950	8875	3061	5063	18973	696	1462	13517	10884	3994	12014	287	12998	981	8561	15487	25021	187	1403	5840	5502	12471	1193	9790	4955	11928	3670	6486	12816	140	1382
LTV1	565	419	471	374	3510	1307	852	1032	609	504	525	416	2932	3434	650	894	3010	557	425	563	415	533	414	5407	2501	1009	962	1731	1122	952	702	623	389	327	465	361	2288	1226	995	718
LysX	11	1	7	0	139	48	0	1	10	1	12	1	195	22	0	0	151	10	0	21	1	14	2	214	26	52	0	0	0	0	9	0	8	0	14	0	197	35	0	1
magu	64	70	43	40	358	140	106	110	100	106	65	74	166	175	120	64	316	100	106	50	40	43	36	483	127	79	80	171	103	75	94	91	58	59	48	36	281	73	108	79
Mal-A5	2531	3422	2588	3939	4192	2288	2814	6655	2028	2896	2145	3159	976	3023	2691	4455	2272	2204	3698	2877	3605	2723	3914	1412	2383	4991	3572	4862	7004	4622	2374	3894	2485	3580	2926	3700	1638	7299	4716	3934
Marf	140	217	162	211	583	209	432	523	135	299	166	205	443	490	366	436	513	142	218	157	229	133	206	753	468	238	504	922	584	432	231	316	121	169	109	203	355	198	514	395
Mct1	2003	1427	2766	1930	3406	2472	1401	3264	1786	1490	1950	1331	1094	3650	1594	2179	1906	2212	1703	2675	1875	2746	1939	1530	2154	4007	2206	2788	3305	2450	2432	1743	2663	2017	3139	2279	1567	3185	2346	2085
MESR4	34	43	45	48	98	78	93	115	79	58	32	39	154	191	80	60	149	60	61	44	49	45	53	165	114	47	158	247	109	85	89	101	35	58	42	31	77	73	133	68
Met	35	28	44	26	166	71	66	84	50	72	37	34	131	135	68	47	187	48	50	51	42	38	38	203	113	81	73	120	86	47	76	66	63	42	49	33	108	66	88	56
mfrn	77	97	88	92	418	154	185	304	91	140	77	71	286	304	164	178	246	73	108	95	140	53	106	485	167	112	237	424	201	188	133	195	68	110	100	119	452	109	242	193
mino	1213	1561	1239	1616	7974	1863	2703	3576	798	1259	983	1392	6905	7700	3340	3000	7430	1127	1691	1009	1513	1135	1717	14918	5009	2997	3174	6258	3582	2935	1371	1802	933	1468	938	1324	4844	2536	3635	2623
Mlc-c	252	192	217	164	215	184	239	413	285	342	220	211	211	304	191	272	311	175	132	288	254	231	183	307	293	354	217	376	415	271	360	377	210	214	231	262	184	305	248	260
mof	36	43	21	44	143	51	92	120	26	105	32	41	71	96	78	96	96	39	59	27	46	45	58	188	71	58	89	204	109	81	75	94	24	51	19	44	66	40	92	55
mtgo	523	409	552	528	956	811	668	892	519	386	474	502	874	1657	736	673	1101	838	405	436	466	533	410	871	1414	1033	1084	1613	887	798	935	731	504	334	452	393	520	710	1107	690
Mtk	3207	801	94	27	27058	896	174	110	22693	14453	38	14	8977	2263	99	10	32360	7006	3497	336	142	286	170	28807	1733	384	12	578	70	35	4816	1463	28214	19540	72	5	62278	637	30557	7
Mtor	144	138	158	157	381	229	228	269	190	175	102	106	358	429	153	128	375	166	147	146	140	146	112	455	322	212	281	483	216	189	307	206	155	129	167	100	242	272	260	174
Mtpbeta	2801	1567	2437	1378	5770	3919	2486	4721	2604	1481	2929	1695	4341	6450	2138	3729	5819	2095	1289	3461	1955	3508	2016	6280	5416	5774	2789	3678	6095	4213	2925	1828	2645	1501	3078	1806	4478	3072	3128	3701
mus101	84	71	91	78	131	154	75	107	71	109	62	51	161	271	53	91	177	82	85	60	61	72	61	157	242	132	112	161	190	119	116	136	85	82	70	45	116	144	123	90
mxt	170	197	205	192	292	168	287	568	216	260	237	184	190	264	227	388	259	174	121	208	279	260	231	297	235	296	263	441	487	361	262	234	173	169	224	209	151	185	275	344
myo	19	67	25	52	96	34	115	228	36	84	24	71	62	62	114	166	74	21	53	32	67	31	78	114	67	38	156	254	225	187	37	68	23	54	16	48	44	30	155	147
Naa80	126	187	96	170	172	120	252	423	141	198	149	233	138	248	246	333	173	107	149	152	196	102	205	161	191	191	306	354	526	372	191	312	96	140	120	175	120	108	293	307
Ndg	210	509	402	701	3	39	202	820	74	251	264	519	10	20	242	431	20	273	532	244	566	254	528	9	52	257	426	392	605	488	189	412	205	606	329	696	21	26	290	378
nec	2256	2507	2148	2326	16839	3611	3914	7653	2088	2291	2629	2562	12544	10834	4311	4968	14461	2759	2766	1823	2363	2299	2622	37892	10880	5516	4740	8094	6576	5166	2924	3111	1732	2055	1767	2077	19973	3503	6380	4397
Nep7	45	180	49	237	1097	125	461	718	57	181	88	247	854	583	502	349	784	112	290	27	125	53	193	1973	816	215	520	1031	428	413	117	278	39	179	22	120	948	257	682	300
Nepl11	564	726	229	312	5830	1041	2430	2489	452	757	301	429	3162	2533	2421	2276	3875	497	753	341	403	374	443	6456	2314	618	2866	5226	2331	2176	503	629	489	643	280	296	3046	583	3396	1704
Nepl18	1375	1126	1192	890	7991	2920	1788	2890	1311	939	1332	961	5315	7002	1797	1923	6573	1454	961	1388	1059	1411	1074	9587	5293	3653	2131	3943	2335	1921	1691	1279	1284	926	1347	980	5338	2346	2674	1549
Nhe2	26	23	31	19	45	20	25	99	27	24	57	70	40	47	36	42	26	21	22	51	53	76	68	56	28	120	48	75	48	42	26	19	37	26	84	68	26	247	65	20
NimB3	1630	1962	1214	1600	3112	1635	1898	3969	1977	2357	1598	1523	1868	2312	2115	2162	3316	1569	1461	1262	1687	1285	1510	4341	2438	2142	1731	2984	3175	2613	1861	2510	973	1097	1001	1103	3235	986	2679	2241
nmd	213	181	191	191	859	493	352	595	311	236	189	177	642	647	350	355	982	227	169	214	161	212	149	1215	646	336	395	668	533	458	370	341	173	162	172	119	851	335	448	359
Nmda1	365	402	308	309	1286	729	539	1064	573	607	325	391	1316	1349	481	699	1289	286	324	406	481	378	409	2641	784	961	546	889	873	634	543	633	279	352	417	381	1502	641	729	653
Non1	1313	1327	928	992	8295	3232	3574	3424	1373	1573	932	1136	7394	9518	2833	3197	8215	1153	1128	1273	1361	1185	1190	12619	7162	2492	3980	7725	3483	3084	1643	1742	779	870	892	850	6005	3012	3796	2407
Npc2a	1927	900	1918	1057	4169	1818	1510	3046	2149	1060	2268	1233	2042	2514	1568	2236	3592	1690	812	2351	1273	2043	1225	4638	2425	2546	1965	2412	2722	2358	2557	1373	1382	716	1659	956	2483	1627	2069	1979
Ns4	184	154	190	183	473	279	206	389	226	201	180	168	271	484	177	261	418	187	150	211	224	234	181	472	381	442	233	362	430	355	258	237	173	172	192	209	276	940	297	269
Oat	2688	2892	4372	3773	1775	2480	2654	8546	1836	1974	4713	3501	1162	2729	3035	4609	1930	2524	2591	4669	4157	4442	3733	1645	6288	9994	4518	6630	8061	6830	2362	2845	2520	2491	6052	4191	978	1590	6109	4534
Obp83ef	149	118	163	151	300	104	89	296	260	193	126	126	149	136	133	110	171	149	104	174	184	250	212	266	138	616	109	184	129	131	147	126	165	135	277	247	139	1563	182	143
ome	82	66	29	14	2225	114	134	926	125	133	26	37	975	253	80	24	2363	12	19	40	19	27	45	7289	464	203	54	279	17	12	202	221	83	63	50	31	3054	203	148	29
Or83a	2	125	3	190	4	1	51	188	3	103	5	149	3	5	20	83	1	3	98	11	283	3	258	6	4	4	71	82	255	164	2	174	6	151	9	269	1	0	89	91
Orct	3352	1579	3348	1602	7598	3754	466	3832	3401	2079	3109	1530	2942	4700	705	593	5135	1929	854	7533	4167	7181	3834	4472	4153	16599	584	1092	793	736	2229	1120	3728	1808	8201	4619	2432	28530	948	490
Ost48	2420	2481	2312	2237	4380	3610	2549	4738	2672	3034	2448	2593	3839	6018	2429	3689	5515	2021	2109	2351	2311	2443	2492	5022	4313	4976	3135	3774	5190	3830	3849	3976	1884	1996	2117	2237	3733	3374	3324	3731
OXA1L	69	112	55	75	209	137	229	322	87	114	72	93	220	233	271	227	259	72	123	51	95	53	81	230	232	80	362	592	226	244	122	215	50	64	34	48	128	95	386	185
PAN2	192	216	167	195	1902	176	233	392	216	250	108	171	903	432	137	233	1305	157	167	175	201	159	197	5023	337	326	240	404	328	243	269	312	150	179	174	219	1886	391	250	228
Papss	1171	576	768	261	701	978	368	285	969	579	1060	294	746	2691	173	258	1909	862	245	1116	335	834	336	1064	1378	1712	347	623	316	253	1876	1401	905	356	1124	375	778	1233	193	256
par-6	120	128	111	134	180	164	126	298	138	168	122	153	131	181	100	189	197	98	113	160	190	150	197	182	179	273	135	231	271	198	138	208	85	147	142	171	131	144	145	160
Pat1	97	150	99	130	179	107	149	273	133	207	103	118	153	210	121	185	190	85	147	139	196	178	190	197	196	236	170	286	268	189	148	234	113	129	165	198	116	349	181	159
Pdi	21515	30678	27963	23879	25233	22009	31625	47479	19568	19577	19601	30941	20622	39346	25982	38576	30631	26128	26652	16683	20407	22054	21556	21587	30419	32606	38657	52417	61803	45643	34460	42212	17435	16622	15448	21231	14726	17401	37067	43200
Pdp1	3	9	2	10	69	12	35	32	6	10	13	9	67	56	35	31	53	17	13	4	7	11	9	92	50	17	58	98	37	37	21	16	9	7	9	6	40	13	48	44
Pex10	91	85	101	75	311	208	102	260	134	91	118	102	170	287	98	194	348	100	79	155	127	125	106	348	249	216	136	232	218	184	164	108	112	64	118	76	190	121	137	141
Pex11	338	141	296	109	728	603	176	404	379	165	367	173	441	818	182	249	740	295	131	405	162	432	135	753	819	726	277	331	385	330	490	221	303	158	300	104	454	396	249	234
Pex12	149	188	131	160	357	232	215	450	197	168	183	186	221	372	163	299	346	129	131	231	222	220	201	290	339	336	267	344	494	322	208	220	163	155	192	201	219	306	254	291
Pex13	522	399	468	391	1020	664	500	958	528	415	531	408	688	1020	419	611	1081	374	312	621	479	568	458	902	763	958	518	716	860	684	621	495	417	320	527	384	642	601	487	619
Pfrx	332	362	404	410	898	543	431	1007	248	310	353	417	640	1236	377	755	852	364	357	444	498	403	513	1022	679	601	539	847	1245	763	434	472	362	445	381	581	636	413	685	677
Pgant1	1098	1138	57	81	240	107	331	193	1228	1315	77	77	168	314	109	126	260	138	137	88	106	81	96	363	132	144	135	299	167	145	2272	2244	511	597	336	367	133	502	147	146
Pgant7	1721	1604	199	159	482	257	601	286	1983	1776	203	176	326	498	181	234	340	276	194	192	152	226	161	419	280	312	285	619	381	268	3580	3390	1086	979	645	507	273	446	220	227
Pgk	3659	2332	2894	1903	6591	4601	3115	4997	3899	2279	4329	2576	4125	6831	3437	4766	7547	3675	2179	3910	2431	3453	2223	8760	7321	5865	3276	4835	7863	5280	4614	2751	2573	1475	3167	1802	5043	3529	4252	4743
Pgm2a	528	591	575	652	690	701	469	856	436	447	497	518	463	1051	375	579	727	539	599	462	570	479	534	469	1082	957	624	851	875	705	656	724	456	543	436	510	367	537	654	612
PGRP-LB	152	103	92	92	771	253	223	248	172	121	130	127	394	401	237	195	399	110	101	121	76	121	82	638	204	203	302	381	329	209	249	177	122	92	107	66	866	175	250	179
PGRP-SD	839	326	709	282	3410	1439	527	900	967	404	728	267	2671	2474	422	645	2594	774	338	998	406	893	338	6134	1484	1638	547	895	1065	681	809	344	724	350	739	353	4026	1990	1310	566
Pi3K21B	153	113	149	90	205	158	97	176	137	103	139	98	88	189	89	139	146	124	104	166	135	184	125	152	175	215	129	191	221	155	182	148	159	133	188	174	75	114	162	119
Pi4KIIalpha	260	318	262	290	535	313	155	319	353	296	380	272	307	570	136	241	480	278	238	392	325	370	219	340	524	723	181	282	351	239	352	312	322	368	407	323	333	361	199	216
PIG-M	73	67	67	56	165	111	121	156	80	74	64	64	158	195	140	137	181	58	80	66	85	65	63	210	209	132	177	305	192	115	125	91	48	63	49	64	144	131	193	109
pinta	42	9	25	4	468	105	19	30	48	12	25	5	104	116	12	10	240	29	6	57	17	49	11	250	118	88	15	30	15	8	37	15	25	6	33	8	94	28	15	10
pita	67	49	58	49	295	145	72	121	91	65	68	47	260	231	76	48	251	88	58	87	54	61	61	322	174	145	71	156	94	73	104	95	82	40	65	47	169	113	85	65
PKD	234	335	200	299	360	292	373	736	248	290	259	407	301	494	522	820	404	222	316	233	309	277	370	322	453	422	643	854	834	646	256	394	213	305	198	314	221	324	554	660
Plod	1420	1470	1071	1120	5222	2689	2478	2466	1138	1082	1333	1551	4575	4782	2523	2337	4189	1662	1478	1111	1482	1378	1551	7038	3928	2608	2957	6568	2604	2753	1391	1718	1084	1212	1041	1279	3237	2429	3351	1977
Pngl	84	75	60	52	366	142	127	157	87	92	72	53	275	324	107	150	318	66	52	78	76	67	50	584	224	139	117	260	182	137	95	82	51	46	56	61	207	169	160	132
PNPase	101	79	86	72	269	208	168	173	115	88	104	65	272	381	172	150	358	115	100	81	58	73	63	330	409	173	206	304	155	168	185	143	61	67	87	58	207	190	203	131
Pop1	49	77	57	56	92	132	117	131	64	102	71	75	165	246	99	96	98	52	68	62	41	68	45	103	238	116	146	248	143	132	112	144	50	61	47	40	55	147	145	107
ppk30	151	5	144	6	534	369	11	32	165	11	231	17	525	853	20	33	499	198	9	189	16	168	18	659	446	250	22	25	40	39	197	11	150	12	149	8	388	329	22	36
ppl	2719	3369	2491	3121	3638	3418	3413	6842	2570	3202	2854	3524	2387	4175	3797	4140	4472	2498	3255	2868	3785	2672	3385	3448	4881	4800	4457	5309	6858	5970	3081	3765	1874	2311	2251	2710	1987	2559	4958	5036
PPO3	12	72	10	3	31	22	65	9	25	43	10	4	17	30	362	2	34	5	18	10	31	16	8	14	21	20	94	230	5	5	17	15	12	18	7	2	24	10	538	7
Prip	4	7	6	20	38	1	72	96	7	10	4	3	20	7	99	15	15	2	7	21	22	7	4	96	3	9	16	33	19	12	4	20	2	9	6	14	16	4	124	19
Prosalpha2	198	411	211	432	489	299	525	1333	248	501	222	466	445	663	420	688	525	224	478	235	531	196	438	865	622	411	572	759	1079	787	331	671	158	305	194	394	408	253	579	612
Prosalpha3	921	919	901	908	1996	1369	1105	2701	1120	1110	1036	976	1759	2431	963	1360	2254	824	803	1086	1045	923	840	3302	2323	1641	1138	1558	2198	1654	1341	1374	635	578	887	791	1710	1047	1369	1475
Prosalpha5	807	528	697	491	1459	884	679	1544	1145	764	923	644	1491	1961	671	934	1989	691	496	863	595	777	491	2613	1831	1423	719	914	1450	1027	1239	745	504	275	688	440	1219	825	792	1031
Prosbeta1	988	685	980	609	1695	1266	691	1891	1417	793	1273	863	1746	2340	846	1295	2179	928	621	1190	733	1012	583	2787	2065	1623	959	1102	1638	1337	1544	1115	704	516	905	522	1341	1015	932	1012
Prosbeta2	1312	1196	1254	1238	3046	1841	1275	3242	1415	1434	1256	1347	3350	4405	1224	1997	3518	1162	1148	1429	1349	1254	1243	5566	3485	2193	1510	2102	2913	2086	1902	1854	976	868	1094	1212	2378	1812	1796	1765
Prosbeta4	714	654	661	652	1400	970	716	1898	794	797	733	750	1464	2090	679	1018	1837	687	663	734	725	646	682	2569	1731	1276	796	1190	1540	1138	1084	1114	491	450	652	553	1198	907	935	964
Prosbeta5	1345	1495	1176	1396	3091	2062	1768	4086	1729	1979	1595	1793	3233	4053	1759	2450	3852	1263	1411	1569	1693	1336	1540	5878	3594	2704	1908	2529	3804	2686	1896	2227	927	1060	1114	1240	2688	1711	2056	2650
Prosbeta6	689	666	746	686	1729	1024	779	1940	843	785	808	710	1684	2383	679	952	1952	649	600	771	824	673	695	2662	1755	1313	814	1159	1527	1218	1064	982	501	492	631	608	1265	978	899	962
Prp3	45	53	35	43	100	49	66	90	39	54	52	30	74	95	72	53	78	45	45	40	40	30	43	103	97	58	80	140	77	60	63	79	32	38	27	30	71	54	105	39
Psc	25	36	31	20	29	35	33	32	35	23	21	23	35	62	13	21	31	37	17	31	22	19	11	43	49	70	35	49	37	12	53	37	32	24	19	16	31	71	29	23
Ptp52F	12	6	14	15	5	19	20	33	13	19	8	11	7	13	15	9	7	5	5	18	39	17	35	16	4	32	4	15	11	6	3	10	11	15	9	27	1	46	10	6
Pura	26	13	50	11	37	14	4	62	47	25	59	16	9	13	3	3	22	26	8	118	76	116	98	23	7	312	2	2	3	6	21	5	73	18	121	97	5	207	4	6
Pyroxd1	141	82	115	75	214	191	87	219	172	113	167	91	103	213	77	121	332	113	77	183	85	164	112	270	256	263	99	122	184	132	217	118	112	72	134	75	142	153	103	136
QC	166	162	115	140	506	311	208	271	194	220	246	217	416	424	214	195	443	195	186	138	129	179	149	750	364	334	236	327	256	190	213	221	136	106	110	100	610	189	295	183
r2d2	312	126	266	107	567	486	147	295	456	227	364	158	333	667	116	207	657	300	122	328	142	331	138	515	521	642	174	229	268	191	485	242	248	124	274	125	325	449	217	187
Rab32	129	198	154	168	230	124	97	479	163	200	120	202	53	133	95	160	147	108	165	210	282	213	293	131	147	339	153	216	220	181	181	177	161	201	210	276	113	426	194	172
Rab7	643	754	587	702	1254	739	780	1553	661	851	627	856	864	1336	636	1194	1140	500	609	823	1075	761	890	1739	1056	1523	839	1281	1667	1198	664	980	521	646	671	909	953	1122	877	931
RagC-D	224	245	198	181	406	284	221	437	233	264	194	213	285	483	265	327	422	185	218	249	242	276	233	418	388	450	303	380	561	321	252	331	191	191	236	245	269	351	341	254
ras	381	444	282	315	643	628	739	1004	412	515	363	417	773	985	740	752	915	400	442	358	439	392	467	825	938	507	934	1335	965	825	627	615	285	313	315	402	457	1574	1056	699
RecQ5	72	71	69	62	256	131	84	117	87	78	59	54	223	275	78	76	289	77	81	82	63	78	65	392	229	102	91	198	139	105	143	101	67	35	70	40	167	105	127	89
Reg-2	1287	797	1159	807	2931	2158	1036	2058	1394	938	1516	1004	1615	2243	1108	1401	2473	1182	726	1879	1281	1761	1108	2073	2702	3541	1143	1602	1983	1349	1569	962	1272	727	1494	1075	1667	1893	1382	1430
Rel	385	392	387	416	6651	1109	581	1129	385	487	354	380	2445	2070	437	651	3746	439	525	515	527	609	656	7095	1935	1535	710	1711	976	745	528	497	493	486	486	488	3852	1029	895	618
RhoBTB	46	96	97	114	165	76	62	210	58	113	49	110	69	99	67	138	83	49	102	94	143	77	145	119	64	160	109	129	205	142	57	101	57	83	79	140	64	98	82	128
RpL24-like	652	554	483	369	2365	1187	1269	1868	1065	817	604	487	1921	2122	1194	1223	2991	670	553	709	545	635	461	3758	2403	909	1418	2482	1418	1296	1018	913	461	316	367	278	1776	911	1541	1095
Rpn11	1012	1094	993	976	2254	1470	1340	3002	1375	1437	1144	1242	2245	3009	1222	1673	2475	1021	1108	1279	1292	1059	1135	4264	2523	1956	1510	2023	2711	1933	1631	1792	749	781	952	995	1928	1430	1727	1705
Rpn12	814	1061	761	968	1824	1057	1310	3210	1031	1242	983	1173	1754	2230	1146	1597	1993	753	903	1009	1328	860	1102	3610	2274	1519	1406	1821	2647	1891	1266	1506	553	628	746	911	1444	1003	1452	1638
Rpn7	1092	685	1094	713	2683	1737	884	1846	1330	803	1325	788	2483	3586	761	1117	2958	1167	676	1412	744	1233	699	4613	2834	2310	1037	1373	1763	1207	1897	1069	881	527	1154	646	2370	1609	1071	1062
Rpn9	1237	1025	1199	954	2163	1556	1109	2740	1388	1213	1244	1253	2103	2955	1100	1519	2396	1134	971	1406	1212	1266	1059	3985	2409	2216	1390	1648	2618	1786	1657	1620	898	760	1263	1002	1832	1308	1514	1698
Rpt3	869	1067	860	1059	2241	1146	1239	2867	872	1287	848	1107	1788	2404	1041	1558	1864	773	961	910	1187	824	1092	3437	1819	1415	1423	1840	2443	1754	1242	1619	632	774	768	996	1544	1118	1549	1440
Rtnl1	3334	4027	2878	3490	2487	3021	3829	6514	3119	4048	3512	4054	1366	2900	3577	4958	3355	3250	3688	2950	3531	3076	3709	1764	3294	4055	4624	6153	8515	6114	4045	4888	2298	2665	2493	3032	1670	2870	5438	5482
rush	410	269	445	246	1299	596	442	730	388	333	452	242	1280	1584	504	522	1224	401	251	522	346	494	301	2561	1073	883	487	847	772	617	549	385	359	226	442	272	1143	471	453	463
S2P	172	53	133	51	428	199	79	142	174	71	152	54	279	309	77	113	389	153	66	144	61	147	53	660	306	254	88	150	162	109	198	73	138	58	133	61	371	196	134	124
Saf6	48	39	42	19	89	65	56	93	52	41	41	27	73	105	39	51	99	32	33	47	28	49	37	94	71	109	54	99	78	54	72	55	29	34	41	24	50	134	58	52
Sam-S	1038	812	523	363	6053	2270	1548	2152	825	722	803	645	5420	4499	1543	1365	3830	692	580	753	606	709	560	6542	3417	1963	1710	3587	1478	1513	941	760	578	415	636	498	3839	1151	2216	1252
scat	392	413	175	126	361	237	202	343	358	449	163	145	311	494	150	224	346	181	186	171	164	189	166	389	338	295	240	350	307	257	654	669	231	242	235	198	242	218	252	206
Sccpdh2	1449	1800	1355	1486	2123	1734	2705	5179	1037	1255	1432	1927	1652	2914	2644	4162	2248	1161	1938	1385	1807	1408	1794	2791	2399	2003	3541	4511	8072	4597	1651	2083	1094	1327	1219	1524	1694	1160	3874	4254
schlank	427	398	439	391	646	344	340	723	444	517	505	456	304	585	304	398	405	387	337	816	721	621	563	528	415	1465	332	503	453	420	408	398	446	432	686	653	292	898	434	375
scu	13429	6867	10262	5077	24567	18736	9453	20893	11994	7273	13615	7448	16005	24257	8801	15690	29411	10196	5101	14410	8220	13322	7657	23643	24321	17177	11627	14379	24528	17902	13750	7060	10236	6220	10425	6399	16273	11346	11834	16471
Sec61alpha	5754	4670	5829	4782	5806	5085	4566	8203	5238	4275	5587	4286	4524	8618	4599	6307	6827	6388	5559	4440	3512	5602	4432	4943	7326	7377	7000	7757	10136	8094	8598	7066	4273	3479	4261	3835	4090	5508	8315	7275
sel	85	2482	61	2448	149	120	1711	3179	100	2373	85	2548	94	165	1379	2575	217	94	2590	70	1945	78	2460	129	151	163	2225	2249	4455	3170	115	3421	50	1340	46	1599	109	83	2024	2846
SelR	98	64	111	137	1648	240	220	538	110	95	107	47	848	600	186	195	541	102	36	99	188	88	43	1622	693	302	162	426	101	103	160	172	77	55	101	100	604	140	128	326
sfl	47	46	74	59	173	95	96	113	63	62	60	54	141	217	111	96	192	79	75	47	30	64	32	247	131	128	127	192	83	78	84	92	58	49	46	43	129	124	157	81
SH3PX1	352	326	336	262	888	462	359	609	366	373	271	283	705	803	346	445	810	234	233	361	294	291	282	1338	639	610	395	608	502	427	515	540	269	245	285	260	708	421	436	353
shv	1659	1538	1762	1045	2558	2050	905	1681	1382	1467	1532	911	1664	3096	724	1030	3589	1660	1047	1290	840	1502	845	2287	2224	2516	943	1101	2314	1370	2580	1297	1006	712	1044	501	1554	1969	910	1233
Sin3A	201	206	221	208	448	276	305	399	242	193	185	132	447	691	301	270	423	237	199	212	185	183	190	469	399	316	429	743	382	273	370	323	242	200	205	202	315	415	433	267
slf	3	0	1	1	3	2	31	50	18	15	6	6	125	15	22	5	13	1	0	1	4	23	15	98	13	1	6	16	6	23	21	7	14	7	1	0	189	8	10	63
Slh	935	920	784	795	1367	1047	888	1519	923	997	788	931	972	1674	729	1102	1710	759	772	871	848	878	922	1527	1207	1266	1062	1318	1835	1400	1432	1426	675	612	725	709	929	939	1102	1141
slv	71	73	18	23	41	34	37	49	134	127	25	28	51	84	27	44	97	22	33	14	40	20	31	62	45	36	45	90	74	57	174	158	51	50	51	40	40	35	49	54
SMC1	97	172	113	162	304	149	227	368	115	211	102	137	241	305	199	220	273	113	184	93	168	73	156	386	232	144	237	428	370	288	182	315	77	159	87	143	187	134	293	232
Smn	95	178	87	145	193	121	185	349	157	240	108	191	133	204	149	244	218	102	126	99	178	92	168	215	185	174	216	304	334	286	137	221	82	128	89	162	127	104	235	262
smo	41	27	37	40	74	56	43	78	24	41	20	33	62	114	39	66	49	37	40	30	42	34	34	75	69	59	60	88	72	71	48	46	32	26	39	28	43	61	62	51
snRNP-U1-70K	217	193	193	149	299	327	223	315	241	195	286	168	252	451	202	242	409	180	146	182	194	205	162	313	410	332	286	408	338	311	353	299	172	132	197	142	220	220	380	314
Snx1	421	280	389	228	659	482	188	384	431	276	398	184	321	563	122	217	579	347	118	566	286	511	267	547	491	1262	182	279	246	217	474	275	353	188	464	288	350	1180	179	182
Snx6	788	715	692	555	1078	754	525	1110	851	776	767	712	553	1104	443	795	997	600	507	975	883	917	875	844	832	2044	584	786	1206	865	877	800	651	535	851	768	630	1326	718	747
sog	22	49	41	69	27	42	73	68	27	54	49	40	32	71	89	59	42	36	60	30	48	40	68	41	36	75	114	150	113	96	36	64	23	53	39	63	16	69	121	104
sol	373	456	401	418	343	270	239	822	405	455	382	456	134	260	170	347	338	275	341	642	646	529	559	207	283	1156	275	406	601	386	343	420	421	467	564	603	245	846	377	364
SPE	1081	290	756	278	8409	1508	472	1276	1127	338	1106	316	5007	2910	447	407	6382	1102	320	1043	347	993	317	21947	3556	2571	674	1037	504	524	1447	420	698	251	872	286	13430	1261	846	474
Spec2	28	28	44	57	28	17	22	43	43	58	33	34	22	41	25	20	22	19	18	48	57	32	64	27	22	81	11	27	29	27	50	40	48	45	64	69	18	103	17	22
Spn28Dc	642	319	608	324	2851	943	671	855	662	316	669	327	2387	2356	721	713	3610	759	387	573	283	692	312	4622	2032	1169	832	1293	804	600	932	400	555	293	476	255	2481	1154	1005	561
Spn43Ad	0	170	0	114	0	0	348	484	0	154	0	173	0	0	420	333	0	0	180	0	104	0	163	0	0	0	423	892	326	304	0	200	0	92	0	90	0	0	522	267
Spn55B	377	666	120	579	603	193	641	761	598	810	161	654	434	425	441	730	540	132	505	119	615	127	567	905	499	458	564	1031	970	783	638	1075	352	614	236	634	778	159	539	595
Sras	116	211	78	187	209	134	233	472	121	274	111	252	142	192	219	270	239	108	189	116	214	117	183	267	201	199	275	316	438	366	162	328	70	159	104	199	138	138	303	332
Srr	78	139	30	66	38	15	340	1185	71	112	41	68	29	12	128	333	43	30	48	196	301	167	190	22	16	1127	323	955	232	492	21	18	114	154	85	120	13	470	920	236
sut1	523	703	428	590	658	757	975	1429	481	674	580	806	680	1587	707	1144	922	514	781	332	436	435	554	695	1250	953	868	1169	1288	1375	615	827	382	568	406	576	610	801	1609	1097
svr	106	316	108	245	996	133	417	811	101	307	152	308	690	456	337	478	670	103	247	85	336	111	369	1819	458	164	500	791	623	517	174	270	118	255	78	300	837	141	531	360
Syp	159	144	170	156	308	191	112	311	183	224	172	211	125	264	120	176	249	185	134	333	273	268	288	216	196	449	168	224	280	192	196	177	207	217	307	380	169	475	174	185
Ten-m	257	314	426	493	352	271	400	436	251	289	209	259	239	424	251	276	204	247	385	249	343	331	377	215	309	468	413	563	454	357	273	360	347	461	325	439	134	1132	419	267
teq	1737	431	2300	501	9657	1770	817	1365	1440	345	1633	339	5711	5095	687	757	5515	2135	446	1675	413	1919	510	17333	4184	2837	1022	1895	1065	730	2010	456	1819	458	1843	454	7010	4505	1037	710
TM9SF2	882	768	459	452	789	455	561	741	850	805	343	363	706	1175	395	539	913	423	392	368	329	415	365	813	833	622	626	947	747	588	1558	1308	508	464	438	450	547	667	577	454
tmod	44	50	45	64	151	45	102	152	44	77	50	54	110	124	84	122	171	54	72	43	46	50	58	225	110	54	126	215	181	122	59	92	43	48	49	64	119	75	140	89
Tollo	25	16	35	18	281	79	67	76	24	24	25	16	266	213	67	59	230	49	29	35	32	38	38	223	152	77	115	251	69	61	43	38	47	25	28	29	170	91	114	46
TotB	6	20	0	0	12	0	58	0	4	12	0	0	1	1	171	0	0	5	28	0	4	0	0	0	0	3	43	98	0	0	6	10	3	12	2	0	0	1	96	0
TotM	0	14	0	0	0	0	8	0	0	17	0	0	0	0	69	0	0	0	11	0	0	0	0	0	0	0	20	108	0	0	0	2	0	8	0	0	0	0	84	0
TotX	0	501	0	0	0	0	6494	2	0	1688	0	30	0	0	6926	22	0	0	1431	0	12	0	2	0	0	0	5352	25858	3	2	0	636	0	465	0	2	0	0	19645	4
Tpc1	200	413	151	314	277	209	372	738	247	469	185	421	154	383	459	593	319	135	397	207	413	217	383	303	197	235	486	697	1089	733	230	482	194	269	185	349	169	622	594	601
Tpi	7276	7814	6343	7131	9516	8491	11584	19064	7996	8081	9236	8929	5351	9783	11765	17255	11132	7092	6661	7893	8245	7042	7493	9154	12049	13823	13109	17078	28627	19881	9000	9125	4479	4979	6996	6902	6174	5431	15424	18163
Tret1-1	139	247	109	221	786	297	382	567	124	208	130	235	656	865	463	511	664	146	281	109	240	107	230	1471	507	238	501	915	715	551	178	319	135	270	141	222	741	266	534	416
Tsp2A	26	114	40	122	61	38	144	247	52	174	29	197	49	48	81	212	52	13	113	31	174	16	124	88	36	59	133	187	265	186	31	148	8	76	26	155	41	17	98	221
Uba1	2585	2875	2467	2717	4130	2231	2317	5496	2886	2965	2275	2474	2670	4048	1941	2562	3378	2513	2392	3150	3549	2738	3161	3863	3021	4692	2933	4455	3737	3006	3302	3300	2454	2930	2943	2997	2084	7976	3002	2289
Ubc10	531	492	387	436	799	579	590	991	547	580	481	523	568	1019	522	738	927	407	437	502	547	488	496	967	861	766	631	878	1090	824	692	742	316	330	416	409	564	603	652	697
Ubr1	305	340	454	406	616	265	242	615	264	433	319	287	262	488	206	246	336	300	318	438	437	432	498	312	415	647	348	535	393	258	355	381	434	400	534	568	177	1180	378	219
Ufd1-like	606	441	522	418	1475	793	591	1064	715	596	670	504	1103	1658	528	747	1520	558	412	733	484	611	474	2244	1383	1191	668	933	1255	869	943	717	445	329	546	395	1003	821	709	672
Ugt302C1	295	197	200	158	1749	436	760	1084	218	206	295	226	1386	1360	827	607	853	232	146	247	186	291	195	1857	920	531	1092	1600	722	643	282	268	249	212	262	171	657	218	944	605
Ugt317A1	177	92	122	89	958	343	278	453	194	121	156	129	1060	973	274	319	1342	158	105	85	68	107	74	1937	994	389	279	516	276	306	262	167	103	56	60	45	717	437	322	202
Ugt35A1	45	222	20	158	592	175	395	393	46	198	48	202	346	341	377	582	493	49	261	28	139	36	180	645	375	172	515	751	663	470	54	270	24	99	10	85	276	126	501	385
Ugt35E1.Ugt35E2.Ugt35D1.Dsim_GD20683	44	12	24	1	293	150	28	29	24	14	42	8	242	200	30	12	227	30	9	44	19	19	14	725	148	114	38	46	19	9	40	5	40	9	36	11	208	64	17	18
Ugt37D1	518	549	298	342	1580	657	984	1598	419	447	529	461	1118	1274	805	1107	1275	374	466	454	379	443	389	1671	1010	688	1299	1569	1615	1171	525	556	312	333	328	270	1020	520	1016	1198
Usp32	55	54	69	64	291	115	104	109	86	91	45	51	197	191	99	122	219	67	48	60	50	47	56	423	123	82	122	196	143	101	92	111	61	54	51	65	163	102	130	85
Uxs	89	97	83	96	172	114	112	207	94	124	94	93	121	209	114	147	162	84	99	114	99	103	93	171	151	162	152	210	250	185	112	129	83	65	67	94	77	116	154	136
v	763	869	654	757	2078	1293	1674	2742	707	918	762	856	3117	2977	1784	1995	3592	1001	1041	652	721	564	736	5566	3462	1000	2138	3077	2382	2193	1128	1208	528	711	404	671	2908	1012	2971	1763
Vago	649	728	525	681	2628	1250	806	1995	954	975	890	958	2017	1953	862	1060	3793	594	834	1270	1394	1052	1177	5994	1952	2641	1054	2085	1514	1345	624	800	602	663	979	929	3554	1195	1178	1044
veil.NT5E-2.Dsim_GD11274	479	548	320	551	1801	801	1008	1660	410	571	480	613	1234	1614	998	1019	1895	372	494	439	656	454	605	2204	1532	907	1002	2030	1112	882	430	769	377	439	277	584	1120	598	1104	1015
wde	107	125	125	141	223	186	169	246	166	145	120	122	144	252	130	144	187	134	166	174	176	156	180	171	240	326	241	367	329	239	201	211	125	159	170	171	116	208	224	171
wol	538	329	445	214	757	535	268	428	673	367	445	191	584	1087	220	286	924	442	218	503	253	529	217	641	712	923	252	393	411	278	983	516	467	242	459	237	525	666	310	272
Xbp1	3130	3699	2796	3113	11901	5746	6143	8595	3314	3707	3397	3817	8831	12085	6069	6566	10739	3203	3362	4030	4513	3884	4100	17967	8526	6959	6226	11030	8150	6908	4867	5276	2998	3260	3693	3688	7888	5686	7403	5340
Yp2	105	180	76	158	1	5	4	304	34	45	54	95	5	4	3	18	0	46	99	102	186	41	89	0	0	16	10	12	74	44	21	41	113	225	77	165	1	4	9	48
Zip99C	6	5	7	4	189	28	9	15	20	13	6	6	37	35	6	9	101	4	3	15	8	17	7	131	25	34	19	10	11	10	4	6	4	3	8	7	51	22	7	13
zormin	120	126	16	22	136	42	151	106	151	125	16	28	248	320	132	92	233	22	22	12	8	11	19	277	176	37	158	383	96	102	193	196	89	108	40	45	130	77	165	109
