# Supplementary material for: Trans-regulatory changes underpin the evolution of the Drosophila immune response
Source: PLoS Genet. 2022 Nov 7;18(11):e1010453. doi: 10.1371/journal.pgen.1010453 (PMC9671443; doi:10.1371/journal.pgen.1010453)
Supplement: S3 Dataset — This data was used to plot Figs 2A, 2B and 3B. (CSV) [file pgen.1010453.s003.csv]

	dmel_gene	logFC	logCPM	F	PValue	FDR	species	tissue	DE_trt.vs.ctrl
1	128up	-0.254405782	7.594068806	2.132326578	0.165761654	0.282335398	*D. simulans*	Hemocytes	NA
2	14-3-3epsilon	1.318446053	10.33153805	90.97498445	1.35E-07	3.76E-06	*D. simulans*	Hemocytes	Up regulated
3	14-3-3zeta	0.346571125	8.229065812	8.661257035	0.010462672	0.032199881	*D. simulans*	Hemocytes	Up regulated
4	312	0.014850728	4.227809881	0.003708178	0.952282737	0.974101576	*D. simulans*	Hemocytes	NA
5	4E-T	0.08635205	5.854401755	0.586083158	0.456342079	0.59569524	*D. simulans*	Hemocytes	NA
6	AANATL2	3.165589316	9.571390695	118.6554185	2.50E-08	1.11E-06	*D. simulans*	Hemocytes	Up regulated
7	AANATL4	-5.601051901	2.425497708	10.28666526	0.00631154	0.021438104	*D. simulans*	Hemocytes	Down regulated
8	Aatf	-0.684065309	6.427106683	23.90470817	0.000222594	0.001509236	*D. simulans*	Hemocytes	Down regulated
9	aay	-1.591751532	7.509339609	18.52982378	0.000688466	0.003728599	*D. simulans*	Hemocytes	Down regulated
10	ABCA	-0.562757399	6.074248102	3.687932022	0.074900202	0.15155296	*D. simulans*	Hemocytes	NA
11	ABCB7	-0.024110718	6.351531567	0.042694106	0.839204609	0.90398291	*D. simulans*	Hemocytes	NA
12	ABCD	0.591013565	6.544811412	22.57019094	0.00028982	0.00186667	*D. simulans*	Hemocytes	Up regulated
13	Abp1	0.175473209	4.518139229	1.148340822	0.301584072	0.440558288	*D. simulans*	Hemocytes	NA
14	Ac76E	-0.75717031	2.688523148	1.605295942	0.225326088	0.357149974	*D. simulans*	Hemocytes	NA
15	Ac78C	4.074262253	9.338956552	49.14148117	5.83E-06	7.12E-05	*D. simulans*	Hemocytes	Up regulated
16	Acbp1	0.346515153	5.138063178	1.792110668	0.201486537	0.328341514	*D. simulans*	Hemocytes	NA
17	Acbp2	-2.050128246	5.472638732	6.754314035	0.021443367	0.057593563	*D. simulans*	Hemocytes	NA
18	ACC	-0.150022173	9.264949143	0.054415331	0.818968304	0.887075525	*D. simulans*	Hemocytes	NA
19	AcCoAS	-0.573948994	8.150004237	0.558062267	0.467788448	0.607181118	*D. simulans*	Hemocytes	NA
20	Acf	-1.106306257	6.641402573	11.94353078	0.003734725	0.014234592	*D. simulans*	Hemocytes	Down regulated
21	Ack	0.381789358	5.7633469	6.708288682	0.021058385	0.056907265	*D. simulans*	Hemocytes	NA
22	Acox57D-d	-1.132268227	4.195774994	0.995930605	0.335759728	0.477394223	*D. simulans*	Hemocytes	NA
23	Acox57D-p	-0.640399724	5.918112557	3.853067517	0.06933415	0.142866266	*D. simulans*	Hemocytes	NA
24	Acp95EF	0.648166652	0.810600211	0.726890188	0.482541765	0.620108391	*D. simulans*	Hemocytes	NA
25	Acph-1	-0.716525165	5.222589463	31.73657033	5.62E-05	0.000478546	*D. simulans*	Hemocytes	Down regulated
26	Acsl	-0.781310175	6.919943532	5.428782924	0.034874715	0.084176319	*D. simulans*	Hemocytes	NA
27	Act5C.Act42A.Dsim_GD10342	2.257928537	13.52729697	199.9609795	7.99E-10	1.24E-07	*D. simulans*	Hemocytes	Up regulated
28	Act5C.Act42A.Dsim_GD16764	2.632198484	14.3214984	242.7281577	2.15E-10	6.27E-08	*D. simulans*	Hemocytes	Up regulated
29	Ada1-1.Ada1-2	-0.041530268	3.838638228	0.030873221	0.862978205	0.918943734	*D. simulans*	Hemocytes	NA
30	Ada3	0.400353055	6.494197829	11.74998915	0.003952042	0.014837737	*D. simulans*	Hemocytes	Up regulated
31	AdamTS-A	4.189744884	6.644914757	87.06724564	1.78E-07	4.62E-06	*D. simulans*	Hemocytes	Up regulated
32	Adar	-0.400311476	1.998642246	1.151784928	0.300887286	0.440066161	*D. simulans*	Hemocytes	NA
33	Adck1	0.218974746	4.395949519	1.393284688	0.257042455	0.394615527	*D. simulans*	Hemocytes	NA
34	Adck5	0.174590961	4.608200997	0.644317599	0.435241386	0.575846078	*D. simulans*	Hemocytes	NA
35	ADD1	-0.026752772	1.730372154	0.003241016	0.972253878	0.985897579	*D. simulans*	Hemocytes	NA
36	Adf1	1.855712479	5.416341333	349.629115	1.76E-11	4.41E-08	*D. simulans*	Hemocytes	Up regulated
37	Adgf-A	3.435017185	9.696784751	147.7147577	6.00E-09	4.46E-07	*D. simulans*	Hemocytes	Up regulated
38	Adgf-A2	2.646594977	4.219853623	52.89703967	3.53E-06	4.84E-05	*D. simulans*	Hemocytes	Up regulated
39	Adgf-B	4.480668168	0.829592194	41.35287382	1.40E-05	0.000146201	*D. simulans*	Hemocytes	Up regulated
40	Adgf-C	1.909656827	6.064709622	36.2356077	2.83E-05	0.000266969	*D. simulans*	Hemocytes	Up regulated
41	AdipoR	0.297774688	6.627535313	1.38427456	0.25851767	0.396073399	*D. simulans*	Hemocytes	NA
42	Adk2	-0.681024071	7.260870299	2.160941309	0.163397916	0.279120468	*D. simulans*	Hemocytes	NA
43	Adk3	-0.797494051	6.06016082	9.327062467	0.008377848	0.026881478	*D. simulans*	Hemocytes	Down regulated
44	adp	0.234869641	6.567990992	2.969737991	0.106299197	0.200474889	*D. simulans*	Hemocytes	NA
45	AdSL	-0.029856743	8.364509714	0.028352587	0.868632139	0.922196583	*D. simulans*	Hemocytes	NA
46	AdSS	-0.115032042	6.726184654	0.353354802	0.561473322	0.691034011	*D. simulans*	Hemocytes	NA
47	aft	-0.33241449	6.372411224	6.259249993	0.02501946	0.064790207	*D. simulans*	Hemocytes	NA
48	Afti	0.336760794	5.553265022	1.259505558	0.280167117	0.419001931	*D. simulans*	Hemocytes	NA
49	AGBE	0.297311905	8.899406359	0.89717847	0.359213487	0.500753473	*D. simulans*	Hemocytes	NA
50	AgmNAT	-0.429321176	2.57122494	1.223840157	0.286804718	0.425568183	*D. simulans*	Hemocytes	NA
51	AGO2	-0.02025725	8.045935085	0.009093953	0.925345653	0.958601398	*D. simulans*	Hemocytes	NA
52	Agpat2	-2.265320971	3.192172239	1.883776238	0.192164302	0.316474146	*D. simulans*	Hemocytes	NA
53	Agpat3	-0.476641315	7.152068332	3.107622269	0.099195809	0.190206431	*D. simulans*	Hemocytes	NA
54	agt	-0.993753596	4.058521359	15.11889989	0.001569625	0.007151652	*D. simulans*	Hemocytes	Down regulated
55	Ahcy	-0.302691252	8.793674333	0.799698373	0.385932644	0.528229033	*D. simulans*	Hemocytes	NA
56	AhcyL2	-2.310325041	2.894290883	5.149911941	0.039168075	0.092361018	*D. simulans*	Hemocytes	NA
57	AIMP1	0.042117976	7.410898746	0.035272144	0.853655604	0.914132099	*D. simulans*	Hemocytes	NA
58	AIMP3	0.431925558	6.934445152	4.331414065	0.055774834	0.12137469	*D. simulans*	Hemocytes	NA
59	Ak1	3.758410987	8.599123779	80.93724129	2.80E-07	6.50E-06	*D. simulans*	Hemocytes	Up regulated
60	Ak2	0.002008609	6.294584484	0.000123269	0.991294392	0.995067159	*D. simulans*	Hemocytes	NA
61	Ak3	-1.637565209	6.784234877	42.21415615	1.25E-05	0.000133245	*D. simulans*	Hemocytes	Down regulated
62	Ak6	-0.170787274	4.479335633	0.25080467	0.624100514	0.741972101	*D. simulans*	Hemocytes	NA
63	Akap200	-0.029042995	8.228728663	0.013261961	0.909913322	0.949285557	*D. simulans*	Hemocytes	NA
64	Akh	2.896601643	5.111047266	29.34485343	8.68E-05	0.000691445	*D. simulans*	Hemocytes	Up regulated
65	AkhR	0.083786494	2.992085678	0.000838639	0.977311482	0.989504427	*D. simulans*	Hemocytes	NA
66	akirin	0.472647483	6.507502853	6.975148269	0.019050196	0.052502499	*D. simulans*	Hemocytes	NA
67	Akr1B	-0.95378064	8.999914859	10.31413061	0.00610602	0.020941128	*D. simulans*	Hemocytes	Down regulated
68	Akt1	1.065769147	6.832749702	19.68537968	0.000531631	0.003035013	*D. simulans*	Hemocytes	Up regulated
69	Aladin	-0.575660634	5.150026258	15.91069183	0.00128486	0.006067712	*D. simulans*	Hemocytes	Down regulated
70	AlaRS	-0.549853239	8.828211639	23.35627908	0.000247798	0.00163228	*D. simulans*	Hemocytes	Down regulated
71	Alas	0.292623102	7.105490853	7.775527295	0.014234261	0.041667995	*D. simulans*	Hemocytes	Up regulated
72	Ald1	1.390153333	1.128740584	3.84198441	0.069691964	0.14343547	*D. simulans*	Hemocytes	NA
73	Aldh	-0.677274854	10.65014221	5.465832201	0.034348202	0.083342579	*D. simulans*	Hemocytes	NA
74	Aldh-III	-1.014478419	6.42640359	29.74806659	7.77E-05	0.000626028	*D. simulans*	Hemocytes	Down regulated
75	Aldh7A1	-1.84942073	9.337977071	99.45404455	7.72E-08	2.44E-06	*D. simulans*	Hemocytes	Down regulated
76	Alg10	-0.652156409	5.825259032	15.64929459	0.001371769	0.006386658	*D. simulans*	Hemocytes	Down regulated
77	Alg11	-0.46282882	6.894172637	12.8565073	0.002877812	0.01145695	*D. simulans*	Hemocytes	Down regulated
78	Alg12	-0.488788935	5.920328837	11.37531608	0.004415316	0.016174161	*D. simulans*	Hemocytes	Down regulated
79	Alg13	0.238461177	4.2424393	0.823122784	0.379247898	0.521243529	*D. simulans*	Hemocytes	NA
80	Alg2	0.200639992	7.880380279	2.198608194	0.159756221	0.274177841	*D. simulans*	Hemocytes	NA
81	Alg7	-0.074683799	6.262013564	0.241303952	0.630691487	0.747784443	*D. simulans*	Hemocytes	NA
82	Alg9	-0.33370509	7.427705486	4.136576512	0.060880592	0.12927817	*D. simulans*	Hemocytes	NA
83	Alh	-0.572192778	4.031814819	2.26710983	0.15383208	0.266929021	*D. simulans*	Hemocytes	NA
84	alien	0.119293147	6.814125906	0.751066069	0.400393937	0.542114481	*D. simulans*	Hemocytes	NA
85	AlkB	0.535512077	3.786000269	4.052302696	0.063259075	0.13294487	*D. simulans*	Hemocytes	NA
86	Alp4	-5.117787208	5.197956784	3.61367546	0.078755536	0.15772037	*D. simulans*	Hemocytes	NA
87	Alp7	-5.972196047	7.636373443	5.155654696	0.040035242	0.09402756	*D. simulans*	Hemocytes	NA
88	Alp8.Alp2.Dsim_GD25137	-6.661055039	9.743672268	9.928892079	0.007312916	0.024200523	*D. simulans*	Hemocytes	Down regulated
89	alpha-Est1	-1.907105458	6.777378656	55.38808859	2.70E-06	3.95E-05	*D. simulans*	Hemocytes	Down regulated
90	alpha-Est10	-1.590998741	2.955613044	6.405341629	0.023642662	0.062047285	*D. simulans*	Hemocytes	NA
91	alpha-Est3	-2.695555364	6.470393845	138.4815737	9.16E-09	5.62E-07	*D. simulans*	Hemocytes	Down regulated
92	alpha-Est6	1.645754379	4.148376021	17.82926872	0.000809136	0.004268192	*D. simulans*	Hemocytes	Up regulated
93	alpha-Est7	2.487852472	10.16864255	173.4355001	2.07E-09	2.43E-07	*D. simulans*	Hemocytes	Up regulated
94	alpha-Est8	-0.874960258	5.569346407	0.57719392	0.4604092	0.599965051	*D. simulans*	Hemocytes	NA
95	alpha-Est9	-0.921254411	4.410983118	5.935631519	0.028415093	0.071820611	*D. simulans*	Hemocytes	NA
96	alpha-Man-Ia	-0.054121558	4.711097891	0.042812603	0.838984996	0.903930934	*D. simulans*	Hemocytes	NA
97	alpha-Man-Ib	-0.095241158	5.524816219	0.277565735	0.606347796	0.726433028	*D. simulans*	Hemocytes	NA
98	alpha-PheRS	-0.046247293	7.980953923	0.173816719	0.682909667	0.788579367	*D. simulans*	Hemocytes	NA
99	alpha4GT1	0.604146583	7.26385622	23.25904407	0.000252599	0.001659355	*D. simulans*	Hemocytes	Up regulated
100	alphaCOP	-0.008156394	9.271994463	0.0018966	0.965863164	0.982186436	*D. simulans*	Hemocytes	NA
101	alphaSnap	0.625608071	7.003056502	22.46262142	0.000296181	0.001900674	*D. simulans*	Hemocytes	Up regulated
102	alphaTub85E	5.113843941	13.98558325	154.2101578	4.52E-09	3.78E-07	*D. simulans*	Hemocytes	Up regulated
103	Alr	-0.222423117	4.225782555	1.405663054	0.255034014	0.39256038	*D. simulans*	Hemocytes	NA
104	Als2	0.09572778	6.708796503	0.128903814	0.724797624	0.819748599	*D. simulans*	Hemocytes	NA
105	Ama	-1.936911024	8.30754173	33.57599415	4.21E-05	0.000371979	*D. simulans*	Hemocytes	Down regulated
106	AMPKalpha	0.550596053	7.291104809	13.91182984	0.00215462	0.009143699	*D. simulans*	Hemocytes	Up regulated
107	amx	0.888556941	5.852535959	28.15626781	0.000101979	0.000792254	*D. simulans*	Hemocytes	Up regulated
108	ana2	-0.890142053	2.892422676	5.409208448	0.035156694	0.084681077	*D. simulans*	Hemocytes	NA
109	ana3	-0.881055388	4.794207508	13.44025216	0.002448405	0.010074366	*D. simulans*	Hemocytes	Down regulated
110	Ance-3	-0.90878134	1.684694929	5.893269253	0.028898153	0.072885916	*D. simulans*	Hemocytes	NA
111	Ance-5	-2.96553831	10.0176557	180.8993853	1.56E-09	2.01E-07	*D. simulans*	Hemocytes	Down regulated
112	Ank	0.578401919	9.227814487	14.32277809	0.001931173	0.008392953	*D. simulans*	Hemocytes	Up regulated
113	Ankle2	0.295961826	6.433725048	5.468049274	0.03431699	0.083335319	*D. simulans*	Hemocytes	NA
114	anne	-0.297812036	6.100204893	3.776531451	0.071850404	0.146676037	*D. simulans*	Hemocytes	NA
115	antr	0.863988166	2.505400129	9.317903712	0.008403076	0.026946033	*D. simulans*	Hemocytes	Up regulated
116	AnxB10	1.843978288	9.339516293	145.8817917	6.51E-09	4.57E-07	*D. simulans*	Hemocytes	Up regulated
117	AnxB11	0.367065972	9.052845793	8.83864222	0.009853943	0.03075713	*D. simulans*	Hemocytes	Up regulated
118	AnxB9	2.123164928	10.70272851	213.8276926	5.09E-10	9.25E-08	*D. simulans*	Hemocytes	Up regulated
119	aop	0.574766282	6.408672237	2.936985545	0.108075959	0.203099638	*D. simulans*	Hemocytes	NA
120	aos	6.160232962	4.671607307	146.5448204	6.32E-09	4.54E-07	*D. simulans*	Hemocytes	Up regulated
121	Aos1	0.061712893	7.657830006	0.076074232	0.786620808	0.865464304	*D. simulans*	Hemocytes	NA
122	AOX2	-2.542837851	2.87152897	6.586405504	0.022111632	0.058997905	*D. simulans*	Hemocytes	NA
123	AOX3.AOX4.Dsim_GD20336	-0.691885823	8.012105628	17.4676082	0.000880795	0.004546179	*D. simulans*	Hemocytes	Down regulated
124	AP-1gamma	0.008096074	6.550685922	0.001138587	0.973546865	0.986798283	*D. simulans*	Hemocytes	NA
125	AP-1mu	0.430095506	6.81761006	12.9320607	0.00281764	0.011268351	*D. simulans*	Hemocytes	Up regulated
126	AP-1sigma	1.210302952	4.93516205	24.49441485	0.000198701	0.001375523	*D. simulans*	Hemocytes	Up regulated
127	AP-2alpha	-0.726027727	8.346457561	7.844066466	0.013891843	0.040801489	*D. simulans*	Hemocytes	Down regulated
128	AP-2sigma	1.039791635	7.561869936	13.92669061	0.00214604	0.009121968	*D. simulans*	Hemocytes	Up regulated
129	Apc	2.163190663	9.880841087	28.82814921	9.08E-05	0.000716132	*D. simulans*	Hemocytes	Up regulated
130	Apc2	-0.64517019	5.312125821	13.65645023	0.002308368	0.009625802	*D. simulans*	Hemocytes	Down regulated
131	APC4	-0.358362326	4.41266205	2.894970569	0.110408188	0.206087433	*D. simulans*	Hemocytes	NA
132	Apf	-0.006110125	4.638684298	0.000447489	0.983414112	0.992408407	*D. simulans*	Hemocytes	NA
133	aPKC	0.946371046	5.627903376	21.15399447	0.000387829	0.00235149	*D. simulans*	Hemocytes	Up regulated
134	apolpp	-1.134360643	9.730029743	0.371603623	0.552201712	0.682816079	*D. simulans*	Hemocytes	NA
135	Apoltp	-0.882729602	7.720040737	0.426589257	0.524578957	0.65884619	*D. simulans*	Hemocytes	NA
136	Aprt	-0.243941347	4.498296886	0.477596562	0.500537403	0.636523742	*D. simulans*	Hemocytes	NA
137	Aps	-0.351656615	5.703028696	8.821896332	0.009909631	0.030894388	*D. simulans*	Hemocytes	Down regulated
138	Apt1	-0.047352937	5.915422888	0.021221451	0.88620323	0.93432727	*D. simulans*	Hemocytes	NA
139	aqz	-0.994148773	5.891461441	33.15756157	4.49E-05	0.000393186	*D. simulans*	Hemocytes	Down regulated
140	Arc42	0.271281373	7.706691752	1.484063905	0.242785104	0.378454912	*D. simulans*	Hemocytes	NA
141	Archease	0.038745488	5.761558609	0.0282345	0.868903249	0.922226285	*D. simulans*	Hemocytes	NA
142	Arf102F	0.843253671	6.804588042	8.149363277	0.012477665	0.037376311	*D. simulans*	Hemocytes	Up regulated
143	Arf51F	0.425229255	6.311459805	6.774144789	0.020540879	0.055737211	*D. simulans*	Hemocytes	NA
144	Arf79F	0.301203236	6.84082133	5.055789411	0.040736756	0.095420243	*D. simulans*	Hemocytes	NA
145	ArfGAP1	-0.159728778	6.903637643	3.082741184	0.100434198	0.192022616	*D. simulans*	Hemocytes	NA
146	ArfGAP3	0.15744497	6.626979194	2.954496093	0.107121608	0.201737408	*D. simulans*	Hemocytes	NA
147	Arfip	1.607142134	6.93862083	167.1858391	2.64E-09	2.82E-07	*D. simulans*	Hemocytes	Up regulated
148	Arfrp1	0.452154415	4.003247939	4.234852291	0.05823924	0.125290372	*D. simulans*	Hemocytes	NA
149	arg	-0.914888957	5.88434308	0.535743808	0.476652912	0.614754062	*D. simulans*	Hemocytes	NA
150	Argk	-4.767978558	7.172660265	13.81362774	0.002415587	0.009993463	*D. simulans*	Hemocytes	Down regulated
151	ArgRS	0.067145879	6.714863684	0.505890161	0.488321405	0.624913977	*D. simulans*	Hemocytes	NA
152	ari-1	0.187076159	4.844834893	0.70993131	0.413286066	0.554579903	*D. simulans*	Hemocytes	NA
153	ari-2	-0.538965423	4.230570891	3.421555743	0.085044952	0.168067375	*D. simulans*	Hemocytes	NA
154	Arl2	2.440441119	5.529576601	65.2229356	1.04E-06	1.80E-05	*D. simulans*	Hemocytes	Up regulated
155	Arl5	1.265462006	5.370300982	87.88519551	1.68E-07	4.43E-06	*D. simulans*	Hemocytes	Up regulated
156	Arl6IP1	0.041885462	6.150057733	0.043946715	0.836898997	0.902236298	*D. simulans*	Hemocytes	NA
157	Arp2	1.402927356	9.117911238	129.3403676	1.43E-08	7.40E-07	*D. simulans*	Hemocytes	Up regulated
158	Arp3	1.835378282	9.069473128	159.0604474	3.68E-09	3.24E-07	*D. simulans*	Hemocytes	Up regulated
159	Arp5	-0.279650453	4.962908017	3.127060642	0.098241112	0.189063067	*D. simulans*	Hemocytes	NA
160	Arp6	0.013457384	5.262049153	0.007219109	0.933462652	0.963049834	*D. simulans*	Hemocytes	NA
161	Arp8	-0.431275898	3.991405492	3.06640253	0.101257564	0.193386549	*D. simulans*	Hemocytes	NA
162	Arpc1	1.754164463	10.05101845	30.45670128	6.91E-05	0.000566962	*D. simulans*	Hemocytes	Up regulated
163	Arpc3B	1.327715985	9.053025949	21.62065248	0.000351862	0.002178488	*D. simulans*	Hemocytes	Up regulated
164	Arpc4	1.533096118	8.338869101	34.91504763	3.44E-05	0.000314278	*D. simulans*	Hemocytes	Up regulated
165	Arpc5	1.382225383	8.167044243	38.5744624	2.03E-05	0.000201095	*D. simulans*	Hemocytes	Up regulated
166	arr	-1.168229521	5.982433896	7.287433678	0.016983537	0.047959399	*D. simulans*	Hemocytes	Down regulated
167	Ars2	-0.356084169	7.725075132	3.231194976	0.093311092	0.180961768	*D. simulans*	Hemocytes	NA
168	Art1	-0.0850264	6.700430231	0.304577627	0.589516412	0.712416741	*D. simulans*	Hemocytes	NA
169	Art4	-0.893645971	5.133232242	12.90592918	0.002838287	0.01132547	*D. simulans*	Hemocytes	Down regulated
170	Art7	-0.0654448	6.234885521	0.39874521	0.53766481	0.67031882	*D. simulans*	Hemocytes	NA
171	Art8	-0.749595995	5.65971243	15.58772092	0.001393208	0.006460179	*D. simulans*	Hemocytes	Down regulated
172	Arts.Apl	-0.647294021	6.804132735	7.046626771	0.018550589	0.051421102	*D. simulans*	Hemocytes	NA
173	arx	-1.304715538	4.41151234	21.44185893	0.000365172	0.002240659	*D. simulans*	Hemocytes	Down regulated
174	Asap	0.311303578	6.609809123	3.24037618	0.09289087	0.180345727	*D. simulans*	Hemocytes	NA
175	Asator	-0.543255874	3.386080325	2.570905134	0.130616273	0.23419471	*D. simulans*	Hemocytes	NA
176	Asciz	0.017782116	3.660190099	0.004712272	0.946218522	0.970582756	*D. simulans*	Hemocytes	NA
177	asf1	0.0875686	6.927928387	0.193085282	0.666904072	0.776582557	*D. simulans*	Hemocytes	NA
178	Ask1	-0.118739673	6.679477298	0.382484488	0.545965832	0.677639945	*D. simulans*	Hemocytes	NA
179	asl	-1.017427309	5.654408397	13.25599355	0.002575474	0.010482737	*D. simulans*	Hemocytes	Down regulated
180	AsnRS	0.017030336	8.539121517	0.021640034	0.885094958	0.933588463	*D. simulans*	Hemocytes	NA
181	asp	-1.587654505	5.711195599	19.77815139	0.000520923	0.00299332	*D. simulans*	Hemocytes	Down regulated
182	AspRS	0.010148569	9.353306682	0.008273765	0.92878135	0.960839698	*D. simulans*	Hemocytes	NA
183	AspRS-m	-0.06769281	6.583182466	0.067334176	0.798943148	0.874829256	*D. simulans*	Hemocytes	NA
184	asrij	-0.091552708	6.137034869	0.177247188	0.679985453	0.786951133	*D. simulans*	Hemocytes	NA
185	Ass	-3.00546425	2.377654781	6.147825888	0.026146259	0.067344491	*D. simulans*	Hemocytes	NA
186	ast	-0.637336415	6.098141645	12.7071861	0.003001119	0.011893991	*D. simulans*	Hemocytes	Down regulated
187	asun	-0.008578533	4.194940832	0.002928397	0.957589774	0.977037922	*D. simulans*	Hemocytes	NA
188	Asx	-0.639460101	4.992802748	3.844477367	0.069611289	0.143325351	*D. simulans*	Hemocytes	NA
189	Atac1	0.278434235	4.142617205	3.029807202	0.1031315	0.196254929	*D. simulans*	Hemocytes	NA
190	Atac2	-0.892758718	4.130659146	14.73213703	0.001734579	0.007741034	*D. simulans*	Hemocytes	Down regulated
191	Ate1	0.059579276	5.218357681	0.261997954	0.616534783	0.736463084	*D. simulans*	Hemocytes	NA
192	Atf-2	0.427509742	4.077017473	6.252263816	0.025087599	0.064918046	*D. simulans*	Hemocytes	NA
193	Atf3	-1.596636469	4.985276113	21.44015362	0.000365302	0.002240659	*D. simulans*	Hemocytes	Down regulated
194	Atf6	0.45397537	6.950520191	9.495682847	0.007928618	0.025705876	*D. simulans*	Hemocytes	Up regulated
195	Atg13	0.481164339	6.505230529	7.932934582	0.013461933	0.03968548	*D. simulans*	Hemocytes	Up regulated
196	Atg16	-0.022370276	3.505498158	0.011948222	0.914471704	0.951072208	*D. simulans*	Hemocytes	NA
197	Atg17	-0.480648852	6.058961402	1.57908455	0.228958035	0.361494653	*D. simulans*	Hemocytes	NA
198	Atg18a	-0.109265649	5.709022642	0.511905204	0.4857914	0.622977907	*D. simulans*	Hemocytes	NA
199	Atg18b	1.249434284	5.836898287	36.54332655	2.71E-05	0.000257495	*D. simulans*	Hemocytes	Up regulated
200	Atg3	0.642755244	7.061978828	16.94247292	0.000998153	0.005000244	*D. simulans*	Hemocytes	Up regulated
201	Atg4a	0.357434863	6.545412411	13.79356434	0.002224313	0.009356659	*D. simulans*	Hemocytes	Up regulated
202	Atg5	0.203060307	4.435188895	1.673888904	0.216169737	0.346987942	*D. simulans*	Hemocytes	NA
203	Atg6	0.378980113	5.796182477	10.21537011	0.006298159	0.021420239	*D. simulans*	Hemocytes	Up regulated
204	Atg8a	0.887258324	7.661238201	21.15704874	0.00038758	0.00235149	*D. simulans*	Hemocytes	Up regulated
205	atilla	4.132608809	7.263192566	47.76801301	7.15E-06	8.38E-05	*D. simulans*	Hemocytes	Up regulated
206	atms	0.020891201	6.782422189	0.037448743	0.849265941	0.911285159	*D. simulans*	Hemocytes	NA
207	Atox1	-1.568809359	7.076846193	34.22348259	3.81E-05	0.000342759	*D. simulans*	Hemocytes	Down regulated
208	ATP6AP2	0.931650746	8.168435997	40.78755583	1.50E-05	0.000155084	*D. simulans*	Hemocytes	Up regulated
209	Atpalpha	1.034264588	9.582087655	16.43127266	0.001129876	0.005486779	*D. simulans*	Hemocytes	Up regulated
210	ATPCL	-0.226285344	10.02492209	0.251738182	0.623461454	0.7415466	*D. simulans*	Hemocytes	NA
211	ATPsynbeta	0.125270407	10.02430382	0.373465512	0.550677015	0.682203207	*D. simulans*	Hemocytes	NA
212	ATPsynbetaL	-0.38351944	1.680938803	0.0850352	0.774758168	0.858041011	*D. simulans*	Hemocytes	NA
213	ATPsynC	-0.119590118	7.213727403	0.734242718	0.405590276	0.547463845	*D. simulans*	Hemocytes	NA
214	ATPsynCF6	0.221937033	6.589508385	0.681693352	0.422515007	0.56381651	*D. simulans*	Hemocytes	NA
215	ATPsyndelta	0.081558311	7.457637369	0.214851101	0.649941865	0.762893489	*D. simulans*	Hemocytes	NA
216	ATPsynG	0.032923664	7.588523064	0.013032951	0.910690886	0.949285557	*D. simulans*	Hemocytes	NA
217	ATPsynO	0.111683858	8.808213572	0.335563564	0.571380999	0.698501685	*D. simulans*	Hemocytes	NA
218	AttB	5.361345826	5.789337641	5.180162977	0.039632858	0.093248583	*D. simulans*	Hemocytes	NA
219	Atu	-0.34909492	5.805185563	4.992597324	0.041840526	0.097142946	*D. simulans*	Hemocytes	NA
220	Atx2	0.447167227	7.449713032	1.041063945	0.324532513	0.466161344	*D. simulans*	Hemocytes	NA
221	Atxn7	-0.227844126	5.92511698	1.171717542	0.29689807	0.43624995	*D. simulans*	Hemocytes	NA
222	aub	0.20227362	3.356953536	0.360159148	0.557774136	0.687826712	*D. simulans*	Hemocytes	NA
223	aurA	-0.853985712	5.136668366	16.64010074	0.0010738	0.005297875	*D. simulans*	Hemocytes	Down regulated
224	aux	-0.024241389	7.6076033	0.006902291	0.934935392	0.963198563	*D. simulans*	Hemocytes	NA
225	ave	-0.004618772	3.605511126	0.000227251	0.988179992	0.993753757	*D. simulans*	Hemocytes	NA
226	Aven	0.268282752	3.948241662	2.117259998	0.167165942	0.284268325	*D. simulans*	Hemocytes	NA
227	awd	-0.028883138	10.2409144	0.016658449	0.899095221	0.941764752	*D. simulans*	Hemocytes	NA
228	axed	3.342645624	9.09178511	236.2177189	2.59E-10	6.83E-08	*D. simulans*	Hemocytes	Up regulated
229	axo	-1.802021666	2.869080734	4.432377508	0.053328569	0.117652948	*D. simulans*	Hemocytes	NA
230	Axud1	0.351850757	5.849775969	1.632372581	0.221652632	0.352811597	*D. simulans*	Hemocytes	NA
231	az2	-0.312112019	4.013445299	2.15480709	0.163693684	0.279535183	*D. simulans*	Hemocytes	NA
232	B4	3.027344387	8.483378607	85.07533317	2.05E-07	5.19E-06	*D. simulans*	Hemocytes	Up regulated
233	babo	-0.127384179	4.700439672	0.174060601	0.682700653	0.788579367	*D. simulans*	Hemocytes	NA
234	babos	1.123415109	6.493476215	2.530982458	0.134271594	0.238720141	*D. simulans*	Hemocytes	NA
235	baf	0.280452979	5.773952752	1.08510581	0.314786118	0.455429724	*D. simulans*	Hemocytes	NA
236	bai	0.105480272	7.631911375	0.161727899	0.693495191	0.795777058	*D. simulans*	Hemocytes	NA
237	bam	-1.091383696	7.192601907	40.99667667	1.46E-05	0.000151657	*D. simulans*	Hemocytes	Down regulated
238	Bap170	-0.771355516	6.25273477	6.46221521	0.023130615	0.061068064	*D. simulans*	Hemocytes	NA
239	Bap55	-0.084519136	7.05041978	0.332225082	0.573279591	0.699849535	*D. simulans*	Hemocytes	NA
240	barr	-1.118467985	5.368445064	31.06241375	6.26E-05	0.000522462	*D. simulans*	Hemocytes	Down regulated
241	baz	0.647024705	4.77392746	4.768206812	0.046053652	0.104712505	*D. simulans*	Hemocytes	NA
242	bbc	-0.745856554	6.640671804	16.58817192	0.001087441	0.005331089	*D. simulans*	Hemocytes	Down regulated
243	BBS5	2.586843191	1.649791428	12.73577852	0.002977046	0.011807458	*D. simulans*	Hemocytes	Up regulated
244	bbx	0.588373389	6.937147113	4.102851652	0.061819493	0.130752937	*D. simulans*	Hemocytes	NA
245	bc10	0.953652969	5.371213675	36.70210881	2.65E-05	0.0002524	*D. simulans*	Hemocytes	Up regulated
246	bchs	1.781586327	7.304884376	13.65847027	0.002351112	0.009767355	*D. simulans*	Hemocytes	Up regulated
247	BCL7-like	0.209561217	4.583596305	1.773157014	0.203752331	0.331011255	*D. simulans*	Hemocytes	NA
248	bcn92	0.131047086	4.291203793	0.293651565	0.596202265	0.71721025	*D. simulans*	Hemocytes	NA
249	Bdbt	0.015193962	6.469473274	0.003405691	0.954267883	0.975157513	*D. simulans*	Hemocytes	NA
250	bdg	-0.761852164	5.622212316	10.71951759	0.005384795	0.018987163	*D. simulans*	Hemocytes	Down regulated
251	Bdp1	-0.663635348	5.692881847	20.20367878	0.000474861	0.002761731	*D. simulans*	Hemocytes	Down regulated
252	be	1.623647221	7.501691177	63.23024604	1.24E-06	2.07E-05	*D. simulans*	Hemocytes	Up regulated
253	BEAF-32	-0.370332785	5.724828647	2.64544263	0.125593284	0.22789975	*D. simulans*	Hemocytes	NA
254	beag	0.114637165	5.906885433	0.731611274	0.40641248	0.548186706	*D. simulans*	Hemocytes	NA
255	beg	0.305454057	6.222023003	2.305865844	0.150601264	0.262445215	*D. simulans*	Hemocytes	NA
256	bel	-0.153637346	6.240300303	0.303245223	0.590323203	0.713065009	*D. simulans*	Hemocytes	NA
257	Bem46	0.331819417	4.28527638	4.317376538	0.056125334	0.12200774	*D. simulans*	Hemocytes	NA
258	ben	1.147678502	8.498004992	60.03372457	1.69E-06	2.69E-05	*D. simulans*	Hemocytes	Up regulated
259	Best1	2.187992454	6.690679502	219.8105287	4.22E-10	9.25E-08	*D. simulans*	Hemocytes	Up regulated
260	Bet1	0.543728335	6.964508066	10.79325328	0.005264399	0.018662436	*D. simulans*	Hemocytes	Up regulated
261	Bet5	0.323959583	5.492033551	1.775288824	0.203495861	0.330869523	*D. simulans*	Hemocytes	NA
262	beta-Spec	-0.381054286	8.356409181	1.199199609	0.29151657	0.430139835	*D. simulans*	Hemocytes	NA
263	beta4GalNAcTA	-0.130227831	2.15810872	0.106686683	0.748662252	0.838291951	*D. simulans*	Hemocytes	NA
264	beta4GalNAcTB	0.225327178	6.153054193	1.752269713	0.206287282	0.334203136	*D. simulans*	Hemocytes	NA
265	betaCOP	-0.192728812	8.625707082	1.192015455	0.292910324	0.431472203	*D. simulans*	Hemocytes	NA
266	betaggt-I	2.064773943	8.581938015	304.648558	4.55E-11	4.41E-08	*D. simulans*	Hemocytes	Up regulated
267	betaGlu	-0.658873949	7.80558327	25.52842788	0.00016353	0.001159438	*D. simulans*	Hemocytes	Down regulated
268	BI-1	0.081770955	6.968379803	0.198549893	0.662540706	0.773379558	*D. simulans*	Hemocytes	NA
269	bic	-0.070397504	10.01868825	0.136190295	0.717484816	0.814234541	*D. simulans*	Hemocytes	NA
270	bigmax	-0.356931729	5.483171166	1.524385839	0.236787314	0.370638896	*D. simulans*	Hemocytes	NA
271	bin3	-0.090535174	7.223508639	0.19977995	0.661568566	0.772586714	*D. simulans*	Hemocytes	NA
272	bip2	-0.365519175	7.19543193	1.561003371	0.231508069	0.36474261	*D. simulans*	Hemocytes	NA
273	Blm	-0.821792675	5.214298223	8.135906171	0.012536386	0.037474407	*D. simulans*	Hemocytes	Down regulated
274	Blos1	0.401839951	4.935411327	2.801104717	0.115843154	0.214079874	*D. simulans*	Hemocytes	NA
275	Blos2	0.874416175	3.910552704	6.436036239	0.023364694	0.061440061	*D. simulans*	Hemocytes	NA
276	Blos3	-0.222895019	4.388052041	0.766929454	0.395587261	0.536984766	*D. simulans*	Hemocytes	NA
277	Blos4	0.668587334	2.780924491	1.381024028	0.25905265	0.39666262	*D. simulans*	Hemocytes	NA
278	Bmcp	0.046439087	5.711718009	0.164234459	0.691263048	0.794252358	*D. simulans*	Hemocytes	NA
279	bmm	2.730441854	7.435533117	110.8405211	3.87E-08	1.54E-06	*D. simulans*	Hemocytes	Up regulated
280	BNIP3	-0.384531874	5.184756999	2.815865873	0.114967269	0.21301748	*D. simulans*	Hemocytes	NA
281	boca	-0.285092218	7.225260143	1.451800264	0.247729309	0.384475436	*D. simulans*	Hemocytes	NA
282	BOD1	-0.342503945	6.285295381	5.585131082	0.03271479	0.080438444	*D. simulans*	Hemocytes	NA
283	BomBc1	3.317658551	6.791527589	5.725893976	0.031793577	0.078780127	*D. simulans*	Hemocytes	NA
284	BomBc3	1.75288209	2.883273095	1.214280017	0.288840734	0.42738706	*D. simulans*	Hemocytes	NA
285	BomS1	3.518244064	5.45909235	5.60971739	0.033297255	0.081467077	*D. simulans*	Hemocytes	NA
286	BomS2	5.783411477	6.107779451	7.749149833	0.014994267	0.043506468	*D. simulans*	Hemocytes	Up regulated
287	BomS4	3.129971498	1.349457224	2.096520058	0.177228422	0.297164631	*D. simulans*	Hemocytes	NA
288	bon	0.069035686	6.434109869	0.064055989	0.803785212	0.877839957	*D. simulans*	Hemocytes	NA
289	bond	-8.166519816	3.098231422	16.97334259	0.001079714	0.005312959	*D. simulans*	Hemocytes	Down regulated
290	bonsai	0.510108684	5.529454634	6.767974518	0.020588735	0.055780985	*D. simulans*	Hemocytes	NA
291	Boot	-1.125600225	3.636633898	37.63815128	2.32E-05	0.000224543	*D. simulans*	Hemocytes	Down regulated
292	bor	-0.23446137	6.718109499	4.13062185	0.061045137	0.12953061	*D. simulans*	Hemocytes	NA
293	bora	-0.373825401	4.603317844	2.240210612	0.156125211	0.270108392	*D. simulans*	Hemocytes	NA
294	BORCS6	0.665140732	3.46178809	21.0613802	0.000395456	0.002386764	*D. simulans*	Hemocytes	Up regulated
295	botv	-0.44028131	6.001367983	2.005095248	0.178103995	0.298158861	*D. simulans*	Hemocytes	NA
296	bou	-2.469176016	3.260602652	18.41466	0.000706808	0.003804505	*D. simulans*	Hemocytes	Down regulated
297	BoYb	-0.051735168	4.252289172	0.03322433	0.857915782	0.916159724	*D. simulans*	Hemocytes	NA
298	br.Dsim_br	-1.171159721	4.294535763	3.484403787	0.082781784	0.164101433	*D. simulans*	Hemocytes	NA
299	Br140	-0.143488055	6.153594853	0.352720701	0.56182053	0.691138829	*D. simulans*	Hemocytes	NA
300	Brca2	-0.312324235	4.256773692	3.684409413	0.075024611	0.151746481	*D. simulans*	Hemocytes	NA
301	Brd8	-0.01685633	6.226679899	0.020142765	0.88911185	0.935767161	*D. simulans*	Hemocytes	NA
302	Brms1	0.486455597	5.269439556	10.00523214	0.006730579	0.022633397	*D. simulans*	Hemocytes	Up regulated
303	brn	-0.242268925	3.763328213	1.969446192	0.181768145	0.302553964	*D. simulans*	Hemocytes	NA
304	Bruce	-0.256588435	6.765947608	0.203958616	0.658512616	0.770459591	*D. simulans*	Hemocytes	NA
305	brun	0.436959817	7.022489717	3.59615949	0.078223249	0.156995508	*D. simulans*	Hemocytes	NA
306	bs	0.108479322	3.18449848	0.282794636	0.603008939	0.723356259	*D. simulans*	Hemocytes	NA
307	bsf	-0.287289279	7.333774989	2.13357047	0.165646378	0.282231371	*D. simulans*	Hemocytes	NA
308	Bsg	0.171375773	6.711091149	1.497109804	0.240822891	0.375729297	*D. simulans*	Hemocytes	NA
309	Bsg25D	0.221246547	5.730882104	1.127022152	0.305947295	0.445574815	*D. simulans*	Hemocytes	NA
310	bt	-4.644693968	5.178694768	23.41166015	0.000286812	0.001850568	*D. simulans*	Hemocytes	Down regulated
311	BTBD9	0.029591002	4.963587561	0.02602529	0.874087204	0.925353634	*D. simulans*	Hemocytes	NA
312	BtbVII	-0.177124898	3.896369383	0.195902866	0.664645124	0.774467129	*D. simulans*	Hemocytes	NA
313	BthD	-0.675584433	4.757465086	3.262411461	0.091891565	0.178807079	*D. simulans*	Hemocytes	NA
314	Btk29A	-2.227838014	4.850356274	43.60086497	1.05E-05	0.000115821	*D. simulans*	Hemocytes	Down regulated
315	btl	3.729653457	7.859904238	67.85687995	8.17E-07	1.50E-05	*D. simulans*	Hemocytes	Up regulated
316	Btnd	-2.744019133	2.93757994	1.158369659	0.30056589	0.439923716	*D. simulans*	Hemocytes	NA
317	btz	0.275213902	6.844203869	1.352172837	0.263866575	0.401469911	*D. simulans*	Hemocytes	NA
318	Bub1	-0.373433713	5.732312692	1.983684248	0.180293387	0.300678981	*D. simulans*	Hemocytes	NA
319	Bub3	-0.329343199	6.787053504	7.49450903	0.015744087	0.045135902	*D. simulans*	Hemocytes	Down regulated
320	BubR1	-1.211669516	5.765368947	12.96132919	0.002794718	0.011193728	*D. simulans*	Hemocytes	Down regulated
321	bug	0.199941159	5.707332387	0.923418499	0.352487739	0.493726187	*D. simulans*	Hemocytes	NA
322	Bug22	-0.070991589	4.069001918	0.095761114	0.761423579	0.847364848	*D. simulans*	Hemocytes	NA
323	bur	0.119852087	7.077238884	1.00797316	0.332014164	0.473600517	*D. simulans*	Hemocytes	NA
324	bwa	2.08300602	1.473491207	16.29578822	0.001168047	0.005646689	*D. simulans*	Hemocytes	Up regulated
325	Bx42	0.157272034	7.776866712	2.547575867	0.132238781	0.236407512	*D. simulans*	Hemocytes	NA
326	by	-1.713558944	3.853834346	7.650942587	0.014881969	0.043261955	*D. simulans*	Hemocytes	Down regulated
327	bys	-0.830970288	5.892070405	24.55837097	0.00019629	0.001364206	*D. simulans*	Hemocytes	Down regulated
328	c11.1	1.469180516	6.224338669	51.52008177	4.10E-06	5.42E-05	*D. simulans*	Hemocytes	Up regulated
329	c12.1	0.273163602	7.068825648	2.361756767	0.146088794	0.255849399	*D. simulans*	Hemocytes	NA
330	c12.2	-0.172729815	6.47395895	0.466003018	0.505700097	0.641550749	*D. simulans*	Hemocytes	NA
331	C1GalTA	-0.812022583	6.79295122	16.28043979	0.001172464	0.005653334	*D. simulans*	Hemocytes	Down regulated
332	cactin	-0.061103378	5.658421762	0.148876063	0.705270005	0.804938611	*D. simulans*	Hemocytes	NA
333	Caf1-180	-0.723239613	7.339301995	7.972384414	0.013276027	0.03921111	*D. simulans*	Hemocytes	Down regulated
334	Caf1-55	-0.328809546	6.606581281	4.251259397	0.057811575	0.124726404	*D. simulans*	Hemocytes	NA
335	cag	0.139596075	5.007278803	0.325354207	0.577227841	0.703529774	*D. simulans*	Hemocytes	NA
336	CAH3	1.378551584	6.324662924	48.55659741	5.74E-06	7.07E-05	*D. simulans*	Hemocytes	Up regulated
337	CAHbeta	0.738066967	4.125766491	8.781349049	0.010045979	0.031172082	*D. simulans*	Hemocytes	Up regulated
338	cal1	-0.982542562	4.986893757	16.9272414	0.001001814	0.005009072	*D. simulans*	Hemocytes	Down regulated
339	CalpA	2.406029157	9.084608575	241.0570087	2.26E-10	6.27E-08	*D. simulans*	Hemocytes	Up regulated
340	CalpC	-0.958814224	4.850566791	21.59846142	0.000353483	0.002185961	*D. simulans*	Hemocytes	Down regulated
341	Calr	-0.319778521	10.60579771	3.991981638	0.065029247	0.135477599	*D. simulans*	Hemocytes	NA
342	Cals	0.488225373	7.290271858	14.14667066	0.002023511	0.008685127	*D. simulans*	Hemocytes	Up regulated
343	Cam	2.830795283	10.64274074	248.0826696	1.86E-10	6.12E-08	*D. simulans*	Hemocytes	Up regulated
344	CaMKII	-0.346020573	3.860398258	3.793700634	0.071276619	0.146069994	*D. simulans*	Hemocytes	NA
345	Camp	-0.285135272	5.14312205	3.262335776	0.091894975	0.178807079	*D. simulans*	Hemocytes	NA
346	CanB.CanB2.Dsim_GD15356	0.569958684	6.057272887	18.48793284	0.000695074	0.003750904	*D. simulans*	Hemocytes	Up regulated
347	Cand1	-0.174639077	7.601134504	0.924199028	0.352290499	0.493699322	*D. simulans*	Hemocytes	NA
348	CAP	2.96480496	9.448027839	54.94727651	2.83E-06	4.06E-05	*D. simulans*	Hemocytes	Up regulated
349	Cap-D2	-1.254960083	6.094477554	17.74959208	0.000824332	0.004331028	*D. simulans*	Hemocytes	Down regulated
350	Cap-H2	-1.108470457	4.306616055	12.9618652	0.002794301	0.011193728	*D. simulans*	Hemocytes	Down regulated
351	Capr	0.438106068	8.861105621	3.356531362	0.087765855	0.172490642	*D. simulans*	Hemocytes	NA
352	capu	2.532403538	7.907843769	81.92591285	2.59E-07	6.19E-06	*D. simulans*	Hemocytes	Up regulated
353	car	0.549290126	6.807868567	21.42929681	0.000366129	0.002243123	*D. simulans*	Hemocytes	Up regulated
354	CarT	0.37645234	1.313006842	0.550455361	0.470098208	0.608830848	*D. simulans*	Hemocytes	NA
355	CASK	2.16962117	6.247256904	63.2722997	1.24E-06	2.07E-05	*D. simulans*	Hemocytes	Up regulated
356	Cat	-1.193368767	7.908444582	5.065745186	0.04097776	0.095772123	*D. simulans*	Hemocytes	NA
357	Catsup	-1.013599365	7.395168496	49.42186784	5.19E-06	6.51E-05	*D. simulans*	Hemocytes	Down regulated
358	cav	-1.03627933	4.820850285	19.41326197	0.000564519	0.003178055	*D. simulans*	Hemocytes	Down regulated
359	cbc	0.188188025	5.050838315	0.745972805	0.401956247	0.543114549	*D. simulans*	Hemocytes	NA
360	Cbl	-0.070809039	3.50826684	0.059704119	0.810422348	0.881714821	*D. simulans*	Hemocytes	NA
361	Cbp20	-0.046097524	5.153677344	0.036428121	0.851307301	0.912547452	*D. simulans*	Hemocytes	NA
362	cbs	0.393964582	5.795596475	7.506384058	0.015676654	0.044967019	*D. simulans*	Hemocytes	Up regulated
363	Cbs	-0.544517272	6.383902851	2.791961565	0.116389756	0.214669917	*D. simulans*	Hemocytes	NA
364	CCDC53	0.303219502	4.452213217	1.710271208	0.21150835	0.341090354	*D. simulans*	Hemocytes	NA
365	Ccdc58	-0.086257493	2.549696702	0.040334595	0.843645719	0.907284642	*D. simulans*	Hemocytes	NA
366	Ccdc85	0.565023109	1.892720415	1.924852655	0.186486943	0.308859851	*D. simulans*	Hemocytes	NA
367	CCHa2	-1.2331905	2.849191208	1.325804199	0.268617472	0.406121285	*D. simulans*	Hemocytes	NA
368	Ccm3	0.5326331	4.747768275	6.305489114	0.024573856	0.063918684	*D. simulans*	Hemocytes	NA
369	Ccs	-0.577508257	2.53426479	1.823413117	0.197814671	0.323858594	*D. simulans*	Hemocytes	NA
370	CCT1	1.441943422	9.35000653	146.3659492	6.37E-09	4.54E-07	*D. simulans*	Hemocytes	Up regulated
371	CCT2	1.389683312	10.22628852	106.4401969	5.02E-08	1.89E-06	*D. simulans*	Hemocytes	Up regulated
372	CCT3	1.365413583	10.46931442	134.621126	1.10E-08	6.46E-07	*D. simulans*	Hemocytes	Up regulated
373	CCT4	1.499370649	10.44005869	101.0737241	6.97E-08	2.33E-06	*D. simulans*	Hemocytes	Up regulated
374	CCT5	1.557391189	10.23388612	115.6420169	2.95E-08	1.27E-06	*D. simulans*	Hemocytes	Up regulated
375	CCT6	1.385571959	10.81630783	92.18733907	1.25E-07	3.54E-06	*D. simulans*	Hemocytes	Up regulated
376	CCT8	1.23375791	10.82661164	68.42820905	7.77E-07	1.45E-05	*D. simulans*	Hemocytes	Up regulated
377	Ccz1	2.128915726	7.188615258	200.2943421	7.90E-10	1.24E-07	*D. simulans*	Hemocytes	Up regulated
378	CD98hc	2.9141044	12.21121696	214.6229924	4.96E-10	9.25E-08	*D. simulans*	Hemocytes	Up regulated
379	Cda4	-6.350457198	2.854346242	17.33931793	0.000952965	0.004815029	*D. simulans*	Hemocytes	Down regulated
380	CDase	-2.415003003	5.69026406	43.12053416	1.11E-05	0.000121562	*D. simulans*	Hemocytes	Down regulated
381	Cdc23.CG31687	-0.137809263	4.864424344	0.736601734	0.404855379	0.546891709	*D. simulans*	Hemocytes	NA
382	Cdc2rk	0.018303145	5.16374457	0.025084392	0.876363594	0.927486406	*D. simulans*	Hemocytes	NA
383	Cdc42	0.82795556	8.552702839	29.69577658	7.84E-05	0.00063057	*D. simulans*	Hemocytes	Up regulated
384	Cdc45	-0.747391528	5.177530399	24.04924884	0.000216448	0.001471344	*D. simulans*	Hemocytes	Down regulated
385	Cdc5	-0.23958923	5.29874703	1.099831457	0.311640782	0.451399073	*D. simulans*	Hemocytes	NA
386	CDC50	0.406384326	6.149567098	14.4698592	0.001857739	0.008173122	*D. simulans*	Hemocytes	Up regulated
387	Cdc6	-0.116526873	4.86962624	0.501619687	0.490131565	0.627078342	*D. simulans*	Hemocytes	NA
388	Cdc7	1.230056787	6.395838304	38.58373573	2.03E-05	0.000201095	*D. simulans*	Hemocytes	Up regulated
389	Cdep	0.063517353	6.249198953	0.026861918	0.872098358	0.924275776	*D. simulans*	Hemocytes	NA
390	CdGAPr	1.105324476	8.20121508	11.32869358	0.004477211	0.016366798	*D. simulans*	Hemocytes	Up regulated
391	cDIP	-0.675992164	3.844102769	0.55829686	0.467461746	0.606906401	*D. simulans*	Hemocytes	NA
392	Cdk1	-0.687355637	6.553646091	6.666230487	0.021396796	0.057513179	*D. simulans*	Hemocytes	NA
393	Cdk12	-0.042274531	6.94769381	0.032704295	0.859019146	0.916159724	*D. simulans*	Hemocytes	NA
394	Cdk2	-0.89735019	4.39556376	36.31438505	2.80E-05	0.000265015	*D. simulans*	Hemocytes	Down regulated
395	Cdk5	1.160560813	5.93084001	52.96899988	3.50E-06	4.83E-05	*D. simulans*	Hemocytes	Up regulated
396	Cdk7	-0.028073029	5.85557959	0.035189322	0.853825375	0.914132099	*D. simulans*	Hemocytes	NA
397	Cdk9	0.353719684	5.824070395	4.773505792	0.045948577	0.104662563	*D. simulans*	Hemocytes	NA
398	cdm	0.047202546	6.548684927	0.092860141	0.764945626	0.850745979	*D. simulans*	Hemocytes	NA
399	Cds	1.615886489	7.914314505	155.0188331	4.36E-09	3.71E-07	*D. simulans*	Hemocytes	Up regulated
400	CecC	0.495665314	2.512977923	0.152824376	0.701627355	0.802142241	*D. simulans*	Hemocytes	NA
401	Ced-12	0.553950817	7.936393885	11.07399612	0.004833448	0.017320951	*D. simulans*	Hemocytes	Up regulated
402	ced-6	-1.555852974	8.38668457	72.71999052	5.38E-07	1.07E-05	*D. simulans*	Hemocytes	Down regulated
403	Cen	0.851725426	6.328807995	63.89874399	1.17E-06	1.98E-05	*D. simulans*	Hemocytes	Up regulated
404	CenB1A	2.019598636	8.223380088	269.2384097	1.06E-10	4.41E-08	*D. simulans*	Hemocytes	Up regulated
405	Cerk	-0.256054393	6.736442271	1.347028939	0.264737413	0.40221482	*D. simulans*	Hemocytes	NA
406	cert	1.21399195	7.069171622	72.75936946	5.36E-07	1.07E-05	*D. simulans*	Hemocytes	Up regulated
407	cerv.qjt.CG42299.Dsim_qjt	0.23239756	0.579162525	0.034110184	0.856056655	0.915343919	*D. simulans*	Hemocytes	NA
408	Cfp1	-0.088495652	5.364520433	0.237265379	0.633542542	0.749985841	*D. simulans*	Hemocytes	NA
409	cg	-0.424274172	4.767047179	1.984626838	0.180196289	0.300678981	*D. simulans*	Hemocytes	NA
410	CG10031	-1.375857301	2.181626848	3.191003916	0.098591746	0.189392161	*D. simulans*	Hemocytes	NA
411	CG10038	0.121914738	4.815497997	0.34943729	0.563625255	0.692003829	*D. simulans*	Hemocytes	NA
412	CG10050	-0.068642024	4.175140607	0.083028276	0.777353591	0.859471849	*D. simulans*	Hemocytes	NA
413	CG10055	0.276400772	6.602682622	5.832659443	0.02960602	0.074333368	*D. simulans*	Hemocytes	NA
414	CG10063	0.878302481	2.876563401	1.677405495	0.215713424	0.346494613	*D. simulans*	Hemocytes	NA
415	CG10068	0.849548513	5.669728356	34.95029295	3.42E-05	0.000313174	*D. simulans*	Hemocytes	Up regulated
416	CG10073.CG10081.Dsim_GD11450	2.623807605	1.97949639	17.67095694	0.00083965	0.004389649	*D. simulans*	Hemocytes	Up regulated
417	CG10082	-0.664877538	5.943443482	5.749935078	0.030605024	0.076367788	*D. simulans*	Hemocytes	NA
418	CG10086	-0.763484798	3.034545417	0.808154271	0.383499228	0.52612703	*D. simulans*	Hemocytes	NA
419	CG10098	1.252516208	6.490000376	101.5886479	6.75E-08	2.30E-06	*D. simulans*	Hemocytes	Up regulated
420	CG10126	1.897779829	6.044203075	7.623715291	0.015447392	0.044454444	*D. simulans*	Hemocytes	Up regulated
421	CG10139	0.122439169	5.746041393	0.25887823	0.61862248	0.73778738	*D. simulans*	Hemocytes	NA
422	CG10165	-0.854700422	4.991217101	4.342814085	0.055492088	0.12110913	*D. simulans*	Hemocytes	NA
423	CG10189	-0.069919274	5.728491692	0.143715175	0.710164085	0.808866371	*D. simulans*	Hemocytes	NA
424	CG10194	-0.416627204	4.933955646	6.779930414	0.020496124	0.055644392	*D. simulans*	Hemocytes	NA
425	CG10195	-0.455025337	5.051017719	4.09314729	0.06209283	0.13117328	*D. simulans*	Hemocytes	NA
426	CG10208	-1.146803253	3.605171508	3.243753769	0.092736851	0.180112994	*D. simulans*	Hemocytes	NA
427	CG10209	-0.318637167	4.779294824	2.642927961	0.125758849	0.227976754	*D. simulans*	Hemocytes	NA
428	CG10211	-6.162348146	4.575894136	14.52062574	0.002012207	0.008650685	*D. simulans*	Hemocytes	Down regulated
429	CG10214	-0.153581699	5.374737259	0.779152045	0.391943663	0.533411461	*D. simulans*	Hemocytes	NA
430	CG10222	0.344490491	3.999341274	1.229598195	0.285718688	0.424297182	*D. simulans*	Hemocytes	NA
431	CG10232	3.306058063	7.722759077	75.72086247	4.21E-07	9.06E-06	*D. simulans*	Hemocytes	Up regulated
432	CG10237	-2.187605956	1.750520907	5.879401458	0.029058361	0.073235955	*D. simulans*	Hemocytes	NA
433	CG10254	0.431800856	5.925831757	4.271039296	0.057300917	0.124030503	*D. simulans*	Hemocytes	NA
434	CG10268	0.316959526	2.511711865	1.927903249	0.194132289	0.319216903	*D. simulans*	Hemocytes	NA
435	CG10274	-0.18470304	5.54528188	2.520655908	0.134141876	0.238650387	*D. simulans*	Hemocytes	NA
436	CG10286	-0.453540276	7.650040495	11.15800158	0.004712474	0.016944988	*D. simulans*	Hemocytes	Down regulated
437	CG10301	2.819681951	0.718063272	1.673094215	0.219506745	0.350135495	*D. simulans*	Hemocytes	NA
438	CG10321	0.211159811	6.462701703	2.264986509	0.154011562	0.267064757	*D. simulans*	Hemocytes	NA
439	CG10324	0.142406786	5.253278026	0.997331013	0.334495538	0.476091389	*D. simulans*	Hemocytes	NA
440	CG10333	-0.063484256	6.628072264	0.205373512	0.657193009	0.769521225	*D. simulans*	Hemocytes	NA
441	CG10336	-0.828944797	3.967361768	13.41227623	0.002467227	0.010114363	*D. simulans*	Hemocytes	Down regulated
442	CG10337	0.398342747	4.525748523	1.586418669	0.227934147	0.360470667	*D. simulans*	Hemocytes	NA
443	CG10338	0.128447367	5.771020722	1.482714182	0.242989315	0.378549509	*D. simulans*	Hemocytes	NA
444	CG10341	-0.414246782	6.128932371	9.296814288	0.008461498	0.027083982	*D. simulans*	Hemocytes	Down regulated
445	CG10343	0.181622317	5.249470869	0.653725369	0.431980983	0.572554924	*D. simulans*	Hemocytes	NA
446	CG10344	0.381157208	2.297805634	0.845686275	0.372971638	0.515167685	*D. simulans*	Hemocytes	NA
447	CG10347	0.460282725	7.747445064	27.98404123	0.000105085	0.000810418	*D. simulans*	Hemocytes	Up regulated
448	CG10375	0.205927522	4.890122989	0.572781856	0.461398156	0.600956858	*D. simulans*	Hemocytes	NA
449	CG10376	0.964890242	6.56115369	57.32880182	2.21E-06	3.34E-05	*D. simulans*	Hemocytes	Up regulated
450	CG10383	1.985350155	7.086101633	115.2861564	3.01E-08	1.28E-06	*D. simulans*	Hemocytes	Up regulated
451	CG10395	0.167433759	3.880897364	0.447843678	0.513981101	0.649401271	*D. simulans*	Hemocytes	NA
452	CG10413	0.863322245	8.920272649	12.33200637	0.003338595	0.01294933	*D. simulans*	Hemocytes	Up regulated
453	CG10417	0.175134759	7.505493965	3.193054823	0.095081418	0.183921701	*D. simulans*	Hemocytes	NA
454	CG10418	-0.486625843	3.689335441	2.425171468	0.141169602	0.248803759	*D. simulans*	Hemocytes	NA
455	CG10425	0.992055356	8.662393095	41.57119416	1.36E-05	0.000143427	*D. simulans*	Hemocytes	Up regulated
456	CG10433	2.047657708	5.607129377	9.652042353	0.00783633	0.025493492	*D. simulans*	Hemocytes	Up regulated
457	CG10435	0.841378975	6.121652137	66.53935887	9.19E-07	1.66E-05	*D. simulans*	Hemocytes	Up regulated
458	CG10444	1.475600402	5.247538289	24.16826755	0.000211532	0.001443508	*D. simulans*	Hemocytes	Up regulated
459	CG10445	-1.896787825	2.189533189	21.4638837	0.000363502	0.002236706	*D. simulans*	Hemocytes	Down regulated
460	CG10462	-0.407136859	5.02121464	3.109207974	0.099117511	0.190125407	*D. simulans*	Hemocytes	NA
461	CG10465	0.747217886	5.807524079	11.7458566	0.003956838	0.014845178	*D. simulans*	Hemocytes	Up regulated
462	CG10467	-2.317458945	11.3453043	112.4852778	3.52E-08	1.44E-06	*D. simulans*	Hemocytes	Down regulated
463	CG10469	-2.133171702	8.387799988	138.5388158	9.14E-09	5.62E-07	*D. simulans*	Hemocytes	Down regulated
464	CG10470	-0.05238292	5.476782509	0.066894673	0.79958488	0.875064366	*D. simulans*	Hemocytes	NA
465	CG10477	-7.872091073	4.223697272	14.3966488	0.002076959	0.008892822	*D. simulans*	Hemocytes	Down regulated
466	CG10494	-0.478438011	2.411498097	3.474266386	0.082913178	0.164300156	*D. simulans*	Hemocytes	NA
467	CG10495	-0.503143571	4.216616715	4.159458206	0.060253165	0.128431127	*D. simulans*	Hemocytes	NA
468	CG10512	0.534740873	8.978464727	12.28168627	0.003387087	0.013108498	*D. simulans*	Hemocytes	Up regulated
469	CG10513	-4.75789897	7.405360477	5.906903855	0.029606523	0.074333368	*D. simulans*	Hemocytes	NA
470	CG10514	-5.332310314	5.072642849	6.617195393	0.022565753	0.059982544	*D. simulans*	Hemocytes	NA
471	CG10543	-0.9680993	4.766319364	7.585556412	0.015235505	0.044061015	*D. simulans*	Hemocytes	Down regulated
472	CG10553.CG10560.Dsim_GD18206	-6.332344699	6.897036102	7.17947832	0.018355506	0.050987515	*D. simulans*	Hemocytes	NA
473	CG10553.CG10560.Dsim_GD18207	-6.239416152	5.158268825	5.98663509	0.028699437	0.072469857	*D. simulans*	Hemocytes	NA
474	CG10559	-1.038762714	3.187130669	10.34355714	0.00605008	0.020777455	*D. simulans*	Hemocytes	Down regulated
475	CG10562.CHKov1.Dsim_GD18204	-1.303232469	4.782489729	6.594525823	0.022043367	0.058875321	*D. simulans*	Hemocytes	NA
476	CG10565	-0.378868215	7.201263395	10.2438101	0.006242126	0.021298327	*D. simulans*	Hemocytes	Down regulated
477	CG10576	-0.364740312	9.383652632	7.251917198	0.017197922	0.048383487	*D. simulans*	Hemocytes	Down regulated
478	CG10581	-0.196915762	3.392346524	0.105913397	0.749540924	0.839097703	*D. simulans*	Hemocytes	NA
479	CG10584	-0.107476608	4.211324809	0.252877728	0.622683376	0.741092845	*D. simulans*	Hemocytes	NA
480	CG10600	-0.325247241	5.958485262	1.30849406	0.271385704	0.409250882	*D. simulans*	Hemocytes	NA
481	CG10602	-1.530200803	9.168876226	120.8237124	2.22E-08	1.02E-06	*D. simulans*	Hemocytes	Down regulated
482	CG10616	0.390849087	6.916160741	10.58300962	0.005616133	0.019671383	*D. simulans*	Hemocytes	Up regulated
483	CG10621	0.491625394	9.70441104	0.566774487	0.464166572	0.603895841	*D. simulans*	Hemocytes	NA
484	CG10631	-1.015893318	6.474021864	6.991116622	0.018937245	0.052273138	*D. simulans*	Hemocytes	NA
485	CG10646	0.237824636	5.206772252	1.849028387	0.194873331	0.32003637	*D. simulans*	Hemocytes	NA
486	CG10660	-0.078731182	5.640351912	0.323642855	0.578219934	0.703934101	*D. simulans*	Hemocytes	NA
487	CG10663	3.505185111	7.035418491	7.453638517	0.016639007	0.047137897	*D. simulans*	Hemocytes	Up regulated
488	CG10669	0.017645966	4.292737237	0.009199654	0.924914458	0.958342912	*D. simulans*	Hemocytes	NA
489	CG10672	0.720588064	6.150212354	5.79564456	0.030048251	0.075227587	*D. simulans*	Hemocytes	NA
490	CG10674	0.336283654	6.979277443	1.427886252	0.251480313	0.388346218	*D. simulans*	Hemocytes	NA
491	CG10681	0.269489658	3.774672192	0.62722606	0.441267002	0.581775414	*D. simulans*	Hemocytes	NA
492	CG10702	2.518786268	2.76811673	49.18747345	5.33E-06	6.65E-05	*D. simulans*	Hemocytes	Up regulated
493	CG10737	-0.302368206	6.818001726	1.350358712	0.264173258	0.401589031	*D. simulans*	Hemocytes	NA
494	CG1074	-0.352472855	5.533319229	7.583486348	0.015246855	0.044069678	*D. simulans*	Hemocytes	Down regulated
495	CG10747	0.267559532	5.333507838	1.294774117	0.273807059	0.411725267	*D. simulans*	Hemocytes	NA
496	CG10778	0.153053318	6.538842783	0.524320999	0.480640273	0.61868654	*D. simulans*	Hemocytes	NA
497	CG10795	0.166673299	4.721472273	0.690816147	0.419498289	0.560783953	*D. simulans*	Hemocytes	NA
498	CG10802	0.343647348	7.402816652	2.433977917	0.140502746	0.248174485	*D. simulans*	Hemocytes	NA
499	CG10803	0.653516523	5.835644824	9.982150867	0.006780123	0.022765848	*D. simulans*	Hemocytes	Up regulated
500	CG10809	1.326082782	5.390276569	66.19223386	9.48E-07	1.70E-05	*D. simulans*	Hemocytes	Up regulated
501	CG10814	2.529769945	4.989882335	1.822437806	0.199110721	0.325374551	*D. simulans*	Hemocytes	NA
502	CG10862	0.580127581	0.862059745	0.12781646	0.725908913	0.819775105	*D. simulans*	Hemocytes	NA
503	CG10863	-0.604743408	6.692528295	2.772892707	0.117539876	0.216111136	*D. simulans*	Hemocytes	NA
504	CG10866	-0.451970718	3.270022812	3.548689143	0.080011048	0.159447782	*D. simulans*	Hemocytes	NA
505	CG10877	-3.365186533	6.210618412	92.44044367	1.22E-07	3.52E-06	*D. simulans*	Hemocytes	Down regulated
506	CG10887	-0.940124902	0.770294188	0.45104218	0.512504819	0.648779199	*D. simulans*	Hemocytes	NA
507	CG10898	1.366689107	5.052250266	17.4080258	0.000893284	0.004592665	*D. simulans*	Hemocytes	Up regulated
508	CG10903	-0.351070457	4.730738244	2.620167098	0.127269627	0.230071035	*D. simulans*	Hemocytes	NA
509	CG10904	-0.077271778	4.637814935	0.099813097	0.75660113	0.843544047	*D. simulans*	Hemocytes	NA
510	CG10914	-0.330829846	4.390854122	9.136716729	0.008920578	0.028347019	*D. simulans*	Hemocytes	Down regulated
511	CG1092	-1.985135535	9.121786474	122.4288228	2.04E-08	9.45E-07	*D. simulans*	Hemocytes	Down regulated
512	CG10927	-0.364222402	3.822870512	1.682215837	0.215091249	0.345811136	*D. simulans*	Hemocytes	NA
513	CG10932	-0.863474614	8.590740223	9.556082872	0.007774493	0.025330731	*D. simulans*	Hemocytes	Down regulated
514	CG10936	-0.549810429	3.870858225	0.399397841	0.537689183	0.67031882	*D. simulans*	Hemocytes	NA
515	CG10948	-0.056260015	4.548199433	0.055234858	0.817512128	0.886590559	*D. simulans*	Hemocytes	NA
516	CG10958	-0.376081356	3.959860592	2.175452591	0.161822854	0.276698721	*D. simulans*	Hemocytes	NA
517	CG10959	0.194918674	2.79047915	0.396628042	0.53873195	0.671029761	*D. simulans*	Hemocytes	NA
518	CG10960	0.39609104	6.96064491	3.975778759	0.065514695	0.136166279	*D. simulans*	Hemocytes	NA
519	CG10962	0.226286609	5.996775859	0.018796094	0.892965845	0.938349277	*D. simulans*	Hemocytes	NA
520	CG10979	0.1846408	5.698146923	0.714797004	0.411727743	0.553076137	*D. simulans*	Hemocytes	NA
521	CG11007	-0.101064883	5.547031098	0.517764822	0.483348524	0.620315395	*D. simulans*	Hemocytes	NA
522	CG11035	0.221812169	3.731594525	0.565102819	0.464359776	0.603919581	*D. simulans*	Hemocytes	NA
523	CG1105	1.721592036	8.037909494	175.3964486	1.92E-09	2.35E-07	*D. simulans*	Hemocytes	Up regulated
524	CG11070	0.435866881	7.630345463	9.753768487	0.007293632	0.024167029	*D. simulans*	Hemocytes	Up regulated
525	CG11073	-6.889928666	3.38208304	14.7129118	0.001916325	0.008347328	*D. simulans*	Hemocytes	Down regulated
526	CG11076	-0.332239844	7.500986948	4.414255144	0.053758195	0.118402705	*D. simulans*	Hemocytes	NA
527	CG11077	-0.418806191	6.04987934	3.374384191	0.087008557	0.171257514	*D. simulans*	Hemocytes	NA
528	CG11089	-0.614844981	8.179306301	0.918869764	0.354288065	0.495458521	*D. simulans*	Hemocytes	NA
529	CG11109	0.374378674	5.824371136	7.255221194	0.017177105	0.048371346	*D. simulans*	Hemocytes	Up regulated
530	CG11110	0.310294499	3.791622763	0.99056524	0.336086875	0.477551877	*D. simulans*	Hemocytes	NA
531	CG11122	-0.463160843	5.676949762	0.816432619	0.381460425	0.523874965	*D. simulans*	Hemocytes	NA
532	CG11123	-0.501504362	6.186211581	9.521484383	0.007862353	0.025553859	*D. simulans*	Hemocytes	Down regulated
533	CG11125	-0.568293999	4.001022456	5.501052477	0.033856268	0.082566719	*D. simulans*	Hemocytes	NA
534	CG11127	-0.29409499	6.470586665	5.541889265	0.033296148	0.081467077	*D. simulans*	Hemocytes	NA
535	CG11134	-0.425868409	6.086361978	1.867699872	0.192764406	0.31716539	*D. simulans*	Hemocytes	NA
536	CG11141	0.265087867	4.092870731	1.306057545	0.271813593	0.409427956	*D. simulans*	Hemocytes	NA
537	CG11147	1.844876435	2.651495739	5.732844562	0.03081628	0.07678596	*D. simulans*	Hemocytes	NA
538	CG11151	0.001620697	6.429707861	2.63E-05	0.995975529	0.998518761	*D. simulans*	Hemocytes	NA
539	CG11158.CG5418.Dsim_GD17140	-0.496804807	6.866123377	7.79808162	0.014120516	0.041390272	*D. simulans*	Hemocytes	Down regulated
540	CG11158.CG5418.Dsim_GD22117	-1.243414178	3.596879872	9.043366338	0.010609815	0.032576702	*D. simulans*	Hemocytes	Down regulated
541	CG1116	0.428147811	5.017958229	6.28727349	0.024748289	0.064277315	*D. simulans*	Hemocytes	NA
542	CG11164	-0.698712883	4.150960661	9.90699775	0.006944369	0.023171052	*D. simulans*	Hemocytes	Down regulated
543	CG11168	0.939573298	5.495532869	21.76775468	0.000341325	0.002135814	*D. simulans*	Hemocytes	Up regulated
544	CG11178	1.950692629	7.486884684	268.316253	1.09E-10	4.41E-08	*D. simulans*	Hemocytes	Up regulated
545	CG11236	-2.215443256	2.804328521	3.132539018	0.098486547	0.189392161	*D. simulans*	Hemocytes	NA
546	CG1124	-3.107456835	3.594863649	6.525718054	0.023258315	0.061282524	*D. simulans*	Hemocytes	NA
547	CG11247	0.457271386	3.211656778	2.944033433	0.107690605	0.202664267	*D. simulans*	Hemocytes	NA
548	CG11248	0.30553304	4.758065448	5.008889879	0.041552628	0.096620002	*D. simulans*	Hemocytes	NA
549	CG11263	-0.423053837	4.409310429	2.493576452	0.136090316	0.241465327	*D. simulans*	Hemocytes	NA
550	CG11267	-0.243241573	5.152117187	0.967090103	0.341693253	0.483484954	*D. simulans*	Hemocytes	NA
551	CG1129	0.553160179	6.973814268	8.174286489	0.012369747	0.03708189	*D. simulans*	Hemocytes	Up regulated
552	CG11307	-0.242428047	1.798420906	0.545573468	0.472037422	0.611073523	*D. simulans*	Hemocytes	NA
553	CG11313	0.576088862	4.706338661	0.207749893	0.655744741	0.768166446	*D. simulans*	Hemocytes	NA
554	CG11334	-0.886507806	6.418470434	10.24465885	0.006240462	0.021298327	*D. simulans*	Hemocytes	Down regulated
555	CG11342	0.247508811	3.440975527	1.036445363	0.325502909	0.466456899	*D. simulans*	Hemocytes	NA
556	CG11357	1.132492861	6.973196927	48.29226864	5.92E-06	7.19E-05	*D. simulans*	Hemocytes	Up regulated
557	CG11370	-1.790478837	1.248465087	2.191276735	0.16040697	0.274990825	*D. simulans*	Hemocytes	NA
558	CG11377	0.19643757	4.656413753	1.208737324	0.289680243	0.428388921	*D. simulans*	Hemocytes	NA
559	CG11396	1.314790101	5.639243782	114.8010897	3.09E-08	1.29E-06	*D. simulans*	Hemocytes	Up regulated
560	CG11399	-0.541367031	5.350803606	3.722292618	0.073699479	0.149640013	*D. simulans*	Hemocytes	NA
561	CG11400	-0.158914291	4.318890048	0.025055187	0.876560839	0.927486406	*D. simulans*	Hemocytes	NA
562	CG11403	-0.795042918	5.633147242	19.25226146	0.00058507	0.003276267	*D. simulans*	Hemocytes	Down regulated
563	CG11414	0.293157548	6.868533917	3.646579939	0.076376281	0.153949134	*D. simulans*	Hemocytes	NA
564	CG1142	-0.104521564	6.177570421	0.136981546	0.716704289	0.813735498	*D. simulans*	Hemocytes	NA
565	CG11426	3.104307204	7.436125545	22.16423959	0.000347201	0.002162318	*D. simulans*	Hemocytes	Up regulated
566	CG11436	-0.556096137	5.268266619	19.70657623	0.000529162	0.003024193	*D. simulans*	Hemocytes	Down regulated
567	CG11438	-4.446415783	1.230578396	9.378181837	0.008238635	0.026515435	*D. simulans*	Hemocytes	Down regulated
568	CG11444	0.360476667	8.755952836	3.132398887	0.097980871	0.188699924	*D. simulans*	Hemocytes	NA
569	CG11447	0.098057011	4.933637066	0.143193249	0.710664636	0.808983365	*D. simulans*	Hemocytes	NA
570	CG11456	0.299254434	2.807090763	1.130734298	0.305181268	0.444704748	*D. simulans*	Hemocytes	NA
571	CG11459.Dsim_GD19566	2.143187488	3.103136976	1.616631795	0.224921829	0.357149974	*D. simulans*	Hemocytes	NA
572	CG11474	-0.674657031	6.059647171	12.89484647	0.002847096	0.0113518	*D. simulans*	Hemocytes	Down regulated
573	CG11523	0.619747301	3.389234686	7.167858287	0.017737501	0.049646417	*D. simulans*	Hemocytes	Up regulated
574	CG11537	-0.130123802	5.422269534	0.28773162	0.599893017	0.720499924	*D. simulans*	Hemocytes	NA
575	CG11539	0.489642606	4.191796997	3.778543315	0.071782885	0.146630208	*D. simulans*	Hemocytes	NA
576	CG11555	0.14618951	5.150083754	0.490847013	0.494750342	0.631761814	*D. simulans*	Hemocytes	NA
577	CG11562	0.328198182	3.2562836	1.35047272	0.264153971	0.401589031	*D. simulans*	Hemocytes	NA
578	CG11563	-0.622170228	5.624693432	6.30964066	0.024534301	0.063878795	*D. simulans*	Hemocytes	NA
579	CG11583	-0.466539656	6.008131224	6.986426864	0.018970337	0.052309737	*D. simulans*	Hemocytes	NA
580	CG11596	0.385858606	5.481802445	5.374650909	0.035661038	0.085661192	*D. simulans*	Hemocytes	NA
581	CG11601	0.05204585	3.0175759	0.013125676	0.910375226	0.949285557	*D. simulans*	Hemocytes	NA
582	CG1161	0.010027611	5.657975009	0.003915518	0.950968651	0.973105651	*D. simulans*	Hemocytes	NA
583	CG11619	-0.311036082	2.971028028	0.313502477	0.584171513	0.708391892	*D. simulans*	Hemocytes	NA
584	CG11655	-1.453437977	4.159420821	38.85679014	1.95E-05	0.000195973	*D. simulans*	Hemocytes	Down regulated
585	CG11658	-0.103650852	1.530572668	0.052882803	0.821365672	0.888942126	*D. simulans*	Hemocytes	NA
586	CG11686	2.111462655	4.164400066	9.726588806	0.007460236	0.024518843	*D. simulans*	Hemocytes	Up regulated
587	CG11696.CG11695.Dsim_GD26892	-0.152361745	3.544703864	0.537173093	0.475406206	0.613596217	*D. simulans*	Hemocytes	NA
588	CG11710	-0.06065909	5.995830135	0.316292801	0.58252118	0.707203504	*D. simulans*	Hemocytes	NA
589	CG1172	0.194047969	3.715961743	0.977089877	0.339288797	0.480727479	*D. simulans*	Hemocytes	NA
590	CG11722	0.409718229	4.254708126	2.516527706	0.134436686	0.238933126	*D. simulans*	Hemocytes	NA
591	CG11723	0.503031409	5.298342124	7.616488554	0.015067062	0.043690754	*D. simulans*	Hemocytes	Up regulated
592	CG11737	0.667594491	6.6946451	20.88363823	0.00041058	0.002461146	*D. simulans*	Hemocytes	Up regulated
593	CG11752	0.406038286	7.060447554	3.521854159	0.081043273	0.160957555	*D. simulans*	Hemocytes	NA
594	CG11753	0.39945628	4.334500621	1.736367766	0.208244415	0.336650104	*D. simulans*	Hemocytes	NA
595	CG11777	0.570341457	4.64762921	5.695366467	0.031285526	0.07773488	*D. simulans*	Hemocytes	NA
596	CG11779	0.325195104	5.965929052	5.989231299	0.027817299	0.070784493	*D. simulans*	Hemocytes	NA
597	CG11788	-0.485622952	4.475737265	8.071626201	0.012821315	0.03810278	*D. simulans*	Hemocytes	Down regulated
598	CG11790	-0.824110367	5.327373524	23.58293718	0.000237006	0.001584549	*D. simulans*	Hemocytes	Down regulated
599	CG11791	-0.115350484	3.457305059	0.099719763	0.756710982	0.843544047	*D. simulans*	Hemocytes	NA
600	CG11807	2.709411873	7.472763817	204.4598752	6.88E-10	1.14E-07	*D. simulans*	Hemocytes	Up regulated
601	CG11808	0.116327817	4.312453549	0.228146275	0.640093537	0.755398984	*D. simulans*	Hemocytes	NA
602	CG11811	0.37989583	6.553210473	8.147412711	0.012486157	0.037380521	*D. simulans*	Hemocytes	Up regulated
603	CG11825.Dsim_GD20668	0.068400259	6.84405203	0.061793548	0.807204636	0.880212117	*D. simulans*	Hemocytes	NA
604	CG11835	-5.531277696	2.202803498	11.60422557	0.004189778	0.015509529	*D. simulans*	Hemocytes	Down regulated
605	CG11837	-0.444972199	5.600212569	4.182474584	0.059629745	0.127455859	*D. simulans*	Hemocytes	NA
606	CG11858	-0.006229224	6.327521016	0.000457067	0.983237574	0.992408407	*D. simulans*	Hemocytes	NA
607	CG11883	2.638847803	4.881890839	54.35182792	3.02E-06	4.26E-05	*D. simulans*	Hemocytes	Up regulated
608	CG11885	-0.226994264	2.12192398	0.402903302	0.535580578	0.668920806	*D. simulans*	Hemocytes	NA
609	CG11889.CG11891.CG11878.Dsim_GD21199	-5.068594613	2.839034584	8.463399574	0.011629195	0.035154157	*D. simulans*	Hemocytes	Down regulated
610	CG11892	-6.133703512	7.373502513	6.409903803	0.024395563	0.063580333	*D. simulans*	Hemocytes	NA
611	CG11899	-0.905159575	3.631323713	1.655570066	0.218580539	0.349314599	*D. simulans*	Hemocytes	NA
612	CG11902	0.047545139	4.946547735	0.044988297	0.835007876	0.90056564	*D. simulans*	Hemocytes	NA
613	CG11906	-0.073541308	4.8099168	0.250130804	0.624562761	0.742187107	*D. simulans*	Hemocytes	NA
614	CG11920	-0.460133695	5.273879284	3.382378642	0.086671981	0.170850037	*D. simulans*	Hemocytes	NA
615	CG11927	0.378973494	6.171438287	8.271068346	0.011960768	0.035970953	*D. simulans*	Hemocytes	Up regulated
616	CG11929	-2.606879284	0.478586157	1.650950213	0.219177134	0.349715482	*D. simulans*	Hemocytes	NA
617	CG11964	0.134618778	7.216109685	1.218185934	0.287876667	0.426454463	*D. simulans*	Hemocytes	NA
618	CG11970	-0.385024454	6.203764825	1.56057916	0.231568341	0.36474261	*D. simulans*	Hemocytes	NA
619	CG11975	0.483907292	6.370949839	22.02710697	0.000323614	0.002037069	*D. simulans*	Hemocytes	Up regulated
620	CG11980	-0.159862773	6.616764429	1.270437538	0.278174495	0.416511627	*D. simulans*	Hemocytes	NA
621	CG11986	-0.248285721	4.203293012	1.307054457	0.27163841	0.409280952	*D. simulans*	Hemocytes	NA
622	CG11999	-0.12933446	6.328244157	0.169265671	0.686842285	0.790889484	*D. simulans*	Hemocytes	NA
623	CG12003	-1.138957954	1.384827661	4.308110574	0.056358118	0.122391549	*D. simulans*	Hemocytes	NA
624	CG12004	1.3466734	7.22445376	131.53741	1.28E-08	6.93E-07	*D. simulans*	Hemocytes	Up regulated
625	CG12007	1.306246927	7.759658942	104.225444	5.74E-08	2.07E-06	*D. simulans*	Hemocytes	Up regulated
626	CG12025	0.98723138	4.864930238	35.83848634	3.00E-05	0.00027952	*D. simulans*	Hemocytes	Up regulated
627	CG12054	0.137819601	3.650143908	0.166001643	0.689701323	0.793494979	*D. simulans*	Hemocytes	NA
628	CG12056	-1.494438471	3.707159252	27.18659075	0.00012095	0.00090627	*D. simulans*	Hemocytes	Down regulated
629	CG12065	0.764647551	8.433703441	26.33232985	0.000141057	0.001023489	*D. simulans*	Hemocytes	Up regulated
630	CG12075	-7.461035523	3.983997612	19.21535957	0.000670241	0.003656116	*D. simulans*	Hemocytes	Down regulated
631	CG1208	3.980794323	12.99512104	61.32609272	1.49E-06	2.42E-05	*D. simulans*	Hemocytes	Up regulated
632	CG12084	-0.647612134	5.252457996	11.96160958	0.003715135	0.014190686	*D. simulans*	Hemocytes	Down regulated
633	CG12091	0.318290236	5.801226278	5.944407611	0.028316198	0.071708086	*D. simulans*	Hemocytes	NA
634	CG12096	0.216849959	6.318965606	4.256985241	0.0576632	0.124610151	*D. simulans*	Hemocytes	NA
635	CG12099	-0.060643258	7.243740463	0.161915685	0.693327265	0.795757468	*D. simulans*	Hemocytes	NA
636	CG12104	0.291252933	5.376451633	4.394481792	0.054231624	0.119146946	*D. simulans*	Hemocytes	NA
637	CG12106	-0.353281881	3.008054626	1.181892787	0.294889752	0.434024398	*D. simulans*	Hemocytes	NA
638	CG12107	-0.015912251	5.931874329	0.008593041	0.927424354	0.959812334	*D. simulans*	Hemocytes	NA
639	CG12112	2.070490454	5.447483146	68.46859156	7.74E-07	1.45E-05	*D. simulans*	Hemocytes	Up regulated
640	CG12116	-1.535149298	8.496222379	1.337008124	0.267512742	0.40491527	*D. simulans*	Hemocytes	NA
641	CG12123	-0.1691624	5.441678893	0.412217	0.530966966	0.664852031	*D. simulans*	Hemocytes	NA
642	CG12128	-0.539733622	5.129867251	9.70490036	0.007409239	0.024457906	*D. simulans*	Hemocytes	Down regulated
643	CG12129	-0.141985352	5.488070533	0.483844441	0.497793862	0.634266334	*D. simulans*	Hemocytes	NA
644	CG12133	5.169116459	4.284619029	103.7845575	5.89E-08	2.11E-06	*D. simulans*	Hemocytes	Up regulated
645	CG12134	-0.342630784	5.599715373	3.088349303	0.100153449	0.191624752	*D. simulans*	Hemocytes	NA
646	CG12155	-0.273266855	5.044068473	1.983956952	0.180265289	0.300678981	*D. simulans*	Hemocytes	NA
647	CG12159	-0.554945462	4.84615053	10.48962098	0.005780978	0.020101952	*D. simulans*	Hemocytes	Down regulated
648	CG12163	-0.143026211	8.131218818	0.72702642	0.407851214	0.549110555	*D. simulans*	Hemocytes	NA
649	CG12170	0.405812303	6.439793738	2.805767429	0.115565608	0.213672829	*D. simulans*	Hemocytes	NA
650	CG12171.CG31549.Dsim_GD19803	-0.321263206	7.867461046	3.745389063	0.07290525	0.14848463	*D. simulans*	Hemocytes	NA
651	CG12171.CG31549.Dsim_GD27233	0.155231067	7.367441318	0.436764936	0.51915489	0.654370859	*D. simulans*	Hemocytes	NA
652	CG12173	0.028351101	6.511093041	0.014723737	0.905102921	0.945275687	*D. simulans*	Hemocytes	NA
653	CG12177	-1.179226436	6.053320694	29.78194935	7.73E-05	0.000623442	*D. simulans*	Hemocytes	Down regulated
654	CG12184.CG12179	-1.291930795	4.639229731	14.320106	0.001932538	0.008392953	*D. simulans*	Hemocytes	Down regulated
655	CG12204	0.221183857	5.528747438	1.33259634	0.267201481	0.40490888	*D. simulans*	Hemocytes	NA
656	CG12206	-5.515708011	3.766955436	34.90911929	3.66E-05	0.000331331	*D. simulans*	Hemocytes	Down regulated
657	CG12213	-0.380873917	4.932005564	4.147789756	0.060572159	0.12888191	*D. simulans*	Hemocytes	NA
658	CG12219	0.006706693	4.729080073	0.00213089	0.963817565	0.980613905	*D. simulans*	Hemocytes	NA
659	CG12236	-0.067806131	3.163668094	0.04213897	0.840237723	0.904267685	*D. simulans*	Hemocytes	NA
660	CG12237	-0.288417791	6.073226195	3.216123406	0.094005881	0.182175247	*D. simulans*	Hemocytes	NA
661	CG12241	0.288746408	6.114288181	9.407585134	0.008159767	0.026341967	*D. simulans*	Hemocytes	Up regulated
662	CG12259	0.153205119	5.586207013	1.058058432	0.320680444	0.46200725	*D. simulans*	Hemocytes	NA
663	CG1227	-0.005972239	4.238039259	0.000551933	0.981580301	0.992112682	*D. simulans*	Hemocytes	NA
664	CG12279	-0.207984397	6.485029102	0.893056518	0.36028705	0.50171969	*D. simulans*	Hemocytes	NA
665	CG12290	0.354172714	4.077061302	0.748807365	0.401085618	0.542354943	*D. simulans*	Hemocytes	NA
666	CG12301	-0.74947336	5.742064529	23.65927768	0.000233493	0.001565027	*D. simulans*	Hemocytes	Down regulated
667	CG12316	-0.50958469	5.187681783	3.564030289	0.079427995	0.158560119	*D. simulans*	Hemocytes	NA
668	CG12320	-0.147189559	3.850431162	0.541728002	0.473574509	0.612430874	*D. simulans*	Hemocytes	NA
669	CG12321	0.566631431	6.954573803	7.240625482	0.017269288	0.048532496	*D. simulans*	Hemocytes	Up regulated
670	CG12325	-0.6532389	5.171435574	10.45008418	0.005852437	0.020256958	*D. simulans*	Hemocytes	Down regulated
671	CG1233	0.260763937	6.152391866	2.366941607	0.145678725	0.255470503	*D. simulans*	Hemocytes	NA
672	CG12338	0.318538719	6.023552453	1.362255921	0.262170666	0.399235065	*D. simulans*	Hemocytes	NA
673	CG1234	-0.448279162	5.850995841	7.61514284	0.015074346	0.043690754	*D. simulans*	Hemocytes	Down regulated
674	CG12341	0.554534759	4.945605088	9.558924289	0.007767328	0.025325119	*D. simulans*	Hemocytes	Up regulated
675	CG12343	0.19694634	5.708819393	1.229711494	0.285697375	0.424297182	*D. simulans*	Hemocytes	NA
676	CG12375	0.292668454	6.22725736	4.377672028	0.054637967	0.119641043	*D. simulans*	Hemocytes	NA
677	CG1239	0.018140901	4.062241472	0.002977611	0.95723527	0.976865167	*D. simulans*	Hemocytes	NA
678	CG12391	-0.129385678	6.114570474	0.602197347	0.450338539	0.590084073	*D. simulans*	Hemocytes	NA
679	CG12470	1.729661601	4.531534341	55.4517747	2.69E-06	3.95E-05	*D. simulans*	Hemocytes	Up regulated
680	CG12477	-0.432552395	1.29380124	0.072519468	0.791551229	0.869157521	*D. simulans*	Hemocytes	NA
681	CG12493	-0.646839751	1.63073744	0.085060634	0.775663138	0.858682697	*D. simulans*	Hemocytes	NA
682	CG12499	-1.006260493	6.489509388	11.63938729	0.00408273	0.01519859	*D. simulans*	Hemocytes	Down regulated
683	CG12531	2.073837781	3.3230853	5.363612305	0.036065326	0.086433227	*D. simulans*	Hemocytes	NA
684	CG12547	0.504029553	5.407182994	12.6282065	0.003068782	0.012107572	*D. simulans*	Hemocytes	Up regulated
685	CG12560	-0.019959655	5.270581041	0.003311811	0.954901853	0.975370376	*D. simulans*	Hemocytes	NA
686	CG12567	0.054919811	5.009605346	0.167042588	0.691078859	0.794213721	*D. simulans*	Hemocytes	NA
687	CG12576	0.574540945	7.240604695	23.68344868	0.000232393	0.001559636	*D. simulans*	Hemocytes	Up regulated
688	CG12643	-1.24751764	4.747901099	23.68611137	0.000232272	0.001559636	*D. simulans*	Hemocytes	Down regulated
689	CG1265	-0.889471319	4.303650137	8.975987708	0.009410561	0.029655788	*D. simulans*	Hemocytes	Down regulated
690	CG12659	-0.534457396	1.835399777	2.937670598	0.10803843	0.203099638	*D. simulans*	Hemocytes	NA
691	CG12674	0.013439151	0.283326253	4.17E-05	0.994948631	0.998165467	*D. simulans*	Hemocytes	NA
692	CG12702	-1.03844347	6.26260263	14.03734545	0.002083375	0.008913058	*D. simulans*	Hemocytes	Down regulated
693	CG1271	-0.158607564	5.48115532	0.882381874	0.363089263	0.504527508	*D. simulans*	Hemocytes	NA
694	CG12717.Dsim_GD15918	-0.550191543	3.610044026	3.743624777	0.072965559	0.148550105	*D. simulans*	Hemocytes	NA
695	CG12728.CG32756	-0.406875411	3.962251916	2.54422859	0.132473602	0.236640112	*D. simulans*	Hemocytes	NA
696	CG12744	-1.472996682	2.420148041	6.940897865	0.019295106	0.053066572	*D. simulans*	Hemocytes	NA
697	CG12773	0.621445196	6.748298367	10.22823694	0.006272737	0.021361323	*D. simulans*	Hemocytes	Up regulated
698	CG12795	0.466978462	4.429768797	4.118306072	0.06138713	0.130099282	*D. simulans*	Hemocytes	NA
699	CG12811	-1.025332039	5.671104757	6.588872882	0.022035846	0.058875321	*D. simulans*	Hemocytes	NA
700	CG12818	0.322670944	3.627617204	0.788547244	0.389177525	0.530673903	*D. simulans*	Hemocytes	NA
701	CG12822	-0.139798922	1.481010364	0.128942561	0.724758122	0.819748599	*D. simulans*	Hemocytes	NA
702	CG12825	-1.507719895	3.071004124	2.117337718	0.167556227	0.284656715	*D. simulans*	Hemocytes	NA
703	CG12868	0.316445729	4.391107459	0.91890137	0.353632383	0.494803931	*D. simulans*	Hemocytes	NA
704	CG12880	4.253932322	3.967447021	11.35651596	0.005844346	0.020242235	*D. simulans*	Hemocytes	Up regulated
705	CG12883.Dsim_GD21346	-0.43313173	3.137053985	2.518910906	0.134266396	0.238720141	*D. simulans*	Hemocytes	NA
706	CG12895	-0.073436753	4.567004102	0.061071839	0.808309422	0.880593185	*D. simulans*	Hemocytes	NA
707	CG12926	-0.1627706	2.796217595	0.02279804	0.88211062	0.931558262	*D. simulans*	Hemocytes	NA
708	CG12929	0.027657557	4.266441316	0.007698931	0.93129287	0.962117096	*D. simulans*	Hemocytes	NA
709	CG12935	0.139146232	4.30521761	0.409034218	0.532535153	0.666079247	*D. simulans*	Hemocytes	NA
710	CG12942	-0.311069184	4.328074056	5.263615372	0.037339717	0.088924156	*D. simulans*	Hemocytes	NA
711	CG12945	-0.113358122	5.002526525	0.421788868	0.526302413	0.660538955	*D. simulans*	Hemocytes	NA
712	CG12975	-0.380154417	4.601008211	1.88874605	0.190421973	0.314389956	*D. simulans*	Hemocytes	NA
713	CG12991	3.643839903	7.781427824	99.84322361	7.53E-08	2.42E-06	*D. simulans*	Hemocytes	Up regulated
714	CG13004	-1.055176105	3.104098341	8.95052388	0.009491	0.02985392	*D. simulans*	Hemocytes	Down regulated
715	CG13005	0.223207325	2.950584439	0.767616549	0.395381067	0.536981238	*D. simulans*	Hemocytes	NA
716	CG13010	3.692117515	1.904159927	32.4280857	5.03E-05	0.000433739	*D. simulans*	Hemocytes	Up regulated
717	CG13014	-0.003470835	4.984974301	0.000303261	0.986345779	0.9932638	*D. simulans*	Hemocytes	NA
718	CG13016	-0.528309787	4.907860139	12.62299977	0.003073303	0.012114194	*D. simulans*	Hemocytes	Down regulated
719	CG13018	0.606642567	3.79340119	2.396089922	0.143399687	0.25224108	*D. simulans*	Hemocytes	NA
720	CG13046	-7.110012406	1.26038564	10.09521302	0.006541368	0.022119049	*D. simulans*	Hemocytes	Down regulated
721	CG1307	-0.376425535	6.560233538	4.684383535	0.047753943	0.10778864	*D. simulans*	Hemocytes	NA
722	CG13074	2.052377129	1.442367742	14.41699966	0.001883756	0.0082669	*D. simulans*	Hemocytes	Up regulated
723	CG13096	-0.525151988	6.829552512	8.133724957	0.012545934	0.037474407	*D. simulans*	Hemocytes	Down regulated
724	CG13116	2.612569793	4.357057058	24.05252418	0.000216311	0.001471344	*D. simulans*	Hemocytes	Up regulated
725	CG13117	3.022445411	11.79452142	100.6822197	7.15E-08	2.35E-06	*D. simulans*	Hemocytes	Up regulated
726	CG13123	-0.353090121	3.186771572	1.192101389	0.292893598	0.431472203	*D. simulans*	Hemocytes	NA
727	CG13124	2.235798607	7.862025264	63.81106215	1.18E-06	1.99E-05	*D. simulans*	Hemocytes	Up regulated
728	CG13126	0.00339816	4.327429757	0.000342608	0.985487096	0.9932638	*D. simulans*	Hemocytes	NA
729	CG13151	-0.543265899	4.716399644	13.72665809	0.002264882	0.009489479	*D. simulans*	Hemocytes	Down regulated
730	CG1316	-0.039354509	4.410466724	0.029630763	0.865734089	0.920344079	*D. simulans*	Hemocytes	NA
731	CG1317	0.107348988	6.052616856	0.164823172	0.69074169	0.794172278	*D. simulans*	Hemocytes	NA
732	CG13175	-0.252492428	3.703939192	1.038841467	0.324963238	0.466316943	*D. simulans*	Hemocytes	NA
733	CG13185	-1.245577848	7.333172971	5.658901049	0.032117917	0.079317421	*D. simulans*	Hemocytes	NA
734	CG13192	-0.441897273	5.216657828	11.8735942	0.003811632	0.014444222	*D. simulans*	Hemocytes	Down regulated
735	CG13197	-0.227946469	4.260438249	1.274773169	0.277389548	0.415690303	*D. simulans*	Hemocytes	NA
736	CG13220	0.160211522	6.961786705	0.448597228	0.513632602	0.649401271	*D. simulans*	Hemocytes	NA
737	CG13252	0.401124963	5.073899753	0.430054542	0.52258263	0.657434622	*D. simulans*	Hemocytes	NA
738	CG13315	-1.161945936	7.758234557	1.997799514	0.180053839	0.300678981	*D. simulans*	Hemocytes	NA
739	CG13359	-1.363665506	2.050149835	18.9946739	0.000619754	0.003441264	*D. simulans*	Hemocytes	Down regulated
740	CG13360	-0.5406871	5.578806914	0.192700741	0.667586521	0.777034179	*D. simulans*	Hemocytes	NA
741	CG13365	-0.112286214	5.838879866	0.225661138	0.641906929	0.756830365	*D. simulans*	Hemocytes	NA
742	CG13366	-0.806328981	5.255221008	7.56347003	0.015357111	0.044325212	*D. simulans*	Hemocytes	Down regulated
743	CG13367	-0.222413358	5.051302567	2.391966872	0.143719369	0.252538199	*D. simulans*	Hemocytes	NA
744	CG13369	0.595692397	7.933314111	16.55095191	0.00109734	0.005368038	*D. simulans*	Hemocytes	Up regulated
745	CG13373.CG3176.CG32817.Dsim_GD16505	-0.283260859	3.337462726	0.680187805	0.423016153	0.564199799	*D. simulans*	Hemocytes	NA
746	CG13373.CG3176.CG32817.Dsim_GD16506	-1.175183065	1.357274079	3.789357559	0.071421246	0.146139283	*D. simulans*	Hemocytes	NA
747	CG13377	-4.575746397	3.358825684	16.67000836	0.001116557	0.005438446	*D. simulans*	Hemocytes	Down regulated
748	CG13384	-1.874994559	4.586698069	57.14199012	2.26E-06	3.37E-05	*D. simulans*	Hemocytes	Down regulated
749	CG13392	0.246505396	4.364462166	0.800765669	0.385624217	0.527943874	*D. simulans*	Hemocytes	NA
750	CG13398	0.600086387	4.674307952	8.749824062	0.010153483	0.031448457	*D. simulans*	Hemocytes	Up regulated
751	CG1344	0.001932763	7.063116033	0.000298508	0.986453194	0.9932638	*D. simulans*	Hemocytes	NA
752	CG13484	0.266248152	4.33898569	1.344744655	0.265125369	0.402572343	*D. simulans*	Hemocytes	NA
753	CG13506	3.735690147	7.58654785	130.3013291	1.36E-08	7.22E-07	*D. simulans*	Hemocytes	Up regulated
754	CG13531	0.076578738	6.518717908	0.065292984	0.801942869	0.876553799	*D. simulans*	Hemocytes	NA
755	CG13551	-0.495517486	7.509631715	7.423326263	0.016155408	0.046064745	*D. simulans*	Hemocytes	Down regulated
756	CG13566	-1.763080455	2.057424735	1.161046305	0.299024607	0.438154111	*D. simulans*	Hemocytes	NA
757	CG13585	0.317737795	7.375590955	1.166979922	0.297839585	0.437024704	*D. simulans*	Hemocytes	NA
758	CG13594	4.142246328	1.562686256	23.70412256	0.000231457	0.001559305	*D. simulans*	Hemocytes	Up regulated
759	CG13599	-0.307848889	2.884108486	0.749065558	0.401006458	0.542354943	*D. simulans*	Hemocytes	NA
760	CG13603	0.266054964	4.826812184	0.931137208	0.350544253	0.492166961	*D. simulans*	Hemocytes	NA
761	CG13604	-1.42097665	4.905329828	37.50990801	2.36E-05	0.00022823	*D. simulans*	Hemocytes	Down regulated
762	CG13605	0.190739981	7.246537328	3.714551774	0.073967969	0.150069629	*D. simulans*	Hemocytes	NA
763	CG13607	-0.913801117	6.975469981	0.411668266	0.531812044	0.665395762	*D. simulans*	Hemocytes	NA
764	CG13609	-0.051947038	2.176412941	0.030022235	0.86485944	0.919970467	*D. simulans*	Hemocytes	NA
765	CG13623	0.699210112	5.077364321	4.021535426	0.064154734	0.134391391	*D. simulans*	Hemocytes	NA
766	CG13641	-0.471808599	5.192548185	0.100808671	0.755693719	0.843446373	*D. simulans*	Hemocytes	NA
767	CG13654	1.240332679	5.425691851	12.36417978	0.003308008	0.012870451	*D. simulans*	Hemocytes	Up regulated
768	CG13658.CG11893.CG31104.CG31300.CG31436.Dsim_GD21207	-1.07169702	2.789104445	6.12956606	0.026320206	0.067627416	*D. simulans*	Hemocytes	NA
769	CG13658.CG11893.CG31104.CG31300.CG31436.Dsim_GD21209	-1.233524738	3.516274385	5.770820255	0.03034915	0.075872875	*D. simulans*	Hemocytes	NA
770	CG13658.CG11893.CG31104.CG31300.CG31436.Dsim_GD21212	0.003566852	4.565210923	0.000336212	0.985623183	0.9932638	*D. simulans*	Hemocytes	NA
771	CG13663	0.152058022	5.529107482	0.271757991	0.610104211	0.729773178	*D. simulans*	Hemocytes	NA
772	CG13667	0.305127454	4.763054735	3.567293598	0.079304626	0.158459053	*D. simulans*	Hemocytes	NA
773	CG13676	-7.99741058	4.43168182	18.44123098	0.000793762	0.004212371	*D. simulans*	Hemocytes	Down regulated
774	CG13689	0.11030234	2.935542104	0.111431273	0.743347144	0.833933684	*D. simulans*	Hemocytes	NA
775	CG13690	-0.543265781	4.366990452	3.982419322	0.065315222	0.13585217	*D. simulans*	Hemocytes	NA
776	CG13707	2.815927065	3.335578105	26.62225121	0.000133834	0.000981882	*D. simulans*	Hemocytes	Up regulated
777	CG13708	1.46868477	1.137144959	12.83877933	0.002892144	0.011505322	*D. simulans*	Hemocytes	Up regulated
778	CG1371	-0.249700685	8.38026766	1.417808606	0.25308361	0.390241462	*D. simulans*	Hemocytes	NA
779	CG13742	-0.767547079	3.147359861	4.12602097	0.061172633	0.1296968	*D. simulans*	Hemocytes	NA
780	CG13748	-8.145135893	0.824094146	9.834671509	0.010158895	0.031448457	*D. simulans*	Hemocytes	Down regulated
781	BaraB	1.300714294	4.95162469	1.337458173	0.267435879	0.40491527	*D. simulans*	Hemocytes	NA
782	CG13751	1.447058297	7.077750937	28.23593796	0.000100578	0.000782519	*D. simulans*	Hemocytes	Up regulated
783	CG13766	0.731681868	4.571242649	19.61799422	0.000539566	0.003070347	*D. simulans*	Hemocytes	Up regulated
784	CG13775	-1.004989619	2.43237716	17.93540083	0.000789389	0.004197606	*D. simulans*	Hemocytes	Down regulated
785	CG13784	1.152683157	5.726112486	13.64690475	0.002314353	0.009643139	*D. simulans*	Hemocytes	Up regulated
786	CG13807	0.047721302	4.182956226	0.026007326	0.874130267	0.925353634	*D. simulans*	Hemocytes	NA
787	CG13868	1.178844112	7.601805907	42.70710866	1.17E-05	0.000126582	*D. simulans*	Hemocytes	Up regulated
788	CG13877	1.094287917	3.827370088	3.530991894	0.080690008	0.160497659	*D. simulans*	Hemocytes	NA
789	CG13884	0.261801015	2.909703292	1.267603199	0.27868927	0.417116672	*D. simulans*	Hemocytes	NA
790	CG13887	0.561660559	8.173211279	7.907605981	0.013582878	0.040005404	*D. simulans*	Hemocytes	Up regulated
791	CG13893	1.646898212	6.408139569	26.51933409	0.000136349	0.000996175	*D. simulans*	Hemocytes	Up regulated
792	CG13895	-0.045501661	4.946223177	0.083896371	0.776226793	0.858946158	*D. simulans*	Hemocytes	NA
793	CG13901	-0.007679023	5.126381848	0.001079155	0.97424624	0.987158839	*D. simulans*	Hemocytes	NA
794	CG13912	-2.763882053	4.872222766	2.60580727	0.12947504	0.232940258	*D. simulans*	Hemocytes	NA
795	CG13919	-0.387617369	3.166161669	2.410108236	0.142319321	0.250578911	*D. simulans*	Hemocytes	NA
796	CG13926	0.271190908	4.736449649	1.960683816	0.182683325	0.30370455	*D. simulans*	Hemocytes	NA
797	CG13962	1.055617492	5.908073949	0.946877835	0.347541409	0.489527619	*D. simulans*	Hemocytes	NA
798	CG13994	0.304838596	4.992561938	1.031523657	0.326615405	0.467796976	*D. simulans*	Hemocytes	NA
799	CG14005	-0.228651155	3.692618098	1.331672166	0.267360313	0.40491527	*D. simulans*	Hemocytes	NA
800	CG14036	-0.088756823	2.098155164	0.034380295	0.855494765	0.915176412	*D. simulans*	Hemocytes	NA
801	CG14043	1.2943027	7.441324641	91.5661033	1.30E-07	3.65E-06	*D. simulans*	Hemocytes	Up regulated
802	CG14050	-0.339237877	1.883771541	0.974095805	0.340006167	0.481614536	*D. simulans*	Hemocytes	NA
803	CG1407	0.680401209	3.927313327	21.51979787	0.000359301	0.002216737	*D. simulans*	Hemocytes	Up regulated
804	CG14073	-0.010879506	6.748562192	0.00070091	0.979243264	0.99088974	*D. simulans*	Hemocytes	NA
805	CG14100	0.193180343	5.356817032	1.449823211	0.248036594	0.384821481	*D. simulans*	Hemocytes	NA
806	CG14102	0.38140849	3.545346097	3.120913911	0.098541801	0.189392161	*D. simulans*	Hemocytes	NA
807	CG14104	-0.914453071	2.45054595	4.947675796	0.042646503	0.098623545	*D. simulans*	Hemocytes	NA
808	CG14105	0.699486255	4.225398533	1.236580069	0.284631447	0.423295992	*D. simulans*	Hemocytes	NA
809	CG14106	4.451477842	5.307805351	192.9819996	1.01E-09	1.53E-07	*D. simulans*	Hemocytes	Up regulated
810	CG14109	1.745665384	7.306208962	11.8472474	0.003902663	0.014715189	*D. simulans*	Hemocytes	Up regulated
811	CG14130	0.29728627	4.890589512	1.096912363	0.312260782	0.452138256	*D. simulans*	Hemocytes	NA
812	CG14135	0.571367724	3.128255041	3.573923498	0.079054685	0.158079403	*D. simulans*	Hemocytes	NA
813	CG1416	-0.275144221	7.470709149	3.773044595	0.071967603	0.146858454	*D. simulans*	Hemocytes	NA
814	CG1418	0.400878762	5.457189965	4.686423251	0.047711703	0.10778864	*D. simulans*	Hemocytes	NA
815	CG14182	0.44959615	4.441446097	5.655609079	0.031792443	0.078780127	*D. simulans*	Hemocytes	NA
816	CG14184	0.691255151	4.183330641	7.023991407	0.018707141	0.051746287	*D. simulans*	Hemocytes	NA
817	CG14194	0.265276267	5.486170438	3.03420724	0.102903985	0.195892646	*D. simulans*	Hemocytes	NA
818	CG14196	-1.152567361	3.854069211	0.556556628	0.468377632	0.60764683	*D. simulans*	Hemocytes	NA
819	CG14200	-0.741221381	5.323195478	6.099470195	0.026633211	0.068214859	*D. simulans*	Hemocytes	NA
820	CG14210	-0.299062062	5.5612589	1.201484978	0.291075109	0.429728856	*D. simulans*	Hemocytes	NA
821	CG14227	2.043392375	1.857076484	40.19278587	1.63E-05	0.000166205	*D. simulans*	Hemocytes	Up regulated
822	CG14229	1.421338019	5.931873159	49.25413583	5.29E-06	6.62E-05	*D. simulans*	Hemocytes	Up regulated
823	CG14230	-0.525321918	6.202666556	8.919673382	0.009589518	0.030056272	*D. simulans*	Hemocytes	Down regulated
824	CG14231	0.296227612	5.738064133	2.779136997	0.117161741	0.215641376	*D. simulans*	Hemocytes	NA
825	CG14245	2.057401227	2.671863992	0.84892755	0.375667101	0.518027103	*D. simulans*	Hemocytes	NA
826	CG14252	-0.68659776	2.974714959	7.144757912	0.017889198	0.049928848	*D. simulans*	Hemocytes	Down regulated
827	CG14258	-9.644251439	4.641157618	21.00940427	0.000460098	0.002699684	*D. simulans*	Hemocytes	Down regulated
828	CG14270	0.798043511	6.640959763	17.77315358	0.000819805	0.004311535	*D. simulans*	Hemocytes	Up regulated
829	CG14274	4.025374029	1.245736618	27.9938094	0.000104906	0.000810222	*D. simulans*	Hemocytes	Up regulated
830	CG14292	-4.351295223	6.58150902	3.031311671	0.104281767	0.197872777	*D. simulans*	Hemocytes	NA
831	CG14304	-10.69370219	2.569259926	15.78945571	0.001898351	0.008305949	*D. simulans*	Hemocytes	Down regulated
832	CG14322	0.00422325	4.63726518	0.000254029	0.987503033	0.993530136	*D. simulans*	Hemocytes	NA
833	CG1434	-0.039250608	5.704840806	0.160165394	0.694896901	0.796692274	*D. simulans*	Hemocytes	NA
834	CG14341	0.029847449	3.532434869	0.012242408	0.91342971	0.950811398	*D. simulans*	Hemocytes	NA
835	CG14346	-0.116207853	2.043345419	0.014467897	0.906193381	0.946193604	*D. simulans*	Hemocytes	NA
836	CG1440	0.005898681	6.835328949	0.001253904	0.972240142	0.985897579	*D. simulans*	Hemocytes	NA
837	CG14407	0.582672146	5.214917494	5.903595258	0.028779529	0.072637328	*D. simulans*	Hemocytes	NA
838	CG14408	-0.044388518	4.293384289	0.068187515	0.797703539	0.874275123	*D. simulans*	Hemocytes	NA
839	CG14411	0.629805404	7.338529864	15.8950329	0.001289885	0.006080556	*D. simulans*	Hemocytes	Up regulated
840	CG14431	-0.318856913	1.184591328	0.415151207	0.529528897	0.663640992	*D. simulans*	Hemocytes	NA
841	CG14434	-0.211354829	6.221802848	0.559894042	0.466386851	0.605659931	*D. simulans*	Hemocytes	NA
842	CG14440	0.305626211	3.674843968	1.292912522	0.274137848	0.4121052	*D. simulans*	Hemocytes	NA
843	CG14442	-0.357140558	5.36193991	3.457913283	0.083567634	0.165472698	*D. simulans*	Hemocytes	NA
844	CG14443	-1.18391727	1.572931891	2.555389314	0.13169263	0.235644037	*D. simulans*	Hemocytes	NA
845	CG14450	0.63778929	3.814803702	9.606569127	0.007648307	0.02504334	*D. simulans*	Hemocytes	Up regulated
846	CG14478	0.272194404	5.226444131	0.426524249	0.524022843	0.658618178	*D. simulans*	Hemocytes	NA
847	CG14480	0.122299209	5.810465317	0.301425208	0.591429032	0.71391033	*D. simulans*	Hemocytes	NA
848	CG14483	0.274355033	6.60738842	0.931574983	0.350434493	0.492157069	*D. simulans*	Hemocytes	NA
849	CG14544	-0.480978777	4.437886938	7.34559187	0.016618857	0.04712162	*D. simulans*	Hemocytes	Down regulated
850	CG14567	-1.574175774	2.279501538	1.189897539	0.293654256	0.432447292	*D. simulans*	Hemocytes	NA
851	CG14572	-1.918122371	3.747359657	2.912015516	0.110490023	0.206094367	*D. simulans*	Hemocytes	NA
852	CG14606	-4.066065047	1.425475798	2.813148038	0.118788863	0.218027576	*D. simulans*	Hemocytes	NA
853	CG1461	-5.728668507	2.957573066	18.71479424	0.000687367	0.003726475	*D. simulans*	Hemocytes	Down regulated
854	CG14613	-0.165797276	3.995897402	1.543089644	0.234071248	0.367259379	*D. simulans*	Hemocytes	NA
855	CG14615	-0.265362053	6.353516535	1.905045631	0.188632659	0.31182616	*D. simulans*	Hemocytes	NA
856	CG14621	0.255327553	3.655251334	1.992256336	0.179412788	0.299845012	*D. simulans*	Hemocytes	NA
857	CG14629	-1.855357451	10.921016	100.838645	7.08E-08	2.35E-06	*D. simulans*	Hemocytes	Down regulated
858	CG1463	-0.779097185	3.094568571	5.570277531	0.032913141	0.080752008	*D. simulans*	Hemocytes	NA
859	CG14630	-0.949355575	4.513173867	38.35466721	2.09E-05	0.00020612	*D. simulans*	Hemocytes	Down regulated
860	CG14641	0.151083554	6.753145914	1.913508055	0.187712102	0.310596405	*D. simulans*	Hemocytes	NA
861	CG14646	-0.343837758	4.740858552	4.878285093	0.043927572	0.101010436	*D. simulans*	Hemocytes	NA
862	CG14647	0.656834403	5.638231995	8.29646726	0.011856037	0.035739617	*D. simulans*	Hemocytes	Up regulated
863	CG14650	-0.638041344	6.50945737	5.721659282	0.030955462	0.077023613	*D. simulans*	Hemocytes	NA
864	CG14667	-0.467891469	3.085277749	4.214076171	0.058786163	0.126158262	*D. simulans*	Hemocytes	NA
865	CG14671	0.353532074	5.801180912	1.466211298	0.245504617	0.381791525	*D. simulans*	Hemocytes	NA
866	CG1468	-0.668678226	6.319009027	0.260861787	0.617735649	0.737349134	*D. simulans*	Hemocytes	NA
867	CG14688	-0.657746264	8.531123649	8.408561491	0.011406279	0.034579379	*D. simulans*	Hemocytes	Down regulated
868	CG14689	8.917674249	3.171944757	87.90264139	1.68E-07	4.43E-06	*D. simulans*	Hemocytes	Up regulated
869	CG14695	-0.564775327	2.32480066	1.362852489	0.262070785	0.399198208	*D. simulans*	Hemocytes	NA
870	CG14696	-1.405898639	2.924292252	9.312714615	0.008417407	0.026975592	*D. simulans*	Hemocytes	Down regulated
871	CG14710	0.071394666	4.520725758	0.2549865	0.621249348	0.740083629	*D. simulans*	Hemocytes	NA
872	CG14711	-0.217939719	4.206379611	0.994456504	0.335170315	0.476684662	*D. simulans*	Hemocytes	NA
873	CG14712	-0.582834155	5.521300208	3.20070797	0.094722969	0.183430125	*D. simulans*	Hemocytes	NA
874	CG14715	-0.625146765	8.323940152	8.173683277	0.012372346	0.03708189	*D. simulans*	Hemocytes	Down regulated
875	CG14721	-0.293971182	5.384428112	1.551975869	0.232795147	0.36608453	*D. simulans*	Hemocytes	NA
876	CG14722	-0.19634811	6.537236593	2.589213411	0.129360039	0.232812762	*D. simulans*	Hemocytes	NA
877	CG14757	0.358257442	2.357392166	0.731490237	0.40645036	0.548186706	*D. simulans*	Hemocytes	NA
878	CG14763	-0.409852967	1.405024174	0.754352805	0.399390712	0.5410339	*D. simulans*	Hemocytes	NA
879	CG14764	0.366479244	5.515490382	6.306676316	0.024562537	0.063918684	*D. simulans*	Hemocytes	NA
880	CG14767	-0.00733377	6.55091853	0.001672989	0.967937362	0.983410937	*D. simulans*	Hemocytes	NA
881	CG14777	-1.224995509	2.773442551	5.706889155	0.031140375	0.077410686	*D. simulans*	Hemocytes	NA
882	CG14778	0.055250123	1.149515223	0.010462533	0.919944459	0.954317998	*D. simulans*	Hemocytes	NA
883	CG14785	0.554376024	2.949324862	4.670050109	0.048052018	0.108322392	*D. simulans*	Hemocytes	NA
884	CG14787	-0.493592306	3.112614891	0.130108349	0.723845972	0.819199206	*D. simulans*	Hemocytes	NA
885	CG14803	-1.031245066	2.607639543	6.288290738	0.02473851	0.064277315	*D. simulans*	Hemocytes	NA
886	CG14805	-0.27407189	6.216716098	3.671242087	0.075491829	0.15239931	*D. simulans*	Hemocytes	NA
887	CG14812	0.087193766	5.311697866	0.144321637	0.709583772	0.808572034	*D. simulans*	Hemocytes	NA
888	CG14817	0.169143532	5.097730313	0.424289564	0.525096316	0.659338983	*D. simulans*	Hemocytes	NA
889	CG14818	0.152668783	6.561843425	0.246260522	0.627232968	0.744521581	*D. simulans*	Hemocytes	NA
890	CG14835	4.67400767	2.140385485	33.6716453	4.15E-05	0.000367795	*D. simulans*	Hemocytes	Up regulated
891	CG14881	-0.025108133	4.432683027	0.007228918	0.933417577	0.963049834	*D. simulans*	Hemocytes	NA
892	CG14882	-0.515007325	5.459858815	16.60883322	0.00108199	0.005314244	*D. simulans*	Hemocytes	Down regulated
893	CG14883	1.259402302	4.097956122	63.21008025	1.25E-06	2.07E-05	*D. simulans*	Hemocytes	Up regulated
894	CG14894	1.124009243	7.691412367	20.81631606	0.00041648	0.002485216	*D. simulans*	Hemocytes	Up regulated
895	CG14903	0.92168877	3.440562272	5.443054197	0.034670795	0.083893782	*D. simulans*	Hemocytes	NA
896	CG14906	0.256558014	3.753779273	1.343262342	0.265377528	0.402723378	*D. simulans*	Hemocytes	NA
897	CG14907	1.621321711	3.308754752	22.12297199	0.000317335	0.002010914	*D. simulans*	Hemocytes	Up regulated
898	CG14921	-0.541990006	1.394651437	2.028663449	0.175732643	0.295313696	*D. simulans*	Hemocytes	NA
899	CG14957	-5.244316914	4.045918043	4.024482824	0.065200379	0.135726913	*D. simulans*	Hemocytes	NA
900	CG14961	0.066528289	1.142808053	0.005122172	0.943932275	0.969290004	*D. simulans*	Hemocytes	NA
901	CG14963	-0.640385379	5.061150655	0.083609733	0.77683406	0.859257636	*D. simulans*	Hemocytes	NA
902	CG14964	-4.227937405	1.987975393	16.99867739	0.000984773	0.004947314	*D. simulans*	Hemocytes	Down regulated
903	CG14966	-0.143841714	4.97847321	0.221083379	0.645279904	0.759618722	*D. simulans*	Hemocytes	NA
904	CG14969	-0.299939358	6.900848863	4.751420728	0.046388374	0.105337354	*D. simulans*	Hemocytes	NA
905	CG14985	0.473946699	5.456257493	4.085782212	0.062301233	0.131403041	*D. simulans*	Hemocytes	NA
906	CG14995	3.161425009	3.519038119	109.6238354	4.16E-08	1.64E-06	*D. simulans*	Hemocytes	Up regulated
907	CG15011	-0.079632411	3.951027448	0.216382267	0.648788879	0.762167629	*D. simulans*	Hemocytes	NA
908	CG15019	-0.380022247	5.771717079	2.000694109	0.178551284	0.298771504	*D. simulans*	Hemocytes	NA
909	CG15027	-0.06918865	6.387397594	0.042363971	0.839818142	0.904254366	*D. simulans*	Hemocytes	NA
910	CG15046	2.679285076	2.519980414	9.043472924	0.009201151	0.02911582	*D. simulans*	Hemocytes	Up regulated
911	CG15073	0.164305114	3.940652192	1.14849812	0.3015522	0.440558288	*D. simulans*	Hemocytes	NA
912	CG15083	0.924769843	8.256630145	13.48190775	0.002420683	0.009999298	*D. simulans*	Hemocytes	Up regulated
913	CG15084	0.844621761	4.117532406	6.830187647	0.020112073	0.054969527	*D. simulans*	Hemocytes	NA
914	CG15098	-0.924140358	10.6630939	20.12244606	0.000483282	0.002807614	*D. simulans*	Hemocytes	Down regulated
915	CG15099	0.429898979	8.781986777	1.433321264	0.25062123	0.387691199	*D. simulans*	Hemocytes	NA
916	CG15107	-0.450969069	3.275210093	2.480373176	0.137052947	0.243009848	*D. simulans*	Hemocytes	NA
917	CG15117	2.215685942	6.641050801	15.52665416	0.001481466	0.006813193	*D. simulans*	Hemocytes	Up regulated
918	CG1513	0.022192016	5.055310701	0.012322604	0.913147862	0.950811398	*D. simulans*	Hemocytes	NA
919	CG15141	0.507247078	5.566816187	7.035695063	0.018626005	0.051603034	*D. simulans*	Hemocytes	NA
920	CG15160	-0.279334755	4.909343261	1.670294776	0.216637403	0.347449772	*D. simulans*	Hemocytes	NA
921	CG15199	-1.404430894	1.417911297	1.498185758	0.240661993	0.375700507	*D. simulans*	Hemocytes	NA
922	CG15203	-1.614898832	3.917209293	2.585611625	0.130469963	0.234011919	*D. simulans*	Hemocytes	NA
923	CG15209	-2.473539808	3.577693226	12.62098724	0.003075053	0.012114194	*D. simulans*	Hemocytes	Down regulated
924	CG1523	0.007294073	5.957574099	0.003703742	0.952311246	0.974101576	*D. simulans*	Hemocytes	NA
925	CG15237	0.418164882	3.194930282	2.394934534	0.143489182	0.25224108	*D. simulans*	Hemocytes	NA
926	CG15317	0.067249	3.830677094	0.051084761	0.82437301	0.891648068	*D. simulans*	Hemocytes	NA
927	CG1532	-0.001480436	7.623793746	7.03E-05	0.993425915	0.996827412	*D. simulans*	Hemocytes	NA
928	CG15343	-4.46155126	8.829459093	231.9460544	2.93E-10	7.37E-08	*D. simulans*	Hemocytes	Down regulated
929	CG15347	4.1847732	11.69568069	88.50474358	1.61E-07	4.31E-06	*D. simulans*	Hemocytes	Up regulated
930	CG15356	-0.715668366	4.122993745	3.412923493	0.085400287	0.168595251	*D. simulans*	Hemocytes	NA
931	CG15362	0.178947029	2.535185619	0.323993799	0.581354285	0.706413258	*D. simulans*	Hemocytes	NA
932	CG15369	-2.036632783	6.78535438	1.434793523	0.251486385	0.388346218	*D. simulans*	Hemocytes	NA
933	CG15386	0.171305872	1.557270276	0.084042599	0.776037614	0.858916998	*D. simulans*	Hemocytes	NA
934	CG15387	1.023709041	2.654092379	17.49141752	0.000875861	0.004532144	*D. simulans*	Hemocytes	Up regulated
935	CG15399	0.069931664	5.239151358	0.062043321	0.806823889	0.880212117	*D. simulans*	Hemocytes	NA
936	CG15406	-6.053557048	5.712714003	2.987502175	0.10658079	0.200862331	*D. simulans*	Hemocytes	NA
937	CG15432	-0.066635026	5.66624781	0.061635764	0.807445581	0.880212117	*D. simulans*	Hemocytes	NA
938	CG15435	0.640368466	4.45166184	18.64328924	0.000670923	0.003656116	*D. simulans*	Hemocytes	Up regulated
939	CG15436.CG5245.Dsim_GD27974	-0.125268265	3.642374892	0.245016318	0.628096987	0.745211787	*D. simulans*	Hemocytes	NA
940	CG15439	-0.167521618	5.713133911	0.94004606	0.348320393	0.490232143	*D. simulans*	Hemocytes	NA
941	CG1544	-0.746749394	6.475026218	4.780578622	0.045808767	0.104425775	*D. simulans*	Hemocytes	NA
942	CG15445.CG5111.Dsim_GD17514	-0.627906779	5.321267151	27.05666261	0.000123786	0.000922278	*D. simulans*	Hemocytes	Down regulated
943	CG15456	-0.346326386	3.359982947	0.680872813	0.422788021	0.564038141	*D. simulans*	Hemocytes	NA
944	CG15484.squ.Dsim_GD24068	-1.145574471	2.718942833	11.06296218	0.004849602	0.017367039	*D. simulans*	Hemocytes	Down regulated
945	CG15515	-7.764872641	6.519551917	15.96098366	0.001407834	0.006520039	*D. simulans*	Hemocytes	Down regulated
946	CG15525	0.001885272	4.200722593	3.81E-05	0.995162213	0.998189898	*D. simulans*	Hemocytes	NA
947	CG15529	-4.019403701	0.97328974	7.797448415	0.014123695	0.041390272	*D. simulans*	Hemocytes	Down regulated
948	CG15535	0.198786842	5.170616172	0.848882789	0.372095039	0.514360935	*D. simulans*	Hemocytes	NA
949	CG15536	-0.081760422	4.397923927	0.080051131	0.781267411	0.862894805	*D. simulans*	Hemocytes	NA
950	CG15547	-0.42398101	2.848929174	2.611202587	0.127870748	0.230762298	*D. simulans*	Hemocytes	NA
951	CG15553	-1.115592021	2.533880856	1.837975463	0.196135617	0.321808828	*D. simulans*	Hemocytes	NA
952	CG15561	-0.491271157	5.054200267	3.246480569	0.092612732	0.179938182	*D. simulans*	Hemocytes	NA
953	CG15602	1.34794997	6.449897336	51.48894278	4.11E-06	5.43E-05	*D. simulans*	Hemocytes	Up regulated
954	CG1561	-1.453317423	3.776795605	13.30019864	0.002544314	0.010396016	*D. simulans*	Hemocytes	Down regulated
955	CG15611	-0.950125958	5.521956255	46.69635558	7.14E-06	8.38E-05	*D. simulans*	Hemocytes	Down regulated
956	CG15643	0.057921296	4.070510318	0.077410094	0.784806031	0.865172792	*D. simulans*	Hemocytes	NA
957	CG15695	-0.488376502	6.973248073	3.668900512	0.075575278	0.152469995	*D. simulans*	Hemocytes	NA
958	CG15696	-0.720644701	2.100882723	1.77554555	0.203465003	0.330869523	*D. simulans*	Hemocytes	NA
959	CG15706	-0.7831311	5.690299152	4.971143909	0.042223193	0.097869807	*D. simulans*	Hemocytes	NA
960	CG15717	0.46454417	7.333062372	4.430105819	0.053382201	0.117722036	*D. simulans*	Hemocytes	NA
961	CG1572	0.383109654	9.034201335	3.972176088	0.065623216	0.136230801	*D. simulans*	Hemocytes	NA
962	CG15739	-0.856671347	4.081297849	2.982423863	0.105620524	0.199623169	*D. simulans*	Hemocytes	NA
963	CG15747	0.362375871	5.637377355	4.339172297	0.055582228	0.121181539	*D. simulans*	Hemocytes	NA
964	CG1575	-0.342151242	6.189433404	6.327743643	0.024362682	0.063526023	*D. simulans*	Hemocytes	NA
965	CG15771	0.97109512	6.51943609	42.88107278	1.15E-05	0.000124302	*D. simulans*	Hemocytes	Up regulated
966	CG1578	-0.501993243	5.95734228	5.716284001	0.031022608	0.077154295	*D. simulans*	Hemocytes	NA
967	CG15812	-0.207590114	4.895236625	2.023536162	0.17624513	0.295892127	*D. simulans*	Hemocytes	NA
968	CG15814	0.378334569	5.443987816	13.61487833	0.002334567	0.009719685	*D. simulans*	Hemocytes	Up regulated
969	CG15818.lectin-28C.Dsim_GD23470	0.154880896	2.307922372	0.029326808	0.866417321	0.920699308	*D. simulans*	Hemocytes	NA
970	CG1582	-0.320122883	6.291669085	3.82993459	0.07008348	0.144128793	*D. simulans*	Hemocytes	NA
971	CG15822	-0.891116427	3.135912284	6.027616695	0.027398177	0.069852772	*D. simulans*	Hemocytes	NA
972	CG15877	-0.041714873	5.458450839	0.036926802	0.85030622	0.91184495	*D. simulans*	Hemocytes	NA
973	CG15880	-0.295598337	1.530709503	0.631268253	0.439829812	0.580315722	*D. simulans*	Hemocytes	NA
974	CG15908	1.508872781	4.912645151	19.81360481	0.000516896	0.002976666	*D. simulans*	Hemocytes	Up regulated
975	CG15909	2.754356867	1.476463031	37.78204325	2.27E-05	0.000221665	*D. simulans*	Hemocytes	Up regulated
976	CG15912	-0.138072644	4.484715515	0.161204423	0.693963911	0.795968608	*D. simulans*	Hemocytes	NA
977	CG15916	-0.290964381	4.326393857	1.393829486	0.256953617	0.394593982	*D. simulans*	Hemocytes	NA
978	CG15922	0.247957961	3.197008497	0.344588218	0.566311825	0.694074089	*D. simulans*	Hemocytes	NA
979	CG1598	0.30825062	6.551319915	4.064416507	0.062910502	0.132370522	*D. simulans*	Hemocytes	NA
980	CG1602	-0.102798548	4.126913272	0.484444976	0.497531559	0.634238515	*D. simulans*	Hemocytes	NA
981	CG1603	-0.108190694	4.508382162	0.609410431	0.447693175	0.588482805	*D. simulans*	Hemocytes	NA
982	CG1607	3.799868263	11.10546306	69.31981429	7.19E-07	1.36E-05	*D. simulans*	Hemocytes	Up regulated
983	CG1628	-0.767672774	4.713283576	11.3017041	0.004513497	0.016425424	*D. simulans*	Hemocytes	Down regulated
984	CG1632	-4.270557575	3.853726533	46.40241238	7.40E-06	8.64E-05	*D. simulans*	Hemocytes	Down regulated
985	CG1635	1.206273459	6.776883323	102.3327665	6.45E-08	2.24E-06	*D. simulans*	Hemocytes	Up regulated
986	CG1636	-1.113171856	4.130532789	43.0268389	1.12E-05	0.000122261	*D. simulans*	Hemocytes	Down regulated
987	CG1637	-1.092877823	4.782376461	25.69218731	0.000158639	0.001135443	*D. simulans*	Hemocytes	Down regulated
988	CG1646	-0.594394046	4.969372132	4.1520968	0.06045418	0.128742753	*D. simulans*	Hemocytes	NA
989	CG1647	-0.301012687	4.706557974	1.611550767	0.22447051	0.356866166	*D. simulans*	Hemocytes	NA
990	CG1648	2.982269053	4.784134453	34.25235516	3.80E-05	0.000341847	*D. simulans*	Hemocytes	Up regulated
991	CG1662	0.299057638	3.966419429	1.170824484	0.297075235	0.436388711	*D. simulans*	Hemocytes	NA
992	CG1663	-0.238288704	1.486708632	0.350363062	0.563115237	0.692003829	*D. simulans*	Hemocytes	NA
993	CG16700	3.535038622	6.744983956	10.71840773	0.005746155	0.019994043	*D. simulans*	Hemocytes	Up regulated
994	CG16704	0.472333564	4.100503818	0.092740085	0.765342058	0.851007452	*D. simulans*	Hemocytes	NA
995	CG1671	-0.94263068	5.03039291	19.06418667	0.000610168	0.003391607	*D. simulans*	Hemocytes	Down regulated
996	CG16710	3.031134579	4.052340361	26.66724507	0.000132751	0.000976655	*D. simulans*	Hemocytes	Up regulated
997	CG16721	0.314841143	6.773212537	3.342546037	0.088364621	0.173538114	*D. simulans*	Hemocytes	NA
998	CG1673	-2.566379732	4.716891942	14.66806544	0.001841406	0.008108029	*D. simulans*	Hemocytes	Down regulated
999	CG16734	-0.010684956	4.909964213	0.002065322	0.964378167	0.980928429	*D. simulans*	Hemocytes	NA
1000	CG16743	0.248048664	5.776022376	0.036087093	0.852147859	0.912891949	*D. simulans*	Hemocytes	NA
1001	CG16753	-0.619614552	5.486203307	4.135813052	0.060901659	0.12927817	*D. simulans*	Hemocytes	NA
1002	CG16756	0.069781345	1.44657945	0.010229414	0.92083807	0.954975591	*D. simulans*	Hemocytes	NA
1003	CG16758	-2.587556278	5.04512443	12.37590182	0.003481959	0.013406812	*D. simulans*	Hemocytes	Down regulated
1004	CG16762	-4.232404683	6.235105087	3.602537515	0.079167757	0.158245517	*D. simulans*	Hemocytes	NA
1005	CG16772	1.230574494	5.881233701	0.129619195	0.724368431	0.819614645	*D. simulans*	Hemocytes	NA
1006	CG16787	0.689382318	4.99534323	8.582809042	0.010745628	0.032878879	*D. simulans*	Hemocytes	Up regulated
1007	CG16799	-0.981087502	3.061868818	1.002596017	0.333508601	0.475218225	*D. simulans*	Hemocytes	NA
1008	CG16812	0.446522772	5.70006695	10.73295	0.005362629	0.018946998	*D. simulans*	Hemocytes	Up regulated
1009	CG16890	-0.065030076	4.847135931	0.075463014	0.787456896	0.86592352	*D. simulans*	Hemocytes	NA
1010	CG16903	-0.178859535	6.115724426	1.042249791	0.324197767	0.46597908	*D. simulans*	Hemocytes	NA
1011	CG16926	-1.254534396	5.581567242	1.472020449	0.245722825	0.382018243	*D. simulans*	Hemocytes	NA
1012	CG16952	-0.162979713	5.755060708	0.695104154	0.418092042	0.559471213	*D. simulans*	Hemocytes	NA
1013	CG16953	1.18912606	8.292785588	50.60353751	4.54E-06	5.83E-05	*D. simulans*	Hemocytes	Up regulated
1014	CG16972	-0.272628979	4.787727997	0.552441045	0.469313294	0.608411803	*D. simulans*	Hemocytes	NA
1015	CG16974	-0.086834844	6.259089654	0.176185682	0.680886693	0.7878213	*D. simulans*	Hemocytes	NA
1016	CG16979	0.149526137	6.458754493	1.378036756	0.259545606	0.396786315	*D. simulans*	Hemocytes	NA
1017	CG16986	1.486382033	3.199906198	14.88059847	0.001669019	0.007505604	*D. simulans*	Hemocytes	Up regulated
1018	CG16989	1.357760795	7.736997731	85.97935305	1.92E-07	4.90E-06	*D. simulans*	Hemocytes	Up regulated
1019	CG17002	2.247094677	3.368819167	73.71527249	4.95E-07	1.02E-05	*D. simulans*	Hemocytes	Up regulated
1020	CG17019	0.695849132	6.977608511	31.39809576	5.93E-05	0.00050018	*D. simulans*	Hemocytes	Up regulated
1021	CG17026	-4.772585399	2.758996698	10.378095	0.006147312	0.021042876	*D. simulans*	Hemocytes	Down regulated
1022	CG17027	-5.07702571	4.687222649	7.686173343	0.015328298	0.044280817	*D. simulans*	Hemocytes	Down regulated
1023	CG1703	-0.069860968	8.06826827	0.185873329	0.672777932	0.781524684	*D. simulans*	Hemocytes	NA
1024	CG17036	-1.453828521	2.620122439	1.948527432	0.183962666	0.305542526	*D. simulans*	Hemocytes	NA
1025	CG17059	0.266287301	4.932293161	0.600411431	0.450997477	0.590618593	*D. simulans*	Hemocytes	NA
1026	CG17065	-1.780343363	2.359525601	30.22211716	7.18E-05	0.000586633	*D. simulans*	Hemocytes	Down regulated
1027	CG17068	0.091397702	5.805070561	0.400773776	0.536646083	0.669696733	*D. simulans*	Hemocytes	NA
1028	CG17078	0.096336024	4.632161027	0.347370104	0.564767429	0.693003916	*D. simulans*	Hemocytes	NA
1029	CG17110	-3.096956372	5.090233997	108.9643745	4.32E-08	1.68E-06	*D. simulans*	Hemocytes	Down regulated
1030	CG17129	-0.195320829	2.925840005	0.568848266	0.462911289	0.602778832	*D. simulans*	Hemocytes	NA
1031	CG17141	0.053428544	4.705620474	0.067397492	0.798850883	0.874829256	*D. simulans*	Hemocytes	NA
1032	CG17159	-0.562141397	4.095303246	3.204707791	0.094536277	0.183135828	*D. simulans*	Hemocytes	NA
1033	CG17169	-1.192953199	1.647654059	2.547362164	0.132253757	0.236407512	*D. simulans*	Hemocytes	NA
1034	CG17202	0.739885305	7.108321395	10.42313578	0.005901725	0.02034745	*D. simulans*	Hemocytes	Up regulated
1035	CG17217	1.362971561	1.441684559	13.80397268	0.002218077	0.009337873	*D. simulans*	Hemocytes	Up regulated
1036	CG17219	-0.570032551	3.724053147	4.995119077	0.041795813	0.097088923	*D. simulans*	Hemocytes	NA
1037	CG17230	-0.430919969	3.268873638	4.195800235	0.059272293	0.126891779	*D. simulans*	Hemocytes	NA
1038	CG17233	-0.306709742	3.470713925	0.653687448	0.431994047	0.572554924	*D. simulans*	Hemocytes	NA
1039	CG17249	-0.082493557	5.154067149	0.319313167	0.580745675	0.706143176	*D. simulans*	Hemocytes	NA
1040	CG17260	0.602369993	3.879468032	8.015266867	0.013077298	0.038689147	*D. simulans*	Hemocytes	Up regulated
1041	CG17266	0.088644126	4.565495656	0.202757605	0.659230176	0.770538263	*D. simulans*	Hemocytes	NA
1042	CG17272	-0.142092286	4.205365711	0.180261579	0.67744352	0.784697973	*D. simulans*	Hemocytes	NA
1043	CG17278	1.024102904	3.977166284	5.362261325	0.035843911	0.085983007	*D. simulans*	Hemocytes	NA
1044	CG17333	0.230687798	5.506929646	0.577843351	0.459463257	0.599028344	*D. simulans*	Hemocytes	NA
1045	CG1737	-0.393495886	7.584443836	3.284143229	0.090918646	0.17743095	*D. simulans*	Hemocytes	NA
1046	CG1738	-0.225382961	5.023315252	0.945309425	0.347016133	0.489035253	*D. simulans*	Hemocytes	NA
1047	CG17385	0.449136598	6.336123883	6.076485877	0.026875171	0.068751954	*D. simulans*	Hemocytes	NA
1048	CG17490	0.11971075	4.192665525	0.56199265	0.465568362	0.604894855	*D. simulans*	Hemocytes	NA
1049	CG17493	0.067785922	5.255613338	0.070154785	0.794877117	0.871902015	*D. simulans*	Hemocytes	NA
1050	CG17544	1.064163284	8.237319599	50.43576504	4.63E-06	5.91E-05	*D. simulans*	Hemocytes	Up regulated
1051	CG17549	-3.361567695	5.866059058	13.40434379	0.002691501	0.010871109	*D. simulans*	Hemocytes	Down regulated
1052	CG17565	0.298011825	6.24315829	8.808025535	0.009956033	0.031002405	*D. simulans*	Hemocytes	Up regulated
1053	CG17593	0.671858361	7.415122478	24.39764731	0.000202413	0.001393901	*D. simulans*	Hemocytes	Up regulated
1054	CG17598	0.371698047	7.907304728	6.642673829	0.021589092	0.057867105	*D. simulans*	Hemocytes	NA
1055	CG17612	-0.044116539	4.125056263	0.064750238	0.802748901	0.877253046	*D. simulans*	Hemocytes	NA
1056	CG1764	1.021236375	3.999096297	41.23793093	1.42E-05	0.000148065	*D. simulans*	Hemocytes	Up regulated
1057	CG17646	0.636164359	4.059481162	2.901389278	0.110047968	0.205560563	*D. simulans*	Hemocytes	NA
1058	CG17650	-0.72738474	1.752201095	0.606290774	0.448834161	0.588955274	*D. simulans*	Hemocytes	NA
1059	CG17652	0.45217949	4.189763022	3.931082639	0.066876259	0.138450654	*D. simulans*	Hemocytes	NA
1060	CG17681	-0.348534159	2.437461242	0.527832479	0.481059126	0.619074626	*D. simulans*	Hemocytes	NA
1061	CG17683	0.271591052	6.130294039	3.585716304	0.078612429	0.157502869	*D. simulans*	Hemocytes	NA
1062	CG17721	-0.474946785	3.980535975	4.54461826	0.050756002	0.113017268	*D. simulans*	Hemocytes	NA
1063	CG17726.Dsim_GD20670	0.378503104	3.87131184	4.404390769	0.053993764	0.118723262	*D. simulans*	Hemocytes	NA
1064	CG1773.CG30002.Dsim_GD10676	-1.025474316	3.591889264	1.11785086	0.308467766	0.447638918	*D. simulans*	Hemocytes	NA
1065	CG1774	-1.657614176	5.650372017	1.706457513	0.213152926	0.343113118	*D. simulans*	Hemocytes	NA
1066	CG17746	0.498452028	7.081039767	9.904091226	0.006950812	0.023176697	*D. simulans*	Hemocytes	Up regulated
1067	CG17751.CG17752.Dsim_GD19299	-7.988095684	2.104438039	3.849204678	0.074272836	0.150514488	*D. simulans*	Hemocytes	NA
1068	CG17751.CG17752.Dsim_GD19300	-7.147026625	4.619402908	4.258902939	0.058715185	0.126108551	*D. simulans*	Hemocytes	NA
1069	CG17754	0.432585131	4.212520641	3.73354632	0.073311213	0.149023756	*D. simulans*	Hemocytes	NA
1070	CG17765	0.483701152	7.361055424	7.434585802	0.016089526	0.045926543	*D. simulans*	Hemocytes	Up regulated
1071	CG17768	0.143396618	5.304528112	0.311060095	0.585624081	0.709175167	*D. simulans*	Hemocytes	NA
1072	CG17776	0.062569317	6.081219709	0.075092123	0.787966024	0.866302788	*D. simulans*	Hemocytes	NA
1073	CG17806	0.201895972	3.197324001	0.573057535	0.46129242	0.600956858	*D. simulans*	Hemocytes	NA
1074	CG17807	-0.296459366	5.260172605	4.021061047	0.06416866	0.134391391	*D. simulans*	Hemocytes	NA
1075	CG17829	-0.153148341	4.057634319	0.602786951	0.450121344	0.590057179	*D. simulans*	Hemocytes	NA
1076	CG17841	-0.635861093	4.815070147	2.64477457	0.125637243	0.227901119	*D. simulans*	Hemocytes	NA
1077	CG1785	-0.579588537	6.589061148	10.73971176	0.005351511	0.018920387	*D. simulans*	Hemocytes	Down regulated
1078	CG17883	0.378416426	4.193899918	4.421271752	0.05359137	0.118133923	*D. simulans*	Hemocytes	NA
1079	CG1789	-0.229563809	5.136601315	0.728477406	0.40739504	0.548776515	*D. simulans*	Hemocytes	NA
1080	CG17896	-1.523427753	6.72194005	11.11073742	0.004822069	0.017303684	*D. simulans*	Hemocytes	Down regulated
1081	CG17904	0.57085088	6.748688363	5.015114908	0.041443242	0.096475331	*D. simulans*	Hemocytes	NA
1082	CG1792	0.344609695	4.333872005	2.652101737	0.125156137	0.227419436	*D. simulans*	Hemocytes	NA
1083	CG17928	-1.904474499	5.668469762	41.64753755	1.34E-05	0.000142573	*D. simulans*	Hemocytes	Down regulated
1084	CG17931	-0.224561134	3.283009306	0.450191697	0.512896612	0.648963691	*D. simulans*	Hemocytes	NA
1085	CG17974	-8.27858167	3.548625851	10.83541422	0.005548689	0.019525906	*D. simulans*	Hemocytes	Down regulated
1086	CG17982	0.828062729	6.302844529	28.71068224	9.27E-05	0.000729595	*D. simulans*	Hemocytes	Up regulated
1087	CG17985	0.115188622	5.724622327	0.895196484	0.359729109	0.501339775	*D. simulans*	Hemocytes	NA
1088	CG18003	-0.168823965	5.270542587	0.020736931	0.887614435	0.934937329	*D. simulans*	Hemocytes	NA
1089	CG18004	-0.159931912	4.923702157	1.039674375	0.324775941	0.46617499	*D. simulans*	Hemocytes	NA
1090	CG18048	0.392122499	6.207772723	6.856723262	0.019912664	0.054512486	*D. simulans*	Hemocytes	NA
1091	CG18088	-0.276077333	2.035872853	0.056980968	0.814707222	0.884275843	*D. simulans*	Hemocytes	NA
1092	CG18094	0.335108893	4.254441648	2.740118877	0.119549116	0.219041885	*D. simulans*	Hemocytes	NA
1093	CG1812	1.3053101	4.777505498	95.70241961	9.84E-08	3.02E-06	*D. simulans*	Hemocytes	Up regulated
1094	CG18130	3.623049887	3.882477496	93.83041315	1.11E-07	3.28E-06	*D. simulans*	Hemocytes	Up regulated
1095	CG18135	-0.613454319	8.433547611	0.686627865	0.421648779	0.563001602	*D. simulans*	Hemocytes	NA
1096	CG1814	-0.406922577	3.668378904	4.914969697	0.043244775	0.099657574	*D. simulans*	Hemocytes	NA
1097	CG18155	5.063001643	5.848122891	286.7444509	6.90E-11	4.41E-08	*D. simulans*	Hemocytes	Up regulated
1098	CG18171	-1.850515656	5.289439255	28.36334979	9.84E-05	0.000768838	*D. simulans*	Hemocytes	Down regulated
1099	CG18178	-0.844454227	5.988729051	27.58326123	0.000112741	0.000850798	*D. simulans*	Hemocytes	Down regulated
1100	CG1824	-0.087122212	6.49904073	0.425862995	0.524340065	0.65884619	*D. simulans*	Hemocytes	NA
1101	CG18262	0.166741722	4.819583844	1.663896692	0.217473163	0.348578224	*D. simulans*	Hemocytes	NA
1102	CG18268	-4.900651501	3.202655236	44.65374473	9.16E-06	0.000103264	*D. simulans*	Hemocytes	Down regulated
1103	CG1827	-1.170030865	6.79660827	45.10890882	8.66E-06	9.83E-05	*D. simulans*	Hemocytes	Down regulated
1104	CG18273	-0.836975296	6.136723729	15.69558106	0.001355902	0.006318358	*D. simulans*	Hemocytes	Down regulated
1105	CG18281.CG17637.Dsim_GD14895	0.136305617	1.154401788	0.059092891	0.811374927	0.882001928	*D. simulans*	Hemocytes	NA
1106	CG18324	-0.865343294	4.01489205	11.9083162	0.003773225	0.014319251	*D. simulans*	Hemocytes	Down regulated
1107	CG18327	-3.378405568	3.848140278	3.80392684	0.072096278	0.147007293	*D. simulans*	Hemocytes	NA
1108	CG18343	0.109521576	5.415648397	0.123876851	0.729980797	0.822788185	*D. simulans*	Hemocytes	NA
1109	CG18428	-0.297140185	2.399960368	0.812030929	0.382391338	0.524880122	*D. simulans*	Hemocytes	NA
1110	CG18467	0.523659379	0.716874229	0.240967758	0.630927679	0.747784443	*D. simulans*	Hemocytes	NA
1111	CG1847	-1.915585084	5.822271993	141.2156751	8.06E-09	5.18E-07	*D. simulans*	Hemocytes	Down regulated
1112	CG18473	-0.071513681	3.87901203	0.004437905	0.94785551	0.971050265	*D. simulans*	Hemocytes	NA
1113	CG18478.CG3117.SPH93.CG14990.CG31827.Dsim_GD13811	-0.33848355	5.77194844	1.4379387	0.25296777	0.390176897	*D. simulans*	Hemocytes	NA
1114	CG18528	-0.805562019	2.543848813	10.42606882	0.005896337	0.02034745	*D. simulans*	Hemocytes	Down regulated
1115	CG18542.CG32939	0.784261358	3.947489853	13.84417048	0.00219418	0.009266851	*D. simulans*	Hemocytes	Up regulated
1116	CG18545	-0.55952343	0.737418769	0.117530618	0.73669709	0.828411245	*D. simulans*	Hemocytes	NA
1117	CG18547	-0.02814678	6.608142291	0.012069702	0.914039868	0.950811398	*D. simulans*	Hemocytes	NA
1118	CG18549	-0.977394014	4.735894417	24.18095183	0.000211016	0.00144185	*D. simulans*	Hemocytes	Down regulated
1119	CG18557	0.422959984	6.282594513	0.061623455	0.80766507	0.880254803	*D. simulans*	Hemocytes	NA
1120	CG18568	-1.240559841	1.070791129	4.435062632	0.053265257	0.11756244	*D. simulans*	Hemocytes	NA
1121	CG18596	-0.099750335	6.533978854	0.551641617	0.46962903	0.608671532	*D. simulans*	Hemocytes	NA
1122	CG18622	-3.352448726	1.437960341	9.375626513	0.00824553	0.026521446	*D. simulans*	Hemocytes	Down regulated
1123	CG18628	1.608105455	0.853933375	7.945332721	0.013403185	0.039564522	*D. simulans*	Hemocytes	Up regulated
1124	CG18747	-3.039480347	7.077646804	95.45739528	1.00E-07	3.05E-06	*D. simulans*	Hemocytes	Down regulated
1125	CG18754	3.374462622	4.087511594	9.870536708	0.007430117	0.024473494	*D. simulans*	Hemocytes	Up regulated
1126	CG18764	0.08060897	2.594620261	0.074402681	0.788916052	0.867166529	*D. simulans*	Hemocytes	NA
1127	CG18787.CG18789	-0.396676431	4.403710363	5.019664141	0.041363516	0.096374799	*D. simulans*	Hemocytes	NA
1128	CG18858.CG31683	-0.532670964	5.648872824	4.253029757	0.057765651	0.124722506	*D. simulans*	Hemocytes	NA
1129	CG1890	1.924527503	7.96208954	82.33819425	2.52E-07	6.09E-06	*D. simulans*	Hemocytes	Up regulated
1130	CG1896	-0.956187079	4.130582334	13.97032009	0.002121078	0.009045017	*D. simulans*	Hemocytes	Down regulated
1131	CG1907	0.111211907	8.036658744	0.292734822	0.596770604	0.71756666	*D. simulans*	Hemocytes	NA
1132	CG1910	-0.895534394	8.093104463	23.57536221	0.000237358	0.001584893	*D. simulans*	Hemocytes	Down regulated
1133	CG1927	-0.500661355	6.098048474	2.077648294	0.17092976	0.289455693	*D. simulans*	Hemocytes	NA
1134	CG1983	-0.491180129	5.429422802	10.23755233	0.006254406	0.021326432	*D. simulans*	Hemocytes	Down regulated
1135	CG2004	-0.135052488	7.117036453	1.062619036	0.319675748	0.460902788	*D. simulans*	Hemocytes	NA
1136	CG2006	0.232579915	4.602840578	1.068395648	0.318409518	0.45966344	*D. simulans*	Hemocytes	NA
1137	CG2017	0.271118029	5.984474299	1.759014857	0.205464264	0.333279211	*D. simulans*	Hemocytes	NA
1138	CG2034	-0.201503163	5.706465852	2.33881391	0.147920587	0.25820023	*D. simulans*	Hemocytes	NA
1139	CG2059	0.232912283	4.044602362	0.520921257	0.482041381	0.619733923	*D. simulans*	Hemocytes	NA
1140	CG2063	0.37721932	5.371709398	9.045400849	0.009195248	0.029114605	*D. simulans*	Hemocytes	Up regulated
1141	CG2065.CG2064.Dsim_GD10500	-2.144504794	5.603850808	11.41156901	0.00457409	0.016537576	*D. simulans*	Hemocytes	Down regulated
1142	CG2065.CG2064.Dsim_GD10501	-0.682680047	2.383272062	1.586145383	0.227972192	0.360470667	*D. simulans*	Hemocytes	NA
1143	CG2091	0.03406818	5.938254871	0.024429854	0.877973133	0.928360357	*D. simulans*	Hemocytes	NA
1144	CG2100	0.290794138	6.320409571	4.799183468	0.045443379	0.103952222	*D. simulans*	Hemocytes	NA
1145	CG2116	-0.1382658	5.802473015	1.052320334	0.321950877	0.463254467	*D. simulans*	Hemocytes	NA
1146	CG2124	-0.337916062	3.97515376	2.742271479	0.119415871	0.218949849	*D. simulans*	Hemocytes	NA
1147	CG2126	-0.261884207	2.742089019	0.533086081	0.477060046	0.614978432	*D. simulans*	Hemocytes	NA
1148	CG2129	0.179406811	4.913294923	1.510274089	0.238863993	0.373335574	*D. simulans*	Hemocytes	NA
1149	CG2145	-0.56324532	7.333694484	0.181373547	0.676872392	0.784215094	*D. simulans*	Hemocytes	NA
1150	CG2147	-0.135624393	5.450072833	1.178594719	0.295538646	0.434736853	*D. simulans*	Hemocytes	NA
1151	CG2162	-0.361025639	6.306684364	5.959405288	0.028148119	0.071356005	*D. simulans*	Hemocytes	NA
1152	CG2182	-0.134548931	6.870506271	0.613457331	0.446220111	0.586692694	*D. simulans*	Hemocytes	NA
1153	CG2187.salt.Dsim_GD16305	-2.514388722	3.658172123	2.335343474	0.149435027	0.260498931	*D. simulans*	Hemocytes	NA
1154	CG2187.salt.Dsim_GD16315	-3.844029597	4.319132579	2.909584864	0.110824211	0.206571631	*D. simulans*	Hemocytes	NA
1155	CG2199	-0.497298453	6.376752725	5.969286463	0.028038016	0.071240433	*D. simulans*	Hemocytes	NA
1156	CG2200	-0.23681919	6.080091876	2.618057938	0.127410746	0.230089588	*D. simulans*	Hemocytes	NA
1157	CG2201	-0.137389748	4.183012257	0.372725496	0.551067074	0.682526137	*D. simulans*	Hemocytes	NA
1158	CG2211	-0.428485377	5.281110023	6.005006209	0.02764416	0.070377868	*D. simulans*	Hemocytes	NA
1159	CG2217	-0.156567205	2.789811697	0.182837073	0.675291662	0.78289308	*D. simulans*	Hemocytes	NA
1160	CG2218	0.575847083	7.062242924	13.01636777	0.002752191	0.011065403	*D. simulans*	Hemocytes	Up regulated
1161	CG2224	1.171285299	6.759002539	58.71086741	1.93E-06	2.96E-05	*D. simulans*	Hemocytes	Up regulated
1162	CG2233	-0.063099466	4.753893725	0.003061201	0.956683349	0.976490841	*D. simulans*	Hemocytes	NA
1163	CG2247	-0.625463044	6.093407081	16.69502616	0.001059585	0.005243254	*D. simulans*	Hemocytes	Down regulated
1164	CG2258	-0.501233873	4.429724342	1.740003627	0.207794833	0.336129329	*D. simulans*	Hemocytes	NA
1165	CG2260	-0.479968001	6.364443478	20.62932908	0.000433382	0.002565755	*D. simulans*	Hemocytes	Down regulated
1166	CG2277	0.344199713	6.175303563	2.330354669	0.148603156	0.25919843	*D. simulans*	Hemocytes	NA
1167	CG2310	1.642512404	4.463725688	129.7559462	1.40E-08	7.32E-07	*D. simulans*	Hemocytes	Up regulated
1168	CG2444	-2.335377772	4.816865314	51.58905955	4.07E-06	5.40E-05	*D. simulans*	Hemocytes	Down regulated
1169	CG2493	-0.569446002	10.62975637	23.52747741	0.000239597	0.001592448	*D. simulans*	Hemocytes	Down regulated
1170	CG2519	-0.964794972	5.172080411	8.272896904	0.011953193	0.035968677	*D. simulans*	Hemocytes	Down regulated
1171	CG2540	1.126175867	6.035544992	28.91569497	8.95E-05	0.000711213	*D. simulans*	Hemocytes	Up regulated
1172	CG2608	0.083866504	5.325376561	0.266350316	0.613648537	0.733366254	*D. simulans*	Hemocytes	NA
1173	CG2611	0.135463049	2.488475022	0.101477879	0.754651194	0.843315789	*D. simulans*	Hemocytes	NA
1174	CG2614	-0.067483801	4.800930558	0.273149402	0.609199582	0.729178857	*D. simulans*	Hemocytes	NA
1175	CG2617	0.282628175	3.698840589	2.822461564	0.114578503	0.212518144	*D. simulans*	Hemocytes	NA
1176	CG2641	-1.238489642	8.247733255	81.27740165	2.73E-07	6.39E-06	*D. simulans*	Hemocytes	Down regulated
1177	CG2656	0.139388886	5.368854056	0.29815782	0.593425344	0.715577358	*D. simulans*	Hemocytes	NA
1178	CG2662	-0.799915838	3.651641695	7.092151173	0.018240302	0.050774454	*D. simulans*	Hemocytes	NA
1179	CG2680	-1.913696888	2.879977474	3.197783355	0.095121112	0.183931037	*D. simulans*	Hemocytes	NA
1180	CG2685	-0.340168325	5.574411641	8.713937043	0.010277479	0.031722469	*D. simulans*	Hemocytes	Down regulated
1181	CG2691	-0.924562535	7.158938805	14.86346894	0.001676436	0.007526129	*D. simulans*	Hemocytes	Down regulated
1182	CG2694.CG11322.Dsim_GD26916	0.326329274	4.727704433	2.067635506	0.171897948	0.290628742	*D. simulans*	Hemocytes	NA
1183	CG2698	0.962977821	7.393883893	21.79362623	0.00033951	0.002129505	*D. simulans*	Hemocytes	Up regulated
1184	CG2701	0.114519493	7.165200206	0.862496579	0.36839571	0.510451108	*D. simulans*	Hemocytes	NA
1185	CG2712	-0.218763038	3.682383725	1.000591727	0.333732449	0.475408769	*D. simulans*	Hemocytes	NA
1186	CG2736	-0.373249132	6.113892372	0.05480087	0.818405225	0.887012032	*D. simulans*	Hemocytes	NA
1187	CG2747	1.645788741	9.358050009	28.57648194	9.48E-05	0.000743284	*D. simulans*	Hemocytes	Up regulated
1188	CG2765	-0.014486298	4.732051117	0.00635015	0.937585878	0.965027416	*D. simulans*	Hemocytes	NA
1189	CG2767	0.483894333	7.765353302	7.482864867	0.015810536	0.04527135	*D. simulans*	Hemocytes	Up regulated
1190	CG2790	0.037913557	5.69855627	0.039810896	0.844649679	0.907994101	*D. simulans*	Hemocytes	NA
1191	CG2794	-0.242374667	6.401926722	6.356451529	0.024093377	0.062979466	*D. simulans*	Hemocytes	NA
1192	CG2818	1.294267743	7.383386059	73.4294324	5.07E-07	1.03E-05	*D. simulans*	Hemocytes	Up regulated
1193	CG2846	-0.544505827	5.64534787	6.344321629	0.024206742	0.063181871	*D. simulans*	Hemocytes	NA
1194	CG2852	-1.337048099	9.733352936	51.10722236	4.29E-06	5.58E-05	*D. simulans*	Hemocytes	Down regulated
1195	CG2861	1.318815912	3.730566741	7.205502912	0.017493471	0.049136346	*D. simulans*	Hemocytes	Up regulated
1196	CG2865	0.827137987	4.932681827	13.88255773	0.002171634	0.009198944	*D. simulans*	Hemocytes	Up regulated
1197	CG2875	-0.624912664	4.355922926	10.46801298	0.005819908	0.020184097	*D. simulans*	Hemocytes	Down regulated
1198	CG2887	-0.441778327	2.895363531	0.362661029	0.556426066	0.68722723	*D. simulans*	Hemocytes	NA
1199	CG2889	3.35E-05	3.937243075	3.60E-08	0.999851208	1	*D. simulans*	Hemocytes	NA
1200	CG2906	0.082786417	3.364233735	0.220980504	0.663579218	0.773735715	*D. simulans*	Hemocytes	NA
1201	CG2909	-0.218670362	6.26525479	1.530710648	0.235864254	0.369523	*D. simulans*	Hemocytes	NA
1202	CG2918	-0.640131312	9.006993715	14.36116062	0.001911694	0.008340931	*D. simulans*	Hemocytes	Down regulated
1203	CG2921	-0.013268019	5.7292665	0.007978917	0.930058182	0.961934824	*D. simulans*	Hemocytes	NA
1204	CG2924	0.009890546	4.179986875	0.002742992	0.95895293	0.978050407	*D. simulans*	Hemocytes	NA
1205	CG2926	-0.173006335	7.678215638	0.163852827	0.691607317	0.794474868	*D. simulans*	Hemocytes	NA
1206	CG2938	0.501320586	5.304197354	5.367540029	0.035765863	0.085834816	*D. simulans*	Hemocytes	NA
1207	CG2972	-0.493305873	6.876614676	8.947695353	0.009499984	0.029864371	*D. simulans*	Hemocytes	Down regulated
1208	CG2990	-1.326387878	2.700463688	6.622936716	0.021751754	0.058214361	*D. simulans*	Hemocytes	NA
1209	CG2991	0.902222508	7.256558164	25.67088929	0.000159266	0.001137668	*D. simulans*	Hemocytes	Up regulated
1210	CG30015	-0.443930662	7.274413091	2.356226966	0.146527722	0.256362764	*D. simulans*	Hemocytes	NA
1211	CG30016	-3.177988172	3.653004737	4.168074172	0.061132517	0.129663862	*D. simulans*	Hemocytes	NA
1212	CG30020	-0.677842083	5.879048515	10.31223285	0.006109648	0.020941128	*D. simulans*	Hemocytes	Down regulated
1213	CG30026	-0.280424814	1.75470282	0.512525264	0.485531888	0.62285523	*D. simulans*	Hemocytes	NA
1214	CG30033	-0.553080762	1.636548642	2.981091408	0.105691561	0.199680857	*D. simulans*	Hemocytes	NA
1215	CG30046	-1.922171245	8.719426248	82.18774665	2.54E-07	6.11E-06	*D. simulans*	Hemocytes	Down regulated
1216	CG30069	-0.73468957	1.938823943	0.731199107	0.406541497	0.548186706	*D. simulans*	Hemocytes	NA
1217	CG3008	0.156065938	7.280954087	2.302587373	0.150871285	0.262724188	*D. simulans*	Hemocytes	NA
1218	CG30083	3.924724686	4.389949517	9.87479747	0.007437256	0.024473815	*D. simulans*	Hemocytes	Up regulated
1219	CG30090	-0.109258084	4.308958685	0.056741803	0.815088692	0.884507889	*D. simulans*	Hemocytes	NA
1220	CG30091	-0.2241383	8.115645306	1.831165846	0.196918499	0.322792132	*D. simulans*	Hemocytes	NA
1221	CG30094	0.073298845	4.548350182	0.038113872	0.847951142	0.910513755	*D. simulans*	Hemocytes	NA
1222	CG30096	0.194796266	1.023113816	0.127897693	0.725825707	0.819775105	*D. simulans*	Hemocytes	NA
1223	CG30098	4.465652804	10.24942786	18.76799235	0.000738676	0.003963905	*D. simulans*	Hemocytes	Up regulated
1224	CG30108	0.174238922	3.319772462	0.373711392	0.550547532	0.682203207	*D. simulans*	Hemocytes	NA
1225	CG30109	0.160159609	2.860260852	0.197789877	0.663143184	0.773712375	*D. simulans*	Hemocytes	NA
1226	CG3014	-3.941576135	2.267559565	23.22378538	0.000254366	0.001668884	*D. simulans*	Hemocytes	Down regulated
1227	CG30154	0.11676829	3.215498975	0.014722394	0.905111689	0.945275687	*D. simulans*	Hemocytes	NA
1228	CG30156	2.238317795	3.499751817	81.83351401	2.61E-07	6.21E-06	*D. simulans*	Hemocytes	Up regulated
1229	CG30157	-0.01919518	3.82365747	0.015060908	0.904028261	0.945096452	*D. simulans*	Hemocytes	NA
1230	CG30159	0.159716255	6.147565003	1.419161898	0.252867521	0.390136347	*D. simulans*	Hemocytes	NA
1231	CG30187.CG42694	-0.189590283	8.221731358	1.458660024	0.246667027	0.383034609	*D. simulans*	Hemocytes	NA
1232	CG30195	-0.440483903	1.760296734	0.306654026	0.58826375	0.711391857	*D. simulans*	Hemocytes	NA
1233	CG30197	-8.250323464	3.388937008	22.22152803	0.000348928	0.00217051	*D. simulans*	Hemocytes	Down regulated
1234	CG30269	-0.499933934	4.539321893	3.335042666	0.088687888	0.174108155	*D. simulans*	Hemocytes	NA
1235	CG30273	-0.469008269	2.933216764	3.558319978	0.079644426	0.158897256	*D. simulans*	Hemocytes	NA
1236	CG30281	0.28779058	1.409206665	0.20289681	0.659121368	0.770538263	*D. simulans*	Hemocytes	NA
1237	CG30283	-0.891309022	7.083621963	0.971613939	0.341526834	0.483396181	*D. simulans*	Hemocytes	NA
1238	CG30286	-2.808892439	4.737645412	5.906788763	0.029334913	0.073818262	*D. simulans*	Hemocytes	NA
1239	CG30287	1.133555968	3.166259707	2.091692001	0.16958331	0.287452429	*D. simulans*	Hemocytes	NA
1240	CG30288	-0.787015871	2.986081982	0.261676655	0.616969841	0.736649142	*D. simulans*	Hemocytes	NA
1241	CG30289	-0.900219582	1.149031709	0.485969428	0.496866801	0.633820265	*D. simulans*	Hemocytes	NA
1242	CG30291	-0.133408543	6.710304445	1.972519603	0.181448519	0.30222322	*D. simulans*	Hemocytes	NA
1243	CG30338	-0.136762962	3.738029234	0.324206307	0.577892906	0.703934101	*D. simulans*	Hemocytes	NA
1244	CG30344	-1.122876527	7.17043504	66.22327344	9.45E-07	1.70E-05	*D. simulans*	Hemocytes	Down regulated
1245	CG30349	-0.374887916	6.654253341	5.582896767	0.032744537	0.080450599	*D. simulans*	Hemocytes	NA
1246	CG30371	-7.649682797	3.630809662	3.72712057	0.078403157	0.15725348	*D. simulans*	Hemocytes	NA
1247	CG30373	0.387645578	5.07718662	2.911377532	0.109490255	0.204736297	*D. simulans*	Hemocytes	NA
1248	CG30389	-0.295679649	5.501702368	1.115509576	0.308340077	0.447638918	*D. simulans*	Hemocytes	NA
1249	CG30394	-0.636492945	5.355484522	17.81120423	0.000812553	0.004281935	*D. simulans*	Hemocytes	Down regulated
1250	CG3040	0.493605983	5.92933496	2.787068783	0.116683548	0.214986279	*D. simulans*	Hemocytes	NA
1251	CG30414	2.912279789	8.451256302	43.40790803	1.07E-05	0.000117861	*D. simulans*	Hemocytes	Up regulated
1252	CG30423	0.188561841	7.131385596	0.728767505	0.407303931	0.548776515	*D. simulans*	Hemocytes	NA
1253	CG30428	0.217215339	4.355058995	0.966587623	0.341814721	0.483527126	*D. simulans*	Hemocytes	NA
1254	CG30431	-1.76465486	3.305771128	2.239142206	0.157023858	0.270775041	*D. simulans*	Hemocytes	NA
1255	CG3045	-0.343679941	3.721986845	1.012882644	0.330878287	0.472224597	*D. simulans*	Hemocytes	NA
1256	CG30466	0.659372694	2.72244584	10.60925791	0.005570778	0.019570911	*D. simulans*	Hemocytes	Up regulated
1257	CG30467	-0.12769516	5.054038808	0.686316976	0.42098181	0.562482029	*D. simulans*	Hemocytes	NA
1258	CG30491	0.208070865	3.692892927	0.775260158	0.393098278	0.534569068	*D. simulans*	Hemocytes	NA
1259	CG30496	0.009452015	4.648169723	0.00345624	0.953930163	0.975001281	*D. simulans*	Hemocytes	NA
1260	CG30503	-1.239908404	4.706125819	3.130766737	0.098854571	0.189690018	*D. simulans*	Hemocytes	NA
1261	CG3061	0.407091957	5.788767246	8.372497808	0.011548795	0.034971238	*D. simulans*	Hemocytes	Up regulated
1262	CG3071.Dsim_GD16604	-0.631553312	6.936318693	10.57668964	0.005627117	0.019696777	*D. simulans*	Hemocytes	Down regulated
1263	CG3091	-1.809448431	3.01116977	21.2553476	0.000379673	0.002318029	*D. simulans*	Hemocytes	Down regulated
1264	CG31007	0.225586194	1.98608985	0.087653594	0.772099437	0.855635405	*D. simulans*	Hemocytes	NA
1265	CG31019	-1.599157804	1.408751313	9.546376635	0.007799027	0.02539498	*D. simulans*	Hemocytes	Down regulated
1266	CG31051	-1.562448745	5.52190038	47.97010796	6.14E-06	7.42E-05	*D. simulans*	Hemocytes	Down regulated
1267	CG3107	0.619157397	7.252863763	21.1379344	0.000389139	0.002356728	*D. simulans*	Hemocytes	Up regulated
1268	CG31086.CG32633.Dsim_GD21274	-4.214771126	3.193090008	17.18385708	0.000965632	0.004860411	*D. simulans*	Hemocytes	Down regulated
1269	CG31098	-0.570401941	6.05862175	6.296457433	0.024660165	0.064111566	*D. simulans*	Hemocytes	NA
1270	CG31100	-3.696352214	2.419986316	5.54415249	0.033461803	0.08175591	*D. simulans*	Hemocytes	NA
1271	CG31102	-0.423946782	3.016152581	0.477337897	0.500651565	0.636523742	*D. simulans*	Hemocytes	NA
1272	CG31103	-8.050383076	0.5793127	10.15840276	0.009298063	0.029387227	*D. simulans*	Hemocytes	Down regulated
1273	CG31106	-5.630440487	1.798212095	2.789510722	0.120706806	0.220473824	*D. simulans*	Hemocytes	NA
1274	CG31109	-0.314039694	4.36676031	2.339288128	0.147882438	0.25820023	*D. simulans*	Hemocytes	NA
1275	CG31145	-2.091521176	2.964820858	9.184859765	0.008779579	0.027949473	*D. simulans*	Hemocytes	Down regulated
1276	CG31176	-6.003112055	2.176922822	15.60744624	0.001386739	0.006444978	*D. simulans*	Hemocytes	Down regulated
1277	CG31178	-1.243586128	3.111468513	14.35324424	0.001915693	0.008347328	*D. simulans*	Hemocytes	Down regulated
1278	CG31183	0.937791204	0.839312933	1.265944974	0.278991038	0.417378822	*D. simulans*	Hemocytes	NA
1279	CG31195	0.538032689	5.985382888	3.221739574	0.093746255	0.18173888	*D. simulans*	Hemocytes	NA
1280	CG31211	-0.272145591	4.997620257	1.116782191	0.308074297	0.447638918	*D. simulans*	Hemocytes	NA
1281	CG31220	5.970786694	8.036695344	133.8483782	1.14E-08	6.63E-07	*D. simulans*	Hemocytes	Up regulated
1282	CG31223	-0.138245203	4.329984174	0.320176303	0.580240344	0.706143176	*D. simulans*	Hemocytes	NA
1283	CG31224	0.518366531	6.798868638	1.968722436	0.181843517	0.302553964	*D. simulans*	Hemocytes	NA
1284	CG31229	0.325341736	5.846618151	2.650307514	0.125273738	0.227476409	*D. simulans*	Hemocytes	NA
1285	CG31249	1.342520613	5.258010141	73.5084951	5.04E-07	1.03E-05	*D. simulans*	Hemocytes	Up regulated
1286	CG31251	0.107680069	4.694703916	0.297445614	0.593862393	0.715577358	*D. simulans*	Hemocytes	NA
1287	CG31266	-4.137185413	3.367597379	12.25509615	0.003572614	0.013700497	*D. simulans*	Hemocytes	Down regulated
1288	CG31272	-7.56052028	4.166566066	4.503710193	0.056146631	0.12200774	*D. simulans*	Hemocytes	NA
1289	CG31301	-0.339358642	6.798914971	5.750698062	0.030595632	0.076367788	*D. simulans*	Hemocytes	NA
1290	CG31321	-6.580933265	3.289821598	9.56767228	0.008191409	0.026395651	*D. simulans*	Hemocytes	Down regulated
1291	CG31324	0.619826429	7.544082986	13.02233597	0.002747624	0.011055469	*D. simulans*	Hemocytes	Up regulated
1292	CG31337	-1.166022533	6.754637074	26.86718678	0.000128059	0.000951424	*D. simulans*	Hemocytes	Down regulated
1293	CG31368	-0.549074261	6.727045174	7.537429811	0.015501929	0.04451425	*D. simulans*	Hemocytes	Down regulated
1294	CG31370	0.686258661	4.766291486	6.523364792	0.022594372	0.059982544	*D. simulans*	Hemocytes	NA
1295	CG31373	-0.31602743	2.880351066	0.043246398	0.838341995	0.903422681	*D. simulans*	Hemocytes	NA
1296	CG31381	-0.37863635	3.818367671	2.743871207	0.119316965	0.218844572	*D. simulans*	Hemocytes	NA
1297	CG31431	-0.690820031	2.278818944	2.666992759	0.188718315	0.311870023	*D. simulans*	Hemocytes	NA
1298	CG31441	-0.053010565	2.055655811	0.029640959	0.865711232	0.920344079	*D. simulans*	Hemocytes	NA
1299	CG31445	-1.270821586	3.789140612	2.807283657	0.115872252	0.214079874	*D. simulans*	Hemocytes	NA
1300	CG31460	-0.160101706	6.122411841	0.344306604	0.566468638	0.69410501	*D. simulans*	Hemocytes	NA
1301	CG3149	0.103790496	6.030934403	0.602942177	0.450064191	0.590057179	*D. simulans*	Hemocytes	NA
1302	CG31495	0.342962879	4.283612566	2.008159194	0.177793439	0.297828006	*D. simulans*	Hemocytes	NA
1303	CG31510	-0.003692336	5.28042426	0.000525788	0.982021773	0.992178673	*D. simulans*	Hemocytes	NA
1304	CG31522	1.786887128	3.578087313	44.33089909	9.54E-06	0.000106808	*D. simulans*	Hemocytes	Up regulated
1305	CG31546	-0.396831239	5.765117069	1.643314194	0.220190281	0.35080149	*D. simulans*	Hemocytes	NA
1306	CG3156	-0.147203733	4.011256325	0.397746124	0.53816789	0.670485503	*D. simulans*	Hemocytes	NA
1307	CG31612	-0.63146966	1.812460292	2.58435145	0.129692196	0.233092447	*D. simulans*	Hemocytes	NA
1308	CG31633	1.105448048	5.005990159	35.26320317	3.26E-05	0.00030051	*D. simulans*	Hemocytes	Up regulated
1309	CG31636	-0.075119505	1.468082322	0.002834655	0.958273406	0.977546358	*D. simulans*	Hemocytes	NA
1310	CG31643	0.219742058	4.796718244	2.619344989	0.127324609	0.230089588	*D. simulans*	Hemocytes	NA
1311	CG3165	0.184292672	5.93766849	0.759474013	0.397835215	0.539480916	*D. simulans*	Hemocytes	NA
1312	CG31664	-1.15878835	2.308486085	0.878378867	0.364337058	0.505757364	*D. simulans*	Hemocytes	NA
1313	CG31674	-1.416483927	3.500818863	31.10885316	6.21E-05	0.000519551	*D. simulans*	Hemocytes	Down regulated
1314	CG31675	4.290858052	3.219798823	65.94009002	9.70E-07	1.73E-05	*D. simulans*	Hemocytes	Up regulated
1315	CG31678	-0.580764663	6.999645022	6.809503799	0.020269114	0.05517006	*D. simulans*	Hemocytes	NA
1316	CG3168	1.90245714	7.654576828	4.130915922	0.06215547	0.131200523	*D. simulans*	Hemocytes	NA
1317	CG31689	-1.517253074	4.538297004	32.1945001	5.22E-05	0.000447103	*D. simulans*	Hemocytes	Down regulated
1318	CG31705	-0.615488507	11.44102357	8.584145882	0.010740733	0.032878879	*D. simulans*	Hemocytes	Down regulated
1319	CG31715	1.626176564	6.589822819	38.16979059	2.15E-05	0.000210716	*D. simulans*	Hemocytes	Up regulated
1320	CG31717	0.496840389	7.167838501	3.805122354	0.070897928	0.14546442	*D. simulans*	Hemocytes	NA
1321	CG31729	2.250528979	10.91703306	93.94941408	1.11E-07	3.28E-06	*D. simulans*	Hemocytes	Up regulated
1322	CG31743	-0.354482137	4.073830896	0.216108443	0.649161459	0.762167629	*D. simulans*	Hemocytes	NA
1323	CG31777	-1.546690853	2.59344911	7.137869338	0.019918225	0.054512486	*D. simulans*	Hemocytes	NA
1324	CG31800	-0.015833581	4.45344519	0.004350904	0.948318481	0.97133592	*D. simulans*	Hemocytes	NA
1325	CG31805	-2.468055137	2.068802528	35.44772865	3.18E-05	0.000292935	*D. simulans*	Hemocytes	Down regulated
1326	CG31883	-1.249617455	1.77322415	1.644513342	0.220030777	0.350759246	*D. simulans*	Hemocytes	NA
1327	CG31886	-1.968634008	3.74400267	46.47146773	7.34E-06	8.58E-05	*D. simulans*	Hemocytes	Down regulated
1328	CG3191	-1.845278131	2.624327045	20.3057983	0.00046451	0.002716552	*D. simulans*	Hemocytes	Down regulated
1329	CG31937	-0.614778392	7.79041994	5.115397201	0.039726732	0.093386147	*D. simulans*	Hemocytes	NA
1330	CG31957	-0.743720658	3.463445993	4.6847964	0.04774539	0.10778864	*D. simulans*	Hemocytes	NA
1331	CG31974	-1.400633017	3.682519811	2.565800456	0.131489388	0.235378264	*D. simulans*	Hemocytes	NA
1332	CG31975	-3.143770652	2.493735521	10.15063821	0.006427866	0.021805139	*D. simulans*	Hemocytes	Down regulated
1333	CG31998	0.010889537	6.862081942	0.00177763	0.966950462	0.982726476	*D. simulans*	Hemocytes	NA
1334	CG32022	0.316425712	5.177728184	1.732701486	0.208699027	0.337281669	*D. simulans*	Hemocytes	NA
1335	CG32039	0.362716399	4.231607234	1.281575701	0.27616402	0.414224389	*D. simulans*	Hemocytes	NA
1336	CG32075	0.02558397	4.602302798	0.004758803	0.945954092	0.970582756	*D. simulans*	Hemocytes	NA
1337	CG32091	-0.415440725	5.361624897	5.396839913	0.035336241	0.084997114	*D. simulans*	Hemocytes	NA
1338	CG32095	-0.020896447	5.02719876	0.028322813	0.86870044	0.922196583	*D. simulans*	Hemocytes	NA
1339	CG32099	-0.007463467	5.20916386	0.001639714	0.968257626	0.983546886	*D. simulans*	Hemocytes	NA
1340	CG32104	-0.269350525	5.264416033	3.299004148	0.090260449	0.176377346	*D. simulans*	Hemocytes	NA
1341	CG32115	0.477583632	1.643567158	0.539779927	0.474356429	0.612841089	*D. simulans*	Hemocytes	NA
1342	CG32121	3.72249597	0.693093623	5.130287308	0.042233483	0.097869807	*D. simulans*	Hemocytes	NA
1343	CG32147	1.322093523	8.325602641	22.12056321	0.000317491	0.002010914	*D. simulans*	Hemocytes	Up regulated
1344	CG32163	0.315602408	5.068970215	0.783189634	0.390751267	0.532063225	*D. simulans*	Hemocytes	NA
1345	CG32176	-0.175343102	5.317983976	1.419425353	0.252825482	0.390136347	*D. simulans*	Hemocytes	NA
1346	CG32181	3.123005017	3.758236855	63.5010765	1.21E-06	2.03E-05	*D. simulans*	Hemocytes	Up regulated
1347	CG32182	2.929357587	3.426746823	38.83993231	1.96E-05	0.000196012	*D. simulans*	Hemocytes	Up regulated
1348	CG32191	-0.724384169	2.967138473	0.320237312	0.580531064	0.706143176	*D. simulans*	Hemocytes	NA
1349	CG32195	0.041716345	3.667170335	0.001496	0.969705621	0.984342188	*D. simulans*	Hemocytes	NA
1350	CG32202	0.43355204	4.541715119	3.361463569	0.087555849	0.17217288	*D. simulans*	Hemocytes	NA
1351	CG32221	0.324438209	5.165313098	3.902807817	0.067754927	0.139995002	*D. simulans*	Hemocytes	NA
1352	CG3223	0.27877471	6.138859607	6.345207205	0.024198444	0.063181871	*D. simulans*	Hemocytes	NA
1353	CG3224	-0.07909822	6.735392452	0.092216584	0.765735129	0.85126508	*D. simulans*	Hemocytes	NA
1354	CG32241	-8.478331569	5.463482044	14.16285669	0.002205716	0.009308124	*D. simulans*	Hemocytes	Down regulated
1355	CG32248	-4.197823305	0.491169245	6.31572592	0.026760334	0.068491393	*D. simulans*	Hemocytes	NA
1356	CG32249	-10.26296891	8.46300059	17.69302827	0.000938679	0.004770195	*D. simulans*	Hemocytes	Down regulated
1357	CG3225	-0.347273648	4.470141956	2.074367358	0.171246254	0.289712634	*D. simulans*	Hemocytes	NA
1358	CG3226	-0.156901723	7.386428266	0.666610684	0.42757838	0.568559605	*D. simulans*	Hemocytes	NA
1359	CG32267	0.037576597	3.448927805	0.016121282	0.900725957	0.943098337	*D. simulans*	Hemocytes	NA
1360	CG32276	-0.350628943	7.107388081	1.047860993	0.3229431	0.464428804	*D. simulans*	Hemocytes	NA
1361	CG32280	0.614274153	5.759702755	3.545468766	0.080134089	0.159572413	*D. simulans*	Hemocytes	NA
1362	CG32281	-0.396919831	4.51276187	3.420265945	0.085097932	0.168067375	*D. simulans*	Hemocytes	NA
1363	CG32344	-0.702060129	6.083512762	19.16164364	0.000597012	0.003329005	*D. simulans*	Hemocytes	Down regulated
1364	CG32407	1.96321271	6.01321861	122.7191225	2.01E-08	9.45E-07	*D. simulans*	Hemocytes	Up regulated
1365	CG32409	-0.35295719	6.027287794	1.850296334	0.19472919	0.319899245	*D. simulans*	Hemocytes	NA
1366	CG32425	0.662066038	6.518757844	20.03087154	0.000492981	0.002857667	*D. simulans*	Hemocytes	Up regulated
1367	CG32428	1.498052207	6.288040003	91.75540723	1.28E-07	3.62E-06	*D. simulans*	Hemocytes	Up regulated
1368	CG32437	3.564992939	2.264590369	8.685743774	0.010376116	0.03195911	*D. simulans*	Hemocytes	Up regulated
1369	CG32444	-1.409444906	3.857162474	3.384084376	0.086969578	0.17124469	*D. simulans*	Hemocytes	NA
1370	CG32448	0.007239919	3.127465556	0.000422717	0.983879653	0.992411123	*D. simulans*	Hemocytes	NA
1371	CG32452	0.240858308	3.649780125	0.980603223	0.338449779	0.479667539	*D. simulans*	Hemocytes	NA
1372	CG32485	-0.217452922	2.338132056	0.096201372	0.760894224	0.847145912	*D. simulans*	Hemocytes	NA
1373	CG32486	3.159076506	6.421744445	220.061751	4.19E-10	9.25E-08	*D. simulans*	Hemocytes	Up regulated
1374	CG3251	0.755605341	1.658819623	0.364936954	0.555205302	0.685899163	*D. simulans*	Hemocytes	NA
1375	CG32521	0.954795975	7.747855596	0.967750873	0.342456157	0.484174813	*D. simulans*	Hemocytes	NA
1376	CG32533	0.083583266	4.956610328	0.359825135	0.557954597	0.687826712	*D. simulans*	Hemocytes	NA
1377	CG32536	0.213741419	4.61549485	0.893619541	0.360140133	0.501647531	*D. simulans*	Hemocytes	NA
1378	CG32547	0.146665607	2.101063105	0.054745898	0.818305973	0.887012032	*D. simulans*	Hemocytes	NA
1379	CG32549	1.46461928	7.911505599	83.74427066	2.27E-07	5.61E-06	*D. simulans*	Hemocytes	Up regulated
1380	CG32554	0.01601807	4.026667556	0.002583501	0.960163	0.978338772	*D. simulans*	Hemocytes	NA
1381	CG32573	0.08726422	2.827209995	0.010576005	0.919513129	0.954216617	*D. simulans*	Hemocytes	NA
1382	CG32576	-0.384878298	4.379171715	1.368908983	0.261059652	0.397887797	*D. simulans*	Hemocytes	NA
1383	CG32579	0.163824887	3.793985992	0.103113335	0.752752784	0.841800071	*D. simulans*	Hemocytes	NA
1384	CG32590	-0.094014227	4.189929311	0.169548551	0.686596038	0.790889484	*D. simulans*	Hemocytes	NA
1385	CG32638	-0.226558201	6.47054516	1.394417118	0.256857839	0.394593982	*D. simulans*	Hemocytes	NA
1386	CG32640.CG32641	-0.265220146	5.954693384	2.184164371	0.161041436	0.27589918	*D. simulans*	Hemocytes	NA
1387	CG32647	-1.187340436	0.925777599	0.79253374	0.388012762	0.529838809	*D. simulans*	Hemocytes	NA
1388	CG32687	-1.213272093	5.460873052	1.437668965	0.251034826	0.388103372	*D. simulans*	Hemocytes	NA
1389	CG32695	-1.64838454	2.571471061	1.412421635	0.254497955	0.391964004	*D. simulans*	Hemocytes	NA
1390	CG3270	-2.318061261	6.448945021	3.31558092	0.090741145	0.177150088	*D. simulans*	Hemocytes	NA
1391	CG32708	-0.385449323	4.950719766	5.594471848	0.03259077	0.080222265	*D. simulans*	Hemocytes	NA
1392	CG32772	-0.655497358	3.254558295	5.815496349	0.029810124	0.074746372	*D. simulans*	Hemocytes	NA
1393	CG32795	-0.821312888	3.244839916	5.118375802	0.039677036	0.093310906	*D. simulans*	Hemocytes	NA
1394	CG32803	-0.307592953	4.799910472	1.116955594	0.308038108	0.447638918	*D. simulans*	Hemocytes	NA
1395	CG32808	-0.007811616	3.156576229	0.000861814	0.976984406	0.989363168	*D. simulans*	Hemocytes	NA
1396	CG3281	0.687647984	5.230878907	27.68152541	0.000110807	0.000838601	*D. simulans*	Hemocytes	Up regulated
1397	CG32850	0.560896832	2.486519809	4.109118181	0.061643744	0.130485854	*D. simulans*	Hemocytes	NA
1398	CG32856	-0.056295847	3.216153033	0.028845402	0.867506941	0.921485927	*D. simulans*	Hemocytes	NA
1399	CG32857.CG33502.CG32500	0.658024819	4.535476878	5.460613253	0.034421805	0.083448635	*D. simulans*	Hemocytes	NA
1400	CG32982	3.73611834	7.028225682	103.1899314	6.11E-08	2.18E-06	*D. simulans*	Hemocytes	Up regulated
1401	CG33054	1.9668225	6.331712138	54.32924879	3.02E-06	4.26E-05	*D. simulans*	Hemocytes	Up regulated
1402	CG33056	4.191564529	9.680568686	172.7050419	2.13E-09	2.44E-07	*D. simulans*	Hemocytes	Up regulated
1403	CG33057	-0.662030719	3.655822573	5.459134067	0.034442699	0.083456701	*D. simulans*	Hemocytes	NA
1404	CG3308	1.730521479	4.427698968	82.17029741	2.55E-07	6.11E-06	*D. simulans*	Hemocytes	Up regulated
1405	CG33080	-1.212052695	5.300575451	30.35345284	7.03E-05	0.000575794	*D. simulans*	Hemocytes	Down regulated
1406	CG33090	1.559921514	1.933916487	5.790105894	0.03613453	0.086444283	*D. simulans*	Hemocytes	NA
1407	CG33099	-0.390441417	3.739623908	0.225136019	0.642422328	0.757268778	*D. simulans*	Hemocytes	NA
1408	CG33107	-0.036259291	4.281304693	0.020959274	0.886903092	0.934559793	*D. simulans*	Hemocytes	NA
1409	CG33111	0.361523908	5.051293873	4.289025707	0.056841179	0.123237657	*D. simulans*	Hemocytes	NA
1410	CG33116	-0.590339118	4.051684015	8.978807926	0.009401701	0.029655788	*D. simulans*	Hemocytes	Down regulated
1411	CG33129	-0.193036178	8.745875676	0.656768459	0.430934724	0.571581763	*D. simulans*	Hemocytes	NA
1412	CG33137	1.849373233	1.539219715	5.442075401	0.042456742	0.09827087	*D. simulans*	Hemocytes	NA
1413	CG33156	-1.124041557	2.836457477	11.44506263	0.004324546	0.015895094	*D. simulans*	Hemocytes	Down regulated
1414	CG33158	-0.772323701	3.756282213	8.551281044	0.010861825	0.03315748	*D. simulans*	Hemocytes	Down regulated
1415	CG33169	-0.573275506	1.281546671	1.40430702	0.255253014	0.392782861	*D. simulans*	Hemocytes	NA
1416	CG33170	0.081424714	3.971803194	0.066612392	0.799998239	0.875164407	*D. simulans*	Hemocytes	NA
1417	CG33172	-0.348101013	4.752982411	3.602447032	0.077990043	0.156603532	*D. simulans*	Hemocytes	NA
1418	CG33178	-3.289960252	3.947319899	14.74369679	0.001800374	0.007971943	*D. simulans*	Hemocytes	Down regulated
1419	CG33199	-0.29660093	3.28889606	0.651216737	0.432846548	0.57325271	*D. simulans*	Hemocytes	NA
1420	CG33213	-0.250790006	4.678437709	1.308924343	0.271310234	0.409250882	*D. simulans*	Hemocytes	NA
1421	CG33225	3.550908848	8.341476552	51.01363304	4.49E-06	5.78E-05	*D. simulans*	Hemocytes	Up regulated
1422	CG33226	-1.100500519	1.086781417	2.043809167	0.174229704	0.29344243	*D. simulans*	Hemocytes	NA
1423	CG33228	0.060942223	3.265954989	0.05371892	0.819985612	0.887995094	*D. simulans*	Hemocytes	NA
1424	CG33229	0.272452825	5.022943089	1.299318754	0.273001781	0.410631421	*D. simulans*	Hemocytes	NA
1425	CG33263	4.273490394	3.263941668	47.8474842	6.23E-06	7.51E-05	*D. simulans*	Hemocytes	Up regulated
1426	CG33281	-10.59119808	6.051875121	5.490583745	0.037894125	0.089960175	*D. simulans*	Hemocytes	NA
1427	CG33298	-0.663680572	7.820434629	4.463102797	0.052609375	0.116553738	*D. simulans*	Hemocytes	NA
1428	CG33303	-0.577791833	9.641851283	20.52206239	0.00044343	0.002613514	*D. simulans*	Hemocytes	Down regulated
1429	CG33331	0.617582799	3.945292415	15.18997186	0.001541306	0.007045396	*D. simulans*	Hemocytes	Up regulated
1430	CG33332	0.508143971	5.57920203	8.274459275	0.011946724	0.035968677	*D. simulans*	Hemocytes	Up regulated
1431	CG3335	-0.999126574	6.022059531	52.2596429	3.78E-06	5.10E-05	*D. simulans*	Hemocytes	Down regulated
1432	CG3337	-0.021519112	4.290823053	0.007848715	0.930629584	0.961997071	*D. simulans*	Hemocytes	NA
1433	CG3342	0.338127542	5.78033271	6.106878311	0.026555765	0.068099979	*D. simulans*	Hemocytes	NA
1434	CG33458	0.189161329	4.683329164	0.235367466	0.63489287	0.750910289	*D. simulans*	Hemocytes	NA
1435	CG33459	0.080624268	2.422095612	0.003601528	0.952988215	0.974605048	*D. simulans*	Hemocytes	NA
1436	CG33460	0.891471258	7.452323822	17.12761893	0.000954846	0.004819918	*D. simulans*	Hemocytes	Up regulated
1437	CG33462	3.8991563	6.391322036	139.3860107	8.78E-09	5.58E-07	*D. simulans*	Hemocytes	Up regulated
1438	CG33465	0.499065645	4.938627559	2.11325668	0.167541577	0.284656715	*D. simulans*	Hemocytes	NA
1439	CG3348	-1.340954255	6.992381778	1.443218388	0.250166396	0.387101126	*D. simulans*	Hemocytes	NA
1440	CG33494	0.09680474	4.597147467	0.109475051	0.745522992	0.835486251	*D. simulans*	Hemocytes	NA
1441	CG33510	-1.34894024	1.898346291	0.601526912	0.450885491	0.590618566	*D. simulans*	Hemocytes	NA
1442	CG33521	0.240505059	4.059042145	0.24090167	0.630974134	0.747784443	*D. simulans*	Hemocytes	NA
1443	CG3356	0.280942112	6.581224643	1.379701357	0.259270761	0.39676625	*D. simulans*	Hemocytes	NA
1444	CG3358	0.598047076	5.992801616	15.85493603	0.001302856	0.006125803	*D. simulans*	Hemocytes	Up regulated
1445	CG33635	1.038214805	3.549241973	8.498567087	0.011059355	0.033663067	*D. simulans*	Hemocytes	Up regulated
1446	CG33640	1.894823522	1.448551245	6.670778905	0.021359895	0.057457138	*D. simulans*	Hemocytes	NA
1447	CG33641.CG33642.CG33643.CG33645.Dsim_GD17834	4.330772984	1.690613674	52.32065257	3.75E-06	5.08E-05	*D. simulans*	Hemocytes	Up regulated
1448	CG3368	-0.317365205	6.650493158	7.020653789	0.018730354	0.051783342	*D. simulans*	Hemocytes	NA
1449	CG33695	-0.089561843	4.019191635	0.210668388	0.653117391	0.765939136	*D. simulans*	Hemocytes	NA
1450	CG33725	4.031462205	0.662473635	18.52228192	0.00068965	0.003731183	*D. simulans*	Hemocytes	Up regulated
1451	CG33785	-0.270710817	1.612643749	0.382698124	0.545855181	0.677639945	*D. simulans*	Hemocytes	NA
1452	CG3386	0.613730048	3.388571307	6.20639506	0.025540369	0.066009528	*D. simulans*	Hemocytes	NA
1453	CG33964	-0.35410149	4.210628154	6.369428753	0.023972775	0.062726383	*D. simulans*	Hemocytes	NA
1454	CG33969	-0.053788483	5.373037302	0.173905465	0.682833589	0.788579367	*D. simulans*	Hemocytes	NA
1455	CG3397.Dsim_GD20614	0.557545072	6.107664619	4.338088138	0.055609097	0.121181539	*D. simulans*	Hemocytes	NA
1456	CG33993	-0.467872483	1.809911921	0.402776557	0.535643883	0.668920806	*D. simulans*	Hemocytes	NA
1457	CG34001	-0.129728528	3.481886	0.161325857	0.693855099	0.795968608	*D. simulans*	Hemocytes	NA
1458	CG34002.Dsim_GD14732	0.890319727	1.290004981	3.605777638	0.077866847	0.156415695	*D. simulans*	Hemocytes	NA
1459	CG34008	-1.287910497	1.779574576	10.07741146	0.006578311	0.022201272	*D. simulans*	Hemocytes	Down regulated
1460	CG34015	0.985212249	3.742794603	8.617009702	0.010621198	0.032592681	*D. simulans*	Hemocytes	Up regulated
1461	CG3402	0.007091691	1.975680647	0.000294834	0.986536791	0.9932638	*D. simulans*	Hemocytes	NA
1462	CG34034	-0.554471757	1.963388384	0.266326575	0.613664198	0.733366254	*D. simulans*	Hemocytes	NA
1463	CG34039	0.459182863	4.655322195	5.254073446	0.037488238	0.089157104	*D. simulans*	Hemocytes	NA
1464	CG3407	0.253615189	4.543719868	2.481851938	0.136944717	0.242899591	*D. simulans*	Hemocytes	NA
1465	CG34116	-0.22587123	3.316026177	0.482947206	0.498186214	0.634612962	*D. simulans*	Hemocytes	NA
1466	CG34117	0.239782918	5.722548071	0.537910788	0.475108734	0.613512502	*D. simulans*	Hemocytes	NA
1467	CG34125	0.837366415	6.23966041	19.98612323	0.000497802	0.002882441	*D. simulans*	Hemocytes	Up regulated
1468	CG34126	0.124791361	6.779202959	0.141114205	0.712669034	0.810200248	*D. simulans*	Hemocytes	NA
1469	CG34133	0.409012401	5.929595362	2.863315606	0.112205741	0.208630696	*D. simulans*	Hemocytes	NA
1470	CG34134	0.455884126	3.556163025	4.381189093	0.054552652	0.119503838	*D. simulans*	Hemocytes	NA
1471	CG34136	-1.551301482	3.065340228	1.554625906	0.233158112	0.366351836	*D. simulans*	Hemocytes	NA
1472	CG34150	0.055110195	2.842646513	0.017142551	0.897648358	0.941220847	*D. simulans*	Hemocytes	NA
1473	CG34159	0.765530474	6.696335173	19.27546297	0.000582056	0.003262855	*D. simulans*	Hemocytes	Up regulated
1474	CG34163	-0.783788022	4.133779169	6.143109282	0.02618075	0.067400417	*D. simulans*	Hemocytes	NA
1475	CG34195	-0.066081982	4.648676095	0.060064537	0.809863077	0.881375641	*D. simulans*	Hemocytes	NA
1476	CG3420	-0.535456651	2.745298066	2.584802793	0.129661317	0.233092447	*D. simulans*	Hemocytes	NA
1477	CG34200	-0.317435314	5.447720023	1.14059325	0.303159695	0.442369956	*D. simulans*	Hemocytes	NA
1478	CG34228	-0.039829837	2.557455411	0.013828225	0.978733706	0.99056414	*D. simulans*	Hemocytes	NA
1479	CG34241	2.02152037	0.663923165	0.713781658	0.414253662	0.555462142	*D. simulans*	Hemocytes	NA
1480	CG34242	0.376936081	3.905292706	1.164483324	0.298337397	0.437390152	*D. simulans*	Hemocytes	NA
1481	CG34250	0.335765648	3.211800467	0.933921559	0.349847005	0.491593754	*D. simulans*	Hemocytes	NA
1482	CG34261	-0.902949285	2.428870713	6.460849144	0.023142762	0.061069569	*D. simulans*	Hemocytes	NA
1483	CG34291	-1.066810181	7.296435745	0.806312064	0.38486721	0.527455062	*D. simulans*	Hemocytes	NA
1484	CG3430	-0.790438016	5.640554735	41.67755871	1.34E-05	0.0001423	*D. simulans*	Hemocytes	Down regulated
1485	CG34325	3.181728323	4.794406512	70.70270353	6.38E-07	1.24E-05	*D. simulans*	Hemocytes	Up regulated
1486	CG3434	0.144185798	6.385488234	0.583286494	0.45739748	0.596777567	*D. simulans*	Hemocytes	NA
1487	CG34348	-0.559217249	4.589103494	3.972730178	0.065606512	0.136230801	*D. simulans*	Hemocytes	NA
1488	CG3436	0.342316141	6.267444592	4.214675597	0.058770298	0.126158262	*D. simulans*	Hemocytes	NA
1489	CG3437	0.067693032	4.888621781	0.148959671	0.705191533	0.804938611	*D. simulans*	Hemocytes	NA
1490	CG34408	0.669457436	6.953185018	13.95600597	0.002129231	0.00907245	*D. simulans*	Hemocytes	Up regulated
1491	CG34426	-5.375578933	6.054210993	1.078847816	0.320174058	0.461453048	*D. simulans*	Hemocytes	NA
1492	CG34427	-4.311294985	2.904828058	1.101551798	0.319704891	0.460902788	*D. simulans*	Hemocytes	NA
1493	CG34431	-0.944813034	1.151236619	3.580804181	0.078796285	0.157742088	*D. simulans*	Hemocytes	NA
1494	CG34434	-0.191412773	0.754279523	0.012960125	0.910939606	0.949285557	*D. simulans*	Hemocytes	NA
1495	CG34436	0.525697208	2.608368822	1.245251969	0.282794441	0.421395671	*D. simulans*	Hemocytes	NA
1496	CG34437	-1.184971633	5.132944566	10.05447897	0.006626255	0.02232024	*D. simulans*	Hemocytes	Down regulated
1497	CG34446	-1.419931753	3.845484505	4.007946422	0.064636472	0.134979173	*D. simulans*	Hemocytes	NA
1498	CG34454	-5.5832567	2.707321783	15.0572289	0.001645919	0.007408041	*D. simulans*	Hemocytes	Down regulated
1499	CG34459	-1.703575791	0.889784444	1.880133276	0.19137617	0.315570271	*D. simulans*	Hemocytes	NA
1500	CG3448	0.032448816	3.403385177	0.014987429	0.904261409	0.945096452	*D. simulans*	Hemocytes	NA
1501	CG3500	-0.30702872	4.222044803	2.461134097	0.138470693	0.245029489	*D. simulans*	Hemocytes	NA
1502	CG3505	-0.981531177	8.358036674	13.7443731	0.002254059	0.009459156	*D. simulans*	Hemocytes	Down regulated
1503	CG3513	2.78674993	3.553379616	2.699798904	0.123318869	0.224467575	*D. simulans*	Hemocytes	NA
1504	CG3520	-0.130718038	5.78029695	0.359200106	0.558292599	0.688082584	*D. simulans*	Hemocytes	NA
1505	CG3527	-0.329494941	5.660301386	2.532953853	0.133268333	0.237818152	*D. simulans*	Hemocytes	NA
1506	CG3529	0.619749066	5.994676114	30.01634001	7.43E-05	0.00060475	*D. simulans*	Hemocytes	Up regulated
1507	CG3534	-1.136736573	5.865894903	42.43458432	1.21E-05	0.000130442	*D. simulans*	Hemocytes	Down regulated
1508	CG3552	0.129600482	4.264994422	0.346328306	0.565344806	0.69304993	*D. simulans*	Hemocytes	NA
1509	CG3568	0.865068234	7.917557073	78.13517844	3.47E-07	7.73E-06	*D. simulans*	Hemocytes	Up regulated
1510	CG3587	-0.3680834	4.165311123	4.182374892	0.059632428	0.127455859	*D. simulans*	Hemocytes	NA
1511	CG3594	-0.381234379	5.369551712	2.901987148	0.110014488	0.205560563	*D. simulans*	Hemocytes	NA
1512	CG3597	-1.271657994	1.967943556	1.25290128	0.281380317	0.419881519	*D. simulans*	Hemocytes	NA
1513	CG3603	-0.280823676	5.996926557	0.511147719	0.486108755	0.623140628	*D. simulans*	Hemocytes	NA
1514	CG3609	-0.690206676	7.239148562	5.479041794	0.034162727	0.083007087	*D. simulans*	Hemocytes	NA
1515	CG3625	-1.323996452	2.917019056	4.661239552	0.048236326	0.108552312	*D. simulans*	Hemocytes	NA
1516	CG3626	-0.002634189	6.385795891	0.000170425	0.989763865	0.994505366	*D. simulans*	Hemocytes	NA
1517	CG3631	0.271416335	3.405092877	1.662825341	0.217613518	0.348591347	*D. simulans*	Hemocytes	NA
1518	CG3632	-0.17178461	6.326673107	0.922130112	0.352813666	0.494051524	*D. simulans*	Hemocytes	NA
1519	CG3634	-0.243694463	4.683105356	2.138646023	0.165177045	0.281794604	*D. simulans*	Hemocytes	NA
1520	CG3651	0.071877593	6.024639354	0.230778118	0.638186399	0.754074621	*D. simulans*	Hemocytes	NA
1521	CG3652	0.368361012	6.198490944	5.758800049	0.030496109	0.076168076	*D. simulans*	Hemocytes	NA
1522	CG3662	0.147635594	7.332782153	2.237338006	0.156372603	0.270359057	*D. simulans*	Hemocytes	NA
1523	CG3690	-6.839608807	1.768851959	4.075930616	0.066580874	0.137947412	*D. simulans*	Hemocytes	NA
1524	CG3700	-1.176321195	4.51326777	2.440088469	0.140561678	0.248174485	*D. simulans*	Hemocytes	NA
1525	CG3702	-0.013356041	7.894645711	0.011340217	0.916667227	0.952388796	*D. simulans*	Hemocytes	NA
1526	CG3704	-0.515782322	6.74581548	7.545333879	0.015457806	0.044460156	*D. simulans*	Hemocytes	Down regulated
1527	CG3719	-0.230326624	0.873279386	0.224437065	0.642804676	0.757496519	*D. simulans*	Hemocytes	NA
1528	CG3726	-0.226363447	4.08436592	0.91947947	0.35348559	0.494735814	*D. simulans*	Hemocytes	NA
1529	CG3732	0.30950153	5.950613475	2.842138539	0.113428152	0.210606654	*D. simulans*	Hemocytes	NA
1530	CG3735	-0.479134202	5.802113363	12.17256169	0.003495047	0.013447392	*D. simulans*	Hemocytes	Down regulated
1531	CG3740	-0.258283952	5.677051715	0.934203821	0.349776434	0.491593754	*D. simulans*	Hemocytes	NA
1532	CG3744	-0.374154658	5.482018629	3.232223622	0.093263898	0.180936763	*D. simulans*	Hemocytes	NA
1533	CG3756	-0.634908745	5.197508562	7.158131106	0.017801196	0.049762219	*D. simulans*	Hemocytes	Down regulated
1534	CG3764	-0.203062666	5.00024912	0.714149925	0.411934452	0.553076137	*D. simulans*	Hemocytes	NA
1535	CG3770	-0.213006615	2.383843882	0.430429384	0.522156642	0.657055412	*D. simulans*	Hemocytes	NA
1536	CG3777	-6.831975191	4.63076635	18.318304	0.000815699	0.004294223	*D. simulans*	Hemocytes	Down regulated
1537	CG3781	0.712523602	5.964666882	11.68758652	0.004025177	0.01500552	*D. simulans*	Hemocytes	Up regulated
1538	CG3792	-0.156858499	6.737921035	0.527876035	0.479182634	0.617111424	*D. simulans*	Hemocytes	NA
1539	CG3803	0.177658946	6.065105807	1.198151358	0.291719367	0.430318697	*D. simulans*	Hemocytes	NA
1540	CG3808	-0.565832854	4.571639243	12.09535407	0.003573817	0.013700497	*D. simulans*	Hemocytes	Down regulated
1541	CG3817	-0.077225112	5.829886192	0.132850048	0.720808703	0.816287228	*D. simulans*	Hemocytes	NA
1542	CG3829	-1.186881886	2.411645336	2.27996472	0.152751004	0.265402353	*D. simulans*	Hemocytes	NA
1543	CG3831	-0.76614489	3.767184409	3.312740103	0.089657158	0.175488501	*D. simulans*	Hemocytes	NA
1544	CG3842	-1.015482955	2.696051368	0.520295195	0.482739581	0.620178103	*D. simulans*	Hemocytes	NA
1545	CG3847	-0.166476203	6.159833445	1.024093126	0.328305236	0.469452458	*D. simulans*	Hemocytes	NA
1546	CG3857	0.460762687	4.87179702	16.8898179	0.001010876	0.00504005	*D. simulans*	Hemocytes	Up regulated
1547	CG3860	0.800881065	3.868518781	2.562005482	0.13123233	0.235219348	*D. simulans*	Hemocytes	NA
1548	CG3862	0.02922794	4.826301293	0.018232215	0.894465924	0.938944886	*D. simulans*	Hemocytes	NA
1549	CG3894	0.076691049	5.157146509	0.292830574	0.596711188	0.71756666	*D. simulans*	Hemocytes	NA
1550	CG3907	0.462214107	5.258044312	9.585466479	0.007700763	0.025183833	*D. simulans*	Hemocytes	Up regulated
1551	CG3909	0.22935636	5.862768474	1.698920891	0.212948526	0.342888729	*D. simulans*	Hemocytes	NA
1552	CG3918	-0.340237884	4.602148272	6.762319762	0.020632706	0.055871419	*D. simulans*	Hemocytes	NA
1553	CG3919	0.039985462	4.083501905	0.035260333	0.853679801	0.914132099	*D. simulans*	Hemocytes	NA
1554	CG3961	-2.790391489	6.483002898	22.58389474	0.000311945	0.001984934	*D. simulans*	Hemocytes	Down regulated
1555	CG3984	-1.106592521	6.552161707	0.804288426	0.385447542	0.527943874	*D. simulans*	Hemocytes	NA
1556	CG3995	-0.020448047	5.325362263	0.005383353	0.942523265	0.968031586	*D. simulans*	Hemocytes	NA
1557	CG3999	-1.512070502	6.049591069	0.706763056	0.415087799	0.5561565	*D. simulans*	Hemocytes	NA
1558	CG40045	0.292729866	6.770337639	1.229856413	0.285670117	0.424297182	*D. simulans*	Hemocytes	NA
1559	CG40160	-0.207718722	6.835013529	0.777252831	0.392506461	0.533901904	*D. simulans*	Hemocytes	NA
1560	CG40191	0.592368137	6.448288215	13.09960499	0.002689277	0.010871109	*D. simulans*	Hemocytes	Up regulated
1561	CG40228	-0.023864252	4.623504925	0.005396175	0.942454988	0.968031586	*D. simulans*	Hemocytes	NA
1562	CG4025	-0.364270453	4.979922477	3.645058987	0.07643123	0.153998059	*D. simulans*	Hemocytes	NA
1563	CG4036	0.417751804	4.04451052	2.27229545	0.153394837	0.266345545	*D. simulans*	Hemocytes	NA
1564	CG4041	0.551567978	7.539670603	16.76201321	0.001042538	0.005168596	*D. simulans*	Hemocytes	Up regulated
1565	CG4042	0.398002173	6.091127336	2.755646836	0.118591983	0.217817795	*D. simulans*	Hemocytes	NA
1566	CG4045	-0.324363418	6.091523007	2.042331292	0.174375642	0.293594482	*D. simulans*	Hemocytes	NA
1567	CG40486	-3.67577906	1.633368	5.892617736	0.028905656	0.072885916	*D. simulans*	Hemocytes	NA
1568	CG4078	-0.944462351	4.796372512	32.26121667	5.17E-05	0.000443853	*D. simulans*	Hemocytes	Down regulated
1569	CG4080	-0.059987545	6.202828329	0.07056157	0.79429801	0.871448004	*D. simulans*	Hemocytes	NA
1570	CG4098	0.143252082	5.032186929	0.628530419	0.44080241	0.581308179	*D. simulans*	Hemocytes	NA
1571	CG4101	0.494029908	5.368139547	2.084738332	0.170248327	0.288486966	*D. simulans*	Hemocytes	NA
1572	CG4119	-0.374288232	6.300855975	2.577654745	0.130151411	0.233599419	*D. simulans*	Hemocytes	NA
1573	CG4186	0.737965206	2.052843818	3.952030461	0.066233995	0.137282642	*D. simulans*	Hemocytes	NA
1574	CG4199	0.194868935	7.60812198	4.193121281	0.05934395	0.126942148	*D. simulans*	Hemocytes	NA
1575	CG4213	-4.908880435	1.435186376	16.61181662	0.001081206	0.005314244	*D. simulans*	Hemocytes	Down regulated
1576	CG42232	-1.377915072	7.362732623	9.749128694	0.007335092	0.024243489	*D. simulans*	Hemocytes	Down regulated
1577	CG42233	-0.355850153	3.541400827	1.571629562	0.230004961	0.362930353	*D. simulans*	Hemocytes	NA
1578	CG42235	-5.930877315	4.3447511	4.156424471	0.061451057	0.130182461	*D. simulans*	Hemocytes	NA
1579	CG42238	-2.412423327	2.379225119	27.69797302	0.000110487	0.000837886	*D. simulans*	Hemocytes	Down regulated
1580	CG42239	2.211569941	7.325450547	54.7621625	2.89E-06	4.12E-05	*D. simulans*	Hemocytes	Up regulated
1581	CG42240	-2.00649537	3.725068865	24.26677752	0.000207559	0.001421917	*D. simulans*	Hemocytes	Down regulated
1582	CG42255	0.444921346	4.822950513	1.608644247	0.224867557	0.357149974	*D. simulans*	Hemocytes	NA
1583	CG42258	0.356781376	5.589137105	4.935999573	0.042858968	0.099028058	*D. simulans*	Hemocytes	NA
1584	CG42259	-2.371533295	2.961037435	10.61423434	0.005562226	0.019560496	*D. simulans*	Hemocytes	Down regulated
1585	CG42271	0.093456117	6.844143041	0.481605825	0.498773807	0.635061679	*D. simulans*	Hemocytes	NA
1586	CG4230	-0.373155156	4.185056407	7.080667733	0.018318	0.050959422	*D. simulans*	Hemocytes	NA
1587	CG42304	-0.550945151	2.971126108	2.08324154	0.170391901	0.288637534	*D. simulans*	Hemocytes	NA
1588	CG42306	0.386103854	5.190655222	8.105985476	0.012668094	0.037817881	*D. simulans*	Hemocytes	Up regulated
1589	CG42353	-0.364461274	5.60634664	0.60516549	0.449246893	0.589350251	*D. simulans*	Hemocytes	NA
1590	CG42354	-0.488306794	2.137542866	1.01383249	0.330659167	0.472145767	*D. simulans*	Hemocytes	NA
1591	CG42359	0.442743181	4.744404371	2.243002427	0.155885243	0.269781711	*D. simulans*	Hemocytes	NA
1592	CG42360	-0.197602314	4.724134792	1.529438569	0.236049525	0.369703457	*D. simulans*	Hemocytes	NA
1593	CG42361	-0.943050316	1.666034374	11.01868639	0.004915046	0.017577536	*D. simulans*	Hemocytes	Down regulated
1594	CG42362.CG42363.Dsim_GD29194	0.413931385	4.139854725	2.63721527	0.126135963	0.228491485	*D. simulans*	Hemocytes	NA
1595	CG42364.CG42365.Dsim_GD11612	0.343550472	4.634713612	2.929449263	0.108489867	0.203668133	*D. simulans*	Hemocytes	NA
1596	CG42376	0.675325388	4.827810885	6.035062114	0.027317736	0.069715073	*D. simulans*	Hemocytes	NA
1597	CG4239	-1.737062439	2.758004517	23.73841282	0.000229914	0.001552875	*D. simulans*	Hemocytes	Down regulated
1598	CG42394	-0.577230703	4.51417692	2.065561353	0.172099369	0.290706522	*D. simulans*	Hemocytes	NA
1599	CG42494	-0.490692005	3.387354068	0.398516389	0.537779952	0.67031882	*D. simulans*	Hemocytes	NA
1600	CG4250	-0.545134163	8.834891146	3.434311996	0.084523094	0.167176348	*D. simulans*	Hemocytes	NA
1601	CG42514	-0.71051131	5.316332486	4.862786267	0.044219841	0.1015497	*D. simulans*	Hemocytes	NA
1602	CG42516	-0.230015647	3.058605993	0.749101145	0.40099555	0.542354943	*D. simulans*	Hemocytes	NA
1603	CG42537.CG42713.Dsim_GD28690	-0.626579143	0.913176971	1.20722736	0.289969902	0.42867615	*D. simulans*	Hemocytes	NA
1604	CG42542	0.891982576	4.152462549	21.33041847	0.000373759	0.002284563	*D. simulans*	Hemocytes	Up regulated
1605	CG42553	0.248315346	4.523179823	1.203596865	0.290667975	0.429421274	*D. simulans*	Hemocytes	NA
1606	CG42558	0.751725316	4.085248903	6.405899953	0.023637572	0.062047285	*D. simulans*	Hemocytes	NA
1607	CG42564	-0.562378315	3.668293798	5.620173888	0.032252338	0.07960568	*D. simulans*	Hemocytes	NA
1608	CG42565	-0.373547364	3.664334731	1.013965711	0.33062845	0.472145767	*D. simulans*	Hemocytes	NA
1609	CG42566	-0.334375402	10.1964663	1.787784626	0.202000833	0.329016657	*D. simulans*	Hemocytes	NA
1610	CG4259	-0.32774698	8.436453718	1.383438994	0.258655049	0.39616881	*D. simulans*	Hemocytes	NA
1611	CG42637.Gyc76C	-0.923038773	8.73467219	11.65988147	0.004058144	0.015117734	*D. simulans*	Hemocytes	Down regulated
1612	CG42638.Trpml	-0.405075464	6.148008013	7.175369256	0.017688498	0.049552218	*D. simulans*	Hemocytes	Down regulated
1613	CG4266	-0.325679417	4.340315665	1.150516834	0.301143578	0.440158596	*D. simulans*	Hemocytes	NA
1614	CG42662	-6.74546602	2.913193413	15.48828819	0.001521648	0.006967617	*D. simulans*	Hemocytes	Down regulated
1615	CG42663	2.310595343	8.244258869	117.3467301	2.69E-08	1.17E-06	*D. simulans*	Hemocytes	Up regulated
1616	CG42668	-0.548638011	5.200131096	8.074158901	0.012809948	0.038090459	*D. simulans*	Hemocytes	Down regulated
1617	CG42672	2.130370568	8.730244352	44.11386627	9.80E-06	0.000109278	*D. simulans*	Hemocytes	Up regulated
1618	CG42675	3.69225467	9.536614655	186.4528208	1.28E-09	1.70E-07	*D. simulans*	Hemocytes	Up regulated
1619	CG4269	-2.257973515	4.9671832	2.64001699	0.127191563	0.230014869	*D. simulans*	Hemocytes	NA
1620	CG42724	-0.172756998	5.327932748	0.199989258	0.661403506	0.77256499	*D. simulans*	Hemocytes	NA
1621	CG42797	0.411886371	3.963321023	2.057288048	0.172905748	0.291771535	*D. simulans*	Hemocytes	NA
1622	CG4281	-0.233965596	6.089818809	1.827299936	0.197364727	0.32332265	*D. simulans*	Hemocytes	NA
1623	CG4282	-0.074475786	4.193109201	0.100146659	0.756209	0.843519238	*D. simulans*	Hemocytes	NA
1624	CG42846	-0.20866776	4.797662033	0.032825525	0.858905737	0.916159724	*D. simulans*	Hemocytes	NA
1625	CG4287	1.100084286	5.822712048	35.67070979	3.07E-05	0.00028497	*D. simulans*	Hemocytes	Up regulated
1626	CG4291	-0.003615756	4.530339482	0.000223023	0.988290466	0.993753757	*D. simulans*	Hemocytes	NA
1627	CG4293	-0.110194066	6.926349882	1.202987531	0.290785363	0.429421274	*D. simulans*	Hemocytes	NA
1628	CG4294	-0.291255513	6.346725158	0.94081817	0.34812862	0.490093	*D. simulans*	Hemocytes	NA
1629	CG4297	-1.56228888	3.373198213	7.548154485	0.015442095	0.044454444	*D. simulans*	Hemocytes	Down regulated
1630	CG4306.CG32196.Dsim_GD12343	-3.231641759	6.002575215	3.043088416	0.103674066	0.196932192	*D. simulans*	Hemocytes	NA
1631	CG43064	-1.667681272	4.14551128	14.96271361	0.001633977	0.00737592	*D. simulans*	Hemocytes	Down regulated
1632	CG43103	2.604052694	6.104947026	13.16041735	0.002838345	0.01132547	*D. simulans*	Hemocytes	Up regulated
1633	CG43107	1.766918215	2.116119351	12.43921771	0.00323791	0.012661212	*D. simulans*	Hemocytes	Up regulated
1634	CG4313	-0.366309595	2.913248868	3.105011065	0.099324906	0.190347431	*D. simulans*	Hemocytes	NA
1635	CG43131	-8.041715669	0.403043521	8.386472873	0.015413903	0.044430787	*D. simulans*	Hemocytes	Down regulated
1636	CG43153	-0.759843731	6.152279891	1.502653566	0.240754624	0.375729297	*D. simulans*	Hemocytes	NA
1637	CG4318.Dsim_GD15905	-1.575762304	1.76614032	8.540617	0.010901455	0.033239985	*D. simulans*	Hemocytes	Down regulated
1638	CG43187	2.543656542	5.185102787	106.830324	4.90E-08	1.87E-06	*D. simulans*	Hemocytes	Up regulated
1639	CG43210	0	3.489695492	0	1	1	*D. simulans*	Hemocytes	NA
1640	CG4325	-1.71342258	1.698211126	4.153589355	0.060413359	0.128707783	*D. simulans*	Hemocytes	NA
1641	CG43295	-0.834344149	3.738878188	4.007228308	0.064576338	0.134972152	*D. simulans*	Hemocytes	NA
1642	CG4332	0.310303714	2.752346567	1.279286968	0.276575532	0.414706063	*D. simulans*	Hemocytes	NA
1643	CG43326	-5.390514271	2.527855036	20.83474482	0.000414855	0.002481135	*D. simulans*	Hemocytes	Down regulated
1644	CG43346	0.359987853	4.528153745	1.321804563	0.269064141	0.406563548	*D. simulans*	Hemocytes	NA
1645	CG4335	-0.792910644	5.437538756	0.361884452	0.557377854	0.687760892	*D. simulans*	Hemocytes	NA
1646	CG43367	0.825364567	7.072659713	3.090723356	0.100297819	0.191831398	*D. simulans*	Hemocytes	NA
1647	CG4338	0.251874954	5.242991152	1.206877879	0.290037001	0.42867615	*D. simulans*	Hemocytes	NA
1648	CG4360	-0.03976627	2.761042481	0.017033909	0.897971233	0.941335106	*D. simulans*	Hemocytes	NA
1649	CG4364	-0.26078474	9.241944761	3.164122909	0.096451333	0.18602588	*D. simulans*	Hemocytes	NA
1650	CG43658	-0.972469394	5.69154546	8.730719737	0.010219275	0.031561287	*D. simulans*	Hemocytes	Down regulated
1651	CG43736	-0.324152441	6.251462238	0.690857095	0.419484825	0.560783953	*D. simulans*	Hemocytes	NA
1652	CG43894	0	2.357442578	0	1	1	*D. simulans*	Hemocytes	NA
1653	CG4390	0.320780592	8.50098023	3.131083074	0.09804494	0.188754401	*D. simulans*	Hemocytes	NA
1654	CG43954	0.856417959	5.248795313	17.24955758	0.000927498	0.004731674	*D. simulans*	Hemocytes	Up regulated
1655	CG44001	0.631382517	6.442957664	25.84094271	0.00015434	0.001110704	*D. simulans*	Hemocytes	Up regulated
1656	CG44002	-0.093135886	2.92840306	0.143178843	0.710678467	0.808983365	*D. simulans*	Hemocytes	NA
1657	CG44014	0.147438524	2.101507428	0.01066007	0.919226973	0.954216617	*D. simulans*	Hemocytes	NA
1658	CG4407	-1.400164449	5.001796608	58.22618935	2.02E-06	3.07E-05	*D. simulans*	Hemocytes	Down regulated
1659	CG4408	-0.911493438	7.306717367	17.86677341	0.000802094	0.004245449	*D. simulans*	Hemocytes	Down regulated
1660	CG4415	-0.477257828	3.077208657	0.128176688	0.72579107	0.819775105	*D. simulans*	Hemocytes	NA
1661	CG4424	-0.364993801	3.151937356	1.647886153	0.219582946	0.350151161	*D. simulans*	Hemocytes	NA
1662	CG44243	-0.32253368	8.274814695	1.552209809	0.232761675	0.36608453	*D. simulans*	Hemocytes	NA
1663	CG4502	-0.778444188	4.973805432	17.19615145	0.000939364	0.004770195	*D. simulans*	Hemocytes	Down regulated
1664	CG45049	0.041690052	3.979331129	0.061626957	0.80745904	0.880212117	*D. simulans*	Hemocytes	NA
1665	CG4511	2.237858624	7.615472399	270.562686	1.03E-10	4.41E-08	*D. simulans*	Hemocytes	Up regulated
1666	CG45218	1.74702555	1.766554168	5.216506382	0.03807973	0.090319504	*D. simulans*	Hemocytes	NA
1667	CG4537	0.488583053	2.583537308	1.610468055	0.224618308	0.356932555	*D. simulans*	Hemocytes	NA
1668	CG4554	-0.990752945	6.52338296	7.051544141	0.01851678	0.051354372	*D. simulans*	Hemocytes	NA
1669	CG4558	-0.511000735	5.618149834	10.31326497	0.006107675	0.020941128	*D. simulans*	Hemocytes	Down regulated
1670	CG4565	0.721773224	2.596410368	2.302108634	0.150910766	0.262724188	*D. simulans*	Hemocytes	NA
1671	CG4572	-0.449610351	8.334194641	14.66346327	0.001765898	0.007854228	*D. simulans*	Hemocytes	Down regulated
1672	CG4586	-1.483251575	6.228842386	0.890765891	0.361770376	0.503253885	*D. simulans*	Hemocytes	NA
1673	CG4592	-0.3988568	5.663918244	1.576637629	0.229300976	0.361927783	*D. simulans*	Hemocytes	NA
1674	CG4593	0.328879504	7.358107558	2.929368657	0.108494304	0.203668133	*D. simulans*	Hemocytes	NA
1675	CG4594	-0.882611011	6.969468404	19.2946135	0.000579582	0.003252442	*D. simulans*	Hemocytes	Down regulated
1676	CG4598	0.120872532	7.032960557	0.108575496	0.746530827	0.836438002	*D. simulans*	Hemocytes	NA
1677	CG4607	-1.959553515	4.065932951	1.994467882	0.180393688	0.300751171	*D. simulans*	Hemocytes	NA
1678	CG4610	-0.153793108	5.229435502	2.810542739	0.115282197	0.213298347	*D. simulans*	Hemocytes	NA
1679	CG4611	-0.14802695	4.804632169	0.833857749	0.376242345	0.518328119	*D. simulans*	Hemocytes	NA
1680	CG4619	-1.05877352	5.346050482	56.5782265	2.39E-06	3.56E-05	*D. simulans*	Hemocytes	Down regulated
1681	CG4627	0.153883258	1.971273575	0.091383737	0.766761352	0.85213825	*D. simulans*	Hemocytes	NA
1682	CG46280.CG46281	-0.092900951	5.42592969	0.241039813	0.63087704	0.747784443	*D. simulans*	Hemocytes	NA
1683	CG4630	-1.309919772	3.5771571	1.340370307	0.266572795	0.404218129	*D. simulans*	Hemocytes	NA
1684	CG46385.Dsim_GD10222	-1.676481428	6.424860881	15.72194807	0.00134798	0.006292564	*D. simulans*	Hemocytes	Down regulated
1685	CG46385.Dsim_GD10223	-1.844160712	5.351609204	38.22074298	2.13E-05	0.000209612	*D. simulans*	Hemocytes	Down regulated
1686	CG4646	0.278125741	4.534648076	0.894670755	0.359866061	0.50139817	*D. simulans*	Hemocytes	NA
1687	CG4650	5.974409882	1.365643577	4.813554451	0.048045016	0.108322392	*D. simulans*	Hemocytes	NA
1688	CG4676	4.064932274	3.85253045	74.04373619	4.82E-07	1.00E-05	*D. simulans*	Hemocytes	Up regulated
1689	CG4686.CG42395.Dsim_GD19318	-0.237297728	3.718317294	0.588124765	0.455574165	0.594987303	*D. simulans*	Hemocytes	NA
1690	CG4707	-0.182661359	4.458984463	0.797705421	0.386509564	0.528677022	*D. simulans*	Hemocytes	NA
1691	CG4709	0.116453833	4.475365952	0.371557523	0.551683802	0.682816079	*D. simulans*	Hemocytes	NA
1692	CG4716	0.993069948	5.849780139	0.547214755	0.472061537	0.611073523	*D. simulans*	Hemocytes	NA
1693	CG4733	3.629006809	4.755522149	82.34679306	2.51E-07	6.09E-06	*D. simulans*	Hemocytes	Up regulated
1694	CG4751	-0.068388045	6.087937304	0.06449091	0.803135303	0.877493522	*D. simulans*	Hemocytes	NA
1695	CG4752	-1.882008312	6.364205769	2.540481962	0.133977568	0.238584691	*D. simulans*	Hemocytes	NA
1696	CG4768	0.463690996	3.615254245	5.848743404	0.029416224	0.073961193	*D. simulans*	Hemocytes	NA
1697	CG4788	-0.063533576	5.302898159	0.238713839	0.632516525	0.748947522	*D. simulans*	Hemocytes	NA
1698	CG4789	0.156796667	7.037188273	0.836922126	0.37539092	0.517831355	*D. simulans*	Hemocytes	NA
1699	CG4793.CG18477.CG31780.Dsim_GD24018	0.576698355	7.074135336	0.135286476	0.718685703	0.815107952	*D. simulans*	Hemocytes	NA
1700	CG4793.CG18477.CG31780.Dsim_GD24028	0.26422578	7.17188685	0.234138592	0.635948434	0.751990135	*D. simulans*	Hemocytes	NA
1701	CG4797	-2.219951579	3.343403242	16.73270528	0.001049957	0.005200492	*D. simulans*	Hemocytes	Down regulated
1702	CG4813	-0.411046211	5.189569319	6.533866035	0.022503742	0.059922887	*D. simulans*	Hemocytes	NA
1703	CG4820	0.296675519	3.170052859	1.558930573	0.231802769	0.365002867	*D. simulans*	Hemocytes	NA
1704	CG4822	-0.285131982	6.935882255	4.815275277	0.045130103	0.103333861	*D. simulans*	Hemocytes	NA
1705	CG4829	0.829804603	7.683498842	13.30459366	0.00254124	0.010391503	*D. simulans*	Hemocytes	Up regulated
1706	CG4842.CG18814.Dsim_GD14635	-1.403810199	4.387358688	20.95993691	0.000404008	0.002430039	*D. simulans*	Hemocytes	Down regulated
1707	CG4842.CG18814.Dsim_GD14636	-1.972335117	1.134834136	1.440049398	0.249563137	0.386394349	*D. simulans*	Hemocytes	NA
1708	CG4853	0.058888311	6.825874621	0.163547749	0.691872579	0.794606543	*D. simulans*	Hemocytes	NA
1709	CG4854	-0.376690685	2.036814769	0.815972603	0.381269797	0.523749526	*D. simulans*	Hemocytes	NA
1710	CG4860	-1.083312389	5.240466671	22.76453404	0.000278721	0.001806205	*D. simulans*	Hemocytes	Down regulated
1711	CG4866	-0.48442902	4.974284441	2.47881154	0.137167357	0.243049315	*D. simulans*	Hemocytes	NA
1712	CG4872	-0.128217947	6.512727517	0.274007116	0.608643413	0.728686792	*D. simulans*	Hemocytes	NA
1713	CG4880	-0.603318208	4.234552371	9.216287065	0.00868892	0.027694291	*D. simulans*	Hemocytes	Down regulated
1714	CG4882	0.349162493	4.43512238	3.117051825	0.098731295	0.18952241	*D. simulans*	Hemocytes	NA
1715	CG4911	0.386559024	4.321852074	2.329901171	0.148639858	0.25919843	*D. simulans*	Hemocytes	NA
1716	CG4936	-0.223565828	5.180412949	1.833267066	0.196676503	0.322595943	*D. simulans*	Hemocytes	NA
1717	CG4949	-0.294820492	2.542939128	0.91016447	0.355861751	0.496955808	*D. simulans*	Hemocytes	NA
1718	CG4950	-2.865375928	9.029364341	102.7696896	6.27E-08	2.21E-06	*D. simulans*	Hemocytes	Down regulated
1719	CG4953	0.323979281	5.180827538	2.596424089	0.128869341	0.232088008	*D. simulans*	Hemocytes	NA
1720	CG4968	0.501775016	6.733283938	8.87344203	0.009739366	0.03043552	*D. simulans*	Hemocytes	Up regulated
1721	CG4972	-0.244371189	7.291518321	4.200823495	0.059138205	0.126656123	*D. simulans*	Hemocytes	NA
1722	CG4975	-0.1314592	5.334066647	0.488720794	0.495670985	0.632631127	*D. simulans*	Hemocytes	NA
1723	CG4995	0.324462002	4.432708827	0.122465389	0.731747351	0.824250967	*D. simulans*	Hemocytes	NA
1724	CG5003	0.320128037	5.799097287	5.631372303	0.032106166	0.079317421	*D. simulans*	Hemocytes	NA
1725	CG5009	-1.579171172	6.136961221	14.71485377	0.001742401	0.007769369	*D. simulans*	Hemocytes	Down regulated
1726	CG5023	-4.094309063	4.543581018	11.84536016	0.004134623	0.015348441	*D. simulans*	Hemocytes	Down regulated
1727	CG5027	0.450381001	5.391143369	13.6857832	0.002290084	0.009572261	*D. simulans*	Hemocytes	Up regulated
1728	CG5033	-0.801501387	6.653252105	17.65637241	0.000842527	0.004400327	*D. simulans*	Hemocytes	Down regulated
1729	CG5068	0.389989319	5.841949147	6.687321052	0.021226314	0.057271395	*D. simulans*	Hemocytes	NA
1730	CG5078	-0.556443694	0.857762905	0.401944337	0.5360599	0.669281887	*D. simulans*	Hemocytes	NA
1731	CG5080	-1.181521903	7.401995289	3.008678917	0.105222853	0.199300017	*D. simulans*	Hemocytes	NA
1732	CG5087	0.112660219	5.268470563	0.407858592	0.533116596	0.666553696	*D. simulans*	Hemocytes	NA
1733	CG5104	-0.135634991	5.206735454	0.357100074	0.559431216	0.689090652	*D. simulans*	Hemocytes	NA
1734	CG5110	0.183559419	1.666915807	0.195735256	0.664778952	0.774467129	*D. simulans*	Hemocytes	NA
1735	CG5112	-0.712351768	7.304984559	31.27911026	6.04E-05	0.000508473	*D. simulans*	Hemocytes	Down regulated
1736	CG5116	-0.007219307	4.308647683	0.00251163	0.987803649	0.993643068	*D. simulans*	Hemocytes	NA
1737	CG5126	-0.671665267	6.703695669	27.36409603	0.000117195	0.000880634	*D. simulans*	Hemocytes	Down regulated
1738	CG5149	0.472967885	6.72923556	13.0763658	0.002706675	0.010915679	*D. simulans*	Hemocytes	Up regulated
1739	CG5160	0.381360719	1.419670925	0.636667756	0.437921813	0.578666724	*D. simulans*	Hemocytes	NA
1740	CG5171	-1.470508446	2.832832112	2.809157995	0.115364293	0.213375402	*D. simulans*	Hemocytes	NA
1741	CG5174	0.420434718	4.199933652	0.949162756	0.346065756	0.487970292	*D. simulans*	Hemocytes	NA
1742	CG5180	-0.219424921	4.106667488	1.762579917	0.205030972	0.332678677	*D. simulans*	Hemocytes	NA
1743	CG5188	0.264151457	4.582709444	1.217263214	0.28805212	0.426537535	*D. simulans*	Hemocytes	NA
1744	CG5191	-3.451275185	3.576586746	120.6637945	2.24E-08	1.02E-06	*D. simulans*	Hemocytes	Down regulated
1745	CG5196	0.85681012	7.077613327	27.69505223	0.000110543	0.000837886	*D. simulans*	Hemocytes	Up regulated
1746	CG5199	-0.347420195	4.428219932	3.814889487	0.070575992	0.144972101	*D. simulans*	Hemocytes	NA
1747	CG5214	0.104346219	7.182005479	0.485175167	0.497212954	0.633985576	*D. simulans*	Hemocytes	NA
1748	CG5254	-0.723514447	6.626661646	5.655347573	0.031795808	0.078780127	*D. simulans*	Hemocytes	NA
1749	CG5262	-0.057057726	5.153563526	0.079590391	0.78188013	0.863390766	*D. simulans*	Hemocytes	NA
1750	CG5270	-0.036221955	6.585618242	0.013068746	0.910568897	0.949285557	*D. simulans*	Hemocytes	NA
1751	CG5274	0.286437569	4.476554067	4.333853142	0.055714197	0.121292772	*D. simulans*	Hemocytes	NA
1752	CG5276	0.181441709	5.755953027	3.009881211	0.104169466	0.197730815	*D. simulans*	Hemocytes	NA
1753	CG5285	-0.334696802	2.602456698	0.72122823	0.40968204	0.551153471	*D. simulans*	Hemocytes	NA
1754	CG5290	-0.511800428	7.220299906	11.80877206	0.00388454	0.014688852	*D. simulans*	Hemocytes	Down regulated
1755	CG5292	0.298375753	4.437101264	2.920386277	0.108990171	0.204426183	*D. simulans*	Hemocytes	NA
1756	CG5321	-0.862253104	4.71363294	0.367924644	0.554149883	0.685057566	*D. simulans*	Hemocytes	NA
1757	CG5323	0.01325237	5.387839722	0.002677292	0.959447006	0.978176065	*D. simulans*	Hemocytes	NA
1758	CG5335	-0.263203056	5.936548933	1.34060202	0.26583089	0.403295354	*D. simulans*	Hemocytes	NA
1759	CG5346	1.89407493	7.810030326	167.3302932	2.63E-09	2.82E-07	*D. simulans*	Hemocytes	Up regulated
1760	CG5355	0.149258177	8.858011817	0.838649073	0.374912361	0.517577258	*D. simulans*	Hemocytes	NA
1761	CG5359	-0.351313768	1.788325774	0.990960142	0.335993695	0.477551877	*D. simulans*	Hemocytes	NA
1762	CG5380	-0.363015059	3.836401002	1.753572836	0.20612795	0.334150257	*D. simulans*	Hemocytes	NA
1763	CG5381	2.533675644	8.098441755	43.3966531	1.07E-05	0.000117861	*D. simulans*	Hemocytes	Up regulated
1764	CG5382	0.430670738	6.552229285	4.562363898	0.050362782	0.112426438	*D. simulans*	Hemocytes	NA
1765	CG5390	-0.755735695	6.818880929	4.036469641	0.063718124	0.133749744	*D. simulans*	Hemocytes	NA
1766	CG5397	-2.381279916	9.384728862	106.321639	5.05E-08	1.89E-06	*D. simulans*	Hemocytes	Down regulated
1767	CG5412	0.021661961	5.408245821	0.014129928	0.907026401	0.946875968	*D. simulans*	Hemocytes	NA
1768	CG5445	0.175804954	5.769080133	1.117023218	0.308023996	0.447638918	*D. simulans*	Hemocytes	NA
1769	CG5447	0.49064285	3.6775395	4.648790032	0.048498176	0.109048542	*D. simulans*	Hemocytes	NA
1770	CG5493	-0.169384423	0.948537773	0.010616124	0.919361192	0.954216617	*D. simulans*	Hemocytes	NA
1771	CG5510	1.009159847	6.412446632	68.98315745	7.40E-07	1.39E-05	*D. simulans*	Hemocytes	Up regulated
1772	CG5515	-0.130955029	6.32344265	0.229626674	0.63901911	0.754604982	*D. simulans*	Hemocytes	NA
1773	CG5521	1.254178074	8.477475539	13.29319332	0.002549223	0.010408013	*D. simulans*	Hemocytes	Up regulated
1774	CG5532	-0.250031287	6.348287935	1.165256682	0.29818307	0.437390152	*D. simulans*	Hemocytes	NA
1775	CG5535	1.544941224	7.682340411	126.0538577	1.69E-08	8.26E-07	*D. simulans*	Hemocytes	Up regulated
1776	CG5541	-0.180856743	5.27559573	0.314253162	0.583726565	0.708088388	*D. simulans*	Hemocytes	NA
1777	CG5543	-0.00691293	5.800314891	0.002123177	0.963883052	0.980613905	*D. simulans*	Hemocytes	NA
1778	CG5554	0.635371561	6.902995759	20.37518766	0.000457624	0.002691158	*D. simulans*	Hemocytes	Up regulated
1779	CG5567	2.122720422	7.212625816	41.48956133	1.37E-05	0.000144509	*D. simulans*	Hemocytes	Up regulated
1780	CG5569	0.291587151	3.798226323	2.049534201	0.173665813	0.292781312	*D. simulans*	Hemocytes	NA
1781	CG5577	-1.719667629	4.769573606	39.36885941	1.82E-05	0.000184041	*D. simulans*	Hemocytes	Down regulated
1782	CG5589	-0.692415253	5.138340409	15.13780713	0.001562034	0.007127791	*D. simulans*	Hemocytes	Down regulated
1783	CG5590	-0.171894974	8.297129874	0.370816334	0.552075872	0.682816079	*D. simulans*	Hemocytes	NA
1784	CG5597	-5.467710137	1.983466656	11.78995403	0.003906892	0.014720339	*D. simulans*	Hemocytes	Down regulated
1785	CG5599	-1.347433244	5.254752261	18.07238332	0.00076471	0.004082842	*D. simulans*	Hemocytes	Down regulated
1786	CG5611	-0.137582813	4.051929895	0.481241094	0.498933789	0.635061679	*D. simulans*	Hemocytes	NA
1787	CG5613	1.384993976	7.352269377	63.6264129	1.20E-06	2.02E-05	*D. simulans*	Hemocytes	Up regulated
1788	CG5618	-0.275012958	3.397469447	0.803783369	0.384754175	0.527455062	*D. simulans*	Hemocytes	NA
1789	CG5639	0.105594534	3.406531657	0.018752536	0.892988317	0.938349277	*D. simulans*	Hemocytes	NA
1790	CG5645	-0.840951723	6.170863525	23.39629646	0.000245853	0.001624529	*D. simulans*	Hemocytes	Down regulated
1791	CG5664	-0.5834215	1.936318238	2.984475094	0.10551128	0.199623169	*D. simulans*	Hemocytes	NA
1792	CG5697	-2.300972333	2.841062291	1.03187743	0.327183068	0.468370448	*D. simulans*	Hemocytes	NA
1793	CG5707	-1.5866274	2.844810273	3.644292446	0.076458941	0.153998059	*D. simulans*	Hemocytes	NA
1794	CG5708	0.140372934	2.001344251	0.124778123	0.729042864	0.821906627	*D. simulans*	Hemocytes	NA
1795	CG5721	1.432518949	7.572504074	58.57492793	1.95E-06	2.99E-05	*D. simulans*	Hemocytes	Up regulated
1796	CG5726	-0.143726972	5.998238718	0.490853757	0.494747426	0.631761814	*D. simulans*	Hemocytes	NA
1797	CG5727	0.415572	2.305948759	1.779659596	0.202971323	0.330352894	*D. simulans*	Hemocytes	NA
1798	CG5731	-2.883194799	1.163072165	8.541285306	0.010898966	0.033239985	*D. simulans*	Hemocytes	Down regulated
1799	CG5745	0.193560412	6.161905051	3.136964381	0.09775896	0.188410126	*D. simulans*	Hemocytes	NA
1800	CG5757	-0.522586369	5.787886274	4.204338553	0.059044589	0.126558394	*D. simulans*	Hemocytes	NA
1801	CG5776	-0.584089006	5.681954645	11.92544894	0.003754437	0.014278771	*D. simulans*	Hemocytes	Down regulated
1802	CG5783	1.492239195	3.708072945	15.57967624	0.001835533	0.008095683	*D. simulans*	Hemocytes	Up regulated
1803	CG5787	-0.174092726	7.366961171	0.436415895	0.519319439	0.654421892	*D. simulans*	Hemocytes	NA
1804	CG5789	-0.485113566	7.024017995	3.972737139	0.065606302	0.136230801	*D. simulans*	Hemocytes	NA
1805	CG5793	0.176199043	5.829393433	0.125620935	0.72826363	0.821379228	*D. simulans*	Hemocytes	NA
1806	CG5800	-0.674689291	5.776765555	26.65526363	0.000133038	0.000977406	*D. simulans*	Hemocytes	Down regulated
1807	CG5805	0.678194653	3.585479843	11.62655298	0.004098214	0.015234728	*D. simulans*	Hemocytes	Up regulated
1808	CG5808	0.26950729	3.568645043	1.883293124	0.19102539	0.315188906	*D. simulans*	Hemocytes	NA
1809	CG5810	-5.586180749	0.633089194	20.76237008	0.000421277	0.002502521	*D. simulans*	Hemocytes	Down regulated
1810	CG5823	0.660538855	3.689305282	6.771076512	0.02056466	0.05574439	*D. simulans*	Hemocytes	NA
1811	CG5835	5.282438739	8.744888813	166.9231709	2.67E-09	2.82E-07	*D. simulans*	Hemocytes	Up regulated
1812	CG5846	0.180788303	5.150165231	0.661119028	0.429445953	0.570291203	*D. simulans*	Hemocytes	NA
1813	CG5849	-0.864945749	3.199572213	0.522629754	0.481785529	0.619555989	*D. simulans*	Hemocytes	NA
1814	CG5850	0.271212803	7.259917061	5.40427357	0.035228202	0.084814591	*D. simulans*	Hemocytes	NA
1815	CG5877	-0.108263822	4.953266131	0.462279796	0.507378302	0.643215704	*D. simulans*	Hemocytes	NA
1816	CG5885	-0.54849508	9.243741919	9.695165629	0.007432519	0.024473494	*D. simulans*	Hemocytes	Down regulated
1817	CG5886	0.122193617	5.582502743	0.333497719	0.572554332	0.699729201	*D. simulans*	Hemocytes	NA
1818	CG5903	0.46825125	7.412298095	8.711531578	0.010285852	0.031729748	*D. simulans*	Hemocytes	Up regulated
1819	CG5913	0.338169614	5.859482802	5.460489603	0.034423551	0.083448635	*D. simulans*	Hemocytes	NA
1820	CG5916	-0.165090937	2.626184258	0.476529577	0.501008613	0.636824201	*D. simulans*	Hemocytes	NA
1821	CG5937	-0.209981893	4.846183049	0.290590695	0.598104422	0.718768289	*D. simulans*	Hemocytes	NA
1822	CG5938	0.484818109	3.72596198	5.331316078	0.036305477	0.086774532	*D. simulans*	Hemocytes	NA
1823	CG5946	-0.530641289	6.819002121	4.720065849	0.047021291	0.106545237	*D. simulans*	Hemocytes	NA
1824	CG5958	-0.583710555	7.443603674	1.320046736	0.269770705	0.407281188	*D. simulans*	Hemocytes	NA
1825	CG5961	-0.28290476	6.115288512	2.61042987	0.127922726	0.230777148	*D. simulans*	Hemocytes	NA
1826	CG5966	-0.096832414	4.771124787	0.002687217	0.959412776	0.978176065	*D. simulans*	Hemocytes	NA
1827	CG5969	0.486452798	6.126833541	4.625516568	0.048992182	0.109925037	*D. simulans*	Hemocytes	NA
1828	CG5986	-0.0047917	6.523747756	0.000364774	0.98502503	0.9932638	*D. simulans*	Hemocytes	NA
1829	CG5989	0.584781397	5.471546377	10.48736587	0.005785027	0.020102779	*D. simulans*	Hemocytes	Up regulated
1830	CG6000	0.579179531	5.679823253	5.089565269	0.040160798	0.094238527	*D. simulans*	Hemocytes	NA
1831	CG6015	-0.03788149	6.545875135	0.153530953	0.700939306	0.801529338	*D. simulans*	Hemocytes	NA
1832	CG6023	1.484604488	1.25453721	2.445000849	0.139673515	0.246909448	*D. simulans*	Hemocytes	NA
1833	CG6034	-2.309544179	11.64073505	14.95592877	0.001671624	0.007510917	*D. simulans*	Hemocytes	Down regulated
1834	CG6067	-0.961848174	4.265294962	0.476333014	0.501721338	0.637438523	*D. simulans*	Hemocytes	NA
1835	CG6073	-0.751526375	5.252215287	10.72168428	0.005381213	0.018987163	*D. simulans*	Hemocytes	Down regulated
1836	CG6115	0.92309298	7.056652452	15.47888433	0.001432048	0.006620556	*D. simulans*	Hemocytes	Up regulated
1837	CG6125	-1.662774843	3.212831337	0.395416374	0.539729787	0.67187281	*D. simulans*	Hemocytes	NA
1838	CG6126	1.243584308	6.798415984	19.65755819	0.000534891	0.003047029	*D. simulans*	Hemocytes	Up regulated
1839	CG6136	0.655050291	3.68997155	7.426127897	0.016138986	0.046042808	*D. simulans*	Hemocytes	Up regulated
1840	CG6142	-0.336186348	2.98743931	0.803689984	0.384781055	0.527455062	*D. simulans*	Hemocytes	NA
1841	CG6144	0.508844326	4.528906088	14.01779909	0.00209429	0.008952496	*D. simulans*	Hemocytes	Up regulated
1842	CG6153	0.403680617	4.762199209	3.60806523	0.077782365	0.156305514	*D. simulans*	Hemocytes	NA
1843	CG6178	-0.247287393	6.915070766	0.228332903	0.640120087	0.755398984	*D. simulans*	Hemocytes	NA
1844	CG6179	0.160122251	3.97367743	0.880521173	0.363580998	0.504973608	*D. simulans*	Hemocytes	NA
1845	CG6180	0.272676361	8.91294919	1.898981657	0.189295836	0.312628534	*D. simulans*	Hemocytes	NA
1846	CG6184	4.587597339	5.359907859	62.79879308	1.41E-06	2.30E-05	*D. simulans*	Hemocytes	Up regulated
1847	CG6191	-0.06163871	6.909619388	0.175108605	0.681804451	0.788537268	*D. simulans*	Hemocytes	NA
1848	CG6195	0.101173259	6.840753546	0.511732517	0.485863717	0.622977907	*D. simulans*	Hemocytes	NA
1849	CG6201	-0.508853219	1.938091415	0.312612719	0.58469981	0.708697041	*D. simulans*	Hemocytes	NA
1850	CG6204	-0.231923248	4.250798686	1.307691321	0.271526576	0.409280952	*D. simulans*	Hemocytes	NA
1851	CG6227	-0.428578782	5.586195865	4.222529272	0.058562909	0.125884005	*D. simulans*	Hemocytes	NA
1852	CG6230	-0.022025582	7.659229934	0.007235805	0.933385951	0.963049834	*D. simulans*	Hemocytes	NA
1853	CG6231	0.645299606	7.228871947	9.696985319	0.007428161	0.024473494	*D. simulans*	Hemocytes	Up regulated
1854	CG6236	0.877664286	6.711758276	59.02334959	1.87E-06	2.90E-05	*D. simulans*	Hemocytes	Up regulated
1855	CG6254	-0.020482006	4.079559271	0.012749165	0.911664111	0.949650116	*D. simulans*	Hemocytes	NA
1856	CG6294	0.834890744	6.171557627	21.45982174	0.000363809	0.002236706	*D. simulans*	Hemocytes	Up regulated
1857	CG6300.CG11659.CG11407.Dsim_GD20102	-4.7056976	6.435547336	2.809080105	0.116606627	0.214919622	*D. simulans*	Hemocytes	NA
1858	CG6310	-1.249077411	7.872172072	28.89323364	8.98E-05	0.000711213	*D. simulans*	Hemocytes	Down regulated
1859	CG6330	-1.006748958	5.36290384	2.473497414	0.138372008	0.244937027	*D. simulans*	Hemocytes	NA
1860	CG6337	-8.673535333	1.992847944	4.841434829	0.048902226	0.109863391	*D. simulans*	Hemocytes	NA
1861	CG6345	-0.200095404	4.623721223	0.872519485	0.365706861	0.507125051	*D. simulans*	Hemocytes	NA
1862	CG6356	-2.319298645	5.968558789	15.41997984	0.00151784	0.006962267	*D. simulans*	Hemocytes	Down regulated
1863	CG6379	0.474442486	6.18966696	16.04806838	0.001241719	0.005911615	*D. simulans*	Hemocytes	Up regulated
1864	CG6424	0.622858212	3.66646202	8.93433923	0.009542538	0.029926805	*D. simulans*	Hemocytes	Up regulated
1865	CG6425	-1.016592307	3.107437456	7.467245285	0.01590018	0.045459864	*D. simulans*	Hemocytes	Down regulated
1866	CG6426	-4.778547471	5.15855139	14.63171343	0.001956157	0.008471861	*D. simulans*	Hemocytes	Down regulated
1867	CG6428	0.653439608	5.623884749	21.09036952	0.000393051	0.002377685	*D. simulans*	Hemocytes	Up regulated
1868	CG6443	0.399723661	5.84336322	5.095700163	0.04005721	0.094037286	*D. simulans*	Hemocytes	NA
1869	CG6454	0.758239988	6.942541538	14.24524128	0.00197122	0.008523103	*D. simulans*	Hemocytes	Up regulated
1870	CG6479	-0.619584655	4.874327562	12.40333847	0.003271213	0.012772499	*D. simulans*	Hemocytes	Down regulated
1871	CG6484	-1.999972745	1.954793902	6.137218657	0.0262413	0.067523346	*D. simulans*	Hemocytes	NA
1872	CG6503	0.340337337	0.949022344	0.06726887	0.799038361	0.874829256	*D. simulans*	Hemocytes	NA
1873	CG6511	0.526990213	5.441163111	2.919036425	0.109064926	0.204426183	*D. simulans*	Hemocytes	NA
1874	CG6512	-0.032089666	7.177343093	0.089273787	0.769384385	0.853523161	*D. simulans*	Hemocytes	NA
1875	CG6550	-0.506538972	5.709407698	11.38054228	0.004408439	0.016160193	*D. simulans*	Hemocytes	Down regulated
1876	CG6553	0.907175052	3.042154356	5.729391377	0.030859171	0.076847867	*D. simulans*	Hemocytes	NA
1877	CG6565	-0.41768214	5.52363013	10.09301942	0.006545907	0.022120219	*D. simulans*	Hemocytes	Down regulated
1878	CG6567	0.622730569	6.724936907	10.59860706	0.005589131	0.019615879	*D. simulans*	Hemocytes	Up regulated
1879	CG6583	1.868364037	5.738475442	79.73552178	3.07E-07	7.00E-06	*D. simulans*	Hemocytes	Up regulated
1880	CG6607	0.269788915	6.446598216	3.985340998	0.065227687	0.135730198	*D. simulans*	Hemocytes	NA
1881	CG6621	0.150785816	5.739949792	0.539012366	0.474665117	0.613089739	*D. simulans*	Hemocytes	NA
1882	CG6650	-0.302276969	5.733024637	3.62056418	0.0773227	0.155618939	*D. simulans*	Hemocytes	NA
1883	CG6664	0.300938027	6.961556172	7.299542083	0.016900654	0.047776501	*D. simulans*	Hemocytes	Up regulated
1884	CG6665	0.562180089	6.548815639	25.40741208	0.000167255	0.001181086	*D. simulans*	Hemocytes	Up regulated
1885	CG6683	0.168831747	4.016623749	0.360804659	0.557425705	0.687760892	*D. simulans*	Hemocytes	NA
1886	CG6685	-0.528453975	3.066050632	2.206146993	0.159090498	0.27353402	*D. simulans*	Hemocytes	NA
1887	CG6686	-0.343415425	7.105922616	4.514177409	0.05143898	0.114344974	*D. simulans*	Hemocytes	NA
1888	CG6689	1.276157957	3.6341837	38.85517825	1.95E-05	0.000195973	*D. simulans*	Hemocytes	Up regulated
1889	CG6693	0.032670462	6.982684159	0.022962225	0.881664472	0.931273547	*D. simulans*	Hemocytes	NA
1890	CG6701	-0.000742838	7.902977391	9.86E-06	0.997537386	0.999621906	*D. simulans*	Hemocytes	NA
1891	CG6707	0.338005923	6.554431305	8.088040245	0.012747853	0.037955277	*D. simulans*	Hemocytes	Up regulated
1892	CG6712	-0.425463475	6.410151118	4.612450693	0.049272114	0.11036535	*D. simulans*	Hemocytes	NA
1893	CG6724	-0.4105153	6.743917605	4.51861076	0.051338843	0.114170487	*D. simulans*	Hemocytes	NA
1894	CG6726	-1.775247969	6.426165167	49.87031145	4.93E-06	6.23E-05	*D. simulans*	Hemocytes	Down regulated
1895	CG6729	0.21424188	5.736613458	4.460924462	0.052659985	0.116616886	*D. simulans*	Hemocytes	NA
1896	CG6758	0.293798977	4.728516302	5.256191696	0.037455208	0.089118728	*D. simulans*	Hemocytes	NA
1897	CG6762	-0.172709362	5.485334533	0.162164711	0.693108197	0.795679159	*D. simulans*	Hemocytes	NA
1898	CG6766	-0.363060067	6.023566134	10.53476754	0.005700604	0.019888019	*D. simulans*	Hemocytes	Down regulated
1899	CG6769	-0.017479731	7.325755754	0.016777651	0.89873699	0.941576489	*D. simulans*	Hemocytes	NA
1900	CG6770	0.656132175	7.475469776	5.467166643	0.034329412	0.083335319	*D. simulans*	Hemocytes	NA
1901	CG6791	-0.73029172	5.739253968	4.446811344	0.052989279	0.117179189	*D. simulans*	Hemocytes	NA
1902	CG6813	0.193425942	2.170866369	0.540719714	0.473978943	0.612653497	*D. simulans*	Hemocytes	NA
1903	CG6833	0.06842231	4.767762898	0.123398969	0.730479684	0.823039585	*D. simulans*	Hemocytes	NA
1904	CG6841	-0.26804116	6.725769836	3.957390395	0.066070836	0.136998294	*D. simulans*	Hemocytes	NA
1905	CG6843	0.2680796	5.661379564	1.503997805	0.239795303	0.374624727	*D. simulans*	Hemocytes	NA
1906	CG6870	-0.273232316	2.873303353	0.043260765	0.838266859	0.903422681	*D. simulans*	Hemocytes	NA
1907	CG6903	-0.038078513	6.912826422	0.072156036	0.792045239	0.869338044	*D. simulans*	Hemocytes	NA
1908	CG6907	0.166775369	6.293682783	1.49573632	0.241028488	0.375938875	*D. simulans*	Hemocytes	NA
1909	CG6912	0.812819176	6.419407166	0.793378415	0.38859926	0.530365096	*D. simulans*	Hemocytes	NA
1910	CG6937	-0.325882846	6.550286902	2.38907091	0.143944435	0.252849449	*D. simulans*	Hemocytes	NA
1911	CG6962	-0.491032075	5.151455711	7.538449643	0.015496228	0.04451425	*D. simulans*	Hemocytes	Down regulated
1912	CG6966	-0.291317228	6.390688572	2.975887925	0.105969529	0.199996159	*D. simulans*	Hemocytes	NA
1913	CG6967	0.251680685	2.562523534	0.095948655	0.761197921	0.847292474	*D. simulans*	Hemocytes	NA
1914	CG6984	-0.828142498	5.834783725	12.85740283	0.00287709	0.01145695	*D. simulans*	Hemocytes	Down regulated
1915	CG6985	-0.570635766	3.412339227	5.533193971	0.033414501	0.081678171	*D. simulans*	Hemocytes	NA
1916	CG6999.CG32706	-0.739460696	2.221391124	1.218131154	0.287887079	0.426454463	*D. simulans*	Hemocytes	NA
1917	CG7016	-0.642230018	4.284612392	0.236960949	0.634177492	0.750400689	*D. simulans*	Hemocytes	NA
1918	CG7049	-0.41183346	4.942460587	4.894121003	0.043631284	0.100460508	*D. simulans*	Hemocytes	NA
1919	CG7054	-0.794724982	5.489056615	3.70288536	0.07437482	0.150663278	*D. simulans*	Hemocytes	NA
1920	CG7065	-0.229060088	5.924806173	0.849577946	0.371904807	0.514232728	*D. simulans*	Hemocytes	NA
1921	CG7071	0.666669221	6.808242774	18.02210416	0.000773665	0.004122304	*D. simulans*	Hemocytes	Up regulated
1922	CG7083	0.473668799	5.440711581	10.96461663	0.004996346	0.017832019	*D. simulans*	Hemocytes	Up regulated
1923	CG7091	-1.029625784	0.332385093	1.657353619	0.218332186	0.349314599	*D. simulans*	Hemocytes	NA
1924	CG7099	-0.162748983	5.95563895	0.522707829	0.481304221	0.619238968	*D. simulans*	Hemocytes	NA
1925	CG7101	-0.115026185	4.376277381	0.339988183	0.568884285	0.696094782	*D. simulans*	Hemocytes	NA
1926	CG7115	0.769328281	5.189845829	14.06082422	0.002070349	0.008871723	*D. simulans*	Hemocytes	Up regulated
1927	CG7137	-0.449141141	5.866365041	5.035288758	0.041091058	0.095904366	*D. simulans*	Hemocytes	NA
1928	CG7148	0.137622211	3.614817469	0.411304497	0.531415679	0.665215402	*D. simulans*	Hemocytes	NA
1929	CG7149	-0.466143116	3.291206814	0.506536101	0.488048619	0.624716443	*D. simulans*	Hemocytes	NA
1930	CG7182	-0.062434694	7.285867125	0.269502714	0.611576828	0.731368798	*D. simulans*	Hemocytes	NA
1931	CG7206	-0.200137314	5.648953394	1.912283319	0.187844978	0.310718801	*D. simulans*	Hemocytes	NA
1932	CG7220	0.520430376	1.986601588	2.50596441	0.156661641	0.270510063	*D. simulans*	Hemocytes	NA
1933	CG7222	0.960793119	5.0624286	35.80516027	3.01E-05	0.000280173	*D. simulans*	Hemocytes	Up regulated
1934	CG7231	-1.618570773	4.075697426	1.854853192	0.195400385	0.320802064	*D. simulans*	Hemocytes	NA
1935	CG7239	0.023782387	5.312284611	0.017130606	0.897683807	0.941220847	*D. simulans*	Hemocytes	NA
1936	CG7275	-0.304065467	6.202215791	2.77494427	0.117415476	0.216033009	*D. simulans*	Hemocytes	NA
1937	CG7289	-0.067343369	6.316211831	0.295206332	0.595241027	0.716521017	*D. simulans*	Hemocytes	NA
1938	CG7326	-0.23740628	4.872555253	2.038196387	0.174784777	0.294084017	*D. simulans*	Hemocytes	NA
1939	CG7341	-0.08436027	3.092804776	0.030852734	0.863023177	0.918943734	*D. simulans*	Hemocytes	NA
1940	CG7365	-4.033851338	1.267432615	10.52333107	0.005720842	0.019945434	*D. simulans*	Hemocytes	Down regulated
1941	CG7384	-1.026658231	1.517775315	1.234180724	0.284858382	0.423514082	*D. simulans*	Hemocytes	NA
1942	CG7386	0.150351913	2.887727347	0.308683883	0.58704457	0.710406081	*D. simulans*	Hemocytes	NA
1943	CG7394	0.335352708	3.986681615	1.831511971	0.19687861	0.322792132	*D. simulans*	Hemocytes	NA
1944	CG7407	0.223515958	4.140453886	0.981513763	0.338232819	0.47948888	*D. simulans*	Hemocytes	NA
1945	CG7408	-1.966953445	3.037576735	9.787685517	0.007214615	0.023935279	*D. simulans*	Hemocytes	Down regulated
1946	CG7414	-0.535370737	8.810465773	19.42034864	0.000563633	0.00317646	*D. simulans*	Hemocytes	Down regulated
1947	CG7420	0.034941884	5.084313125	0.102682815	0.753250895	0.842178566	*D. simulans*	Hemocytes	NA
1948	CG7430	-0.272825362	8.514834947	4.385941668	0.054437618	0.119372122	*D. simulans*	Hemocytes	NA
1949	CG7453	-0.816823751	7.419345126	13.6648493	0.002303115	0.009619108	*D. simulans*	Hemocytes	Down regulated
1950	CG7458	-1.893969133	3.320879874	46.30847475	7.48E-06	8.70E-05	*D. simulans*	Hemocytes	Down regulated
1951	CG7461	0.070940836	8.215567522	0.229430626	0.639161148	0.754604982	*D. simulans*	Hemocytes	NA
1952	CG7483	0.1014309	7.625894157	0.291019742	0.597837008	0.718685099	*D. simulans*	Hemocytes	NA
1953	CG7488	0.359099039	6.152946111	2.958889866	0.106883744	0.201361339	*D. simulans*	Hemocytes	NA
1954	CG7492	-0.060792828	3.789950372	0.097764772	0.759025147	0.845692675	*D. simulans*	Hemocytes	NA
1955	CG7497	3.943658012	6.928024521	73.97336401	4.85E-07	1.00E-05	*D. simulans*	Hemocytes	Up regulated
1956	CG7519	-0.144422375	6.45151071	0.323631002	0.578226817	0.703934101	*D. simulans*	Hemocytes	NA
1957	CG7523	0.358933264	5.939754748	11.20528719	0.004645909	0.016739869	*D. simulans*	Hemocytes	Up regulated
1958	CG7530	-1.530262917	4.078145364	48.49612418	5.78E-06	7.09E-05	*D. simulans*	Hemocytes	Down regulated
1959	CG7536	2.538256947	8.819302987	132.2809466	1.24E-08	6.93E-07	*D. simulans*	Hemocytes	Up regulated
1960	CG7546	0.214260318	6.261109206	0.413761494	0.530209093	0.66417786	*D. simulans*	Hemocytes	NA
1961	CG7556	-0.770407915	6.651036455	36.53830903	2.71E-05	0.000257495	*D. simulans*	Hemocytes	Down regulated
1962	CG7564	-0.009778521	6.09703042	0.004548879	0.947157616	0.970900976	*D. simulans*	Hemocytes	NA
1963	CG7565	-1.822462729	4.583604811	30.099784	7.33E-05	0.000597692	*D. simulans*	Hemocytes	Down regulated
1964	CG7600	0.563180863	7.988846534	18.67829867	0.000665614	0.003642236	*D. simulans*	Hemocytes	Up regulated
1965	CG7601	0.274821382	4.968021019	1.319417907	0.269478437	0.407072954	*D. simulans*	Hemocytes	NA
1966	CG7607	-1.730929522	2.014638525	14.19872535	0.001995701	0.0086037	*D. simulans*	Hemocytes	Down regulated
1967	CG7611	0.360607061	6.494367409	8.231415747	0.012126415	0.036448343	*D. simulans*	Hemocytes	Up regulated
1968	CG7627	0.489878458	8.226095413	8.959243727	0.009463366	0.029793392	*D. simulans*	Hemocytes	Up regulated
1969	CG7632	0.625878651	5.138785589	5.513736093	0.033681129	0.082215621	*D. simulans*	Hemocytes	NA
1970	CG7637	-0.128972867	3.02486708	0.141121591	0.712661883	0.810200248	*D. simulans*	Hemocytes	NA
1971	CG7639	0.004797481	3.870166507	0.000539977	0.981780856	0.99212529	*D. simulans*	Hemocytes	NA
1972	CG7650	1.144505586	6.89616111	77.21161754	3.74E-07	8.21E-06	*D. simulans*	Hemocytes	Up regulated
1973	CG7655	-0.396664082	2.838587612	3.778028446	0.071800157	0.146630208	*D. simulans*	Hemocytes	NA
1974	CG7668	0.501440408	3.113890364	2.224687466	0.157467908	0.271452031	*D. simulans*	Hemocytes	NA
1975	CG7685	0.055885322	3.00090388	0.032866058	0.858674964	0.916159724	*D. simulans*	Hemocytes	NA
1976	CG7694	0.793823566	4.121257778	7.079237212	0.018327706	0.050959422	*D. simulans*	Hemocytes	NA
1977	CG7706	0.168733679	5.755961134	0.988986146	0.336459843	0.477628095	*D. simulans*	Hemocytes	NA
1978	CG7718	0.485783842	5.560458006	9.601346311	0.007661251	0.025070162	*D. simulans*	Hemocytes	Up regulated
1979	CG7728	-0.788501971	6.816289606	10.4352329	0.005879541	0.020324101	*D. simulans*	Hemocytes	Down regulated
1980	CG7737	-0.377574192	6.525157403	2.368765034	0.145534848	0.255387998	*D. simulans*	Hemocytes	NA
1981	CG7739	0.98338974	8.446491123	86.04689797	1.91E-07	4.90E-06	*D. simulans*	Hemocytes	Up regulated
1982	CG7744	-0.2337454	6.273252673	2.780097019	0.117103736	0.215612682	*D. simulans*	Hemocytes	NA
1983	CG7747	-0.061849856	4.898918646	0.121480762	0.732493274	0.824915034	*D. simulans*	Hemocytes	NA
1984	CG7763	-0.213924057	5.68382824	0.03377794	0.856897724	0.915563195	*D. simulans*	Hemocytes	NA
1985	CG7766	0.771623688	6.802517523	7.770910312	0.014257676	0.041713388	*D. simulans*	Hemocytes	Up regulated
1986	CG7772	0.006872645	3.306005276	0.000337223	0.985601573	0.9932638	*D. simulans*	Hemocytes	NA
1987	CG7781	-0.768244169	1.269549969	0.825886463	0.378470703	0.520718038	*D. simulans*	Hemocytes	NA
1988	CG7789	0.751730335	6.672697	31.61777623	5.72E-05	0.000486946	*D. simulans*	Hemocytes	Up regulated
1989	CG7791	0.25144764	6.756620492	5.416959919	0.035044713	0.084449914	*D. simulans*	Hemocytes	NA
1990	CG7798	0.950489652	3.920869069	13.23169831	0.002592786	0.010545064	*D. simulans*	Hemocytes	Up regulated
1991	CG7824	-0.373820746	5.156577496	2.891358729	0.110611514	0.206248051	*D. simulans*	Hemocytes	NA
1992	CG7834	-0.5304732	8.215074405	2.77042805	0.117689538	0.21631091	*D. simulans*	Hemocytes	NA
1993	CG7840	0.727126589	5.246060453	27.95685685	0.000105586	0.000812587	*D. simulans*	Hemocytes	Up regulated
1994	CG7848	-0.955828332	1.605898009	2.624852332	0.126956831	0.229741779	*D. simulans*	Hemocytes	NA
1995	CG7849	-0.199599162	3.081698509	0.938110563	0.354844066	0.496104545	*D. simulans*	Hemocytes	NA
1996	CG7857	0.346875934	5.128132538	3.315045814	0.089556365	0.175421398	*D. simulans*	Hemocytes	NA
1997	CG7872	-0.067060962	5.530276082	0.203217659	0.658870752	0.770459591	*D. simulans*	Hemocytes	NA
1998	CG7878	-0.764758351	6.640725544	13.53644932	0.002384927	0.009890324	*D. simulans*	Hemocytes	Down regulated
1999	CG7886	0.353481199	0.616881911	0.182301344	0.675737775	0.783238137	*D. simulans*	Hemocytes	NA
[truncated: 28,733 more rows]
