# Supplementary material for: Trans-regulatory changes underpin the evolution of the Drosophila immune response
Source: PLoS Genet. 2022 Nov 7;18(11):e1010453. doi: 10.1371/journal.pgen.1010453 (PMC9671443; doi:10.1371/journal.pgen.1010453)
Supplement: S4 Dataset — This data was used to plot Fig 3A. (CSV) [file pgen.1010453.s004.csv]

Mixture	species	treatment	Proportion	cell.state
SIM.WASP.A5	*D. simulans*	Wasp	0.161587057453551	LAM1
SIM.CONTROL.A7	*D. simulans*	Control	0	LAM1
SIM.WASP.B5	*D. simulans*	Wasp	0.192371652931879	LAM1
SIM.CONTROL.B7	*D. simulans*	Control	0	LAM1
SIM.WASP.D5	*D. simulans*	Wasp	0.189480809156147	LAM1
SIM.CONTROL.D7	*D. simulans*	Control	0	LAM1
SEC.WASP.A1	*D. sechellia*	Wasp	0.0633290534187004	LAM1
SEC.CONTROL.A3	*D. sechellia*	Control	0.0138290608293241	LAM1
SEC.WASP.B1	*D. sechellia*	Wasp	0.0140835779298717	LAM1
SEC.CONTROL.B3	*D. sechellia*	Control	0.045214485303063	LAM1
SEC.WASP.D1	*D. sechellia*	Wasp	0.00226927194991783	LAM1
SEC.CONTROL.D3	*D. sechellia*	Control	0	LAM1
HYB.CONTROL.A11	Hybrid	Control	0.0651324629621834	LAM1
HYB.WASP.A9	Hybrid	Wasp	0.134554366065563	LAM1
HYB.CONTROL.B11	Hybrid	Control	0.112033724962797	LAM1
HYB.WASP.B9	Hybrid	Wasp	0.141010752174952	LAM1
HYB.CONTROL.D11	Hybrid	Control	0.0837099996957842	LAM1
HYB.WASP.D9	Hybrid	Wasp	0.121213900098726	LAM1
SIM.WASP.A5	*D. simulans*	Wasp	0.111459668213373	LAM2
SIM.CONTROL.A7	*D. simulans*	Control	0.0101227870832303	LAM2
SIM.WASP.B5	*D. simulans*	Wasp	0.15265112863069	LAM2
SIM.CONTROL.B7	*D. simulans*	Control	0.0163733307130043	LAM2
SIM.WASP.D5	*D. simulans*	Wasp	0.143331513296247	LAM2
SIM.CONTROL.D7	*D. simulans*	Control	0.0100652860792777	LAM2
SEC.WASP.A1	*D. sechellia*	Wasp	0.407772822000746	LAM2
SEC.CONTROL.A3	*D. sechellia*	Control	0.219412436984307	LAM2
SEC.WASP.B1	*D. sechellia*	Wasp	0.362963878498665	LAM2
SEC.CONTROL.B3	*D. sechellia*	Control	0.234367862551733	LAM2
SEC.WASP.D1	*D. sechellia*	Wasp	0.412192236221907	LAM2
SEC.CONTROL.D3	*D. sechellia*	Control	0.203051508253988	LAM2
HYB.CONTROL.A11	Hybrid	Control	0.0921176125601478	LAM2
HYB.WASP.A9	Hybrid	Wasp	0.153314949034359	LAM2
HYB.CONTROL.B11	Hybrid	Control	0.0396411856855186	LAM2
HYB.WASP.B9	Hybrid	Wasp	0.101704672260856	LAM2
HYB.CONTROL.D11	Hybrid	Control	0.07168891797581	LAM2
HYB.WASP.D9	Hybrid	Wasp	0.0993283248586037	LAM2
SIM.WASP.A5	*D. simulans*	Wasp	0.488035323931363	LAM3
SIM.CONTROL.A7	*D. simulans*	Control	0.0161206659314045	LAM3
SIM.WASP.B5	*D. simulans*	Wasp	0.451490882605235	LAM3
SIM.CONTROL.B7	*D. simulans*	Control	0.0371298787310475	LAM3
SIM.WASP.D5	*D. simulans*	Wasp	0.455319054654786	LAM3
SIM.CONTROL.D7	*D. simulans*	Control	0.0762360671143369	LAM3
SEC.WASP.A1	*D. sechellia*	Wasp	0.238568869777558	LAM3
SEC.CONTROL.A3	*D. sechellia*	Control	0.222091477332904	LAM3
SEC.WASP.B1	*D. sechellia*	Wasp	0.288531390317286	LAM3
SEC.CONTROL.B3	*D. sechellia*	Control	0.298187456711667	LAM3
SEC.WASP.D1	*D. sechellia*	Wasp	0.355349089514069	LAM3
SEC.CONTROL.D3	*D. sechellia*	Control	0.222011268751735	LAM3
HYB.CONTROL.A11	Hybrid	Control	0.282134154346592	LAM3
HYB.WASP.A9	Hybrid	Wasp	0.481483909588284	LAM3
HYB.CONTROL.B11	Hybrid	Control	0.328949168804067	LAM3
HYB.WASP.B9	Hybrid	Wasp	0.510154847154933	LAM3
HYB.CONTROL.D11	Hybrid	Control	0.297224313609209	LAM3
HYB.WASP.D9	Hybrid	Wasp	0.467367878504967	LAM3
