# Supplementary material for: Trans-regulatory changes underpin the evolution of the Drosophila immune response
Source: PLoS Genet. 2022 Nov 7;18(11):e1010453. doi: 10.1371/journal.pgen.1010453 (PMC9671443; doi:10.1371/journal.pgen.1010453)
Supplement: S5 Dataset — This data was used to plot Fig 4. (CSV) [file pgen.1010453.s005.csv]

	dmel_gene	logFC.cis	logCPM.cis	F.cis	PValue.cis	FDR.cis	logFC.trans	logCPM.trans	F.trans	PValue.trans	FDR.trans	logFC.total	logCPM.total	F.total	PValue.total	FDR.total	treatment	Category
1	14-3-3zeta	-0.150865719372434	8.26577729086527	1.44096599586539	0.244900228418291	0.442218603099302	0.180155343345408	8.26577729086527	1.02930467533756	0.323209963348203	0.63522077371899	0.0292896239729742	8.26577729086527	0.0545079137604636	0.817921876363015	0.865504091838496	Control	Conserved
2	AANATL4	-0.184150703306671	2.29037420678173	0.0148445401680081	0.904345029599941	0.959259192256045	0.206744246355152	2.29037420678173	0.011311485302772	0.916448745793194	0.981575367265366	0.0225935430484808	2.29037420678173	0.000332995323111332	0.985636869078915	0.989953252930555	Control	Conserved
3	aay	0.456917836387102	7.35627931324733	2.03355025552528	0.170265697145756	0.343855877658448	-0.310963950645326	7.35627931324733	0.477607128603369	0.497958970971892	0.777831715476959	0.145953885741776	7.35627931324733	0.21262619342201	0.650010116714591	0.734517968744706	Control	Conserved
4	ABCD	0.137586856262683	6.61402496917499	1.18180731744089	0.290738836655614	0.494274278256235	-0.420706168826881	6.61402496917499	5.53371677859434	0.0297166838858081	0.145548289227147	-0.283119312564198	6.61402496917499	5.01899295188127	0.0373619633438826	0.0743153682650758	Control	Conserved
5	Acf	-0.042685291535832	6.65278830399949	0.0213291562168478	0.885441387347656	0.950295690388379	0.313423710088804	6.65278830399949	0.577514067358181	0.456719131352309	0.746710658236776	0.270738418552972	6.65278830399949	0.865247877940435	0.364072846046582	0.474076589211484	Control	Conserved
6	Ada3	0.145346363173736	6.53249927984915	1.70692418991015	0.207152911215713	0.394483076906282	0.0355768933687883	6.53249927984915	0.0513783729023172	0.823129836374193	0.946590339410043	0.180923256542524	6.53249927984915	2.66547490317435	0.119194271218161	0.193045680281178	Control	Conserved
7	Ak3	0.0551182037542128	6.72718917563347	0.0590652228403493	0.810613129832547	0.9090102593254	0.412442284399653	6.72718917563347	1.66636952253056	0.21240443929438	0.516508463213093	0.467560488153865	6.72718917563347	4.30584363228396	0.0519658139356932	0.0971710983731944	Control	Conserved
8	Akr1B	0.0728283699506719	8.91730946213396	0.0795042436881779	0.781052795429747	0.8913258167966	0.27784301957705	8.91730946213396	0.579613598962063	0.455914203274487	0.745720130937339	0.350671389527722	8.91730946213396	1.8467551876499	0.190252564992913	0.282142895793538	Control	Conserved
9	Akt1	0.188930117007776	6.94069907797688	0.757720597242243	0.395028928206221	0.595430484041881	-0.431390703590166	6.94069907797688	1.97208139904897	0.176542925309441	0.463084998014571	-0.24246058658239	6.94069907797688	1.24387920819427	0.278787632830464	0.383769510224608	Control	Conserved
10	Alas	-0.104116899737348	7.15796945090357	1.14529661962858	0.298092373782428	0.503018960877258	-0.0858673090920898	7.15796945090357	0.390373294802739	0.539617755737599	0.803242859710628	-0.189984208829438	7.15796945090357	3.82644695987595	0.0654834831299466	0.118053784521691	Control	Conserved
11	Aldh-III	-0.161279773688377	6.37141092420577	0.839918010662257	0.371034709245022	0.574298148846094	-0.10420513380282	6.37141092420577	0.177220846284064	0.678549008643367	0.881829519732387	-0.265484907491196	6.37141092420577	2.32403234439087	0.144045898516446	0.225071716431946	Control	Conserved
12	Aldh7A1	-0.181286070485178	9.36889744777427	1.16470111043698	0.294153233924075	0.498444686459844	0.37043460063144	9.36889744777427	2.43318783106632	0.13547708251872	0.394829618942677	0.189148530146262	9.36889744777427	1.26965390114824	0.274017943356381	0.378951972778097	Control	Conserved
13	Alp8.Alp2.Dsim_GD25137	-0.216711791228828	9.36316260284676	0.0109934751962112	0.917700069055933	0.965085299894347	-2.91215069062456	9.36316260284676	1.2234079602132	0.283824878508672	0.593176004014757	-3.12886248185339	9.36316260284676	3.40984590760549	0.0819735197394371	0.142898320100968	Control	Conserved
14	AP-1mu	0.261911463332516	6.85523029106529	4.15520291329491	0.0558330547238863	0.147702790204865	-0.507741739556442	6.85523029106529	7.83795050553903	0.0115161589131345	0.0750899113310068	-0.245830276223926	6.85523029106529	3.68882020105022	0.0700869460224771	0.125155260754423	Control	Conserved
15	AP-2alpha	-0.402118957913922	8.3628308649546	2.80341164959609	0.110629871884682	0.250675504377878	0.30915070107201	8.3628308649546	0.832272918469402	0.373174169710732	0.679963297141316	-0.092968256841914	8.3628308649546	0.150857714118989	0.70208315941275	0.775274998095511	Control	Conserved
16	AP-2sigma	0.188934010437841	7.65070659794578	0.552911344079346	0.466328377154665	0.662683779496459	-0.770735173400514	7.65070659794578	4.59462558427477	0.045380517889669	0.193674944877026	-0.581801162962673	7.65070659794578	5.22154807826914	0.0341135588997787	0.0690082014583747	Control	Conserved
17	Apc2	0.191946864538165	5.31514109933385	1.11717662171412	0.303928992083642	0.509607575728294	-0.253097642380188	5.31514109933385	0.982071328079232	0.334280049909851	0.645434576601194	-0.0611507778420234	5.31514109933385	0.115936151698635	0.737262169979034	0.803192471424908	Control	Conserved
18	aPKC	-0.532687690099248	5.67061043374107	7.15152319422808	0.0150952656101009	0.0535851454194362	0.282700205352018	5.67061043374107	1.01501057547761	0.326505319376366	0.639051180916201	-0.24998748474723	5.67061043374107	1.5931387554742	0.222321961930198	0.32168555715216	Control	Conserved
19	arr	-0.886777737102665	5.94693769331625	5.09162225250299	0.0362283309281794	0.106346380437477	0.724896666441453	5.94693769331625	1.73959964371138	0.203126467709345	0.503520731751313	-0.161881070661212	5.94693769331625	0.175802767138255	0.679786352738388	0.756995455455829	Control	Conserved
20	Art4	0.563202517157537	5.16954041651103	5.31473612913722	0.0327279682256749	0.0980854548546737	-0.0264569785639629	5.16954041651103	0.00594406393268908	0.939360896296559	0.99102574559287	0.536745538593574	5.16954041651103	4.91710635198657	0.039128321932262	0.0769869071960769	Control	Conserved
21	Atf3	-0.217082629150173	4.86166665058086	0.460281505464	0.505763648562221	0.696944421673385	0.0915396382464167	4.86166665058086	0.0423116221632193	0.839239298828921	0.952449935740654	-0.125542990903756	4.86166665058086	0.163882526830697	0.690178772797366	0.76509834260886	Control	Conserved
22	Atpalpha	0.552132893950143	9.62044071533124	5.46662088642446	0.0306045397004657	0.0932095536489356	-0.311043418366365	9.62044071533124	0.87234003026824	0.362157642145735	0.671413562822081	0.241089475583779	9.62044071533124	1.04764728209246	0.319048629270759	0.428785100484905	Control	Conserved
23	awd	-0.0838963030407258	10.2972008903421	0.172669857167238	0.68245717674283	0.828352591433216	0.398935334543871	10.2972008903421	1.95136112281627	0.17872299817814	0.466022647251454	0.315039031503145	10.2972008903421	2.4315975897291	0.135597435265473	0.214218769399631	Control	Conserved
24	bdg	-0.456691754262885	5.5983872173135	4.73239838485974	0.0425792509980426	0.12056121793595	0.126318235131056	5.5983872173135	0.183846579275517	0.672964078964981	0.878579594203345	-0.330373519131829	5.5983872173135	2.53899184161738	0.127750190326561	0.204422922482519	Control	Conserved
25	ben	0.394713910221829	8.62012247279379	7.3098839487847	0.0141700763217832	0.0509523875919608	-0.542040183038132	8.62012247279379	6.90406198501758	0.0166804010081026	0.0965851979338542	-0.147326272816303	8.62012247279379	1.02121177417488	0.325069975851782	0.434161434637652	Control	Conserved
26	Bet1	0.419457770799972	7.0173423000871	6.90299937649988	0.016687600181795	0.0581804963377188	-0.404729211432108	7.0173423000871	3.23522193975489	0.0881565926278662	0.304137361747544	0.0147285593678638	7.0173423000871	0.00861306057194023	0.927039706497234	0.94788417363305	Control	Conserved
27	Blm	0.055995784036877	5.20475557566073	0.0419206465002446	0.839972864918948	0.925516115111681	0.238227987155259	5.20475557566073	0.383670376005964	0.543084494456424	0.804710873106077	0.294223771192136	5.20475557566073	1.18282193462166	0.290538003407113	0.396735171621155	Control	Conserved
28	BomBc3	-0.011996725600398	2.65001051622003	2.57055517342958e-05	0.996008210350196	1	-3.16366709041992	2.65001051622003	0.860360724413796	0.36541687824812	0.67480802033205	-3.17566381602032	2.65001051622003	5.71017172673777	0.0275333997514889	0.0578409731935898	Control	Conserved
29	bond	2.08606110696764	2.80556681452442	0.313063332344	0.584665623832245	0.760569954553661	1.19512000580037	2.80556681452442	0.0444600006844457	0.836044579240763	0.951239950593677	3.28118111276801	2.80556681452442	5.52746412073229	0.0339290032979865	0.0688102623594305	Control	Conserved
30	bou	-0.408452122562059	3.21417229459163	0.58635997707371	0.453343375953362	0.652831678950715	0.43663297780965	3.21417229459163	0.350740340974025	0.560754746138372	0.813302525674983	0.0281808552475911	3.21417229459163	0.00305404324652174	0.956512065732749	0.969375820699376	Control	Conserved
31	BubR1	-0.281367068959963	5.75441436179706	0.754510837032763	0.396012428518243	0.59599588029493	0.531634547848462	5.75441436179706	1.35904273556116	0.258290143889078	0.570069193284688	0.250267478888499	5.75441436179706	0.60784781126345	0.445310089083556	0.552109077199534	Control	Conserved
32	by	0.75758270912777	3.69412966254748	1.7109505074401	0.206640518863666	0.393796509033901	0.32054763135474	3.69412966254748	0.162142632907278	0.691736268774805	0.888589913212402	1.07813034048251	3.69412966254748	3.93620779718134	0.06206182685748	0.11316147136993	Control	Conserved
33	Caf1-180	-0.0627010743251893	7.33760331757582	0.0636859423057249	0.803502433823646	0.904690573835589	0.393275074750119	7.33760331757582	1.25635509141179	0.276465243312263	0.587335545095525	0.33057400042493	7.33760331757582	1.77930012453744	0.198180596642198	0.292175138984795	Control	Conserved
34	Cals	0.114294817637445	7.35125915905431	0.770786100304129	0.391063215712687	0.592059552708949	-0.0800794120861776	7.35125915905431	0.18943841308914	0.668343233413415	0.876447508651001	0.034215405551267	7.35125915905431	0.0692568456947106	0.795286315593244	0.84943409840755	Control	Conserved
35	Cap-H2	0.100559427441411	4.28691113606641	0.111390894360812	0.742262380942337	0.868552364567619	0.471962799530262	4.28691113606641	1.24649625395282	0.27829831941908	0.588386226427112	0.572522226971673	4.28691113606641	3.71625485902608	0.0691401060000384	0.123589989545985	Control	Conserved
36	CASK	0.647722826464914	6.30942766166135	6.77817699666075	0.0175581577350079	0.0604523859495807	-0.918667139595642	6.30942766166135	6.82115128317749	0.0172527888387979	0.0988148329257968	-0.270944313130727	6.30942766166135	1.18614074643764	0.289882382954392	0.396147557016689	Control	Conserved
37	cav	-0.308584026520652	4.84408843417492	1.56180472790108	0.226745371036669	0.419236534251114	0.785143218909816	4.84408843417492	5.1123817116474	0.0358224051970446	0.165466889154475	0.476559192389164	4.84408843417492	3.80891499481867	0.0660499987280222	0.11895313871298	Control	Conserved
38	Cdk1	-0.242645574832014	6.66205025691039	0.958525294405833	0.339998038895781	0.544620489440816	0.625736740307908	6.66205025691039	3.18998538247975	0.0902407819662906	0.307705316659459	0.383091165475894	6.66205025691039	2.3928895699018	0.138567031044543	0.218256520979386	Control	Conserved
39	Cdk2	-0.325560182803442	4.45878383273625	4.39517159915274	0.0498182785521233	0.135892038512786	0.490014658980497	4.45878383273625	5.02589173377314	0.0372456885691735	0.170229875275316	0.164454476177055	4.45878383273625	1.14290589671447	0.298582634508929	0.405202829183071	Control	Conserved
40	CG10286	-0.148039017796282	7.67332172394047	1.3517560274295	0.259526994767332	0.459706144189952	0.374723787389962	7.67332172394047	4.34175191486722	0.0510900102775854	0.210711340276985	0.22668476959368	7.67332172394047	3.18580940525314	0.0904360783655324	0.154987106360683	Control	Conserved
41	CG10347	-0.0857575736212227	7.78394375840649	1.02288908618943	0.324683252842475	0.529429415376833	-0.106225083720173	7.78394375840649	0.786292269011726	0.386433629275936	0.691658634324169	-0.191982657341396	7.78394375840649	5.14279702070687	0.0353366947070449	0.0709558677501568	Control	Conserved
42	CG10435	0.104773671761847	6.18203795227993	0.856749938497878	0.366387109321839	0.570667283477373	-0.336737846956347	6.18203795227993	4.43722965819284	0.0488425539730697	0.203510641554457	-0.2319641751945	6.18203795227993	4.22195167742288	0.0540800267187184	0.100802876657682	Control	Conserved
43	CG10469	-0.00215718691657087	8.2914338984582	0.000176099151598387	0.989552096370286	1	0.364202549980081	8.2914338984582	2.51754863236856	0.129272565924199	0.383097070365253	0.36204536306351	8.2914338984582	4.9850728214087	0.037939720875471	0.0752376043677103	Control	Conserved
44	CG10543	-0.185700198643508	4.7118184612559	0.310873297763322	0.58372748884621	0.759826095650042	0.454857548868562	4.7118184612559	0.955245906234559	0.340805354384207	0.651122145735853	0.269157350225054	4.7118184612559	0.685702163528442	0.418025127059729	0.526524007936979	Control	Conserved
45	CG10565	-0.2723569403749	7.19918890928842	5.50583171606272	0.0300820762158202	0.0922039233227493	0.356708635273397	7.19918890928842	4.75095073152065	0.0422173625647601	0.186045603616633	0.0843516948984975	7.19918890928842	0.534405130339657	0.473779805810964	0.5805315855175	Control	Conserved
46	CG10702	0.956734501805433	2.72650751734162	4.51802419602657	0.0470290057621386	0.130254193606016	0.0207898034459303	2.72650751734162	0.00120341684230689	0.97269260573779	0.999959978563167	0.977524305251363	2.72650751734162	5.02215296116125	0.0373086520219054	0.0742653356285099	Control	Conserved
47	CG1074	-0.249243151650352	5.56701472407894	3.35493805150238	0.0829071648909515	0.200336827668241	0.0381503753442731	5.56701472407894	0.039667414448566	0.844271835918927	0.95471021669983	-0.211092776306079	5.56701472407894	2.44752197510231	0.134398023583227	0.21270614293475	Control	Conserved
48	CG10809	0.450697947167035	5.45839974459381	7.26052397209511	0.0144514241094638	0.0518227479112313	-0.709887415386091	5.45839974459381	8.99554332451249	0.00743907864495671	0.0529570038490508	-0.259189468219056	5.45839974459381	2.39524031568994	0.138384466874921	0.218034068926288	Control	Conserved
49	CG10932	-0.62637576291506	8.60541562317598	6.02683247902716	0.0240188972656471	0.0768808756530878	0.0400971961727292	8.60541562317598	0.0124641660177272	0.912290551957889	0.980089296902973	-0.586278566742331	8.60541562317598	5.301365949409	0.0329227757274624	0.0671309014156799	Control	Conserved
50	CG11070	0.0561222959549746	7.65589171118106	0.173864021923326	0.681425851395981	0.827849232177292	-0.308689009661833	7.65589171118106	2.6358384935453	0.121136034793098	0.36787137796983	-0.252566713706859	7.65589171118106	3.53557887436077	0.0756610293205474	0.133795484299661	Control	Conserved
51	CG11109	-0.23415964967217	5.88582405581177	3.35795832923939	0.0827795314772365	0.200308401576661	-0.0336061109091367	5.88582405581177	0.0348301316094952	0.853952480216269	0.959730223413697	-0.267765760581307	5.88582405581177	4.4338934666013	0.0489191462009278	0.0924905004336538	Control	Conserved
52	CG11396	0.173735160702039	5.73575022768741	1.83384218981488	0.19173915873155	0.374601504558861	-0.325175363610372	5.73575022768741	3.20343657368307	0.0896150682521996	0.306165469579244	-0.151440202908333	5.73575022768741	1.38592140252448	0.253793961915008	0.357575627431	Control	Conserved
53	CG11523	0.18911335362052	3.44184633799329	0.531233937911411	0.475076700385993	0.6704199022301	-0.173068241258124	3.44184633799329	0.226860595401879	0.639353551388378	0.861302478497725	0.0160451123623967	3.44184633799329	0.00397967453715994	0.950365409541795	0.965930160950475	Control	Conserved
54	CG11737	0.298916497910377	6.74984511476605	4.86343227387252	0.0400970535715166	0.11539113889239	-0.35463489110144	6.74984511476605	3.43690164551442	0.0795234176608778	0.284683094202261	-0.055718393191063	6.74984511476605	0.170304622793415	0.684512371988485	0.760169002576686	Control	Conserved
55	CG11790	-0.132290165375376	5.33448172152328	0.642456391667215	0.432843656283891	0.633532266064796	0.414562482223912	5.33448172152328	3.19708686254379	0.0899098039809129	0.306775042690372	0.282272316848537	5.33448172152328	3.00452339492202	0.099413418015349	0.167008210200945	Control	Conserved
56	CG11889.CG11891.CG11878.Dsim_GD21199	2.15466388460869	2.70136230228457	0.928838513858365	0.347887376246012	0.551911551788786	1.05983574590094	2.70136230228457	0.0915113539770577	0.765719332720919	0.922500641900977	3.21449963050963	2.70136230228457	5.22174970790742	0.034606194104873	0.0697279121097039	Control	Conserved
57	CG12025	0.165553118162069	4.92603958889904	1.0289574432708	0.32328946408882	0.528173473692321	-0.537731443974626	4.92603958889904	5.44838217411247	0.0308510673352252	0.149165334732643	-0.372178325812556	4.92603958889904	5.23683232389284	0.0338817933140285	0.0687409460505771	Control	Conserved
58	CG12065	-0.142987366445858	8.44883065433846	0.959448807706944	0.339771177988246	0.544620489440816	-0.0369652043702845	8.44883065433846	0.0321219896527019	0.859678856480583	0.961986840885676	-0.179952570816142	8.44883065433846	1.52366657149737	0.232282426329327	0.333007978078412	Control	Conserved
59	CG12084	-0.116536624158943	5.24156369770304	0.408968223715947	0.53021470955301	0.71755139555004	0.230224667119627	5.24156369770304	0.808575171496981	0.379922378233188	0.68563076555184	0.113688042960684	5.24156369770304	0.399607513667159	0.534909598340249	0.635936022367548	Control	Conserved
60	CG12159	-0.0623714618427898	4.85796031195054	0.134596042926749	0.717812939162942	0.849744895440871	0.360172851603388	4.85796031195054	2.2765734654106	0.1479749628752	0.420111910208115	0.297801389760598	4.85796031195054	3.15725933812279	0.0917846303307916	0.156890448799393	Control	Conserved
61	CG12301	-0.302629762297761	5.75322065134605	3.59934647540152	0.073281146032865	0.183237742277772	0.645468670424936	5.75322065134605	8.26008764000679	0.00979326161604384	0.0665189537657317	0.342838908127175	5.75322065134605	4.70256167482397	0.0431687205455408	0.0834732407909558	Control	Conserved
62	CG12321	-0.433766780958501	7.01539811297559	4.88713012124817	0.0396660090339673	0.114400326765543	0.0687803568250657	7.01539811297559	0.0617733638960301	0.806411189677254	0.939862798397595	-0.364986424133436	7.01539811297559	3.48040478265148	0.0777929948761055	0.136968640844945	Control	Conserved
63	CG12341	-0.2480354907478	5.00869372516868	1.93557269367048	0.180406540662115	0.357761090974683	0.29644597811294	5.00869372516868	1.39093347958353	0.25296690466866	0.564228508299019	0.0484104873651405	5.00869372516868	0.0746466438470079	0.787668302888805	0.843644730505268	Control	Conserved
64	CG12499	-0.368255612738144	6.45979193299496	1.82817671836629	0.192395959650232	0.375745533933719	0.36530592251239	6.45979193299496	0.909210149887055	0.352431830461533	0.663877206434012	-0.00294969022575481	6.45979193299496	0.000119694999474707	0.991386238758933	0.994213385827637	Control	Conserved
65	CG13004	-0.0883344491663306	3.00405497702599	0.060795078937122	0.807917572708262	0.906974433275958	0.33218731552413	3.00405497702599	0.454041389420889	0.508627774154125	0.784704132016715	0.2438528663578	3.00405497702599	0.5200317299884	0.479706278997733	0.586659537297446	Control	Conserved
66	CG13016	-0.0188648301529763	4.96637242302403	0.0149796406791366	0.90388876689991	0.959190558421542	0.157684812562221	4.96637242302403	0.527552790743655	0.476589663629013	0.761821356255468	0.138819982409245	4.96637242302403	0.82426306449226	0.375435183012871	0.485397203527671	Control	Conserved
67	CG13046	2.08285466689967	1.18793440765095	0.327583792208676	0.574676987706145	0.751429624108059	1.81256297307208	1.18793440765095	0.0303291818121731	0.863829956614175	0.963769674521949	3.89541763997175	1.18793440765095	5.37625678506763	0.0333090187034339	0.0677613087777146	Control	Conserved
68	CG13074	-0.545328477562838	1.39837992994701	0.690379307936083	0.416470009442812	0.616257409359182	-0.669324532951839	1.39837992994701	0.580864188124195	0.455435848917376	0.745720130937339	-1.21465301051468	1.39837992994701	4.90669563531369	0.0393141117330236	0.0772659982830474	Control	Conserved
69	CG13366	-0.348931901763689	5.18670245841929	1.49597073306803	0.236412605820811	0.431962762627218	0.0278468726141259	5.18670245841929	0.00488217400786091	0.945033442011512	0.992154216000735	-0.321085029149563	5.18670245841929	1.31327465158627	0.266189625551859	0.370585979093708	Control	Conserved
70	CG13369	-0.319258421781604	7.99269738996756	5.38618598141421	0.0317088812278176	0.0959463385300084	0.282152984326321	7.99269738996756	2.11022878187921	0.162815033977182	0.442477745610322	-0.0371054374552836	7.99269738996756	0.0731395904654737	0.789767726006348	0.845549980654249	Control	Conserved
71	CG13551	0.278407075655013	7.55344202065384	2.43367698884465	0.13544008789725	0.290661702057767	0.142981862976894	7.55344202065384	0.322180950793455	0.577020393494033	0.823449609452394	0.421388938631907	7.55344202065384	5.5915715000214	0.028974540039691	0.0605309697858891	Control	Conserved
72	CG13708	0.715244502761355	1.17488093046585	2.15435356024836	0.158708337143561	0.327281656932088	-0.166364636585847	1.17488093046585	0.0584937418994593	0.811512838686817	0.941440559505819	0.548879866175508	1.17488093046585	1.34452694783905	0.260761757101968	0.364373503638397	Control	Conserved
73	CG13748	0	0.770803053237306	0	1	1	2.47893549541195	0.770803053237306	1.38752091244636e-07	0.999708540478945	0.999959978563167	2.47893549541195	0.770803053237306	2.9120128050386	0.112071399528274	0.184224566067823	Control	Conserved
74	CG13784	-0.312155019239626	5.7159344899321	1.23394304450387	0.28065590558648	0.48428521490634	-0.37519784649404	5.7159344899321	0.895219646227509	0.35607751211233	0.667250044899659	-0.687352865733666	5.7159344899321	5.97926494212173	0.0245108111520219	0.0524521415119332	Control	Conserved
75	CG14230	-0.208171571194109	6.21746690398255	1.58414080961624	0.223580836497608	0.415750881654377	0.121309725474186	6.21746690398255	0.271166907312733	0.608633133643513	0.84374467011261	-0.086861845719923	6.21746690398255	0.280085812724872	0.602842537194651	0.693867419529082	Control	Conserved
76	CG14252	-0.5666734693734	3.0143599930859	4.59205518080459	0.0454347492926214	0.126674578498191	0.31632422221533	3.0143599930859	0.739663918088994	0.400610130895218	0.702765727259576	-0.25034924715807	3.0143599930859	0.951576203346639	0.341711979119648	0.451875329620492	Control	Conserved
77	CG14270	0.128990627058703	6.70009237034259	0.514370834875837	0.482074945884992	0.677215802807812	-0.119372050937591	6.70009237034259	0.220963123406206	0.643717356725162	0.862795527503434	0.00961857612111244	6.70009237034259	0.00287853291570808	0.957778840060557	0.970473181198509	Control	Conserved
78	CG14411	0.321380782430721	7.36686106921094	4.68717286401124	0.0434763945707407	0.1224441972027	-0.318977172187148	7.36686106921094	2.31702958899319	0.144617635580786	0.413921881545659	0.00240361024357222	7.36686106921094	0.000263862101062216	0.987211124956113	0.990968350931208	Control	Conserved
79	CG1461	-1.04818447467929	2.76323732684516	0.901083802949215	0.354643806099469	0.55910137079067	3.46987992071748	2.76323732684516	5.47508205436259	0.0305919305655039	0.148320251592861	2.4216954460382	2.76323732684516	5.84813181577681	0.0260214727018071	0.0550594739278109	Control	Conserved
80	CG14696	-1.46813788413885	2.76815341981396	6.33584541137012	0.0210823246053306	0.06931939671912	0.563199023970342	2.76815341981396	0.569898151730294	0.459658600966041	0.748363925955514	-0.904938860168507	2.76815341981396	3.35417192050445	0.0829395772292607	0.144248687729756	Control	Conserved
81	CG14715	0.00156976145436793	8.35678205544256	6.44444719448759e-05	0.993679493638426	1	0.208354305822761	8.35678205544256	0.568682552266051	0.460130655023287	0.748439471245094	0.209924067277129	8.35678205544256	1.15613902788149	0.295882599832587	0.402159421313295	Control	Conserved
82	CG15046	1.50254557372185	2.39257854528139	1.76595455788087	0.199797772153816	0.385632363011847	-0.322062734761876	2.39257854528139	0.0603039055831238	0.808678755101083	0.94042778508779	1.18048283895997	2.39257854528139	1.84299423846232	0.19068405256034	0.282623876722617	Control	Conserved
83	CG15083	0.452829457426053	8.34084616046016	3.16421104758333	0.0914541083441386	0.216172226749488	-0.524024123579366	8.34084616046016	2.12448573607762	0.161474087254827	0.440826952042583	-0.0711946661533134	8.34084616046016	0.0785374174760627	0.782351705767827	0.840255603898626	Control	Conserved
84	CG15098	-0.101066104918129	10.6680067629276	0.285001141503464	0.599701949584954	0.771847905047646	0.194302899916327	10.6680067629276	0.526846883162051	0.476880723061045	0.762055684382615	0.093236794998198	10.6680067629276	0.24268926044558	0.627978220625738	0.714843572248763	Control	Conserved
85	CG15529	2.0992640279552	0.899796271289548	0.519079896607855	0.482468494907064	0.677588208369212	-0.0439378093571179	0.899796271289548	0.159394412250952	0.695420926935547	0.890159036540891	2.05532621859808	0.899796271289548	2.76914938110669	0.117136908423108	0.190518581594344	Control	Conserved
86	CG15814	0.154430826400129	5.48831216996194	1.31157659634584	0.266488789955753	0.467796461569583	-0.268223726564675	5.48831216996194	1.9936323202437	0.174310175517248	0.45951333126111	-0.113792900164547	5.48831216996194	0.723262175898076	0.405784107564327	0.51491728828526	Control	Conserved
87	CG1671	-0.150603125012675	5.04869456864415	0.489069716664561	0.492910522580633	0.687130815701067	0.575376302092101	5.04869456864415	3.61272593445895	0.0727929176984575	0.267583721853215	0.424773177079425	5.04869456864415	3.98405545474626	0.0606352085325891	0.110982208539003	Control	Conserved
88	CG1673	0.1200660501659	4.57167230537508	0.0301863286456022	0.864004183057634	0.937874184935467	1.22259839446601	4.57167230537508	1.63698996946874	0.216961536147398	0.523785859577815	1.34266444463191	4.57167230537508	4.07305892417658	0.058704582839736	0.108048386071042	Control	Conserved
89	CG16758	1.41298301825217	4.80589593257516	3.41308478869958	0.0813341439075312	0.198169796356687	-1.26003811344073	4.80589593257516	1.55593964661335	0.228388556884023	0.537834659626437	0.152944904811441	4.80589593257516	0.052935018783027	0.820650255590936	0.867180418589105	Control	Conserved
90	CG16812	-0.212952664405672	5.77971474632676	2.53141271304795	0.128285808983956	0.279746855060093	-0.0565816125157782	5.77971474632676	0.0898102574027886	0.767708720769615	0.922969390897686	-0.269534276921451	5.77971474632676	4.07924772708352	0.0579080032489252	0.106693928445016	Control	Conserved
91	CG17026	0.93864810761885	2.57338504159108	0.237770834981359	0.631567167092936	0.796061363540081	0.12515284585108	2.57338504159108	0.000643111743840445	0.980040502186082	0.999959978563167	1.06380095346993	2.57338504159108	0.883167364233892	0.359483008423242	0.470305771188641	Control	Conserved
92	CG17027	0.311738835941907	4.38246258753296	0.0202846389136631	0.888389204399779	0.951680320985352	-2.31961784398338	4.38246258753296	0.807715291073398	0.381125246988867	0.686908394815911	-2.00787900804147	4.38246258753296	2.37549526788356	0.141329837887878	0.221549745871785	Control	Conserved
93	CG17266	0.442292284166934	4.66631112647041	5.33548451749187	0.0324282477992339	0.0974140131782224	-0.155643076404599	4.66631112647041	0.332395438252566	0.571095313727155	0.819334535144883	0.286649207762335	4.66631112647041	2.2649003827114	0.148961179606125	0.230973022463936	Control	Conserved
94	CG17565	-0.0437965633173852	6.29041859435155	0.215409030134891	0.647893075058904	0.806616939092688	0.120528654622301	6.29041859435155	0.819275041343056	0.376853391060138	0.684558223163017	0.0767320913049156	6.29041859435155	0.666989869525355	0.424338027659684	0.532441269244727	Control	Conserved
95	CG17650	1.15614232051904	1.73120352394527	1.40282906253523	0.251018013882891	0.448480761246113	-0.559096202386776	1.73120352394527	0.190218704122256	0.667704950535655	0.876447508651001	0.597046118132263	1.73120352394527	0.481000048334282	0.496455278614541	0.601746689956734	Control	Conserved
96	CG17896	0.990829972461649	6.61221852888988	6.22283099153804	0.0222065526596851	0.072263766366341	-0.267344436005962	6.61221852888988	0.234186767883423	0.634082672110553	0.85905774998517	0.723485536455686	6.61221852888988	3.44734319791664	0.0792567412941052	0.139035354282143	Control	Conserved
97	CG17928	-0.407512462703784	5.63886524366365	2.1935860462226	0.155162691023292	0.322491408647701	0.688030887086197	5.63886524366365	3.17445855774675	0.0909694292061842	0.309587983865645	0.280518424382414	5.63886524366365	1.07165592856079	0.31371313173007	0.423231910454251	Control	Conserved
98	CG17974	-2.10918535215473	3.26693207404523	0.164777857575954	0.690410385829574	0.83285674224509	5.77456097098447	3.26693207404523	0.605386279298865	0.44838493354089	0.73982812775358	3.66537561882974	3.26693207404523	4.01020825007815	0.063258467070581	0.11487257920005	Control	Conserved
99	CG1827	-0.111245258366733	6.8182857381524	0.481236472996964	0.496350794091424	0.689376102904755	0.37015434585461	6.8182857381524	2.67363404248426	0.118666216528533	0.363510041921029	0.258909087487877	6.8182857381524	2.6250982256141	0.121849030950264	0.196681039860049	Control	Conserved
100	CG18324	-0.0672653867961208	3.98554009030744	0.0805800866246826	0.779617441978472	0.8913258167966	0.228652466778825	3.98554009030744	0.474981070524554	0.499128277322593	0.778044226618404	0.161387079982705	3.98554009030744	0.483173695059951	0.495496108113793	0.600722126017067	Control	Conserved
101	CG18549	0.484760521501382	4.71187760879484	4.7090660280094	0.0430394259109209	0.121408006246047	0.0186364478978489	4.71187760879484	0.00351183461978189	0.953370223348137	0.994862102504732	0.503396969399231	4.71187760879484	5.27923866897308	0.0332480813781441	0.0676895520145542	Control	Conserved
102	CG18622	-1.98471692430285	1.37825506799109	2.21447870159574	0.153313888534526	0.319656427675741	1.41641522547188	1.37825506799109	0.794920025405884	0.383893007687564	0.689961027445282	-0.568301698830968	1.37825506799109	0.382992757171799	0.543437307598422	0.642598475135996	Control	Conserved
103	CG18628	1.90549951854729	0.906095036208554	7.22165406213569	0.0146774060145414	0.0524548216305597	-0.764021222214254	0.906095036208554	0.604205535055059	0.446655481154191	0.738107523577441	1.14147829633304	0.906095036208554	2.95759809302939	0.101905499738526	0.170380827613541	Control	Conserved
104	CG1896	0.290827187524875	4.16509421633175	1.35300281586418	0.259314813819539	0.459638992909297	0.237052430547367	4.16509421633175	0.454935059881074	0.508215824899888	0.784704132016715	0.527879618072242	4.16509421633175	4.54051752681227	0.0465379316830811	0.0887271371466261	Control	Conserved
105	CG2200	0.0750426604560635	6.1701842903336	0.230604273764953	0.636619689701716	0.798662748429953	0.104157619576928	6.1701842903336	0.222824491147161	0.64233237576267	0.862677826799726	0.179200280032992	6.1701842903336	1.32203764618939	0.264652779413601	0.368835775800989	Control	Conserved
106	CG2247	-0.209733528251643	6.11544924943475	1.61448229446563	0.219371774937343	0.410204222897726	0.547353413231282	6.11544924943475	5.52766373655239	0.0297955698095081	0.145664161951024	0.337619884979638	6.11544924943475	4.22834263265686	0.0539155281162207	0.100531781835654	Control	Conserved
107	CG2444	0.0109676832379133	4.80010018949961	0.00120425510707462	0.972683100648478	0.994361115488512	-0.0387803017782972	4.80010018949961	0.0076527825723154	0.931215495494014	0.988759367394966	-0.0278126185403838	4.80010018949961	0.00800658430479259	0.929647808465171	0.949634020778789	Control	Conserved
108	CG2685	-0.0839028403439879	5.60460262611193	0.467481921197948	0.50249409085389	0.694980684125398	0.252049726270114	5.60460262611193	2.12579787114843	0.161351353405673	0.440826952042583	0.168146885926126	5.60460262611193	1.90684833943248	0.183520115770851	0.274473663365818	Control	Conserved
109	CG2698	0.47971271714682	7.42445424624243	6.88346674547034	0.0168205594138564	0.0584894205063232	-0.406934650650365	7.42445424624243	2.49073890323957	0.131206649783639	0.386656467937818	0.0727780664964553	7.42445424624243	0.159806050767267	0.693843349081948	0.76814329656339	Control	Conserved
110	CG2818	0.0750635661269385	7.49331112530193	0.272308433649928	0.607885235141239	0.778299663924766	-0.380333178229208	7.49331112530193	3.48842499730827	0.0774787850758655	0.279548968040486	-0.305269612102269	7.49331112530193	4.48293765287358	0.0478069196995977	0.090778078263275	Control	Conserved
111	CG2875	-0.293254265597496	4.42035614745394	1.9267109862755	0.18136007695754	0.359305143823664	0.491644191577501	4.42035614745394	2.73013035267109	0.115085246734438	0.358156151341689	0.198389925980004	4.42035614745394	0.896519284793264	0.355736570975067	0.466325009863385	Control	Conserved
112	CG2918	-0.0377307949560759	8.93985857004238	0.0503756652250469	0.824833692163508	0.917158036712163	0.378358842870007	8.93985857004238	2.53682206754032	0.127903254620363	0.380266982426255	0.340628047913931	8.93985857004238	4.11507201846904	0.0569184812619792	0.105238341625286	Control	Conserved
113	CG30020	-0.196754131616636	5.87455769982927	0.997799610426923	0.330535681408083	0.535947382000855	0.473751227727881	5.87455769982927	2.91622952371198	0.104163814274677	0.336485546581026	0.276997096111245	5.87455769982927	2.01030140081063	0.172607039773678	0.260888863841303	Control	Conserved
114	CG30046	-0.397178334224209	8.62280899297792	4.16095808126188	0.055679356253759	0.147370097460401	0.525405526725875	8.62280899297792	3.65737653646506	0.0711907031636633	0.264272314699735	0.128227192501666	8.62280899297792	0.437374269414322	0.516421594287126	0.62055975652147	Control	Conserved
115	CG3014	-0.640450586989668	2.09756048721733	0.484232388309456	0.496032766665862	0.689115839916361	1.28347824343455	2.09756048721733	1.20446925509427	0.287922689370773	0.597182030685644	0.643027656444881	2.09756048721733	0.803797116105727	0.382636911136649	0.492655529959927	Control	Conserved
116	CG30394	0.0728016315650471	5.35187177719899	0.189489095469833	0.668301727150978	0.818764226273911	0.0268885437768365	5.35187177719899	0.0130810873536094	0.91015585898331	0.979410884564863	0.0996901753418836	5.35187177719899	0.364351256788529	0.553318104804936	0.651143397501367	Control	Conserved
117	CG3091	-0.273982966043121	2.9221809529087	0.449359368289895	0.510795779307195	0.701131339017813	0.984566936156711	2.9221809529087	3.06387872918402	0.0963633293957375	0.320098591034329	0.710583970113589	2.9221809529087	3.38373385726272	0.0816995714577361	0.142467847748614	Control	Conserved
118	CG31019	-0.72969468906296	1.37876638167522	1.38930539647372	0.253235172874627	0.4512890327411	1.6387498532474	1.37876638167522	3.96270772133416	0.0612669790308864	0.237285840226084	0.909055164184445	1.37876638167522	2.8150908857358	0.109938853137627	0.181357812120485	Control	Conserved
119	CG31103	0	0.555059188733633	0	1	1	2.3806802384552	0.555059188733633	1.24987146669634e-07	0.999723375172515	0.999959978563167	2.3806802384552	0.555059188733633	2.8975827013484	0.112879156021988	0.185321365706812	Control	Conserved
120	CG31145	-0.223668236162956	2.84419418537726	0.0959204293950671	0.76019012201583	0.880158668488477	-0.165031436335396	2.84419418537726	0.0279058700842505	0.86911513227276	0.965785195436867	-0.388699672498352	2.84419418537726	0.345117015306073	0.563884725418116	0.660813746872042	Control	Conserved
121	CG31321	2.08675358503965	3.0319068099448	0.199030884194587	0.661699185305979	0.815610442868954	1.68261715996136	3.0319068099448	0.0204372281627959	0.888172302728916	0.971599342544678	3.76937074500101	3.0319068099448	4.68361413084845	0.0465104147613235	0.0887271371466261	Control	Conserved
122	CG31705	-0.175441865040857	11.405504124025	0.729199788406246	0.403899386792425	0.604687812748077	0.31896153998447	11.405504124025	1.20556208016807	0.286085414899062	0.594836643118861	0.143519674943613	11.405504124025	0.488342047379541	0.49322835905949	0.59877153633761	Control	Conserved
123	CG3191	0.835852335844053	2.58228235771571	3.38146131244325	0.0817941241058902	0.199014762296389	0.0167692429006493	2.58228235771571	0.000556901262423346	0.981421502051854	0.999959978563167	0.852621578744702	2.58228235771571	3.88842191587855	0.0635254403222957	0.115232702097699	Control	Conserved
124	CG31975	-1.75940861566848	2.29411353622061	2.12789731172487	0.161155214053658	0.330647123350076	0.023359622807776	2.29411353622061	0.0055248739374907	0.941533896726142	0.99151246532912	-1.7360489928607	2.29411353622061	4.58511115489469	0.0455816285530499	0.0873068593381765	Control	Conserved
125	CG32344	-0.209492070965271	6.09875802075268	1.65843044525279	0.213452116966968	0.402128541785985	0.523004648309635	6.09875802075268	5.20581376770639	0.0343540358151025	0.160227709040376	0.313512577344363	6.09875802075268	3.76826377855786	0.0673855434644645	0.121110303841584	Control	Conserved
126	CG32407	0.267920262469681	6.16156805395479	2.40491465317022	0.137636180500782	0.294297062076054	-0.334408835855929	6.16156805395479	1.85546589810975	0.189257860621063	0.484158688058249	-0.0664885733862479	6.16156805395479	0.145335061114002	0.707310645571745	0.779253060858596	Control	Conserved
127	CG32437	2.44983821267641	2.11406221179685	2.14929185023542	0.159172954649122	0.327855265823553	-1.86687326064554	2.11406221179685	0.859693812581638	0.365582981570393	0.67480802033205	0.582964952030877	2.11406221179685	0.260752196550791	0.615551424992099	0.704352242046901	Control	Conserved
128	CG3281	0.084870584717521	5.31415935935455	0.346137647112271	0.563314074161009	0.743800185531745	-0.183535989092935	5.31415935935455	0.813466733048007	0.378514796499518	0.685182747146543	-0.0986654043754144	5.31415935935455	0.472550121118655	0.500215002388348	0.605623513103522	Control	Conserved
129	CG33116	0.0147441958060587	4.03437022505804	0.00508564207822109	0.943901750076532	0.978785478996207	-0.0568205667612773	4.03437022505804	0.0386122370933955	0.846328758547049	0.956098461463111	-0.0420763709552186	4.03437022505804	0.0433452594222678	0.837316826043549	0.880025155883586	Control	Conserved
130	CG33158	-0.238494226062936	3.76891693631707	0.70545144737811	0.411518991859314	0.612110763462317	0.423549261417246	3.76891693631707	1.12982742704068	0.301284099635064	0.612436849932549	0.18505503535431	3.76891693631707	0.438174958509354	0.516042279235632	0.62049761180031	Control	Conserved
131	CG33178	0.926336311796888	3.74341931075547	1.30492461964963	0.267948075860015	0.468748024970313	0.427590662632606	3.74341931075547	0.150604438321118	0.702407053761243	0.892709839071652	1.35392697442949	3.74341931075547	3.35262493885589	0.0833244663345531	0.144727217620931	Control	Conserved
132	CG33303	-0.243542468122435	9.66738588659066	3.83970960211674	0.0650586575481332	0.16776394879672	0.202799182412808	9.66738588659066	1.33333264156528	0.26268907761651	0.574425986425944	-0.0407432857096272	9.66738588659066	0.107717759404986	0.746387055875023	0.811123139625205	Control	Conserved
133	CG3358	0.264055373876072	6.0390101239294	3.08568291193812	0.0952706333009343	0.223555422892539	-0.133020164049883	6.0390101239294	0.394362254887847	0.53757443479752	0.802650905333108	0.131035209826188	6.0390101239294	0.770061413583783	0.391281607621464	0.50012369280427	Control	Conserved
134	CG33725	0.889626040442116	0.65240432567424	0.462806536801179	0.505589622598094	0.696932659839074	0.202987776488202	0.65240432567424	0.0133030848226633	0.909544763481971	0.979352648982935	1.09261381693032	0.65240432567424	0.964097553653563	0.340096133331456	0.450189988286934	Control	Conserved
135	CG34002.Dsim_GD14732	-1.02329123686235	1.31117190054318	3.73395105151135	0.0755123600184719	0.187445531890669	0.0768282253300069	1.31117190054318	0.0123565347144007	0.993317675567251	0.999959978563167	-0.946463011532341	1.31117190054318	3.85922770161716	0.0644392439759208	0.11660960959622	Control	Conserved
136	CG34008	-1.01718383471567	1.85686595554779	4.5596665716901	0.0461244956228607	0.128313863236516	0.962498481996421	1.85686595554779	2.12753750979656	0.161188807696399	0.440826952042583	-0.0546853527192511	1.85686595554779	0.0142638952350882	0.906201271995023	0.932906266544447	Control	Conserved
137	CG34454	0.909080204043993	2.46696894737802	0.233410300389203	0.634664389027505	0.798207046988182	1.53120526246191	2.46696894737802	0.378928414897117	0.545662898609798	0.806040826145809	2.4402854665059	2.46696894737802	4.35509034965559	0.0509641195517461	0.0956030336541467	Control	Conserved
138	CG3505	-0.210629349656256	8.33593818762057	0.727893676737546	0.404312827096078	0.604687812748077	0.396845498364359	8.33593818762057	1.29526270827099	0.269385744175237	0.580746938054791	0.186216148708103	8.33593818762057	0.571866017444855	0.458896105557578	0.565710903672873	Control	Conserved
139	CG3534	-0.250002023155956	5.85863593573676	2.14223184393427	0.159823773377897	0.328938901509328	-0.00308660976010326	5.85863593573676	0.000162707906164224	0.989957175457002	0.999959978563167	-0.25308863291606	5.85863593573676	2.24745051484149	0.150450369112673	0.232734808524737	Control	Conserved
140	CG3735	-0.191816645971176	5.82993544032829	2.03772414363859	0.169849499068357	0.343694059964438	0.308511299058543	5.82993544032829	2.65659031256508	0.119772464772213	0.365202168597354	0.116694653087366	5.82993544032829	0.766233957941477	0.392438091320187	0.501116178095857	Control	Conserved
141	CG3756	-0.0751185701607506	5.21187205514171	0.112820628838199	0.740677433657445	0.868238547231783	0.218762318711292	5.21187205514171	0.484393447851168	0.494959277617996	0.776034391934495	0.143643748550541	5.21187205514171	0.422972534628858	0.523331536344876	0.626601525585186	Control	Conserved
142	CG3857	-0.0772461587887946	4.9000606587104	0.341188407200461	0.566092011426575	0.745792303116127	-0.168554022735751	4.9000606587104	0.821282966873067	0.376281545258301	0.684017488379837	-0.245800181524545	4.9000606587104	3.52879200338599	0.0759195766705547	0.134162735992354	Control	Conserved
143	CG3961	1.15881595808598	6.45878538438662	4.4731262942896	0.0486661146755738	0.133427107543478	-0.966701728707112	6.45878538438662	1.60350171314475	0.221578772620389	0.529476879856372	0.19211422937887	6.45878538438662	0.128436510290524	0.724234653876973	0.792930219842472	Control	Conserved
144	CG4078	-0.0653637696099925	4.79417991142368	0.141045038786724	0.711450894771801	0.846007809881486	0.463554707367392	4.79417991142368	3.59267937545886	0.0735258542325625	0.269061931333084	0.398190937757399	4.79417991142368	5.36642584795	0.0319870642640862	0.0656799392732793	Control	Conserved
145	CG42232	-0.0478374154858645	7.29737876087374	0.0134668783612017	0.908868275571421	0.960777585899648	1.00888526448123	7.29737876087374	2.99658527444471	0.1001171615473	0.32782000444569	0.961047848995369	7.29737876087374	5.39885399926808	0.0317440536078343	0.0653085616032997	Control	Conserved
146	CG42542	-0.0236462032806035	4.21842111384876	0.0108946623615893	0.917975977458345	0.965183033903283	0.161095131648674	4.21842111384876	0.254012920786251	0.62012234620754	0.85075302373076	0.137448928368071	4.21842111384876	0.371311283513024	0.549588910863111	0.647550034577376	Control	Conserved
147	CG42662	1.74415206883532	2.71794130421947	0.438503246710801	0.516175349678702	0.705212372327157	1.32160163872606	2.71794130421947	0.0806459516470839	0.779641603162032	0.928333518163389	3.06575370756138	2.71794130421947	5.47134454913841	0.0309732679400483	0.0640219390218475	Control	Conserved
148	CG42668	0.246384851385952	5.16464153670658	1.75905015622934	0.200640922003252	0.38697654975033	0.10401268960179	5.16464153670658	0.159728341804065	0.693913733449018	0.889524895247525	0.350397540987743	5.16464153670658	3.69412726524541	0.0699026183755093	0.124868375188219	Control	Conserved
149	CG4297	0.36437468059628	3.27935899286478	0.452654063841524	0.509268459951527	0.700308537311705	-0.64142977022123	3.27935899286478	0.743036165344794	0.399558770971768	0.702520574975285	-0.277055089624951	3.27935899286478	0.294659008615228	0.59363203529586	0.686110645527095	Control	Conserved
150	CG43103	-0.605003289655619	6.05695553527418	0.960289445733556	0.340267652530499	0.544620489440816	-0.728683914957701	6.05695553527418	0.709149109753501	0.410916911193573	0.7095210168727	-1.33368720461332	6.05695553527418	4.69289110035204	0.0441381742746347	0.0850671791372665	Control	Conserved
151	CG43107	-0.554171564325425	2.13582358895254	1.08285011810451	0.311267437975949	0.516331992239978	-0.479462834223982	2.13582358895254	0.420489403701096	0.524539993080111	0.794415292419634	-1.03363439854941	2.13582358895254	4.01024481924623	0.0598703973502791	0.109963908782285	Control	Conserved
152	CG43326	-1.13846085546529	2.3594690746377	0.83843547877476	0.371448185122705	0.574600931531457	2.07497833994306	2.3594690746377	1.7749015489291	0.19871178418823	0.497294354224082	0.936517484477763	2.3594690746377	1.00181400126523	0.329589418598947	0.439480329400769	Control	Conserved
153	CG43658	-0.295190475866837	5.54148418337193	0.81624743694448	0.377718060202075	0.580246671561659	0.602447778592875	5.54148418337193	1.74845828750856	0.201943075686359	0.502185248800098	0.307257302726038	5.54148418337193	0.936364343133258	0.345506891902126	0.455271690765382	Control	Conserved
154	CG4502	-0.174585503421534	5.0679832072903	0.821391575331165	0.376250650630327	0.5782990041011	0.513001915099467	5.0679832072903	3.55479648756066	0.0749344683639935	0.272794562194662	0.338416411677933	5.0679832072903	3.10048730165671	0.0945370269080638	0.160658124014187	Control	Conserved
155	CG4558	-0.0617046675387699	5.64968189751774	0.135846234195625	0.716566203390095	0.848744266399051	0.191075617549233	5.64968189751774	0.656012538353713	0.428111014377057	0.722533347224067	0.129370950010463	5.64968189751774	0.605794239591605	0.446067837259707	0.552868383821653	Control	Conserved
156	CG4572	0.217068687918896	8.34642693628073	3.70998936331618	0.069355030471197	0.176908987299596	-0.036424351691258	8.34642693628073	0.0523722892159057	0.821458127266599	0.94611170771426	0.180644336227638	8.34642693628073	2.57910444929187	0.124959595682423	0.200475020445493	Control	Conserved
157	CG4594	0.209596254912231	7.02829004287441	1.15374572935238	0.296368458932243	0.500750679329782	-0.170805769686519	7.02829004287441	0.385054827229777	0.54236500775716	0.804322579679229	0.0387904852257114	7.02829004287441	0.0398981114077706	0.843825933395268	0.885278798460629	Control	Conserved
158	CG4797	0.446012694898421	3.24283566519244	0.579637910453378	0.455904896221476	0.653682611461888	-0.145272702153281	3.24283566519244	0.0324675761263033	0.858934559149353	0.961561926891519	0.300739992745141	3.24283566519244	0.288622873841332	0.597410266124344	0.68942007302689	Control	Conserved
159	CG4822	0.35017125356395	7.01757598664471	6.77320841168128	0.0175938550278165	0.0604803270562512	-0.116605556404164	7.01757598664471	0.376920775725103	0.546618360569208	0.806323224832933	0.233565697159786	7.01757598664471	3.0272216503525	0.0982337861027848	0.165777723944584	Control	Conserved
160	CG4860	0.440360111744578	5.25180607204862	3.2086198727815	0.0893753134449991	0.212558511461844	-0.193013657164898	5.25180607204862	0.312617804282361	0.582682301209552	0.827228554993803	0.24734645457968	5.25180607204862	1.03722423247264	0.321404089723532	0.43118173278017	Control	Conserved
161	CG5033	-0.105868194636401	6.66239255415601	0.340809535521672	0.566305788304236	0.745792303116127	0.529464681734741	6.66239255415601	4.2818432919308	0.0525608008318377	0.215095596887466	0.42359648709834	6.66239255415601	5.5016734039769	0.0301370006178721	0.0626369890698484	Control	Conserved
162	CG5577	-0.037530475305002	4.72296015444253	0.0186177373756631	0.89291950930622	0.953471743236905	0.480698141525266	4.72296015444253	1.56291145280731	0.226587229606442	0.536489078607291	0.443167666220264	4.72296015444253	2.71859929016851	0.115805573186407	0.188891279702628	Control	Conserved
163	CG5597	-0.837639506456431	1.7999809153989	0.111626667065669	0.742000233400142	0.868502576002624	2.73615650409298	1.7999809153989	0.816898268875869	0.37753193909846	0.684828397092288	1.89851699763655	1.7999809153989	2.5387226149337	0.127769170696657	0.204422922482519	Control	Conserved
164	CG5599	0.136312499731257	5.18000247838097	0.234479796922834	0.633818381137092	0.797945050531833	0.0983957118667244	5.18000247838097	0.0623887153952577	0.805470157900486	0.939710569015865	0.234708211597982	5.18000247838097	0.726404045458006	0.404785146869291	0.514392110271142	Control	Conserved
165	CG5731	0.120450426584216	1.12960740818113	0.0137509407433305	0.907895023754941	0.960711384214106	0.982932508567423	1.12960740818113	0.531962093894697	0.474778384834155	0.76114615406213	1.10338293515164	1.12960740818113	1.70577690090178	0.207299209253543	0.303329633512466	Control	Conserved
166	CG5885	-0.0014713133791259	9.29206384094682	7.31304506973931e-05	0.993267017264489	1	0.371284006760001	9.29206384094682	2.32890113885819	0.143649998344121	0.411598990366778	0.369812693380875	9.29206384094682	4.61563497257974	0.04494002114153	0.0863287004812713	Control	Conserved
167	CG6023	4.12545274424707	1.18452747038015	4.33277865466306	0.0530112652693552	0.142018498880573	-3.51963596462023	1.18452747038015	2.62953699206424	0.123520717717993	0.372966105301896	0.605816779626834	1.18452747038015	0.341007355022117	0.567012641355429	0.662750206769308	Control	Conserved
168	CG6115	0.309625914507984	7.14022240429443	2.02006089336108	0.171619388272389	0.345663334531063	-0.530219001484491	7.14022240429443	2.96591009036551	0.101458748098486	0.330163415311238	-0.220593086976508	7.14022240429443	1.02808367872278	0.323489637787998	0.432878700997384	Control	Conserved
169	CG6144	0.0392237824568736	4.61269122180022	0.0702227341356381	0.793898272212274	0.899058262327125	-0.152271648004068	4.61269122180022	0.531683108132139	0.474892644200558	0.76114615406213	-0.113047865547194	4.61269122180022	0.588685420315974	0.452462699251319	0.559651594056527	Control	Conserved
170	CG6231	-0.344557393672474	7.29031775580719	3.36774588640037	0.0823674945650732	0.20004076143221	0.261231825996697	7.29031775580719	0.974569463224366	0.336087008897571	0.646715186205168	-0.0833255676757763	7.29031775580719	0.199343828892122	0.6603544764201	0.741773820936122	Control	Conserved
171	CG6425	0.494507882714981	3.19879945465297	1.8045000824396	0.195171389206363	0.379619866542612	-0.225610121729954	3.19879945465297	0.189538138346382	0.66826156988608	0.876447508651001	0.268897760985027	3.19879945465297	0.542946243016696	0.470316227174496	0.576957697289643	Control	Conserved
172	CG6426	-0.957588216341214	4.90605528781852	0.471994311195451	0.501170164434669	0.694241758769138	2.00386260314292	4.90605528781852	1.3380662215268	0.26308609743859	0.574425986425944	1.04627438680171	4.90605528781852	1.02985691719782	0.324164314771977	0.43345165029713	Control	Conserved
173	CG6479	-0.380860548637203	4.89934529530543	4.66918081354132	0.0438393016148595	0.123184134023209	0.47761157318281	4.89934529530543	3.72188138111809	0.0689477580208013	0.259414710099663	0.0967510245456074	4.89934529530543	0.309504796279945	0.584550117484696	0.6781398437941	Control	Conserved
174	CG6550	0.313215614801292	5.72633799139025	4.47043688868729	0.0480876340195666	0.132115765340216	0.0052713667674595	5.72633799139025	0.000637165785356411	0.980127998889286	0.999959978563167	0.318486981568751	5.72633799139025	4.71595613757227	0.0429029459136481	0.0831116561492815	Control	Conserved
175	CG6565	-0.367846136682673	5.53738682277148	5.28832203573379	0.0331141013127806	0.0990468560380136	0.152703711374931	5.53738682277148	0.461266234760818	0.505314285664221	0.783523749614256	-0.215142425307742	5.53738682277148	1.8482222484466	0.190084581360313	0.282052367559958	Control	Conserved
176	CG6567	0.196846518783904	6.77260020090378	1.21178995393754	0.284881994717419	0.488858985730118	-0.258683570338574	6.77260020090378	1.05114000742564	0.318264674564349	0.632085625348625	-0.0618370515546697	6.77260020090378	0.120665460047136	0.732174836699595	0.798488547918621	Control	Conserved
177	CG6664	0.0591215164309985	7.00477524587463	0.261395362588839	0.615119132472417	0.783781198820028	-0.0285479915766258	7.00477524587463	0.0305538345019667	0.863109389025933	0.963373260074438	0.0305735248543727	7.00477524587463	0.0702810166165815	0.793814845323098	0.848161496673961	Control	Conserved
178	CG6762	0.993892371332336	5.54317962668089	5.92574539087088	0.0251447323639527	0.0798545835158642	-0.974756553872952	5.54317962668089	2.91253082456923	0.104468499030299	0.337046686473899	0.0191358174593839	5.54317962668089	0.00227580665158207	0.962457519224633	0.972478539340756	Control	Conserved
179	CG6962	0.352708003577438	5.19290566575852	3.3945879044297	0.0812497284090455	0.198147164751602	-0.184133638919298	5.19290566575852	0.467737473489186	0.502378735826841	0.780343884418901	0.16857436465814	5.19290566575852	0.791143400543369	0.385002044999069	0.49519719257174	Control	Conserved
180	CG7222	0.31718170176538	5.14428076338808	3.95279478857851	0.0615629267414414	0.160605558141001	-0.548772561476384	5.14428076338808	5.9173137483697	0.0251686617792647	0.127781223181541	-0.231590859711004	5.14428076338808	2.10823124412847	0.163003999848436	0.249520052002466	Control	Conserved
181	CG7365	-0.830400369405036	1.15152790667531	0.163237152888882	0.691293670574974	0.833693212684725	3.27870505637162	1.15152790667531	1.67948240881761	0.212527736173841	0.516508463213093	2.44830468696658	1.15152790667531	5.48959870340416	0.0317183654239355	0.0653085616032997	Control	Conserved
182	CG7408	1.24598120360463	3.1210029256084	4.97372585054701	0.0381352615924173	0.110711890423776	-0.544455282665145	3.1210029256084	0.488429356302201	0.493190204893249	0.774048893428113	0.701525920939487	3.1210029256084	1.62778114895748	0.217558715429026	0.316103223578623	Control	Conserved
183	CG7565	-0.309913911082916	4.5386952406212	1.01183245066456	0.327244363678241	0.532329830268782	0.22510564040959	4.5386952406212	0.272880923608981	0.607510911362044	0.843321067745995	-0.0848082706733264	4.5386952406212	0.079043091514187	0.781671270347134	0.839950285410701	Control	Conserved
184	CG7607	-0.555690847824417	1.99676175254783	1.2363412017739	0.280203458693174	0.483979451410116	0.906730437670642	1.99676175254783	1.75701279758764	0.200890572277801	0.500093331177631	0.351039589846225	1.99676175254783	0.56421400295142	0.461872809571888	0.568715936155861	Control	Conserved
185	CG7611	0.117191000868018	6.56258405655719	0.856566515566764	0.366437297005967	0.570667283477373	-0.299507551978396	6.56258405655719	2.80348894114262	0.110625281920056	0.349221042566306	-0.182316551110378	6.56258405655719	2.08198538428548	0.16551195981103	0.251958830538916	Control	Conserved
186	CG7766	0.167529828967651	6.80250025412649	0.438847775646406	0.51572393030998	0.704859244765421	-0.101601194824566	6.80250025412649	0.0811958690504428	0.778800558107853	0.928190904658591	0.0659286341430854	6.80250025412649	0.0687613697070048	0.79600237703613	0.84943409840755	Control	Conserved
187	CG7840	0.399680675249561	5.32413550105909	7.36274429373819	0.0138755887139196	0.0501326920999492	-0.508193017965292	5.32413550105909	5.99652194764204	0.0243310437189817	0.12521585913915	-0.108512342715731	5.32413550105909	0.55068764196491	0.46721336783708	0.573952146097019	Control	Conserved
188	CG7912	-1.56716919161982	1.57320195663577	4.5229145744414	0.0469217359629692	0.130209837662891	1.91649709814227	1.57320195663577	3.82752411671449	0.0654488604024193	0.249092885009208	0.349327906522456	1.57320195663577	0.291248086534676	0.595760790463043	0.688118714625038	Control	Conserved
189	CG7920	-0.253619780873795	7.99535992190296	0.901445965407324	0.354448383337778	0.55910137079067	0.627352508548311	7.99535992190296	2.77229229336523	0.112496395524252	0.352203807114469	0.373732727674517	7.99535992190296	1.97785699548727	0.175941109883387	0.264790115445041	Control	Conserved
190	CG7943	0.244586503892262	5.70267856231333	2.03998482144124	0.169624598250314	0.34348167208077	-0.436817301874595	5.70267856231333	3.29359427424954	0.0855499264180243	0.298462871597274	-0.192230797982333	5.70267856231333	1.29163756875766	0.270035131612563	0.374752780651479	Control	Conserved
191	CG7997	-0.144855760618398	7.17338503323227	0.290588097160848	0.596174562448155	0.76902153889403	0.0303385807729384	7.17338503323227	0.00642211258120509	0.936974893305992	0.989929057693813	-0.11451717984546	7.17338503323227	0.184083231053795	0.672766833405259	0.751078316658782	Control	Conserved
192	CG8008	-0.67440725462156	2.15744792251836	1.77153128718097	0.199119996596987	0.385028585795127	0.721862379531725	2.15744792251836	1.10854038060469	0.305752791395106	0.617711978019604	0.0474551249101655	2.15744792251836	0.0104561891752706	0.919637348499122	0.942248490088693	Control	Conserved
193	CG8067	0.371399016057467	4.89502737335913	5.48770248718057	0.0303223690274658	0.0926175429182872	-0.570041121179811	4.89502737335913	6.57163556972426	0.0191134947065173	0.106578947755686	-0.198642105122345	4.89502737335913	1.62273168861464	0.218244867480774	0.316768010667543	Control	Conserved
194	CG8128	-0.0958996938120507	5.45340967777422	0.0859014610438261	0.772666349561549	0.889471675991984	0.420351050235321	5.45340967777422	0.844315359221066	0.369812249329742	0.677704006621506	0.324451356423271	5.45340967777422	1.02973783205494	0.323110827783473	0.43285992276122	Control	Conserved
195	CG8199	-0.624570673472397	5.5187116277434	3.8712237467272	0.0640619301175879	0.165812895667456	0.381264308185546	5.5187116277434	0.739118731856715	0.400780496487967	0.702765727259576	-0.243306365286851	5.5187116277434	0.61265829855436	0.443543155558951	0.550385825822974	Control	Conserved
196	CG8243	0.134580637259042	7.58872007678219	1.26923559386205	0.274094482196846	0.475921130213417	-0.363788857348669	7.58872007678219	4.63741636764518	0.044488497517495	0.191416659384002	-0.229208220089627	7.58872007678219	3.6816966884401	0.0703352505377331	0.125471236586589	Control	Conserved
197	CG8326	-0.282409070406756	5.81580117046194	3.33090534958462	0.0839309923902011	0.20230844135526	0.567515313160937	5.81580117046194	6.77856386343022	0.0175553816803344	0.100113122555421	0.28510624275418	5.81580117046194	3.44873582756063	0.0790482872207571	0.138715806749665	Control	Conserved
198	CG8483	0	2.80115700314737	0	1	1	0.0789109743195327	2.80115700314737	6.98454829332887e-08	0.999794114091594	0.999959978563167	0.0789109743195327	2.80115700314737	0.00640125932784568	0.937743773412653	0.956049169839919	Control	Conserved
199	CG8531	0.147504730832794	6.69744755447486	1.84061576762482	0.190957560215312	0.373489480955051	-0.0111343330150287	6.69744755447486	0.00527333580994282	0.942877811872489	0.991949405022167	0.136370397817765	6.69744755447486	1.59007494675801	0.222749592553389	0.322095422346252	Control	Conserved
200	CG8545	0.0850802363327281	7.55981965854776	0.240540655482271	0.629494655166927	0.794588252214774	0.278562996188304	7.55981965854776	1.29391569122897	0.26962679973723	0.5807600525169	0.363643232521033	7.55981965854776	4.41759565939834	0.0492952972982365	0.0929019983023214	Control	Conserved
201	CG8547	-0.582852322275742	3.89159992030408	1.13692817804484	0.299813276579165	0.504792541958217	1.82319567824138	3.89159992030408	5.95511954751471	0.0247648645495903	0.12658397335183	1.24034335596564	3.89159992030408	5.90733025003049	0.0252765345590957	0.0537419265615597	Control	Conserved
202	CG8569	0.305118944347155	4.60304376859511	4.04847080493536	0.05877396776571	0.154540259952853	-0.358634661611076	4.60304376859511	2.81639626443601	0.109861936911167	0.348061091415258	-0.053515717263921	4.60304376859511	0.12630081782098	0.726257398915746	0.794408917185694	Control	Conserved
203	CG8611	-0.217900267067999	6.39753416730466	1.17568126203777	0.291955415174157	0.495516349756654	0.685183892687072	6.39753416730466	5.84574859166833	0.0259536237615529	0.131014219714967	0.467283625619072	6.39753416730466	5.46583272892833	0.030615146632638	0.0634557557906347	Control	Conserved
204	CG8668	-0.290507728173187	6.34467483715971	3.75968206209458	0.0676714680213593	0.173200870360345	0.395205425138211	6.34467483715971	3.52260939286141	0.0761559997838955	0.27628810100416	0.104697696965025	6.34467483715971	0.500529289943395	0.487951459940466	0.594307077161385	Control	Conserved
205	CG8671	-0.101448058932944	5.88110155464613	0.492726657920049	0.491318577316315	0.685817807711977	-0.155329108790982	5.88110155464613	0.580551891553297	0.455555226455186	0.745720130937339	-0.256777167723927	5.88110155464613	3.18456697243913	0.0904942784050948	0.155036478917465	Control	Conserved
206	CG8712	-0.0704089276994155	4.02358387245254	0.190035809369581	0.667854418641029	0.818525106489644	-0.127160698424159	4.02358387245254	0.312940624245891	0.582489313261878	0.827228554993803	-0.197569626123575	4.02358387245254	1.52343572744472	0.232316466223423	0.333007978078412	Control	Conserved
207	CG8726	0.0833887352202677	6.08205792969933	0.183021760514351	0.673652737380375	0.822673524075449	-0.00615185395407486	6.08205792969933	0.000499249574930647	0.982409234294467	0.999959978563167	0.0772368812661928	6.08205792969933	0.158402721467661	0.695117494247893	0.76919336735004	Control	Conserved
208	CG8768	0.308852001347438	4.30450992398665	2.02640207154467	0.170981392858178	0.344773259681533	-0.44644345516691	4.30450992398665	2.12867301800924	0.161082817756268	0.440826952042583	-0.137591453819471	4.30450992398665	0.40667929955932	0.531355632343139	0.632709020453737	Control	Conserved
209	CG8892	0.00238458508987828	6.38633338238491	0.000410607647369109	0.984046860375979	1	-0.017274836313879	6.38633338238491	0.0108078834521296	0.918302060078575	0.982085417705788	-0.0148902512240007	6.38633338238491	0.0161076642894386	0.900355353391292	0.929074818266325	Control	Conserved
210	CG9004	0.0396725448337209	5.93754853422718	0.0480353088004697	0.828881334809412	0.919720033891386	-0.000306690700957028	5.93754853422718	1.48770576563581e-06	0.999039665877162	0.999959978563167	0.0393658541327639	5.93754853422718	0.048378188833837	0.828281941431313	0.873138937060387	Control	Conserved
211	CG9231	0.327428540529984	5.92168355173965	1.69443365853073	0.208752694227111	0.39638965516487	-0.355694189431213	5.92168355173965	1.00962957130352	0.327757994691877	0.639783610775081	-0.0282656489012284	5.92168355173965	0.0128686655538233	0.910885012040985	0.936266258479384	Control	Conserved
212	CG9253	-0.0711957919594143	6.49766856637718	0.202659960800218	0.657733615411401	0.812539770795115	0.363996807341492	6.49766856637718	2.66636715649406	0.119136388950566	0.364104549081248	0.292801015382077	6.49766856637718	3.47242199952125	0.0781072130169531	0.137410015468861	Control	Conserved
213	CG9257	0.0464688426148172	6.12330347282377	0.0926344986535251	0.764199696149533	0.883637307581935	0.248109888168096	6.12330347282377	1.33547285056742	0.262319153471263	0.574163292348927	0.294578730782913	6.12330347282377	3.80553642986844	0.0661598221172162	0.119110259955057	Control	Conserved
214	CG9399	0.296627701348648	5.88199917185017	0.791959213623345	0.384762071616744	0.585392809889525	-1.07055786004294	5.88199917185017	5.21649818549791	0.0341905300502691	0.159606235411655	-0.773930158694293	5.88199917185017	5.50358257613732	0.0301117694948237	0.0626092172192334	Control	Conserved
215	CG9410	0.516233346332026	4.9220046969424	7.07129846868638	0.0155897742810371	0.0548606132971785	-0.50253970999067	4.9220046969424	3.40345507420014	0.0808843750824269	0.287898163670582	0.0136936363413557	4.9220046969424	0.0051245699979939	0.943687842505615	0.960068152211595	Control	Conserved
216	CG9449	-0.83265859989913	6.41076641637927	2.64220894267675	0.121352633093951	0.268322378548588	0.606043709739164	6.41076641637927	0.721673058637784	0.406698017817608	0.706545758877966	-0.226614890159966	6.41076641637927	0.206124747677764	0.655221634855406	0.737701699680405	Control	Conserved
217	CG9471	-0.066931514218021	5.20634363317479	0.0686310245820145	0.796191210929434	0.900494990920404	0.194377941342209	5.20634363317479	0.293857054167054	0.594131084002137	0.835755407310752	0.127446427124188	5.20634363317479	0.256603833232807	0.618356069536067	0.706788356837	Control	Conserved
218	CG9512	-0.464821703778513	5.90697889305902	0.106945448028823	0.747569234697318	0.871668371580095	-0.754388365954609	5.90697889305902	0.184567059001549	0.672776078376229	0.878579594203345	-1.21921006973312	5.90697889305902	1.49553134753201	0.237745193646561	0.339311463725975	Control	Conserved
219	CG9547	-0.108005902337774	6.90871346005817	0.190148060466179	0.667762672837202	0.818525106489644	0.346726594467131	6.90871346005817	0.984807397305212	0.333624419834199	0.645113201842156	0.238720692129357	6.90871346005817	0.938306013212229	0.345019178213969	0.455136320681311	Control	Conserved
220	CG9752	-0.279104173050021	7.2025859621665	1.91753445501481	0.18235407572825	0.360403802722563	0.324918307679687	7.2025859621665	1.30323498138466	0.267964887075039	0.579358347054094	0.0458141346296664	7.2025859621665	0.0519511699751329	0.822164364893993	0.868251656619782	Control	Conserved
221	chb	0.159411817403778	8.31749942738183	0.285880969280209	0.599143501599106	0.771594412958772	-0.810412973853004	8.31749942738183	3.69080411464277	0.0700179738186737	0.26176102898193	-0.651001156449225	8.31749942738183	4.74771371886679	0.0422802508482234	0.0820560423930751	Control	Conserved
222	Chi	0.076114979820236	5.83095922016078	0.407467731923011	0.530962121620371	0.717761448748277	0.0557643918856373	5.83095922016078	0.109921009583713	0.743903723106698	0.911307974776552	0.131879371705873	5.83095922016078	1.23473695648273	0.280506014641032	0.385430900555209	Control	Conserved
223	chk	-0.0525093599133461	5.65954336918374	0.0257389507834163	0.874251878061093	0.944242149216271	0.476777190110763	5.65954336918374	1.07528262954683	0.312917886763655	0.627220041127848	0.424267830197417	5.65954336918374	1.72429498406279	0.204953665754824	0.30023065450061	Control	Conserved
224	Cht11	0.0792976939423393	4.483132379217	0.191723333332527	0.666478570283978	0.818525106489644	0.106801699823604	4.483132379217	0.175258156649446	0.680227105025962	0.88292273105609	0.186099393765944	4.483132379217	1.07110257539296	0.313834712989883	0.423287678604355	Control	Conserved
225	ci	-0.0399328707564822	4.96073686725524	0.021456608416693	0.885102186244917	0.950295690388379	0.430810409438341	4.96073686725524	1.26067603216935	0.275666909089684	0.586740624613632	0.390877538681859	4.96073686725524	2.09358342564148	0.16439790735798	0.250853040588182	Control	Conserved
226	Clc	-0.0805977531630089	10.2165793778599	0.211638781180051	0.650765357297779	0.808285203613323	-0.352021288836185	10.2165793778599	2.01782860419469	0.171844679028888	0.455752355560486	-0.432619041999194	10.2165793778599	6.07674831370991	0.0235146751525661	0.0505666169709686	Control	Conserved
227	cmet.cana.Dsim_GD22182	-0.207263335308421	6.63178117048322	0.378710550672215	0.545677030708329	0.729829192947879	0.954407390127498	6.63178117048322	4.02584856232411	0.0594200123303974	0.232465893788996	0.747144054819078	6.63178117048322	4.93392752279402	0.0388302442964749	0.076571790154731	Control	Conserved
228	Coa7	-0.196584822769999	6.08771793927809	1.71335484667272	0.206335302342768	0.39378390732927	0.0321934034860407	6.08771793927809	0.0230853591120313	0.880854991497305	0.969583439621056	-0.164391419283958	6.08771793927809	1.2094178646626	0.285339554106845	0.390749259582972	Control	Conserved
229	Cog7	0.213422472065157	6.0341838965995	3.08384104329696	0.0953623713230652	0.223671191075664	-0.462906912370972	6.0341838965995	7.29005290785056	0.0142823643865206	0.0869970809917972	-0.249484440305816	6.0341838965995	4.25619355945627	0.0532053504730096	0.0993480438035843	Control	Conserved
230	comm2	-0.609314812909118	2.70105692405153	1.25137078382397	0.277389969279346	0.480063020980496	0.979234131306158	2.70105692405153	1.66432063542187	0.212674195658548	0.516508463213093	0.36991931839704	2.70105692405153	0.489405910103814	0.492763797585872	0.598372244996656	Control	Conserved
231	Coprox	0.276307829477964	6.89208985259934	4.56096338742662	0.0460966492762038	0.128313863236516	-0.243332495879455	6.89208985259934	1.77598710145925	0.198580523387007	0.497294354224082	0.0329753335985092	6.89208985259934	0.065449880992746	0.800860767294095	0.853270157034206	Control	Conserved
232	Cpr	-0.069368256817783	7.39237844568321	0.0908027240739203	0.766468816680434	0.88490326285605	0.302910078734366	7.39237844568321	0.871896963810427	0.362276861874769	0.671413562822081	0.233541821916583	7.39237844568321	1.04382427627318	0.319909785966736	0.429504739367405	Control	Conserved
233	Cpr78Ca	0	2.0688681613292	0	1	1	2.58094556668568	2.0688681613292	8.812077313535e-08	0.999767208570145	0.999959978563167	2.58094556668568	2.0688681613292	3.29364804949746	0.0903703525088347	0.154975165632023	Control	Conserved
234	Cpr78Cc	0.19570439672564	5.73832597198073	0.00314197635803267	0.955941083345911	0.98507310307671	2.53573454015005	5.73832597198073	0.381309004385355	0.544939931579167	0.805649702656981	2.73143893687569	5.73832597198073	2.97974325625153	0.102111554451043	0.170617183949715	Control	Conserved
235	CR14117	-0.109090152027635	3.26365666014666	0.182737521079555	0.673890482944079	0.822673524075449	-0.106643580100087	3.26365666014666	0.088942704842807	0.768798722315875	0.923784341734907	-0.215733732127721	3.26365666014666	0.740920668702745	0.400217826222631	0.509320491165353	Control	Conserved
236	Cse1	-0.295583764461511	6.95907898042285	2.45523979841105	0.133821314717523	0.288108422847483	0.160199835750673	6.95907898042285	0.36251888858847	0.55430804294035	0.809213938492893	-0.135383928710838	6.95907898042285	0.519661019200062	0.479860788550653	0.586659537297446	Control	Conserved
237	CSN3	-0.0383946151313246	6.23472713873272	0.07697676038172	0.784466803787534	0.892827607823533	-0.26608708766213	6.23472713873272	1.85036262863122	0.18983983156338	0.484941942613476	-0.304481702793455	6.23472713873272	4.84373476557598	0.0404594083167895	0.0789287643753938	Control	Conserved
238	Csp	-0.432555138313425	3.23067651693658	1.79879464570935	0.195847659472723	0.380514329178126	0.0351839589422755	3.23067651693658	0.00585698425824889	0.939805792970741	0.991273725331149	-0.39737117937115	3.23067651693658	1.52535933773541	0.232033009336043	0.33278252426526	Control	Conserved
239	csul	-0.0690788655790063	5.07491375160898	0.278034971016194	0.604163421409308	0.775070988177891	0.0270557497341428	5.07491375160898	0.0216199166242739	0.884669060158106	0.971402339251436	-0.0420231158448635	5.07491375160898	0.105688846041345	0.748699010412913	0.813105453895523	Control	Conserved
240	cta	-0.120041804878918	4.15301916207423	0.449924765758777	0.510533097325806	0.70098275879094	0.426079918600844	4.15301916207423	2.86876813290564	0.106827984506849	0.341940302350503	0.306038113721926	4.15301916207423	2.99546805352063	0.0998886782002006	0.167699801879713	Control	Conserved
241	Ctf4	-0.223602407044253	5.5657582700192	1.09951260644325	0.307675311014774	0.513441083708616	0.485767016881039	5.5657582700192	2.61988681494915	0.122196796328561	0.36981531877978	0.262164609836787	5.5657582700192	1.54116579521841	0.229720548385022	0.330007966002878	Control	Conserved
242	Cul2	0.131728398091794	7.02768606493894	0.856773171535755	0.366380753075285	0.570667283477373	-0.371651087596734	7.02768606493894	3.41779383705157	0.0802976236703033	0.286558757087073	-0.23992268950494	7.02768606493894	2.85488673238211	0.107622376872074	0.178300263191014	Control	Conserved
243	cv-2	-1.31801418376613	3.17980102607282	5.16008027555716	0.035064037558034	0.103853339763408	0.443401101103414	3.17980102607282	0.309787632728402	0.584379903167739	0.828656986346727	-0.874613082662717	3.17980102607282	2.45659320267288	0.133720489339174	0.212015503836533	Control	Conserved
244	CycA	-0.205022915757882	6.42742739730662	1.07182871202142	0.313675181512475	0.51918311342275	0.630177109206778	6.42742739730662	5.08569493475355	0.0362548448977689	0.166943180530536	0.425154193448897	6.42742739730662	4.64822139563632	0.044266439632622	0.0852832246391823	Control	Conserved
245	Cyfip	-0.034751606708384	8.80553044321328	0.0183264227658788	0.893755149189104	0.954162779252815	-0.533134313407446	8.80553044321328	2.15459457296538	0.158686255746274	0.436201145941426	-0.56788592011583	8.80553044321328	4.86731079691122	0.0400261418187669	0.078257189805039	Control	Conserved
246	Cyp4ae1	-0.0245641755072609	2.62290654829098	0.00516025832598156	0.991055277491121	1	-0.350438610092563	2.62290654829098	0.540309193765442	0.471381059535093	0.758089966173053	-0.375002785599824	2.62290654829098	1.2735743634364	0.273301983711952	0.378291252710718	Control	Conserved
247	Cyp4e2.Cyp4e1.Cyp4e3.Dsim_GD10561	0.934608825776332	6.15850687027661	2.96186079515966	0.102387737431394	0.235865875577984	-0.462193405825008	6.15850687027661	0.372039602699974	0.549515982070331	0.808352133959587	0.472415419951323	6.15850687027661	0.78419431289937	0.38753560339885	0.497021713573775	Control	Conserved
248	Dap160	0.175292154237724	7.41448490404319	0.627211355098297	0.438265589731363	0.637751996091846	-0.494231899932591	7.41448490404319	2.49622261528208	0.130808240194453	0.386562166400973	-0.318939745694866	7.41448490404319	2.08131151380874	0.165576972502021	0.251958830538916	Control	Conserved
249	dbr	-0.0354169735468573	5.4906734853491	0.0360129927631996	0.851523880551116	0.931326657662686	0.0915238730356377	5.4906734853491	0.122054026307519	0.730702528039191	0.905652216965868	0.0561068994887804	5.4906734853491	0.0931435381808907	0.763573497854913	0.824703153395714	Control	Conserved
250	DCTN2-p50	0.0301780383981796	8.15106253175732	0.0403981889354509	0.84286394815603	0.926851641968535	-0.307975764694915	8.15106253175732	2.10587781903901	0.163226976919933	0.442912707434488	-0.277797726296736	8.15106253175732	3.42820829751082	0.0798745685957678	0.139840142496739	Control	Conserved
251	DCTN4-p62	0.202409673734858	6.1443333144469	3.23373052592763	0.088224401495799	0.210566083940023	-0.445570043985153	6.1443333144469	7.88047047464907	0.0113280459725687	0.0742303633606212	-0.243160370250295	6.1443333144469	4.72113686303788	0.0428006514770354	0.0829439517051292	Control	Conserved
252	Def	0.649061516301457	6.39007589472805	0.0796447144623622	0.78112512047172	0.8913258167966	-0.427547880282071	6.39007589472805	0.0204557065196554	0.887922933618826	0.971599342544678	0.221513636019386	6.39007589472805	0.0133831507001078	0.909232873796049	0.93499539784937	Control	Conserved
253	dgt5	0.113527163080579	4.92287845327245	0.459074719855029	0.50631530938294	0.69746141791288	0.00313850177481633	4.92287845327245	0.000176137209475865	0.989550967520525	0.999959978563167	0.116665664855395	4.92287845327245	0.499176527204162	0.488532371570271	0.594523903962932	Control	Conserved
254	DhpD	-0.248212946476893	6.41874783864126	2.99314517639322	0.100011023279594	0.231893691340597	0.219034988359741	6.41874783864126	1.17422605791571	0.292245414919698	0.600518894167313	-0.0291779581171524	6.41874783864126	0.0419599609339804	0.83989894032568	0.881860451874594	Control	Conserved
255	DIP1.blanks.Dsim_GD13198	2.63916163263311	3.65924359424709	4.67397635330034	0.0445208669243673	0.124786170577066	-0.751866682399494	3.65924359424709	0.231484294641326	0.636296196713193	0.86045449921041	1.88729495023361	3.65924359424709	3.14899527796174	0.0931065652192438	0.158738568691503	Control	Conserved
256	Dis3	-0.259728668428537	6.84176508313178	2.38154021612272	0.139452542707196	0.297217035466852	0.0534654842591641	6.84176508313178	0.0507597698250318	0.824178908176098	0.947177285540069	-0.206263184169373	6.84176508313178	1.5166674831297	0.2333173554946	0.33426101309995	Control	Conserved
257	DNApol-alpha180	-0.788365472845955	5.74424218441356	6.19492292797511	0.0223679687254974	0.0725206115716035	0.665618959340573	5.74424218441356	2.25479627452806	0.149821282723352	0.422988335520718	-0.122746513505382	5.74424218441356	0.155515511958241	0.697759756484861	0.771469862808141	Control	Conserved
258	dock	0.353985489067382	5.60784949475281	2.29134679186832	0.14673813902844	0.308999474401206	-0.273489644874759	5.60784949475281	0.692267732592115	0.415844658996303	0.713457824285549	0.0804958441926235	5.60784949475281	0.121244180351558	0.731560060383952	0.798134295455087	Control	Conserved
259	Dok	0.242294405858807	6.08327436329074	1.30701132057068	0.267295307381167	0.468121761764827	-0.750114185088447	6.08327436329074	6.27508971829746	0.0216260743667006	0.116524558002396	-0.507819779229639	6.08327436329074	5.75849160398855	0.026948491977197	0.056770485295413	Control	Conserved
260	DOR	-1.08786514743336	3.79478824321674	6.31751398705061	0.0212447421490742	0.0697795858258819	0.840483867487092	3.79478824321674	2.02349957542777	0.171273054577535	0.455166629639887	-0.247381279946272	3.79478824321674	0.371692218059005	0.549386203872823	0.64745581443904	Control	Conserved
261	Dp1	0.096793147060011	9.82962069474347	0.143671259529669	0.708907909463743	0.845095448505158	0.421874032798121	9.82962069474347	1.36481713571038	0.257315477742332	0.568876422921543	0.518667179858132	9.82962069474347	4.11110090984364	0.0570272038149005	0.105261967291591	Control	Conserved
262	DPCoAC	0.302307887156699	5.62957964859025	4.7208348632579	0.0428066068613699	0.120880541324265	-0.514388093807219	5.62957964859025	6.86345068899584	0.0169580490739881	0.0975503913470964	-0.21208020665052	5.62957964859025	2.34353330690063	0.142468092394151	0.222825007209553	Control	Conserved
263	DptB	2.10549379391644	4.47422803670601	0.194352440093235	0.665478390450795	0.818465495366739	-4.84436261721584	4.47422803670601	0.557450403088677	0.466597700798022	0.754425031554559	-2.7388688232994	4.47422803670601	1.88040890114468	0.190047750183492	0.282052367559958	Control	Conserved
264	Dpy-30L1	-0.178374177511679	5.47040993690417	1.11937340367576	0.303467447262712	0.509319371400193	-0.201163749521837	5.47040993690417	0.714772985193479	0.408502169654144	0.707435635234934	-0.379537927033516	5.47040993690417	5.09143092554126	0.0361613978588404	0.0722269495287327	Control	Conserved
265	Drep4	0.404213342972569	5.66967583764658	6.71238399208439	0.0180375518409492	0.0615062107048602	-0.555003361911961	5.66967583764658	6.3361742959679	0.0210794235052102	0.114279505642327	-0.150790018939392	5.66967583764658	0.936431800762003	0.345489931278845	0.455271690765382	Control	Conserved
266	Dro	-2.93386822427982	6.20308948283786	0.335146806689882	0.571061424648529	0.748352355604612	3.1380771398304	6.20308948283786	0.352359733904454	0.561446172446578	0.81333212740826	0.204208915550582	6.20308948283786	0.0172136205244666	0.897324618262154	0.927933221198366	Control	Conserved
267	Droj2	-0.229854965209303	8.88834817448961	4.38799915267913	0.0499868986287317	0.136128492651812	0.172160122857959	8.88834817448961	1.2334627320511	0.280746640770258	0.590015350622754	-0.0576948423513443	8.88834817448961	0.277424622652375	0.604557740050437	0.695469878962152	Control	Conserved
268	drpr	-0.300889792673584	7.88504878654569	0.856245115059357	0.366525261880822	0.570667283477373	0.734182099696867	7.88504878654569	2.55510883343328	0.126620074321663	0.378425434587406	0.433292307023283	7.88504878654569	1.78389875204329	0.197627150661291	0.291440654106322	Control	Conserved
269	dsx	1.06222603813283	1.60231555542677	1.40013497250809	0.251457675087269	0.449000300826399	0.208006100438134	1.60231555542677	0.0281294045016965	0.868597095624534	0.965785195436867	1.27023213857096	1.60231555542677	2.01689220881451	0.171939291809273	0.260028602148485	Control	Conserved
270	Duba	-0.148716162385095	5.88926528567449	1.09730566670821	0.308147809019335	0.513904423830854	0.0874593218734016	5.88926528567449	0.191104824507406	0.666981998137765	0.876447508651001	-0.0612568405116938	5.88926528567449	0.188816100570233	0.668853418224044	0.748214267129708	Control	Conserved
271	dup	-0.124829752733092	5.84291961784348	0.283516311391558	0.60064694522559	0.772595131934891	0.240167559912413	5.84291961784348	0.529036034812563	0.475979069389777	0.761504763810693	0.115337807179321	5.84291961784348	0.246038405089499	0.625631153276072	0.713095145533984	Control	Conserved
272	E(spl)mbeta-HLH	-0.114161560481701	7.37079525938768	0.224225771914569	0.641294424459884	0.801520466273792	0.400313935250654	7.37079525938768	1.38431649580931	0.254059538591022	0.565708765752487	0.286152374768953	7.37079525938768	1.42026683074057	0.248196342698515	0.351095657745955	Control	Conserved
273	Eaf	0.191933754966099	6.67707918030957	0.709649936082656	0.410155974850724	0.610661238311479	-0.408378472227289	6.67707918030957	1.61461810344498	0.219353162944551	0.526667243756262	-0.216444717261189	6.67707918030957	0.911816103352037	0.351758687315487	0.462148711230186	Control	Conserved
274	edin	3.0896968974546	5.45899863435933	2.49922383412341	0.131996648714431	0.285361607364191	-2.96129137426502	5.45899863435933	1.52423994370991	0.233472627342881	0.544423640495644	0.12840552318958	5.45899863435933	0.00969359556870513	0.922701020500907	0.944729790982586	Control	Conserved
275	EDTP	-0.41539937164467	5.58788831443754	4.79273035213423	0.0414151934329183	0.118217069999266	0.105379316797987	5.58788831443754	0.155458286826601	0.697812413905208	0.891273724782075	-0.310020054846683	5.58788831443754	2.7027787201986	0.116802603866707	0.190047419925008	Control	Conserved
276	eff	-0.441946159857424	8.80664785902339	6.11706676850145	0.0231161342423738	0.0743975644469322	0.168558947396715	8.80664785902339	0.446760742427242	0.512006208830762	0.787685631877069	-0.273387212460708	8.80664785902339	2.34878284614876	0.142046929758798	0.222409484855345	Control	Conserved
277	egg	-0.13381826877582	6.26170064801622	0.335775333346919	0.569161678196861	0.747405489790501	0.644212816544628	6.26170064801622	3.91130809773752	0.06281954914017	0.24170176638541	0.510394547768808	6.26170064801622	4.92965713670019	0.0389056710477623	0.0766250133303952	Control	Conserved
278	egh	-0.361501632426593	6.95293815510813	2.1059314506906	0.163221891393136	0.333848575842883	0.373879271140764	6.95293815510813	1.13517929208235	0.300174625947783	0.611123563054634	0.0123776387141711	6.95293815510813	0.00250506630808251	0.960610303777015	0.971848744231637	Control	Conserved
279	Ehbp1	0.120109219639078	5.96198831269729	0.181710810013737	0.67475109009484	0.823343048866593	0.380327234804049	5.96198831269729	0.919818034164379	0.349703178848315	0.660997246206849	0.500436454443127	5.96198831269729	3.20562313155607	0.0895138366505533	0.153906612885159	Control	Conserved
280	eIF3e	0.249695357664001	9.45375201927363	3.04075614667223	0.0975382428727947	0.227560473752319	-0.500823530474421	9.45375201927363	6.1179544635818	0.0231074459073641	0.121164788430761	-0.251128172810419	9.45375201927363	3.07725700231179	0.0956911533393532	0.162362331624202	Control	Conserved
281	eIF3f1	0.187974550218237	9.32667231377165	1.96524845932314	0.17725820083334	0.354020232550378	-0.131467363764367	9.32667231377165	0.481105092735354	0.49640885099773	0.777005047699659	0.05650718645387	9.32667231377165	0.17783488765242	0.678026266360432	0.755510890378386	Control	Conserved
282	Eip55E	-0.384917600330477	8.46368232452357	5.60318870724672	0.0288280669334173	0.0890849754386505	0.0369459641533606	8.46368232452357	0.0259413071981057	0.873763002039569	0.968109885717002	-0.347971636177117	8.46368232452357	4.59989206601828	0.0452696348732069	0.0868669785217048	Control	Conserved
283	Eip74EF	0.0481193030986252	6.09078980375395	0.0297012651788311	0.865012692557751	0.938104842360637	-0.425278695304463	6.09078980375395	1.16040671876689	0.295018897896287	0.604124490063243	-0.377159392205837	6.09078980375395	1.82389713294607	0.192893955938255	0.285338086812758	Control	Conserved
284	elg1	-0.0551739465468406	6.26179221068165	0.0793700408000892	0.781232580940223	0.8913258167966	0.0800811145389846	6.26179221068165	0.0843718602264564	0.774639822713704	0.926371585766218	0.024907167992144	6.26179221068165	0.0164742686355138	0.899234262348648	0.928815495180951	Control	Conserved
285	elm	-0.142921082825814	6.44137006727559	0.266904620997521	0.611443625183534	0.781527773889785	-0.474687067639902	6.44137006727559	1.47885070427039	0.239013030723419	0.550883456869445	-0.617608150465717	6.44137006727559	5.00277717661126	0.037636903657189	0.0747651955264523	Control	Conserved
286	EloB	0.18034948187728	5.53448917848513	1.15263053543397	0.296595221737217	0.500973357241056	-0.320690321601161	5.53448917848513	1.84210890703116	0.190785802456201	0.486886844681402	-0.140340839723881	5.53448917848513	0.713349245599943	0.40896074905479	0.517951488898924	Control	Conserved
287	Elp1	-0.00514047088632805	7.1789759393323	0.000905887234070406	0.976306350162973	0.996349536673953	0.369516116834044	7.1789759393323	2.35060944199274	0.141900737506464	0.407472177651932	0.364375645947716	7.1789759393323	4.58569809559959	0.0455691926347521	0.0873068593381765	Control	Conserved
288	EMC8-9	-0.390992137609352	6.54055538605227	3.61748775367741	0.0726200672211015	0.182327869867354	-0.100691443258844	6.54055538605227	0.120905015464713	0.731920155244978	0.906655032910585	-0.491683580868196	6.54055538605227	5.76737638666396	0.0268452396635545	0.0565755650120855	Control	Conserved
289	ERp60	-0.0337747652921374	11.8122326953098	0.0506346971167796	0.824391832547597	0.916893691403955	0.186054929611393	11.8122326953098	0.768262716650822	0.391824454626253	0.695955330322376	0.152280164319256	11.8122326953098	1.02914752414824	0.3232459406309	0.43285992276122	Control	Conserved
290	Es2	-0.00275150145246449	5.10980941998705	0.000412090606508878	0.984018082154524	1	-0.0900001152478221	5.10980941998705	0.221023655104172	0.643672204429231	0.862795527503434	-0.0927516167002866	5.10980941998705	0.470429921143547	0.501166206334166	0.606481243040313	Control	Conserved
291	Etf-QO	-0.338642801739962	7.34778028817025	2.0610644535827	0.167545025210118	0.340053869943584	0.107449548991898	7.34778028817025	0.104792786290997	0.749727921748134	0.914143702852188	-0.231193252748064	7.34778028817025	0.976328419205951	0.335662100749159	0.446006626335838	Control	Conserved
292	Ets21C	-0.614799241709047	2.41844582375497	0.497662568732739	0.489183917970008	0.68369118315229	-0.205360206329117	2.41844582375497	0.0285873524332492	0.867542387818409	0.965257560797744	-0.820159448038165	2.41844582375497	1.51163057502241	0.234065813854056	0.334969389061353	Control	Conserved
293	FANCI	-0.385535832740377	4.60048891307709	2.02063921443301	0.171561081287657	0.345663334531063	1.01580539800282	4.60048891307709	7.09565915630558	0.0154377117498135	0.0916213138225322	0.630269565262441	4.60048891307709	5.52469110015674	0.0298343975561725	0.0621059380855603	Control	Conserved
294	fat-spondin	0.508896071613061	9.97431574252105	2.7839869722907	0.111790604242491	0.252222171676279	-0.0158195813207911	9.97431574252105	0.00135359350323031	0.971039576899066	0.999959978563167	0.49307649029227	9.97431574252105	2.61790852421206	0.122329120848616	0.197154327062772	Control	Conserved
295	FBgn0185543	2.91996727371407	4.25619723296589	0.41072570695414	0.53107543781318	0.717761448748277	0.0535889361603846	4.25619723296589	0.0717428032363064	0.792389937334358	0.933527904714165	2.97355620987445	4.25619723296589	5.36885582794029	0.0347286502349795	0.0698678985467265	Control	Conserved
296	FBgn0186293	-0.365615948298391	1.86289253568777	0.0575215094753303	0.81305425266667	0.910445226116729	-0.0843914694748828	1.86289253568777	0.000776659882906598	0.978060830536435	0.999959978563167	-0.450007417773274	1.86289253568777	0.238422010811318	0.630998257809585	0.717971486183253	Control	Conserved
297	FBgn0191421	-2.12593702659456	2.18068793398579	0.346800290691296	0.565109529006464	0.745424547514153	4.63145989829247	2.18068793398579	0.905151320668193	0.357195506895235	0.668158262011477	2.50552287169791	2.18068793398579	3.03716658220738	0.102813604819139	0.171502175530633	Control	Conserved
298	FBgn0193646	-0.775427293217501	6.97702850584533	0.0405061884630769	0.842839546814819	0.926851641968535	4.05592354284079	6.97702850584533	0.880309202336803	0.361021830877939	0.670559914746876	3.28049624962329	6.97702850584533	4.48372508136379	0.0489803660948909	0.0925399108705406	Control	Conserved
299	FBgn0194273	-0.279471621018129	4.12361910574477	0.103312045946935	0.751579105117287	0.874796950461979	-0.0976368140509322	4.12361910574477	0.00699568440524074	0.934262203998455	0.989121009487193	-0.377108435069062	4.12361910574477	0.262694326539378	0.614483784853978	0.703429245899464	Control	Conserved
300	FBgn0195099	-1.62383112638666	8.64758636080811	0.982062585117052	0.335338016693556	0.540454640408955	4.11269189387918	8.64758636080811	3.68183871171614	0.0716471948260623	0.265034328686872	2.48886076749252	8.64758636080811	3.13585235341466	0.0941903975380699	0.160172258869542	Control	Conserved
301	FBgn0195979	-0.61322883107612	8.38477409216961	0.0476051050285283	0.82983508539348	0.920118480907821	3.04753395395282	8.38477409216961	0.875630100238479	0.362270228703196	0.671413562822081	2.4343051228767	8.38477409216961	2.11778554441523	0.163488253363854	0.249971169998356	Control	Conserved
302	FBgn0270283	0.529192492469437	5.87207204183575	5.48634742077829	0.0303404170518158	0.0926190393219491	-0.215329299808278	5.87207204183575	0.457034706625163	0.507250297109395	0.784703619255218	0.313863192661159	5.87207204183575	1.94479932319121	0.179420322175301	0.269028481942783	Control	Conserved
303	FBgn0270690	-0.318169411165629	8.03743503342709	0.00435418443589739	0.948144715737277	0.981605435907768	2.98288856383197	8.03743503342709	0.295483141669164	0.593658634442469	0.835569976145678	2.66471915266634	8.03743503342709	2.46256219599297	0.134682189003379	0.212964192743652	Control	Conserved
304	Fbl6	-0.161198660220954	4.45500054267233	0.470593157355395	0.501092859332438	0.694241758769138	0.460623658269561	4.45500054267233	1.93385945042404	0.180590404012952	0.469268168063214	0.299424998048607	4.45500054267233	1.64467080013142	0.215283456245051	0.313620610796091	Control	Conserved
305	Fbw5	-0.0225468325486702	6.22800530466267	0.0375909530938932	0.848347653509375	0.929394365994175	-0.0199301822787225	6.22800530466267	0.0147585495994206	0.904596984390216	0.97609538957151	-0.0424770148273927	6.22800530466267	0.134690650850667	0.7177183622253	0.787594000569682	Control	Conserved
306	Fen1	0.108747531671003	5.59488620392634	0.366022036023702	0.552418447109574	0.734823974760031	0.263581661081653	5.59488620392634	1.08270553344244	0.311298859180492	0.625562469400798	0.372329192752656	5.59488620392634	4.34194300836484	0.0510853950723623	0.0956944101586332	Control	Conserved
307	fend	0.453338324605934	6.69048650891807	6.47203126423139	0.0199186883881819	0.0662073605845364	-0.533031565863019	6.69048650891807	4.50583968021025	0.0472974961133644	0.198641952227705	-0.0796932412570857	6.69048650891807	0.202651838161048	0.657740003210896	0.739466862092386	Control	Conserved
308	Fer2LCH	-0.0146899995642038	9.16073510103788	0.0100635769539727	0.921155100238576	0.967176185063393	0.132577960575052	9.16073510103788	0.41032235335163	0.52954187346192	0.796956742514016	0.117887961010848	9.16073510103788	0.649552992266541	0.430355899662219	0.538704979838578	Control	Conserved
309	Fhos	-0.771555094917822	3.7740274111362	0.806359334317639	0.380570977117537	0.582393938002613	-0.167079870474944	3.7740274111362	0.0197858599779888	0.88963503781816	0.971599342544678	-0.938634965392767	3.7740274111362	2.1968112119121	0.154887835618856	0.238689258804985	Control	Conserved
310	Fkbp14	0.0371260060504431	7.36351758404973	0.0583320567932291	0.811768232931595	0.909532164127902	0.320625963692575	7.36351758404973	2.18709290915835	0.155742792664043	0.432153555324143	0.357751969743018	7.36351758404973	5.46791963902291	0.0305870703437714	0.0634224827293217	Control	Conserved
311	Fnta	0.246774683469562	8.10630035855876	1.56713881804699	0.225984472213549	0.418710253223208	-0.638494299148845	8.10630035855876	5.24403487244196	0.033773197597949	0.158499659545535	-0.391719615679283	8.10630035855876	3.94559283017718	0.0617789746401738	0.112751832671776	Control	Conserved
312	fw	-1.55489890997518	4.58200650338566	4.49511942913081	0.0479485806904891	0.131899832071466	0.131302455770397	4.58200650338566	0.02368165550307	0.879386853881166	0.96929784266435	-1.42359645420478	4.58200650338566	5.98405380244054	0.0247825450650592	0.0529262855134362	Control	Conserved
313	GABPI	0.0982774821228192	6.689133983785	0.651867284916217	0.429549487161933	0.63028471342954	-0.0911143891487211	6.689133983785	0.281221552671615	0.602113725106511	0.839141320987278	0.00716309297409807	6.689133983785	0.00348971599246833	0.953517119351888	0.967641940088728	Control	Conserved
314	Gapdh1.Gapdh2.Dsim_GD17248	-0.0461061156062961	11.4293752567076	0.0123965022849554	0.912528792001144	0.962675773025464	-0.500772779552872	11.4293752567076	0.730315422964771	0.403554738278977	0.704761825282666	-0.546878895159169	11.4293752567076	1.73382368627385	0.203771483342904	0.298997100037223	Control	Conserved
315	Gasp	2.09847919834718	4.74652841275492	0.133526434158189	0.719801165437711	0.851334338045723	0.116813961354413	4.74652841275492	0.0375277176851954	0.848940640817786	0.957485969705756	2.2152931597016	4.74652841275492	2.58157985396356	0.128532014176519	0.205332033549709	Control	Conserved
316	GC1	-0.0926206123212957	4.41834305516027	0.112026099467926	0.741556823011018	0.868502576002624	0.684443513863994	4.41834305516027	3.08110110847221	0.0954990316266914	0.318632126395191	0.591822901542698	4.41834305516027	4.63064719539148	0.0446282625620254	0.085886203945525	Control	Conserved
317	GckIII	0.104459761317879	7.49537053003294	0.43900967188163	0.51564738066069	0.704859244765421	-0.367734398302018	7.49537053003294	2.7251684171789	0.115394555701676	0.358446443714848	-0.263274636984139	7.49537053003294	2.79794178665429	0.110955274467503	0.182731524450852	Control	Conserved
318	GCS2alpha	-0.195447400558527	8.69832097571251	0.897211324637495	0.355555216093798	0.560033969810327	0.599112176012953	8.69832097571251	4.21878850924871	0.0541616579264419	0.218929306944047	0.403664775454425	8.69832097571251	3.83200727238737	0.0653049870424189	0.117811256316698	Control	Conserved
319	Gdi	0.131129966952986	10.1769111525151	1.41959996105362	0.248303490058518	0.445207651277594	-0.0745319899085164	10.1769111525151	0.229403796834752	0.637493338353189	0.860485506605188	0.0565979770444701	10.1769111525151	0.264602944646554	0.612973255091948	0.701852381291519	Control	Conserved
320	gem	0.448150229477359	6.72961480985115	2.15479232307993	0.158668140834861	0.327281656932088	0.244127348705781	6.72961480985115	0.323717688110573	0.576121031956852	0.822918614560627	0.69227757818314	6.72961480985115	5.21343592586325	0.0342373016918844	0.0692226011593294	Control	Conserved
321	ghi	0.198743729441504	6.41771569323861	0.733565079953496	0.402522244985028	0.603897850482373	-0.764244099997787	6.41771569323861	5.44203351757115	0.0309374090713297	0.149309087695576	-0.565500370556283	6.41771569323861	5.97186989599086	0.0245883056763341	0.0525747309555326	Control	Conserved
322	Gip	0.310856313218308	7.11434896684227	1.71098574323306	0.206636041783819	0.393796509033901	-0.319764792997061	7.11434896684227	0.914764696394218	0.350999255911432	0.66173019118399	-0.00890847977875315	7.11434896684227	0.00143362741991155	0.970196118956609	0.978918234027565	Control	Conserved
323	GlcAT-P	-0.363006710440226	5.52325238809326	1.10003902927329	0.307562752384038	0.513415670514493	0.711549694976295	5.52325238809326	2.12848700529027	0.161100174610971	0.440826952042583	0.348542984536068	5.52325238809326	1.0288154899033	0.323321972945536	0.43285992276122	Control	Conserved
324	Glo1	0.492049259971696	7.00250548515967	4.24448927904364	0.0535024823019966	0.142844931782338	-0.210022232284573	7.00250548515967	0.389597327169367	0.540016941475505	0.803242859710628	0.282027027687124	7.00250548515967	1.40838437249718	0.250114574858314	0.353315656569368	Control	Conserved
325	glu	-0.362236082884602	6.89550031172258	2.40591861442329	0.137558806072989	0.294250892958239	0.46972411986025	6.89550031172258	2.0338924004593	0.170231533123602	0.454438935843624	0.107488036975648	6.89550031172258	0.214050772776966	0.648924266097214	0.733620982353794	Control	Conserved
326	GluProRS	-0.0150407974525562	6.83553651029081	0.00451516753921227	0.94713639136377	0.981175267958344	-0.186874282499414	6.83553651029081	0.351548047852689	0.560307982384511	0.813287648667763	-0.20191507995197	6.83553651029081	0.82787654695588	0.374412687903223	0.484312635774767	Control	Conserved
327	gol	0.363832826990474	4.04834476536485	1.46127642599592	0.241720995202092	0.439076532262753	-0.933768249755833	4.04834476536485	4.5513685528019	0.0463031346366677	0.196008139144097	-0.569935422765359	4.04834476536485	3.2126044546813	0.0891915166165283	0.153402429133416	Control	Conserved
328	Gpat4	-0.178568610916247	5.3820210303775	0.864501210813605	0.364275334852802	0.56867487166278	0.434864816828912	5.3820210303775	2.59717813444172	0.123726083894695	0.373372478572376	0.256296205912666	5.3820210303775	1.82824943644357	0.192387511641888	0.284828550073241	Control	Conserved
329	Gpdh1	0.0266941605343865	5.8502083110808	0.00610597146720722	0.93854232980252	0.976876635696191	0.25472718117235	5.8502083110808	0.283332642475554	0.600764060741833	0.837481612159928	0.281421341706736	5.8502083110808	0.70501481940196	0.411661140369821	0.520417088609354	Control	Conserved
330	Grasp65	0.265530432303705	8.10286769676689	7.1629051438765	0.0150265477511251	0.0534827777988444	-0.144135848199391	8.10286769676689	1.05891837137092	0.316528343677187	0.630308423139736	0.121394584104315	8.10286769676689	1.50530013247591	0.235010870152608	0.336230631965014	Control	Conserved
331	grau	0.195481102575138	5.8241037203981	2.55066076480285	0.126930770881538	0.277022808400587	0.0217644739164164	5.8241037203981	0.0159258117325139	0.900916280661893	0.975437885979369	0.217245576491555	5.8241037203981	3.18090429348103	0.0906661073051512	0.155179661270173	Control	Conserved
332	grh	-0.9281108434701	2.27230889704126	0.677348878963273	0.42082504770185	0.621111395251051	2.26879423122181	2.27230889704126	2.50402496358129	0.130243872745958	0.385110105793121	1.34068338775171	2.27230889704126	2.30997697467591	0.145196220315999	0.226265897242805	Control	Conserved
333	Gs2	1.20048054865805	2.32947837694042	1.45896814756306	0.242079612369651	0.439425311510637	-0.273130207764005	2.32947837694042	0.0604661518933496	0.808426954917979	0.94042778508779	0.927350340894041	2.32947837694042	1.6344700623085	0.216653997410847	0.315268920370266	Control	Conserved
334	GstE12	-0.316128070547365	8.63104391930661	1.13766559637557	0.299661090791971	0.504744726905104	-0.305421574258226	8.63104391930661	0.532428578061295	0.474587438356212	0.76114615406213	-0.621549644805591	8.63104391930661	4.38443361779392	0.05007096599677	0.0942291636221769	Control	Conserved
335	h	-0.0647206599662152	5.42612362256685	0.0865305006637077	0.771860329366743	0.888890929004994	-0.302736984969434	5.42612362256685	0.957265034598867	0.340307967455256	0.650879089313442	-0.367457644935649	5.42612362256685	2.84841459668053	0.107995147710634	0.178693351371893	Control	Conserved
336	Had2	-0.54474962302474	8.80685072552672	5.60717251983655	0.0287780314899878	0.0890128547798494	0.86163276044986	8.80685072552672	7.03636837116255	0.0158107641352913	0.0929314275677025	0.31688313742512	8.80685072552672	1.90855538031464	0.183333229001318	0.274271918032318	Control	Conserved
337	HDAC1	-0.149627371766358	8.263774348597	0.988307737625513	0.332788283407219	0.537404640263918	0.455321422987222	8.263774348597	4.57911109315227	0.0457089791827119	0.194919050273893	0.305694051220864	8.263774348597	4.1299746929292	0.0565125939305144	0.104634585111781	Control	Conserved
338	hgo	-3.84242965291126	2.97795431085497	1.02532921852769	0.326542621125334	0.531475571254593	4.09409975402373	2.97795431085497	1.04451130005924	0.322197355129097	0.633945014398842	0.25167010111247	2.97795431085497	0.0356709739351945	0.852605710864012	0.892133594543572	Control	Conserved
339	hh	4.37477388652871	1.85835284382232	4.80824115483413	0.0427115402154525	0.120676687004023	-2.0538729856992	1.85835284382232	0.982835072651046	0.335574612688514	0.646664750964793	2.32090090082951	1.85835284382232	3.3388808481744	0.0854920819943142	0.148004835090255	Control	Conserved
340	His3.3B.His3.3A.His3:CG31613.His3:CG33803.His3:CG33806.His3:CG33809.His3:CG33812.His3:CG33815.His3:CG33818.His3:CG33821.His3:CG33824.His3:CG33827.His3:CG33830.His3:CG33833.His3:CG33836.His3:CG33839.His3:CG33842.His3:CG33845.His3:CG33848.His3:CG33851.His3:CG33854.His3:CG33857.His3:CG33860.His3:CG33863.His3:CG33866.Dsim_GD27984	0.231049725889736	9.08452815696785	2.7098832046033	0.116353612847203	0.260290630945292	-0.215304541944938	9.08452815696785	1.17758477699542	0.291576660131128	0.599870078857918	0.0157451839447971	9.08452815696785	0.0125992841152113	0.911818512255462	0.936860664617757	Control	Conserved
341	Hml	-0.865853021177485	12.7777373917191	3.63589305557201	0.0720148673347708	0.18141281050187	1.23154020227936	12.7777373917191	3.70502411559635	0.0695839141726611	0.260812171828656	0.365687181101874	12.7777373917191	0.656618426212036	0.427939091308472	0.536449312417346	Control	Conserved
342	hop	0.200628732940462	6.59044804648998	0.41053784488679	0.529434946363742	0.71755139555004	0.386246692304083	6.59044804648998	0.764170282422998	0.393063770755301	0.697648516397783	0.586875425244545	6.59044804648998	3.52366449070167	0.0761155922642785	0.134464082114558	Control	Conserved
343	Hr96	-0.0729474207738593	5.3852655006585	0.169903263131965	0.684862786451737	0.829942892272463	-0.0686429534368544	5.3852655006585	0.0757046895919264	0.786207996942475	0.931413546962515	-0.141590374210714	5.3852655006585	0.647626840594408	0.431028886798226	0.539169404282817	Control	Conserved
344	Hs6st	-0.310808662064056	3.88803741244793	1.67538275019786	0.211222886011067	0.399212011360938	0.0867680812359778	3.88803741244793	0.0679556696389113	0.797172704654318	0.935919434019926	-0.224040580828079	3.88803741244793	0.934089140095959	0.346079632578884	0.45570895203535	Control	Conserved
345	HSPC300	0.29592934469958	5.96077302124395	0.877084109647868	0.360884665837249	0.565221678233814	-1.03318816741105	5.96077302124395	5.33900720738116	0.0323776713993532	0.154423342343208	-0.737258822711471	5.96077302124395	5.42057700691182	0.0312312560127603	0.0644750343594952	Control	Conserved
346	hui	-2.93858175574329	4.667787031859	0.245980342357488	0.626961849467693	0.793378921204904	5.88581410785652	4.667787031859	0.741005738574329	0.402615304182024	0.704409860550639	2.94723235211323	4.667787031859	3.78937951735765	0.0701610724410832	0.125245230838143	Control	Conserved
347	iav	0.894732808287658	1.62192795789297	2.91986599979233	0.103962945376001	0.238748165806881	-1.20196392055619	1.62192795789297	2.69268625388551	0.117443980509904	0.361445155886664	-0.307231112268533	1.62192795789297	0.361437938374799	0.554893640995873	0.652634103958357	Control	Conserved
348	ine	2.20057851552978	1.83145491359584	4.55874291343766	0.0461443409591795	0.128313863236516	-0.75031275254157	1.83145491359584	0.343039866475405	0.565049636939337	0.815096141515183	1.45026576298821	1.83145491359584	2.94747223226441	0.102452883168761	0.171079125899086	Control	Conserved
349	Inx2	1.21842981273571	3.5552312754058	3.24923936030496	0.0875222480341303	0.2091888800997	-0.310765396584128	3.5552312754058	0.116848627792764	0.73627166498578	0.908498955040934	0.907664416151587	3.5552312754058	2.07622327820184	0.166068879724339	0.252599002464212	Control	Conserved
350	Ipk2	0.094071044919471	5.93410142917289	0.404943361004454	0.532223960006909	0.718393395352212	-0.326653732303373	5.93410142917289	2.45611276741217	0.133756270160418	0.391577688661487	-0.232582687383902	5.93410142917289	2.50494758914705	0.130177329729005	0.207207427374924	Control	Conserved
351	Iswi	-0.222528066946422	7.01015812240859	0.77482872998003	0.389848271399668	0.590933802193462	0.314678557236173	7.01015812240859	0.77874914443193	0.38867544442465	0.693781005190497	0.0921504902897508	7.01015812240859	0.134239602242579	0.718169604032413	0.787925262327574	Control	Conserved
352	ItgaPS5	0.603699069139117	8.72875876324944	3.9921678178235	0.0603971032634921	0.157987842371545	-1.0043175938828	8.72875876324944	5.54747293431787	0.0295382877488599	0.14480898501416	-0.400618524743683	8.72875876324944	1.77215906123798	0.199043879828122	0.292956603262652	Control	Conserved
353	JHDM2	-0.482548230757424	8.88368800313436	5.71444798379415	0.0274670279691082	0.0861918932403605	0.152962267914446	8.88368800313436	0.288571178253958	0.597442845273978	0.837117836631453	-0.329585962842977	8.88368800313436	2.67622081177753	0.118499384557617	0.192148722068805	Control	Conserved
354	JIL-1	-0.507852644032372	6.70390476665977	2.49569839368034	0.130846263797233	0.283566758161715	0.457577246041051	6.70390476665977	1.02291733399515	0.324676745484173	0.637153955516746	-0.0502753979913214	6.70390476665977	0.0248680126498515	0.876378862697359	0.912354154475739	Control	Conserved
355	Karl	-0.0320647574345324	9.82937587279457	0.0338518527790923	0.855993535143389	0.933426301208009	0.219233994927222	9.82937587279457	0.791565139578101	0.384877961654344	0.691019351400027	0.18716923749269	9.82937587279457	1.1540963749143	0.296297207457667	0.402515521333813	Control	Conserved
356	koi	0.071528587765294	5.77065185032155	0.167117598673332	0.687308390757191	0.831067791805011	-0.238889102084221	5.77065185032155	0.935440096491727	0.345739391219472	0.656979570851122	-0.167360514318927	5.77065185032155	0.921455284993852	0.349284725431969	0.459127068690166	Control	Conserved
357	l(1)G0020	-0.0340972236803899	6.06328148873784	0.0196994775213447	0.88987344290716	0.951680320985352	0.348002230590321	6.06328148873784	1.03463146281663	0.321993764519633	0.633945014398842	0.313905006909931	6.06328148873784	1.69677807472828	0.208451237160051	0.304846209043323	Control	Conserved
358	l(1)G0196	0.518975396056706	6.29355633491796	2.87227699213715	0.106628282704281	0.243655864249122	-0.0604861048460016	6.29355633491796	0.019821741718926	0.889534585766792	0.971599342544678	0.458489291210704	6.29355633491796	2.28867066476493	0.146961252857851	0.228476454118822	Control	Conserved
359	l(1)G0320	0.168632337411748	7.16963437626525	1.94566922994618	0.179327683773091	0.356291349116028	0.0352117438113166	7.16963437626525	0.0426699588413078	0.83857007418068	0.952449935740654	0.203844081223064	7.16963437626525	2.8757773314164	0.106429505767053	0.176656904632223	Control	Conserved
360	LanB1	-0.531249240019043	11.511408089154	2.56268672270219	0.126092853928609	0.276106186996021	0.85195938253405	11.511408089154	3.3027698444163	0.0851484364687371	0.297455630710323	0.320710142515007	11.511408089154	0.937734943620077	0.345162519222416	0.455183072224561	Control	Conserved
361	Lcp3.Lcp4.Dsim_GD10559	0.195344570209341	9.37098059123254	0.00739930077818661	0.932438070001358	0.973789510840856	4.20953747964928	9.37098059123254	2.1948776684485	0.156440095496729	0.432732828392891	4.40488204985863	9.37098059123254	5.99851471497605	0.0252355740596109	0.0536981255201483	Control	Conserved
362	Lcp65Ae	0.809622811642626	6.28647630992025	0.0251175797252308	0.87590825082345	0.945063616914236	0.604428141156983	6.28647630992025	0.00422399673050799	0.948924649511413	0.993170144081886	1.41405095279961	6.28647630992025	1.32378741584981	0.265556357336735	0.369801949564752	Control	Conserved
363	Lime	1.74142176297538	2.53745068157314	6.61625281862625	0.0187647746989647	0.0633296139072545	-0.497537972444105	2.53745068157314	0.316257621574707	0.580513947127053	0.82628469268624	1.24388379053128	2.53745068157314	4.19708565657386	0.0547255771055782	0.101646978602791	Control	Conserved
364	Lip3	-1.75370504039689	0.719432596953093	0.764247286839626	0.394336865065075	0.595398753923239	2.63929421770232	0.719432596953093	1.30131320607042	0.26998615613171	0.581059556750212	0.885589177305422	0.719432596953093	0.626291851713167	0.439757353932982	0.547879084080416	Control	Conserved
365	Lon	0.288867129132041	6.89018208359466	4.84132929772048	0.0405039148919106	0.116308193279711	0.00370107939543118	6.89018208359466	0.000398679036896823	0.984280263609481	0.999959978563167	0.292568208527472	6.89018208359466	5.02066506157037	0.0373337430023286	0.0742872479582359	Control	Conserved
366	Lpin	-0.673815576960109	6.31717845905229	1.8771791938186	0.187354598501431	0.368354642972437	0.541239657864489	6.31717845905229	0.625143785365565	0.439344913126673	0.731779102223934	-0.132575919095621	6.31717845905229	0.077015935928395	0.784516932284828	0.841465396055809	Control	Conserved
367	Lsm11	0.115196484989994	2.97760219185641	0.172475592406017	0.682625348807619	0.828352591433216	-0.0987897428536789	2.97760219185641	0.0640296179810417	0.802984712052104	0.93868914235419	0.016406742136315	2.97760219185641	0.00357363764241948	0.952962215756566	0.967451056219377	Control	Conserved
368	Madm	0.0600371191235009	7.97686438700218	0.210069508210742	0.651970081036258	0.808639120024985	-0.351219448311095	7.97686438700218	3.59749949461447	0.0733488424271621	0.268877792775038	-0.291182329187595	7.97686438700218	4.94668921094719	0.0386058302060691	0.0762432625746965	Control	Conserved
369	magu	-0.11143380845559	3.68575344143039	0.131729174883624	0.720697036464956	0.852011848353348	0.256111482570937	3.68575344143039	0.354447526977259	0.558709948980062	0.812347017880327	0.144677674115347	3.68575344143039	0.230554419847732	0.636655914784533	0.722632476524861	Control	Conserved
370	Map60	-0.293416394206727	6.65479761351354	3.17889861981676	0.0907603625084314	0.214883712850977	0.664022319363477	6.65479761351354	8.1524733977036	0.0102032231438949	0.0686505128623032	0.37060592515675	6.65479761351354	5.08621395141076	0.0362463781032611	0.0723692825490924	Control	Conserved
371	mbo	0.130549607455645	6.47704020469103	1.6093151447022	0.220081403692639	0.411239604845437	-0.0580158351091035	6.47704020469103	0.159214281448145	0.694379844056123	0.889689987222747	0.0725337723465411	6.47704020469103	0.498802929930858	0.488693013759862	0.594523903962932	Control	Conserved
372	Mccc1	0.011470772714861	5.98245251515475	0.00470037590597087	0.946064829151837	0.980450289543406	-0.287226750496208	5.98245251515475	1.48692476177235	0.237782059777474	0.549890559108364	-0.275755977781347	5.98245251515475	2.76452626823909	0.112968010002906	0.185402951987649	Control	Conserved
373	Mcm10	-0.259806272836765	4.77089026397601	1.75069579806036	0.201667116444547	0.387962815187813	0.528390265987784	4.77089026397601	3.65875187133954	0.0711420053386055	0.264272314699735	0.268583993151018	4.77089026397601	1.91074261758822	0.183094115124298	0.273991902774659	Control	Conserved
374	MCPH1	-0.00214991801252916	6.27701190988427	9.43822791158666e-05	0.992351047112661	1	0.477929441237339	6.27701190988427	2.35146115140215	0.141832632761571	0.407472177651932	0.47577952322481	6.27701190988427	4.69011306173396	0.0434174168276236	0.0839233689137832	Control	Conserved
375	Mf	-1.07415046870353	3.33807438058445	0.809910032804953	0.379909061675062	0.582149739389814	1.88473962844033	3.33807438058445	1.56032294492144	0.227456745346047	0.537078930931244	0.810589159736801	3.33807438058445	0.77228390607737	0.390974612438135	0.499973595299675	Control	Conserved
376	Mgat3	-0.201501492089087	4.32275869534788	0.440941005247408	0.514735762442812	0.704522871532391	-0.272123071363613	4.32275869534788	0.399402378026896	0.53501335192814	0.801957252995161	-0.4736245634527	4.32275869534788	2.38385042087637	0.139271741603996	0.218978199438459	Control	Conserved
377	mim	0.595002147317396	3.56563615955432	1.59834660379937	0.221597475429441	0.413194302895122	0.191364273346513	3.56563615955432	0.0900084889224761	0.76746047001283	0.922969390897686	0.78636642066391	3.56563615955432	3.75157778270439	0.0679427765293953	0.121862681466358	Control	Conserved
378	Mipp1	-2.5888443237276	2.0444310687533	2.15075802512024	0.159046627305756	0.327851097709209	2.06420498498855	2.0444310687533	0.993985323474618	0.331444750280247	0.642822082898747	-0.524639338739044	2.0444310687533	0.221272689367738	0.643489290670809	0.728569651918548	Control	Conserved
379	Miro	0.11303557228075	6.75425759090724	1.34328493956626	0.260974674489253	0.460582883460832	-0.0890868715345817	6.75425759090724	0.418689913252269	0.525418944951725	0.795289794726069	0.0239487007461687	6.75425759090724	0.0607284820203178	0.808020587302372	0.8581253468935	Control	Conserved
380	mldr	-0.304514920453858	4.57359663746292	3.25920787710792	0.0870743835400231	0.208401711966253	-0.0858555860690385	4.57359663746292	0.13074972581702	0.721690549754714	0.899786195935657	-0.390370506522897	4.57359663746292	5.41019586860377	0.0313745631498733	0.0647246072020264	Control	Conserved
381	mol	-1.66884724525198	3.55861626953116	6.16253695714271	0.0226758073841211	0.0732037233483713	0.845555748555576	3.55861626953116	0.942885366835289	0.343872794605308	0.654375538074676	-0.823291496696406	3.55861626953116	2.07429769352207	0.166255503596298	0.252809968714463	Control	Conserved
382	mRpS9	0.31882603640595	6.26853251663359	6.54417754676427	0.0193317340679242	0.064704884015419	-0.311912944860441	6.26853251663359	3.15610328797179	0.0918397310706609	0.310987379966559	0.00691309154550973	6.26853251663359	0.00312209547335447	0.956030746539577	0.9692604628092	Control	Conserved
383	mRRF1	0.281880212788166	4.74104936709042	1.65117045492718	0.21441591395193	0.403372094624535	-0.393310919161061	4.74104936709042	1.61568136616122	0.219207517096227	0.526639430143622	-0.111430706372895	4.74104936709042	0.260743722376728	0.615557125277007	0.704352242046901	Control	Conserved
384	msn	0.0880354305490616	7.8225471648956	0.0796264257880241	0.78088925653164	0.8913258167966	-0.530893031320511	7.8225471648956	1.44924679066924	0.243597516289846	0.555253912621019	-0.44285760077145	7.8225471648956	2.01636158790301	0.171992933858339	0.260035175151258	Control	Conserved
385	mtDNA-helicase	-0.277961997742779	4.05721009055254	1.35216525794696	0.259457325987299	0.459706144189952	0.319756182850627	4.05721009055254	0.907428116172123	0.352893210775539	0.663877206434012	0.041794185107848	4.05721009055254	0.0314384158406872	0.861163373953892	0.899175929850907	Control	Conserved
386	mtgo	-0.447318999745371	7.30351735353181	2.17469461016634	0.156857822546362	0.324862588901476	1.17729559407336	7.30351735353181	7.58416271012198	0.0127146336614817	0.0802269049812392	0.729976594327992	7.30351735353181	5.86755993605924	0.025711485942626	0.0544691117860852	Control	Conserved
387	mus101	0.031596662878305	5.46460517196642	0.0240349868099664	0.878449324216829	0.946450201234431	0.292973809810508	5.46460517196642	1.04250962372756	0.320206664307123	0.632574441540002	0.324570472688813	5.46460517196642	2.57950300278693	0.124932236715445	0.200475020445493	Control	Conserved
388	Mybbp1A	0.149460415476825	6.76962184541769	0.496909332831809	0.489508638141921	0.683834233633113	0.211449913255195	6.76962184541769	0.500477909332571	0.487973502402974	0.769754852026222	0.36091032873202	6.76962184541769	2.92823762523637	0.103502256727538	0.172394822935826	Control	Conserved
389	Mys45A	-0.177415803797508	6.92215345665019	0.997480969018175	0.330610953749911	0.535947382000855	0.120578163181808	6.92215345665019	0.231875911090363	0.63569732387527	0.86045449921041	-0.0568376406157008	6.92215345665019	0.103653237810095	0.751043498697596	0.814338017601196	Control	Conserved
390	ND-49	0.0648683460251911	7.60366614682042	0.340375645541879	0.566550806555991	0.745792303116127	0.0193767376912488	7.60366614682042	0.0152328156724911	0.903084264924022	0.97609538957151	0.0842450837164399	7.60366614682042	0.577622146447145	0.456677638715612	0.563634661727856	Control	Conserved
391	ND-SGDH	0.265074535637307	5.5997115173076	1.30108662879901	0.268346799361419	0.468883738027464	-0.318465678302071	5.5997115173076	0.946020644471558	0.343091035901359	0.654067659696302	-0.0533911426647639	5.5997115173076	0.0535675692120667	0.819469750644736	0.866620476072771	Control	Conserved
392	Nep1	3.82301029927695	2.50329473328784	1.74108155089824	0.204976978077488	0.392292242987374	-1.05764049129647	2.50329473328784	0.355210511487946	0.559247276801786	0.812904211939769	2.76536980798049	2.50329473328784	5.64050438818963	0.0299445407172559	0.0623106320645069	Control	Conserved
393	Nhe2	0.138397140047742	5.51423200555193	0.168805278223708	0.685823899036145	0.829942892272463	-0.603038486431429	5.51423200555193	1.6246626049738	0.21798215833284	0.525528283914868	-0.464641346383686	5.51423200555193	1.95431425515185	0.178410261553504	0.26789471383283	Control	Conserved
394	nkt	-0.520227966552061	1.42531993229391	0.728975779360064	0.403970249487095	0.604687812748077	1.48782131908879	1.42531993229391	3.23108046970767	0.0883450401733348	0.304200177116557	0.967593352536728	1.42531993229391	2.98831243358529	0.100266128625819	0.16822640855636	Control	Conserved
395	Nmd3	0.0034211375441595	6.76339468909993	0.000739259120459514	0.978595457840149	0.99750507096824	0.293163751751911	6.76339468909993	2.72751863002952	0.115247928952198	0.358446443714848	0.296584889296071	6.76339468909993	5.60602257952028	0.0287924642571492	0.060198275448459	Control	Conserved
396	nmdyn-D7	-0.724070878550189	4.06750817543169	6.77674502840353	0.0175684374712241	0.0604523859495807	0.493684218672881	4.06750817543169	1.60783164292926	0.220285679421132	0.52758977423127	-0.230386659877308	4.06750817543169	0.709833876956796	0.410096418049283	0.519015980136749	Control	Conserved
397	nompB	0.343837174418005	1.5539089888076	0.185766309387802	0.671368355510656	0.820544039693863	-2.10916091534715	1.5539089888076	3.78723580341074	0.0667583876686856	0.253163547773053	-1.76532374092915	1.5539089888076	5.80685252273452	0.0263918666642151	0.0557091223104181	Control	Conserved
398	nonA	-0.0022457983317513	7.04941675191115	0.000116258854148757	0.991510773772381	1	-0.0863241416999524	7.04941675191115	0.086325109699318	0.772123154861866	0.92567037315826	-0.0885699400317037	7.04941675191115	0.182673002155937	0.673944478972676	0.752233839733573	Control	Conserved
399	Nop56	-0.112341523647699	8.25581531227146	0.442002708783594	0.514235857992561	0.704340538201129	0.408245659732189	8.25581531227146	2.92220636029827	0.103833912361611	0.336065836750983	0.295904136084491	8.25581531227146	3.07333156536646	0.0958878090882252	0.16258701155268	Control	Conserved
400	nopo	-0.290734619102269	3.00325517897532	0.877320029140863	0.36082153085198	0.565221678233814	0.588526040590104	3.00325517897532	1.82618517773788	0.19262750652464	0.490164060259274	0.297791421487834	3.00325517897532	0.950281731938359	0.342032602443962	0.452159520665302	Control	Conserved
401	Nprl2	0.0231138140700302	5.58517924563238	0.0326542324781749	0.858534256408952	0.934923245779773	-0.297040728855748	5.58517924563238	2.70682270481863	0.116546778850029	0.359812923643269	-0.273926914785718	5.58517924563238	4.61807082033013	0.0448892669257092	0.0862940535834971	Control	Conserved
402	Nsf2	0.116071907177258	8.5091655626786	1.35747443217233	0.258555694705333	0.458601644105794	-0.348608652533802	8.5091655626786	6.12500730198508	0.0230385471968078	0.121164788430761	-0.232536745356544	8.5091655626786	5.45207245160327	0.0308010053787121	0.0637284900439096	Control	Conserved
403	Nsun2	-0.241053682712344	7.43829331841107	2.15751547459785	0.158418942812649	0.327147706822718	0.582560987336056	7.43829331841107	6.32497269870125	0.0211784875310577	0.114581047924441	0.341507304623712	7.43829331841107	4.36364383190476	0.0505643869708017	0.0949727650203772	Control	Conserved
404	Nup107	0.0808789326422303	7.48044200703347	0.615209255687494	0.442610733949794	0.641597038083309	0.113232449367236	7.48044200703347	0.604690102048518	0.446476112994295	0.738063771872425	0.194111382009466	7.48044200703347	3.56184949980238	0.0746698528128655	0.132308859115843	Control	Conserved
405	Nup160	0.216251553884226	6.56882561903179	1.21193045379221	0.284854924169225	0.488858985730118	0.112863319020754	6.56882561903179	0.166237984072373	0.688085596517656	0.888284843668273	0.32911487290498	6.56882561903179	2.84053694499986	0.108450936081184	0.179391247359123	Control	Conserved
406	Nup188	-0.0326008941550238	6.12731330993371	0.0177714593606841	0.895366015632445	0.95511743831368	0.22445347914239	6.12731330993371	0.424919176981797	0.522387726399586	0.793205312826085	0.191852584987366	6.12731330993371	0.626333209160447	0.438581191214979	0.54669413024795	Control	Conserved
407	Nup37	-0.0731554416626932	5.16928944780519	0.141014696378745	0.711480433696474	0.846007809881486	0.103764812600289	5.16928944780519	0.143129080925593	0.709430702646265	0.893475210437095	0.0306093709375959	5.16928944780519	0.0251366216814927	0.87571885092853	0.911847007234109	Control	Conserved
408	Oatp30B	-0.189649159554363	6.20431746626687	0.64688382026476	0.431288938167065	0.632133689589127	0.724787079594061	6.20431746626687	4.79660198283513	0.0413417440261167	0.183567087321351	0.535137920039697	6.20431746626687	5.30583253531255	0.0328575499261286	0.0670717662609466	Control	Conserved
409	obst-B	-4.40635241138019	3.82923433129059	1.15104340603847	0.299946412850059	0.504855560875578	7.30218654806937	3.82923433129059	3.05761025063158	0.100370524050509	0.328445728515159	2.89583413668918	3.82923433129059	4.23961506131485	0.0569179995941094	0.105238341625286	Control	Conserved
410	opm	0.179630326189269	7.62518299443272	1.09350308803509	0.308964263685783	0.514777792464468	-0.522255882837993	7.62518299443272	4.61653835122549	0.044921190353687	0.192390693398226	-0.342625556648724	7.62518299443272	3.96835737537864	0.0610990452716855	0.111714892134538	Control	Conserved
411	Orc4	-0.390964816719926	5.15028555924487	6.28892479587199	0.0215008738052581	0.0704016817645789	0.414579125623688	5.15028555924487	3.57587855791378	0.0741467325371884	0.270674058223992	0.0236143089037626	5.15028555924487	0.0234430899920331	0.879942913441382	0.915522459251142	Control	Conserved
412	Ost48	0.112379790987079	9.22160639633537	0.827187934641559	0.374607226224843	0.57718835314737	0.0727053611313255	9.22160639633537	0.173293090358621	0.681918405716012	0.884030373593503	0.185085152118405	9.22160639633537	2.24642209352521	0.1505386981649	0.23280317584868	Control	Conserved
413	OstDelta	-0.163299804544974	8.95278058566337	1.26817827602117	0.274288069262993	0.476100547996804	-0.00200227912106271	8.95278058566337	9.54024566068401e-05	0.992309820854647	0.999959978563167	-0.165302083666037	8.95278058566337	1.30280317895621	0.268041590794047	0.372378033036239	Control	Conserved
414	Ostgamma	0.130317587142326	7.98340272144909	1.42817562185381	0.246930192241598	0.443650124003553	-0.00316378192715156	7.98340272144909	0.000422397632234645	0.983819479493595	0.999959978563167	0.127153805215174	7.98340272144909	1.36682214450387	0.256978177961133	0.361001301929421	Control	Conserved
415	Ote	-0.386290578995934	7.36191564270697	3.32391735461145	0.0842314582482653	0.202701159789963	0.799060667708842	7.36191564270697	7.1266863675008	0.0152464480835867	0.0908803053441942	0.412770088712908	7.36191564270697	3.81161216091988	0.0659624762979313	0.118836086909695	Control	Conserved
416	P58IPK	0.140771371310668	7.20279205887154	0.67948111922922	0.420107581657608	0.620225998668872	-0.241798906043337	7.20279205887154	1.00924583498479	0.327847583143705	0.639783610775081	-0.101027534732668	7.20279205887154	0.354794090628886	0.558519540071683	0.6558750164466	Control	Conserved
417	P5CS	1.0706160070508	5.31289574554076	1.57415972097937	0.226267464438692	0.418940286035134	0.71002854849331	5.31289574554076	0.366937891819725	0.552532519656345	0.809005597053552	1.78064455554411	5.31289574554076	4.63054526153643	0.0457878637477985	0.0874795296159497	Control	Conserved
418	Pal1	0.175837092861132	6.78799795300749	0.961683199553549	0.33922318478653	0.544553347458596	0.149495821740027	6.78799795300749	0.349789247552468	0.561281720278788	0.81333212740826	0.325332914601159	6.78799795300749	3.32722069375573	0.084089266742275	0.145815543085306	Control	Conserved
419	Patj	-0.232420838282975	7.46348930772706	1.97127253368007	0.176627411548607	0.353054034073096	-0.170421290839363	7.46348930772706	0.53138956060222	0.475012917378679	0.76114615406213	-0.402842129122338	7.46348930772706	5.93062435564077	0.0250256491655833	0.0533426945357754	Control	Conserved
420	Patronin	0.289791087207362	8.08794229368018	0.803188056275721	0.381481535334882	0.583279738809131	-0.494555564536441	8.08794229368018	1.17248221937241	0.29259344766697	0.600518894167313	-0.20476447732908	8.08794229368018	0.402949316894741	0.533224655492068	0.6345116130056	Control	Conserved
421	Pdk	-0.292971178756045	6.89646533257703	1.77771777652551	0.198371481465373	0.384286829326413	0.157172395019091	6.89646533257703	0.257544543321361	0.617717563196094	0.849663662544823	-0.135798783736955	6.89646533257703	0.386406344375472	0.541664377966058	0.641364667513122	Control	Conserved
422	Pex16	0.0930605526770217	4.22604715032617	0.210289572465915	0.65180080867585	0.808619300509198	-0.164078744348119	4.22604715032617	0.330012744476488	0.572466407457659	0.820303840926993	-0.0710181916710973	4.22604715032617	0.124862378824372	0.727753423681588	0.795626799983498	Control	Conserved
423	Pfrx	0.531229490869174	4.82957214568405	1.96429701643171	0.177358081971929	0.354020232550378	-0.291468040291316	4.82957214568405	0.308443797845928	0.585189555619396	0.829521525372803	0.239761450577858	4.82957214568405	0.432622590549568	0.518683046215603	0.62232636493376	Control	Conserved
424	Pgam5	0.288820459290965	5.95635510962771	2.92239757852598	0.103823378133599	0.238635433400756	-0.27578466752709	5.95635510962771	1.33809462797001	0.261866926110598	0.574163292348927	0.0130357917638748	5.95635510962771	0.00600325077122232	0.939060375663919	0.956836677926825	Control	Conserved
425	Pglym87.Pglym78.Dsim_GD29597	0.280956674887694	8.0803210725152	0.872746317701441	0.362048368831437	0.566203719414714	0.161164821766053	8.0803210725152	0.144167041219621	0.708430846463545	0.893475210437095	0.442121496653747	8.0803210725152	2.16762789409388	0.157497714915149	0.242215873521112	Control	Conserved
426	PGRP-LE	0.278792498496399	5.89639510973817	4.33242074058737	0.0513159563393511	0.138736945460222	-0.263319132492863	5.89639510973817	1.93885363723886	0.180055079640186	0.468107710745186	0.015473366003536	5.89639510973817	0.0134289251786266	0.908974723241667	0.93499539784937	Control	Conserved
427	PGRP-LF	-0.312673181257305	4.29562024259036	0.953210124560754	0.34130788645199	0.54541020934088	1.02478071573721	4.29562024259036	5.25663240647166	0.0335842102457226	0.157893680076815	0.712107534479904	4.29562024259036	5.20994715067639	0.0342906765146983	0.0692774104232223	Control	Conserved
428	PheRS-m	0.212937716140798	5.84037446872613	2.47833832832557	0.132112975277679	0.285496085452583	-0.211933277763302	5.84037446872613	1.23793556424846	0.279903198401559	0.589488550739709	0.00100443837749651	5.84037446872613	5.60754931757697e-05	0.994104152699702	0.995565650865441	Control	Conserved
429	Phf7	-0.758936443206595	3.60045126790476	6.41444344872697	0.0204016589086214	0.0675149000896975	0.516330921292348	3.60045126790476	1.53193187730101	0.231067845729037	0.541034588352061	-0.242605521914247	3.60045126790476	0.692348521328769	0.415817938272585	0.524244652100355	Control	Conserved
430	Pmp70	-0.924045183129545	6.33759379819266	6.19177272383136	0.0224213305079794	0.0725867949840313	0.52585110513028	6.33759379819266	1.03109003595132	0.322830453797545	0.634948040187192	-0.398194077999265	6.33759379819266	1.19737715035567	0.287708301915945	0.393465673771915	Control	Conserved
431	png	0.597673451300694	3.00602003287899	3.66514547797297	0.0709161276775424	0.179588369418644	-0.10349327962596	3.00602003287899	0.0595694369196971	0.809823152998059	0.94122159703701	0.494180171674734	3.00602003287899	2.78597278000167	0.111671280370252	0.183738616329719	Control	Conserved
432	Pngl	0.0601617068420222	7.04102851993055	0.339671067567422	0.566949132889293	0.745792303116127	-0.239092181360767	7.04102851993055	2.68778436950679	0.117757007728896	0.361775314950454	-0.178930474518744	7.04102851993055	3.01621940213107	0.0988035031539099	0.166248318703947	Control	Conserved
433	PNPase	-0.247027795074961	5.63270132253438	4.48137579832924	0.0478418894437012	0.131715013995576	0.287023276976727	5.63270132253438	3.05562976385787	0.096780557806992	0.320937851578042	0.0399954819017657	5.63270132253438	0.119834038607376	0.733060971353208	0.799110688962218	Control	Conserved
434	pns	0.116753288889398	4.36973260305774	0.170739682618059	0.684133083819525	0.829609659114481	0.354062494815001	4.36973260305774	0.800545409670364	0.382249846165629	0.688062619450232	0.470815783704399	4.36973260305774	2.88273365827328	0.106035770330911	0.176058762510404	Control	Conserved
435	POSH	-0.21915215026314	5.20338581237607	0.840376305134706	0.37090702795011	0.574269026250905	0.324124575148059	5.20338581237607	0.929164618027355	0.34732393037039	0.659006156867052	0.104972424884919	5.20338581237607	0.197044749521578	0.662187018114702	0.743357420845936	Control	Conserved
436	Prosap	-1.12173500162707	8.1034434934366	5.81014404628658	0.0267263520872826	0.0843190832897224	1.03305355279822	8.1034434934366	2.51843721092475	0.129757068551089	0.38410131122727	-0.0886814488288468	8.1034434934366	0.037430438291618	0.848735834808463	0.889545306698717	Control	Conserved
437	Prosbeta6	-0.0515463678731267	8.45050059801541	0.123325424464959	0.729362714057117	0.858983772416006	0.0836757156206742	8.45050059801541	0.162660843426183	0.691271365579951	0.888512781051228	0.0321293477475488	8.45050059801541	0.0480150568385272	0.8289168077316	0.873459081259327	Control	Conserved
438	PSR	0.0413176781263526	7.0672015681661	0.151979979670093	0.701034464839463	0.840635781320338	-0.0220168051473786	7.0672015681661	0.0216478093929714	0.884595250423819	0.971402339251436	0.019300872978974	7.0672015681661	0.0333861375043896	0.856975922540512	0.895512676585024	Control	Conserved
439	Pss	-0.207114624007123	5.01840418703115	1.66792097705693	0.212200462893939	0.400342432677227	0.265825452798382	5.01840418703115	1.39526515834707	0.252254954379594	0.563355158489567	0.0587108287912591	5.01840418703115	0.138247887936104	0.714189447879803	0.784714185508886	Control	Conserved
440	Ptp10D	-0.0262957402086436	5.00933625769693	0.00324236977354612	0.955200199833466	0.984501964462981	0.530752329521097	5.00933625769693	0.673067232454742	0.422398112372048	0.718484571397002	0.504456589312453	5.00933625769693	1.23777725315755	0.28010522878754	0.385080813618523	Control	Conserved
441	Ptp99A	0.47386289559411	4.21856896246627	1.62649814340973	0.217732798167407	0.407717611051854	-1.11552643824335	4.21856896246627	4.61244169416893	0.0450066569959074	0.192390693398226	-0.641663542649242	4.21856896246627	3.12450548230158	0.093360919778577	0.158994920661477	Control	Conserved
442	Pu	0.642238209449047	1.40075780181835	0.325755692962584	0.57493269438865	0.751429624108059	-0.0767127155762387	1.40075780181835	0.00426845613706904	0.948598703133867	0.993026028781732	0.565525493872808	1.40075780181835	0.426575898917161	0.521586926376695	0.625311599235697	Control	Conserved
443	Pvr	-0.334324205069666	9.37845573083901	1.22821429247699	0.281740676927941	0.485515115200529	0.6434914810843	9.37845573083901	2.27776356368547	0.147874861078123	0.420111910208115	0.309167276014633	9.37845573083901	1.05281607419499	0.317889421949801	0.427663019838103	Control	Conserved
444	Pyroxd1	-0.206667970008222	5.39000191850269	0.991169558762166	0.332106856905525	0.536772445466319	-0.271528758431516	5.39000191850269	0.861096683997212	0.36520068630022	0.674757835458375	-0.478196728439738	5.39000191850269	5.35187086933291	0.0321937438427325	0.0659735083033907	Control	Conserved
445	r	-0.484630372513825	7.08875687104101	1.8583751481367	0.1889390249139	0.370090366290688	0.598313873872612	7.08875687104101	1.43071349234567	0.246536686423114	0.557976478073024	0.113683501358787	7.08875687104101	0.10423141711854	0.750377666744749	0.813854043375396	Control	Conserved
446	r-l	0.203452225865546	7.64772629788035	2.79609491622607	0.11106540120736	0.251283317505984	-0.258425430265277	7.64772629788035	2.26461112699722	0.148985718817661	0.421619992898693	-0.0549732043997301	7.64772629788035	0.205729313230452	0.655330836910403	0.737701699680405	Control	Conserved
447	Rab32	1.0521450763999	3.62710279589276	4.52276967783128	0.0469249102174702	0.130209837662891	-1.20553874248664	3.62710279589276	3.09603167699286	0.0947571170614259	0.3171597668141	-0.153393666086745	3.62710279589276	0.104208542877414	0.750401417898422	0.813854043375396	Control	Conserved
448	Rab8	0.0978570120181713	6.063399381963	0.455506681087274	0.507952639833309	0.699047788969659	-0.376998439926789	6.063399381963	3.39800338410451	0.0811087731133348	0.288113655335246	-0.279141427908618	6.063399381963	3.74404918187815	0.0681959427361448	0.122192118863167	Control	Conserved
449	RecQ5	-0.102104383943344	6.15269480963223	0.510338322038908	0.483774429106011	0.678880051485556	0.278673608788293	6.15269480963223	1.91169250575437	0.182990391569072	0.473638035096593	0.17656922484495	6.15269480963223	1.54369578813412	0.229353162506516	0.329770687523585	Control	Conserved
450	ref(2)P	0.194324047375435	9.81556519530368	1.87146724734245	0.187447424855242	0.36839983834255	-0.360165028808173	9.81556519530368	3.21388566220462	0.0891325124909062	0.305024792860561	-0.165840981432738	9.81556519530368	1.36259634398649	0.257689755754821	0.361523098342621	Control	Conserved
451	REPTOR	-0.164766499966494	5.82641523091213	0.399390087426499	0.535019569467459	0.720691580424118	0.731229538222514	5.82641523091213	3.98941148333237	0.0604778829560827	0.23491961162985	0.566463038256021	5.82641523091213	4.85105352554913	0.0403243378341196	0.0787234944763067	Control	Conserved
452	Rga	-0.131382734628328	4.72761536252619	0.542437794742367	0.470521223680141	0.666308578500066	-0.177223987402634	4.72761536252619	0.496767601428213	0.489569780121279	0.771350236003509	-0.308606722030962	4.72761536252619	3.02447168615711	0.0983758208871763	0.165799426411998	Control	Conserved
453	rgn	-0.686385073558187	4.14022842976554	2.5027228652218	0.130337854112278	0.283051535793441	0.378666288712223	4.14022842976554	0.465253858440383	0.50350180916095	0.781628029230138	-0.307718784845964	4.14022842976554	0.750235253942393	0.397328253253306	0.506257617369852	Control	Conserved
454	RhoGAP5A	0.122335309658753	6.25844251160046	1.06036459558403	0.316206953598134	0.521899774790412	-0.154787829985943	6.25844251160046	0.851738486032165	0.367761938781217	0.675938755076976	-0.0324525203271894	6.25844251160046	0.0751414583403336	0.786983983660783	0.84308296381207	Control	Conserved
455	Ric	0.522880296559138	3.53640765082358	3.93729266117007	0.0620290541787002	0.161422427623406	-0.449147429910626	3.53640765082358	1.45101380858855	0.243320697318319	0.555253912621019	0.0737328666485123	3.53640765082358	0.0781765342991399	0.78283876155185	0.840348894421247	Control	Conserved
456	rictor	-0.105490420316022	6.62329617408921	0.211929314170089	0.650542914820428	0.808285203613323	-0.234716517337656	6.62329617408921	0.528257093111304	0.47629956485559	0.76158842213193	-0.340206937653678	6.62329617408921	2.23131974925195	0.151843089999195	0.234545329354539	Control	Conserved
457	Rok	-0.161680857991129	5.26913139009078	0.243239456045958	0.627591258063034	0.79370499547597	0.652543291625182	5.26913139009078	2.00494083382593	0.173152501641244	0.457834308850908	0.490862433634053	5.26913139009078	2.29449024269195	0.146476587314844	0.227991737410977	Control	Conserved
458	RpL37b	-1.38783801795097	1.63494371605186	0.327823688936192	0.573731939697013	0.750418046591059	0.701693286992526	1.63494371605186	0.0899096609968567	0.767584197496103	0.922969390897686	-0.686144730958443	1.63494371605186	0.336845951256995	0.568551912858085	0.66381393101514	Control	Conserved
459	Rpn11	-0.0315612429182916	8.63605675988583	0.058602282644416	0.811341600221413	0.909440488985966	0.148520737638619	8.63605675988583	0.649407646342722	0.430406624913342	0.724439995666203	0.116959494720327	8.63605675988583	0.806073088774069	0.380645364010562	0.490570313988691	Control	Conserved
460	Rpn12	0.25970354628121	8.76705396834475	1.9489751214943	0.178976170730008	0.356165694663295	0.143906159714248	8.76705396834475	0.299838151736845	0.590430288037841	0.832834386413447	0.403609705995458	8.76705396834475	4.70616459935505	0.0430970462102089	0.0833957882460939	Control	Conserved
461	Rpt6	-0.000499941837983161	9.23265409538963	1.25828366624648e-05	0.997207120030841	1	0.0289783445282514	9.23265409538963	0.0211562083454592	0.885903331901946	0.971599342544678	0.0284784026902683	9.23265409538963	0.0409006420071846	0.841903624196276	0.883789376643852	Control	Conserved
462	Rs1	-0.21612030254866	7.11869648953174	3.00352819605893	0.0994655194367461	0.231238702084106	0.335999613795466	7.11869648953174	3.6480269055608	0.0715227821666109	0.264945699388253	0.119879311246805	7.11869648953174	0.933339376033867	0.346268668063782	0.455844078871088	Control	Conserved
463	rt	-2.51629679845847	1.85208334142598	1.42972349375063	0.246683369959745	0.443644638187099	5.42446741753876	1.85208334142598	5.08459801426798	0.0362727465369016	0.166943180530536	2.90817061908028	1.85208334142598	5.64070844280084	0.0283607147657539	0.0593661787259333	Control	Conserved
464	RtGEF	0.334574578971474	5.46414993058854	2.50306118354024	0.130313427540521	0.283051535793441	-0.806715065903237	5.46414993058854	7.33192997204009	0.0140464105851524	0.0858572605291758	-0.472140486931762	5.46414993058854	5.06058301247435	0.0366672045361679	0.0731541240273395	Control	Conserved
465	S6kII	0.0447587489523147	5.68994611438153	0.103288689332336	0.75146605130593	0.874796950461979	-0.155525678037263	5.68994611438153	0.628162146860232	0.437924287773173	0.730335320266674	-0.110766929084948	5.68994611438153	0.64195936941393	0.433018741850454	0.541401721559883	Control	Conserved
466	sals	1.21741293998844	2.9239752910394	2.00196716297813	0.173456001596876	0.34763693329161	0.225738167713378	2.9239752910394	0.0351877505024667	0.853213781901636	0.959730223413697	1.44315110770182	2.9239752910394	3.793461448787	0.066554062168711	0.119738293976791	Control	Conserved
467	sano	1.86798084984551	2.41671907922112	4.76206912873328	0.042002168591899	0.119377600241688	-2.45837143429171	2.41671907922112	5.27338222808658	0.033334791075434	0.15742258095158	-0.5903905844462	2.41671907922112	0.843977549761348	0.369905951106134	0.479777204840142	Control	Conserved
468	Sas-4	-0.107904891458125	5.42015864693057	0.306397577610415	0.586426872481826	0.761171691028944	0.481668808387687	5.42015864693057	3.07523897657182	0.0957921926759145	0.319398659278635	0.373763916929562	5.42015864693057	3.72863894367481	0.0687175637294389	0.122959684081679	Control	Conserved
469	sba	-0.517815134993988	5.09366434768045	2.67791144079114	0.118390499529226	0.263395143406439	0.873573114055009	5.09366434768045	3.87499392649007	0.0639438740257264	0.245311953080514	0.355757979061021	5.09366434768045	1.30709909583376	0.267279770323775	0.371711254536756	Control	Conserved
470	scyl	-0.0562493695578981	6.85300516347413	0.0826498387618072	0.776884997571541	0.890519433526888	0.0576587014698577	6.85300516347413	0.0439574414387724	0.836189507280167	0.951239950593677	0.00140933191195959	6.85300516347413	5.31763052261545e-05	0.994258584514036	0.995565650865441	Control	Conserved
471	Sec61alpha	-0.332142647531423	8.4586526565693	3.50731137437278	0.0767446887584679	0.189798817568404	0.395212678405512	8.4586526565693	2.49161093284967	0.131143196722597	0.386656467937818	0.0630700308740908	8.4586526565693	0.127266629936362	0.725258326308701	0.793721508563983	Control	Conserved
472	Sec63	-0.0712240781473689	7.64701253672138	0.197620705590619	0.661726731563552	0.815610442868954	-0.0841919526225262	7.64701253672138	0.138732513354498	0.7137127166728	0.896288257326698	-0.155416030769895	7.64701253672138	0.949785255806846	0.342155686131792	0.452159520665302	Control	Conserved
473	Set	-0.0668192547597899	6.95953448272974	0.191162682297924	0.666934864090395	0.818525106489644	0.250271803065372	6.95953448272974	1.34170370884139	0.261246075470923	0.573957954231204	0.183452548305582	6.95953448272974	1.44241435605883	0.244671725703633	0.346760707438652	Control	Conserved
474	Sgt	0.081473069590817	8.15615616607967	0.371414310027218	0.549534073097163	0.73312904289012	0.063539534927807	8.15615616607967	0.11307460388871	0.740397063224567	0.909817993675971	0.145012604518624	8.15615616607967	1.17841979522677	0.291410720247914	0.397720970066688	Control	Conserved
475	shf	1.09146824045617	4.506449295926	1.78012163338098	0.198799842424523	0.384608993162339	-1.09667615535529	4.506449295926	0.994698251934786	0.331840391790425	0.643077908410907	-0.00520791489911995	4.506449295926	4.86977984823413e-05	0.994509004480723	0.995565650865441	Control	Conserved
476	shu	-0.579658470108822	4.14985125715603	5.36449480918922	0.0320143978902358	0.0965005422119965	0.999937894731517	4.14985125715603	8.05187042321648	0.0106039565735152	0.0704863652163953	0.420279424622695	4.14985125715603	2.86972736852194	0.106773347032496	0.177123577765029	Control	Conserved
477	Sil1	-0.25957562090596	6.13199615423811	2.57923041763309	0.124950947728537	0.274403101277282	0.327463415176047	6.13199615423811	2.07296410783928	0.166384902826162	0.448378680888044	0.0678877942700874	6.13199615423811	0.17992957774647	0.676251036744818	0.753773542340642	Control	Conserved
478	Sin	-0.0715688756257444	6.73995091649471	0.383268308881574	0.543293784660085	0.727557729405957	-0.208200678862447	6.73995091649471	1.6258683902509	0.217818310052565	0.525373381585405	-0.279769554488191	6.73995091649471	5.87862227692574	0.0255896565585397	0.0542801885384375	Control	Conserved
479	sit	-0.0144860221619614	2.56620388366343	1.94718243554387e-05	0.996540749229794	1	2.98697641814462	2.56620388366343	0.434744799718199	0.52024774095155	0.791550860547859	2.97249039598266	2.56620388366343	4.89788627940566	0.043797779793378	0.0845965904101314	Control	Conserved
480	slf	-0.00869279096568571	6.85108314383917	6.3227508161552e-06	0.99802245944239	1	2.82136182990337	6.85108314383917	0.457327325611244	0.507809343156391	0.784703619255218	2.81266903893768	6.85108314383917	4.09675854409485	0.0586770583919516	0.108035421646612	Control	Conserved
481	sls	-0.544119999184143	4.2747325026365	0.251498967557101	0.622186911629516	0.789629144894652	2.56002727655084	4.2747325026365	3.42211825593525	0.081055723657581	0.288113655335246	2.0159072773667	4.2747325026365	5.3963689948471	0.032278639102678	0.0660472541763485	Control	Conserved
482	Smyd4-2	0.110857744451405	1.68642863432567	0.0154932516108565	0.902263746843244	0.958212455123437	1.54086375581289	1.68642863432567	1.64201841267694	0.215638762538122	0.521308190828869	1.6517215002643	1.68642863432567	4.20790377306411	0.0544436430409395	0.101365756177287	Control	Conserved
483	SmydA-1	-0.126103873671814	1.87864664563725	0.00981950332595801	0.922113756994877	0.967797466802224	1.88209746511531	1.87864664563725	1.31875194774426	0.265227647444058	0.577414709148745	1.75599359144349	1.87864664563725	3.07720526867584	0.0956937419942452	0.162362331624202	Control	Conserved
484	SmydA-3	0.491162644642849	1.18160239919747	0.0787726244514516	0.782034916969878	0.891556988765098	-0.305293530266833	1.18160239919747	0.0274792267292113	0.870109832015923	0.966346389703734	0.185869114376016	1.18160239919747	0.0357157611821014	0.852130203041164	0.891862464492488	Control	Conserved
485	sog	1.56125519498062	3.83341240005521	6.58577159487008	0.0190022250291891	0.0638857469910597	-1.24561639179975	3.83341240005521	2.62339965199398	0.121962249430815	0.369443528952591	0.315638803180865	3.83341240005521	0.439036860395276	0.515634527083099	0.620148684533367	Control	Conserved
486	Spase25	-0.508452736077136	2.09616455862385	1.6802552312554	0.210587607862711	0.398439609568078	0.822378538225728	2.09616455862385	2.26039924334914	0.149343593090478	0.42195364410941	0.313925802148593	2.09616455862385	0.67804192879108	0.420591638072833	0.528872679579069	Control	Conserved
487	Spg7	0.16765265142124	6.32987561242546	2.56707316457428	0.125788873989366	0.27566942679431	-0.272548684379045	6.32987561242546	3.41662909786668	0.080345099854366	0.286558757087073	-0.104896032957805	6.32987561242546	1.01950559747336	0.325464012720223	0.434528642647222	Control	Conserved
488	Spn	-0.251333537899442	4.14727377845755	0.312203585110132	0.582930122669159	0.759436008169872	0.772582603297791	4.14727377845755	1.51573606286913	0.233455527565358	0.544423640495644	0.521249065398349	4.14727377845755	1.4187212582582	0.248444764971725	0.351352851266984	Control	Conserved
489	Spn27A	0.00855833198535679	9.36703448285251	0.00399663884117487	0.950259880467687	0.982674155943354	-0.128875197162744	9.36703448285251	0.453441135958301	0.508904802962878	0.784704132016715	-0.120316865177388	9.36703448285251	0.790877334430539	0.385080357142991	0.49519719257174	Control	Conserved
490	SPoCk	0.235094179344413	6.23561502497333	1.44629067931714	0.244061530340384	0.442218603099302	-0.692008764707219	6.23561502497333	6.31224383571935	0.0212916973077879	0.115075515674776	-0.456914585362806	6.23561502497333	5.54239959050012	0.0296039393068001	0.0616748735558336	Control	Conserved
491	spri	-0.289314352666659	4.03881724934531	1.37031003006204	0.256392794529004	0.455194723335001	0.259953736581868	4.03881724934531	0.56904417445137	0.459990142857209	0.748439471245094	-0.0293606160847908	4.03881724934531	0.0149139368062552	0.904098677416269	0.930923389297446	Control	Conserved
492	Sras	0.285883716607194	6.87062318652713	1.65488375591882	0.213922269021607	0.402726612808342	-0.555778364811262	6.87062318652713	3.13421257857645	0.0928904716658669	0.313305140959588	-0.269894648204067	6.87062318652713	1.48153984928589	0.238602132173521	0.34007734320868	Control	Conserved
493	srl	-0.297626355974023	5.566072374505	0.954291906794909	0.341040718271623	0.54514842087358	0.887541861357719	5.566072374505	4.29088344976374	0.0523357740143226	0.214507543065697	0.589915505383696	5.566072374505	3.83133242553931	0.0653266208012021	0.117811256316698	Control	Conserved
494	Srp54	-0.164041224895703	8.26303339660647	1.68751797811815	0.20964515968263	0.397654878578164	-0.116232798410222	8.26303339660647	0.424181396033345	0.522745065819654	0.793291203164176	-0.280274023305926	8.26303339660647	4.92911048270144	0.0389153385236263	0.0766250133303952	Control	Conserved
495	Srr	-0.025265484820462	2.20132663724343	0.000578070913462002	0.981071750897583	0.999064379533736	0.493046698455424	2.20132663724343	0.13611584150385	0.716298200812062	0.898139531562545	0.467781213634962	2.20132663724343	0.341031299324868	0.566180639441213	0.662364797749479	Control	Conserved
496	St3	0.418497833925533	3.61045302777159	1.18637360794211	0.289836456811978	0.494138436660965	0.170483714400317	3.61045302777159	0.106300998384469	0.747998881527991	0.914143702852188	0.58898154832585	3.61045302777159	2.93035091597614	0.103386344284018	0.172256148483321	Control	Conserved
497	stmA	0.244331004591555	6.84034460737422	5.18793479955805	0.0346296360000328	0.102855478547395	-0.351708666536082	6.84034460737422	5.39388605075992	0.0316012250304942	0.151956665483917	-0.107377661944526	6.84034460737422	1.00894551598485	0.327917720559167	0.437472426896714	Control	Conserved
498	stwl	-0.296762982476706	6.13404393206411	1.69506611793093	0.208671315189907	0.396377813333367	0.105768545526509	6.13404393206411	0.108354024627702	0.745667025117357	0.912620314963818	-0.190994436950197	6.13404393206411	0.709835018759548	0.410096048395209	0.519015980136749	Control	Conserved
499	Su(dx)	-0.163888175823214	8.11953994384315	0.861403201757027	0.36511723480409	0.569818134165041	-0.122351663699123	8.11953994384315	0.24003205646105	0.629854851072107	0.857858078854987	-0.286239839522337	8.11953994384315	2.62096724885308	0.122124600077609	0.196945052097031	Control	Conserved
500	sug	0.217346512955224	6.57228897671171	0.534157017530149	0.473881059464645	0.66962833878275	-0.249558092310681	6.57228897671171	0.35556879301654	0.558094362501046	0.812347017880327	-0.0322115793554571	6.57228897671171	0.0119599697552592	0.914075272644146	0.938435165883083	Control	Conserved
501	Surf4	-0.0964466149076896	7.33636075999526	0.280086686629368	0.60284197567144	0.774601889635771	0.29004919175993	7.33636075999526	1.27406757714091	0.273212088435213	0.583982624823938	0.193602576852241	7.33636075999526	1.14195730374996	0.298777464015983	0.40536294307724	Control	Conserved
502	Tango10	-0.395482290631656	5.48264044754778	7.34882815529894	0.0139524429996364	0.0503414068557333	0.223941681067733	5.48264044754778	1.19375682831474	0.288385367219831	0.597296553338371	-0.171540609563923	5.48264044754778	1.41560817573566	0.248946118268494	0.351873197713372	Control	Conserved
503	Tango5	-0.0961303581365904	6.01634415341008	0.50006082474716	0.488152496549324	0.682843919198537	-0.179019661547938	6.01634415341008	0.876644428533459	0.361002372628741	0.670559914746876	-0.275150019684529	6.01634415341008	4.18365299549391	0.0550779906766522	0.102193598599838	Control	Conserved
504	tank	-0.0227078289093248	5.83499864298605	0.0396188663208989	0.844365844047602	0.927536407195148	0.217541948136201	5.83499864298605	1.83528884650007	0.191571895513127	0.48818441972548	0.194834119226876	5.83499864298605	2.9717864699996	0.101144299618756	0.169376565234584	Control	Conserved
505	Taz	-0.211833548498822	4.05984432634159	1.22555995032627	0.282245192888912	0.485914945329312	0.505258626186565	4.05984432634159	3.55666880470624	0.0748641164269412	0.272726667232124	0.293425077687743	4.05984432634159	2.44869883512286	0.134309890772954	0.212646934141263	Control	Conserved
506	Tdc2	1.11006736047483	1.01906490913051	2.49800698607649	0.13067891294007	0.283501405803929	-1.53778342946282	1.01906490913051	2.20324878866439	0.154304276854575	0.429795826950596	-0.427716068987988	1.01906490913051	0.322477778930831	0.576846454878389	0.671121537160014	Control	Conserved
507	Tep3	-0.464124586999758	2.79045053641979	0.136665703525086	0.71575254992315	0.848257627689197	2.25298465433229	2.79045053641979	2.15675788385075	0.158488222639298	0.436071051447364	1.78886006733253	2.79045053641979	4.42694563326713	0.0490790971106468	0.0926600706008095	Control	Conserved
508	TfIIA-L	-0.00187058265770186	6.89044588222781	0.00019535073056438	0.988995848054488	1	-0.127547220956645	6.89044588222781	0.454949883158347	0.508208996921775	0.784704132016715	-0.129417803614347	6.89044588222781	0.938219906149339	0.345040786048258	0.455136320681311	Control	Conserved
509	Tig	-0.0347978347204701	10.4768974136443	0.00812162882751683	0.929146092090954	0.971014314188676	0.303955092713045	10.4768974136443	0.309959985821497	0.584279586570383	0.828656986346727	0.269157257992575	10.4768974136443	0.486047241346345	0.494237389588365	0.59947165557108	Control	Conserved
510	Timp	0.207518209209094	1.05058873461846	0.0326553189851199	0.858531929757732	0.934923245779773	-0.237435636169426	1.05058873461846	0.0268582257261506	0.871571974559165	0.966872321629236	-0.0299174269603312	1.05058873461846	0.00113015204949414	0.97353656347546	0.981162661890151	Control	Conserved
511	Tina-1	0.0242709548071305	5.09318776213815	0.0030538531411901	0.956517939843698	0.985475025913185	0.672732423433888	5.09318776213815	1.21338115469693	0.28468269847713	0.593436218372254	0.697003378241018	5.09318776213815	2.6889843914723	0.117809265595259	0.191213500312304	Control	Conserved
512	tos	-0.253877116924163	3.7437717041248	1.11143444246205	0.305139962241367	0.51112938988237	0.647408886433159	3.7437717041248	3.67502121954072	0.0705688643239216	0.262888954314044	0.393531769508996	3.7437717041248	2.76223586194033	0.113107549624732	0.185523110780615	Control	Conserved
513	TotM.TotF.Dsim_GD21729	4.15703038437772	2.37801073461995	6.84688459189582	0.0243164691220027	0.0776788748542016	-0.859809596706411	2.37801073461995	2.21443522258323e-07	0.999734619896001	0.999959978563167	3.29722078767131	2.37801073461995	5.72367674186096	0.0361171304155152	0.0721887830398228	Control	Conserved
514	TotX	0	1.34823869210982	0	1	1	3.51874023279219	1.34823869210982	6.86571772909991e-08	0.999796785465694	0.999959978563167	3.51874023279219	1.34823869210982	2.97404412901411	0.119508305864146	0.193435505809564	Control	Conserved
515	Tpi	0.119307066705934	10.0639603464594	0.177179321052302	0.678584398389849	0.825918943587091	-0.144911305697915	10.0639603464594	0.130733591346946	0.721706951269713	0.899786195935657	-0.0256042389919813	10.0639603464594	0.00816463401456841	0.928958795045941	0.949478326655171	Control	Conserved
516	Traf6	0.340013441727951	5.43116379575318	3.52750034911774	0.0759688988887301	0.188315762047956	-0.600151120189909	5.43116379575318	5.4782209084008	0.0304489097635065	0.147769224359712	-0.260137678461958	5.43116379575318	2.05236070818202	0.16839986132883	0.255555025463055	Control	Conserved
517	Trap1	-0.342042221797127	6.69841591729455	2.6173639385932	0.122365577281529	0.270074652786638	0.160742800375509	6.69841591729455	0.291830548781717	0.595396129905486	0.836473860227245	-0.181299421421618	6.69841591729455	0.747568751189566	0.398152223894445	0.50706252560193	Control	Conserved
518	Trf	0.258379134555475	3.20443157732609	0.787183831830491	0.386169932231287	0.586706910288029	0.124754144577962	3.20443157732609	0.093171012257575	0.763539753914598	0.921727724509446	0.383133279133437	3.20443157732609	1.77384026537203	0.198840215604801	0.292820250506791	Control	Conserved
519	Tsp42Eg	-0.550625835305191	3.15159350230535	0.192810995290105	0.665731460960832	0.818525106489644	0.233378277751009	3.15159350230535	0.0234959441498789	0.879853126960954	0.969327402000379	-0.317247557554182	3.15159350230535	0.111222872922203	0.742549595895846	0.80795155081489	Control	Conserved
520	Tsp74F	-0.0149671844410951	0.966648787909298	4.95900088856111e-05	0.994464333868546	1	1.74262827871794	0.966648787909298	0.37581914552177	0.548065182052187	0.807432505454115	1.72766109427685	0.966648787909298	2.78737590485661	0.113548287929365	0.186014664232112	Control	Conserved
521	Tsr1	0.0718744724290401	7.24609818231657	0.148643298835262	0.704165727806139	0.842639148772142	0.378925795028898	7.24609818231657	2.07545447634894	0.166143359665467	0.448374757752375	0.450800267457938	7.24609818231657	5.88778658309538	0.0254892252678576	0.0541504886379173	Control	Conserved
522	TTLL4A	-0.535134938103553	5.14493441235685	7.01260742436143	0.0159631066397817	0.0558761695586253	0.114642542056758	5.14493441235685	0.163928162601057	0.690138051707261	0.888284843668273	-0.420492396046795	5.14493441235685	4.45366829355014	0.0484671589455156	0.0918334279589062	Control	Conserved
523	Ubqn	0.135429629566067	8.54552403935008	0.48788465635769	0.493428323525184	0.687307738736558	-0.112583765512674	8.54552403935008	0.16879350829414	0.685834221646156	0.886709686074381	0.0228458640533932	8.54552403935008	0.0139157509581539	0.907347385448563	0.933539586159776	Control	Conserved
524	Uev1A	-0.196142568632189	5.7199325152947	1.07295890675463	0.313427101087037	0.518935329012593	0.171210876926008	5.7199325152947	0.410601856637786	0.529403191367635	0.796956742514016	-0.0249316917061807	5.7199325152947	0.0174909384708556	0.896190023329315	0.92730529091058	Control	Conserved
525	UGP	0.175731009551864	7.96148711405744	0.713160369427148	0.409021644395029	0.609660687816835	-0.301096670421741	7.96148711405744	1.04868206020462	0.318816091153708	0.632476450107488	-0.125365660869877	7.96148711405744	0.364237785311522	0.553379308246186	0.651143397501367	Control	Conserved
526	Ugt37B1	-0.572509529626843	4.64834290720692	2.55265378143496	0.126791446431107	0.276981936158852	-0.219175215571344	4.64834290720692	0.192179829988923	0.666107634894362	0.876006176639299	-0.791684745198187	4.64834290720692	5.10622675371913	0.0359216180287069	0.071884118020269	Control	Conserved
527	Usp15-31	-0.225614526058467	6.14032554517683	1.16109330742553	0.294880263929358	0.499448920321699	0.0404127538665732	6.14032554517683	0.0188872329815829	0.892152373202769	0.972134635125926	-0.185201772191894	6.14032554517683	0.80159441627039	0.381944588531614	0.492004323444265	Control	Conserved
528	Usp32	0.0813682298020828	7.00592648182075	0.102461711092322	0.752427685178041	0.875353241095108	-0.562153268572644	7.00592648182075	2.45596345850283	0.133767392410995	0.391577688661487	-0.480785038770561	7.00592648182075	3.6032427960725	0.0731385742573628	0.129901003100198	Control	Conserved
529	Vha100-2	-0.242422623478101	8.9538625238766	2.18230047158194	0.1561726475427	0.323824966897698	-0.113606360772478	8.9538625238766	0.240048698698098	0.629843057297215	0.857858078854987	-0.356028984250579	8.9538625238766	4.7062254982387	0.0430958358959011	0.0833957882460939	Control	Conserved
530	Vha44	-0.102435635455639	6.78299192893598	0.475132828055344	0.499060573315952	0.692228378711977	-0.229192550174964	6.78299192893598	1.19310293992772	0.288513486397093	0.597296553338371	-0.331628185630603	6.78299192893598	5.00231301553741	0.037644807453698	0.0747651955264523	Control	Conserved
531	VhaAC45	0.227155717561891	8.73456378339173	3.65331706225957	0.0713346667308946	0.180302044564192	-0.462000451665184	8.73456378339173	7.56455431693609	0.0128129122989505	0.0805579408545461	-0.234844734103294	8.73456378339173	3.91362182933464	0.0627486913190741	0.114098361498833	Control	Conserved
532	VhaPPA1-1	0.292604904607315	8.304867183577	3.61298354551402	0.0727835543904831	0.182641240899509	-0.472105832551886	8.304867183577	4.70731289678417	0.0430742313026657	0.187743154777589	-0.179500927944571	8.304867183577	1.3621751060406	0.25776082897945	0.361523098342621	Control	Conserved
533	Vps13	-0.384356566289382	8.81477132141788	1.04075228279756	0.320652156160841	0.526159218556298	0.594594872867403	8.81477132141788	1.24994936051082	0.2777066608131	0.587910388784995	0.210238306578022	8.81477132141788	0.31360275894272	0.582118532055484	0.675616118062195	Control	Conserved
534	Vps26	0.0973352070646714	8.22894361954818	0.359554742768511	0.555916729392998	0.737084822935269	-0.361417423375869	8.22894361954818	2.48033316238019	0.131966672037007	0.38846216238572	-0.264082216311197	8.22894361954818	2.6495464980894	0.120233241049719	0.194429903904741	Control	Conserved
535	Vps53	0.106917465707733	5.6303974326454	0.518015007574197	0.480547855769629	0.676150957371243	-0.354741296006221	5.6303974326454	2.85418489734079	0.107662726223554	0.344194473229847	-0.247823830298488	5.6303974326454	2.78784150228756	0.111559129968946	0.183611360557313	Control	Conserved
536	Vrp1	0.0977407539647762	5.86348109234514	0.107368204194587	0.746783638215148	0.871137481553495	-0.749623303336425	5.86348109234514	3.16700994591265	0.0913214280199592	0.310386941240519	-0.651882549371648	5.86348109234514	4.79057419858592	0.0414561628439178	0.0805752612386391	Control	Conserved
537	wat	2.32372521572129	2.57173676973285	6.30396494926132	0.0213656961941216	0.0700895817313379	-0.405203445900217	2.57173676973285	0.11079318745722	0.742928341803107	0.91095932194593	1.91852176982107	2.57173676973285	4.9395107824395	0.0387318801291474	0.0764349673330536	Control	Conserved
538	wdb	0.154018035411469	7.42374743125498	0.449878364088506	0.510554646308017	0.70098275879094	-0.285576180622045	7.42374743125498	0.775435929275689	0.389666276142257	0.694187641557044	-0.131558145210576	7.42374743125498	0.330027661905889	0.57245780275883	0.667783040591072	Control	Conserved
539	Wdr24	-0.237672999030122	5.10317407814458	1.62897445515868	0.217396962072565	0.40723330075738	0.0958574682805211	5.10317407814458	0.133883618683487	0.718526350850707	0.899606054576026	-0.141815530749601	5.10317407814458	0.591659069003056	0.451340587759123	0.558616048904124	Control	Conserved
540	wds	-0.0567487529402247	6.17556437310322	0.137282381450591	0.715142085258824	0.847724606683212	0.338768935316596	6.17556437310322	2.45708905654845	0.133683572266049	0.391577688661487	0.282020182376371	6.17556437310322	3.41923111239749	0.0802390836736609	0.140385129810468	Control	Conserved
541	whd	-0.596366122110648	5.69759520200425	3.77064329211388	0.0673065111061396	0.172412061785541	-0.00970061518346241	5.69759520200425	0.000474863031184319	0.982844162203105	0.999959978563167	-0.60606673729411	5.69759520200425	4.24687988864082	0.0534416381304787	0.0997539423702318	Control	Conserved
542	xit	-0.190298986863758	6.35553095164854	3.08117852286612	0.0954951672525291	0.223696466827527	0.432363567301203	6.35553095164854	7.98945196888842	0.0108614553266525	0.0718872984292242	0.242064580437444	6.35553095164854	5.03166528373737	0.037148695908316	0.0739748474580472	Control	Conserved
543	XRCC1	-0.0788938143442372	3.04229686756197	0.0698810372768251	0.794388134436259	0.899419920401645	0.466159493628261	3.04229686756197	1.24176409559092	0.279183938045544	0.589078109276097	0.387265679284024	3.04229686756197	1.74407519479793	0.202485032393897	0.297274852735264	Control	Conserved
544	yellow-d2	0.23489858003788	3.53007595815064	0.0565363318459213	0.81471499268124	0.911357218078933	1.08882792742171	3.53007595815064	0.671375664411176	0.423181532900617	0.718497738887741	1.32372650745959	3.53007595815064	2.21894342755267	0.153465804052217	0.236774529504371	Control	Conserved
545	zda	0.257728938971371	7.26765448302836	5.36465544284088	0.032012123127626	0.0965005422119965	-0.315081920039555	7.26765448302836	4.02140923271432	0.0595477497038729	0.232465893788996	-0.0573529810681831	7.26765448302836	0.26722505406847	0.611231342801384	0.700618281894242	Control	Conserved
546	Zip48C	0.201461203875024	5.02577258281758	0.883327543866605	0.359219212373988	0.563952781331186	-0.0622675895698782	5.02577258281758	0.0431898293770933	0.837604369747298	0.952197044808624	0.139193614305146	5.02577258281758	0.440331029425691	0.515023366215423	0.619696226456742	Control	Conserved
547	Zip99C	0.652724191131013	3.22044421796172	3.16218117751387	0.0915504747977927	0.216172226749488	-0.52510075138181	3.22044421796172	1.06230307658116	0.315776877279451	0.629287127936949	0.127623439749202	3.22044421796172	0.129561233164019	0.722901805659525	0.792128588461569	Control	Conserved
548	zormin	0.881253424553011	4.75837771689332	1.91758348059165	0.182865951326043	0.361280109829543	-1.05975940540086	4.75837771689332	1.5762753937127	0.225178826751544	0.534812386814226	-0.178505980847846	4.75837771689332	0.103226363242317	0.75165209188847	0.814662992544006	Control	Conserved
549	zuc	-0.723326737011145	3.91219227005211	6.77242534105796	0.017599488536748	0.0604803270562512	0.123665688810636	3.91219227005211	0.102955603438753	0.751852858305175	0.915306676104269	-0.599661048200509	3.91219227005211	4.91329604554	0.0391962042205066	0.0770629807167993	Control	Conserved
550	14-3-3epsilon	0.203303970995617	10.4134410016104	2.42452356405344	0.136134373672696	0.280840368057674	-0.220167726400184	10.4134410016104	1.42301745106722	0.24775502962655	0.491688405297235	-0.0168637554045661	10.4134410016104	0.0167067391156875	0.898529922887761	0.928815469965302	Wasp	Conserved
551	Acf	-0.25877020071622	6.65278830399949	0.768054747990824	0.391887292446046	0.585113350595214	-0.389157799558593	6.65278830399949	0.877779958875988	0.360698493884438	0.592183179346533	-0.647928000274812	6.65278830399949	4.88198912868156	0.0397590683487275	0.0744683904638219	Wasp	Conserved
552	AdamTS-A	0.748903530294332	6.63234042863533	3.90964106835536	0.0629537962848764	0.156494474742094	-0.60944246113869	6.63234042863533	1.31892018710018	0.265276488701706	0.506019977359591	0.139461069155642	6.63234042863533	0.139738813526637	0.712748733217865	0.773133779091967	Wasp	Conserved
553	Akh	0.952171137574843	5.21977021232558	4.5194477632591	0.047170857812742	0.125038329126741	-0.139177673218656	5.21977021232558	0.0496549955442741	0.826099064932433	0.909798693883891	0.812993464356186	5.21977021232558	3.40081860592265	0.0811906874616426	0.133087424261258	Wasp	Conserved
554	Akr1B	0.0964156136431622	8.91730946213396	0.138596841424566	0.713846082393013	0.841461024496792	-0.298856794878463	8.91730946213396	0.668276579007571	0.423899188985335	0.641626462524432	-0.202441181235301	8.91730946213396	0.615493368848511	0.442507080101382	0.53219900764587	Wasp	Conserved
555	Akt1	0.161461184813149	6.94069907797688	0.553829013709898	0.465963974117515	0.652151754701484	0.321622544706673	6.94069907797688	1.10331168525113	0.306864263388451	0.543555738540659	0.483083729519822	6.94069907797688	4.97846303623363	0.038053486924084	0.0717156639959067	Wasp	Conserved
556	Aladin	0.267363245718542	5.19780577306957	3.00868080771956	0.0991961134382661	0.222568906161996	0.0797837102563936	5.19780577306957	0.136656848176516	0.715761327505257	0.845040510875164	0.347146955974936	5.19780577306957	5.25620271274268	0.033590636627477	0.064715342662506	Wasp	Conserved
557	Alas	-0.160784197169708	7.15796945090357	2.71725869958243	0.11588966510899	0.249212386241306	0.1135269150788	7.15796945090357	0.681672984730284	0.419372033722382	0.638622251121698	-0.0472572820909076	7.15796945090357	0.237663742007773	0.631538427407688	0.70460346966488	Wasp	Conserved
558	alpha4GT1	-0.202321791658684	7.31202065373797	2.20741057594909	0.153936335342338	0.307115797628908	0.0706471822878711	7.31202065373797	0.135525979873853	0.716884946486732	0.845610038621984	-0.131674609370813	7.31202065373797	0.947264495176267	0.342781589724497	0.431544841478931	Wasp	Conserved
559	alphaSnap	-0.094905993560698	7.04623594596302	0.577797671538358	0.456610266039739	0.643791507916422	0.220457744906908	7.04623594596302	1.56876792986238	0.225752733095499	0.469710234947967	0.12555175134621	7.04623594596302	1.02410751216906	0.324402732842417	0.412341794026124	Wasp	Conserved
560	Ama	0.518964578378605	8.39270863442648	2.78340824707773	0.111825407342473	0.243023686817157	0.0656500744272825	8.39270863442648	0.0224440040276441	0.882508511344437	0.942164014843534	0.584614652805888	8.39270863442648	3.53687531438663	0.0756117577640911	0.125583130417374	Wasp	Conserved
561	amx	0.109490767086599	5.8907920021637	0.439310037962508	0.515505412361073	0.696004875916217	-0.0949289736318633	5.8907920021637	0.167010987022139	0.687402462082939	0.82862156935272	0.0145617934547362	5.8907920021637	0.007950112834469	0.929895655045525	0.951377617752322	Wasp	Conserved
562	ana3	0.152358125651797	4.79880624330991	0.445765067072241	0.512471352540943	0.692477353904131	-0.0431242042333505	4.79880624330991	0.0184623814378346	0.893364313737676	0.950100152210936	0.109233921418446	4.79880624330991	0.244581909192939	0.626649382357046	0.700936878235293	Wasp	Conserved
563	Ank	-0.348740233667251	9.25843861188761	6.45419332942026	0.0200668954625253	0.063690056296523	0.0563195127821444	9.25843861188761	0.0844799340934698	0.774499750670272	0.879813879438602	-0.292420720885106	9.25843861188761	4.55347317543339	0.0462577516090578	0.0840082173311078	Wasp	Conserved
564	aos	-0.221951698730134	4.60179923858065	0.366785170201173	0.552008466413601	0.724127095616755	1.04676380096971	4.60179923858065	4.1649788791016	0.0555722651675847	0.231637323027934	0.824812102239578	4.60179923858065	5.26567352296767	0.0334493175926193	0.0644901865135479	Wasp	Conserved
565	AP-1mu	0.229066462130745	6.85523029106529	3.16912539729591	0.0912212959881759	0.208941526850902	-0.0681318899046145	6.85523029106529	0.141332186870033	0.711171530862622	0.842071790190871	0.160934572226131	6.85523029106529	1.58799332908191	0.223040732501242	0.302607989697543	Wasp	Conserved
566	AP-1sigma	-0.0106579617950484	5.00132907932672	0.00194576576859171	0.965281502686352	0.985268618478369	0.349544801072225	5.00132907932672	1.06176318654375	0.315896577458743	0.551955762204329	0.338886839277177	5.00132907932672	2.02341240100362	0.171281823894229	0.243796983551554	Wasp	Conserved
567	aPKC	-0.0656473216792802	5.67061043374107	0.10872949419627	0.745243228150122	0.861340497040292	0.341326776263404	5.67061043374107	1.49150675440866	0.237087125460588	0.483430454891613	0.275679454584124	5.67061043374107	1.97448440214774	0.176292224955629	0.249581719442014	Wasp	Conserved
568	Arf102F	0.289083773805369	6.88161727650121	1.06768644836217	0.314586735137364	0.505312127847015	0.374885612123575	6.88161727650121	0.902494113748551	0.354175187339122	0.587256128328249	0.663969385928943	6.88161727650121	5.64218651195018	0.0283424804564048	0.0560579619075874	Wasp	Conserved
569	ArfGAP3	0.162656137022642	6.66930637087854	2.84458878428593	0.108216219192408	0.237158519418343	-0.200303071671701	6.66930637087854	2.17349498509136	0.15696622514781	0.392743434040428	-0.0376469346490586	6.66930637087854	0.154731674303603	0.698482010008729	0.761715588136748	Wasp	Conserved
570	Arfip	-0.111396955151377	6.9778126142936	0.904857423688437	0.353560307969808	0.547628152163035	0.245264244614197	6.9778126142936	2.20722117999585	0.153953056541377	0.389039152489202	0.13386728946282	6.9778126142936	1.32356793254498	0.264385600104936	0.348658510138385	Wasp	Conserved
571	Argk	1.3126278115136	6.85422580302122	1.39671317454998	0.253252386818987	0.437285217829838	-2.25531920926966	6.85422580302122	2.09962963773773	0.165204615589929	0.403077866437039	-0.942691397756059	6.85422580302122	0.746935373384108	0.399263526326942	0.490502568403168	Wasp	Conserved
572	Arl2	0.0935622236732692	5.62679904507756	0.11730623405338	0.735776560973066	0.855092754442752	0.511561295994638	5.62679904507756	1.76619745541071	0.199768191064582	0.442391774922616	0.605123519667907	5.62679904507756	4.95559435653307	0.0384501097937749	0.0723597321306324	Wasp	Conserved
573	Arpc3B	-0.110801149914661	9.16047689137749	0.174552956779872	0.680832763662841	0.82118334423671	0.513004522774183	9.16047689137749	1.87040950644082	0.187566433679804	0.427586917492609	0.402203372859523	9.16047689137749	2.29684376130739	0.146281131691483	0.214282968528901	Wasp	Conserved
574	Arpc4	-0.493905378699804	8.44836223721629	4.18232191647215	0.0551130542977061	0.141690925072981	0.79269792648141	8.44836223721629	5.40448764314208	0.0314536810642122	0.174985944569637	0.298792547781608	8.44836223721629	1.54028174762833	0.229849100717082	0.309870859844258	Wasp	Conserved
575	asl	0.696207557883821	5.64865296464881	6.74279613812135	0.0178141464463132	0.0577918957591035	-0.682750814646336	5.64865296464881	3.33834264222562	0.0836125828108982	0.285687346826928	0.0134567432374851	5.64865296464881	0.00266244265512494	0.959392976431646	0.972108711232603	Wasp	Conserved
576	asp	-0.364002447280625	5.6925724049428	1.09190743847467	0.309307750558724	0.500643873641383	0.797581703718043	5.6925724049428	2.67566674897006	0.118535094945004	0.342568448393683	0.433579256437418	5.6925724049428	1.61483217119143	0.21932383002724	0.298563407327404	Wasp	Conserved
577	Atg8a	-0.369605594144178	7.76635770743466	4.31494948223702	0.0517421007918912	0.134519261546193	0.470746840476289	7.76635770743466	3.51376012759309	0.0764958883267	0.273199601166786	0.101141246332111	7.76635770743466	0.32549249013565	0.575085885093127	0.652803538598288	Wasp	Conserved
578	axed	0.370290835392039	9.21656751145117	3.98046236068514	0.0607410152114315	0.152371050946876	0.0298392906249051	9.21656751145117	0.0129719796719623	0.910529623107957	0.959909174495144	0.400130126016945	9.21656751145117	4.65339324784921	0.0441606001148861	0.0809969282357525	Wasp	Conserved
579	B4	-0.402684536334738	8.51616639633551	2.23723880881022	0.151330230355483	0.303639012980286	-0.193302297963603	8.51616639633551	0.259207801380713	0.616592236106537	0.781105678545144	-0.595986834298341	8.51616639633551	4.90814954894042	0.039288104786545	0.0737263439164086	Wasp	Conserved
580	barr	-0.383043938736237	5.38036536384166	3.68717363555245	0.0701442499284982	0.169807672497856	0.540969284587085	5.38036536384166	3.75991422671008	0.0676637143157707	0.25347195839712	0.157925345850848	5.38036536384166	0.655441892865124	0.428308587748001	0.518075624941689	Wasp	Conserved
581	bbc	-0.114000957901822	6.58915311790061	0.418063457938994	0.525725568398081	0.703401872647452	-0.289645960696575	6.58915311790061	1.36745822144401	0.256871292662159	0.499077741728505	-0.403646918598396	6.58915311790061	5.37151478900734	0.0319151578877899	0.0621915248829302	Wasp	Conserved
582	BBS5	-0.335542386988978	1.58240635831364	0.151049501060655	0.701903625958095	0.833266250858155	-0.227952414953374	1.58240635831364	0.0394696354087275	0.844655189600382	0.921237449369495	-0.563494801942353	1.58240635831364	0.64883791103202	0.430605551629891	0.520495940615874	Wasp	Conserved
583	bchs	0.108069980739514	7.34925858659935	0.0655158068693713	0.800814652994672	0.896307509982367	-0.12339822009928	7.34925858659935	0.0429436255389668	0.838102537541456	0.917598772422412	-0.0153282393597659	7.34925858659935	0.0013324353491669	0.971273886543356	0.97981827338233	Wasp	Conserved
584	be	0.348655533122136	7.56943962266977	3.50831041408804	0.076706083047708	0.182649134845816	-0.456500570168063	7.56943962266977	3.02413911657727	0.0983930143907727	0.313419777120366	-0.107845037045927	7.56943962266977	0.339292602601108	0.56716332493568	0.646174198495834	Wasp	Conserved
585	Blm	0.142052697638231	5.20475557566073	0.258421656219558	0.617123553647163	0.774524564713011	-0.645531804656252	5.20475557566073	2.73836987854233	0.114573799155737	0.337018981556374	-0.503479107018021	5.20475557566073	3.41766462176903	0.0803028890282514	0.132044183174572	Wasp	Conserved
586	BORCS6	-0.415598927724339	3.54042115851841	5.36775928319002	0.0319682051293923	0.0921104309963252	0.606867407086471	3.54042115851841	5.86689705044391	0.0257188071296469	0.158860313359353	0.191268479362132	3.54042115851841	1.19557847005832	0.288028848543729	0.374224673908416	Wasp	Conserved
587	Brms1	0.00842369100435768	5.30266292745935	0.00343943280953291	0.953852812397074	0.978714955338371	-0.200780240594083	5.30266292745935	0.995606299915149	0.331054291723142	0.564418677711562	-0.192356549589725	5.30266292745935	1.86270405719476	0.188436233214801	0.263730732344938	Wasp	Conserved
588	BubR1	-0.300873687079516	5.75441436179706	0.821031938276774	0.376352966841075	0.569602742985118	-0.0412121434497081	5.75441436179706	0.007888037788611	0.930169121371913	0.973140677926714	-0.342085830529224	5.75441436179706	1.11337628401917	0.304729710285388	0.391678660271789	Wasp	Conserved
589	C1GalTA	0.197999213222074	6.79285816062084	1.10243741979013	0.307050646685567	0.49839135163426	-0.0159707938795245	6.79285816062084	0.00363173017370292	0.95258192055884	0.982955718104046	0.182028419342549	6.79285816062084	0.953206643859156	0.341308746560678	0.430409667250197	Wasp	Conserved
590	Caf1-180	0.0390231075881009	7.33760331757582	0.0244005317394632	0.877536313800762	0.938946055841586	-0.466782120767844	7.33760331757582	1.75738902734182	0.200844441161645	0.443402373098035	-0.427759013179743	7.33760331757582	2.96740844691202	0.101378460759424	0.15896890026931	Wasp	Conserved
591	CAHbeta	-0.564347862754774	4.14490423273693	5.39368815016648	0.0316039867116201	0.0914487273196907	0.0998198344929922	4.14490423273693	0.0866784581320367	0.771671208542164	0.878767589857645	-0.464528028261782	4.14490423273693	3.82568400868888	0.065508019262645	0.111866235548868	Wasp	Conserved
592	cal1	0.409683201320874	4.98857404221816	3.0323632915596	0.097968869339416	0.220471751606408	-0.320587289617136	4.98857404221816	0.961890190190895	0.33917248279445	0.571871439044036	0.089095911703738	4.98857404221816	0.153781672399232	0.699360226943259	0.762079901694924	Wasp	Conserved
593	Cap-D2	0.0280575554068839	6.09935973704031	0.00910456729691284	0.924993299068829	0.96255467980747	0.536961183828083	6.09935973704031	1.68713014921846	0.20969535135924	0.451671285594117	0.565018739234967	6.09935973704031	3.76859660242453	0.0673744827016234	0.114332093663937	Wasp	Conserved
594	Cap-H2	0.0813093858273479	4.28691113606641	0.0688239994032657	0.795911712247565	0.893283889809767	-0.479292123814911	4.28691113606641	1.23785887157018	0.279917631803701	0.5215702959253	-0.397982737987564	4.28691113606641	1.76840560359203	0.199499525181765	0.275631219312155	Wasp	Conserved
595	car	-0.228002943458901	6.84808885660624	3.56098558689794	0.0747022067076029	0.178790444819694	0.0934248166383232	6.84808885660624	0.301435437035892	0.589450159447085	0.763030574498988	-0.134578126820578	6.84808885660624	1.25991784413645	0.275806769251897	0.361281526646079	Wasp	Conserved
596	Catsup	0.337473189138697	7.38203035129352	6.63930342062482	0.0185874314682767	0.0597493607526872	-0.354466348491466	7.38203035129352	3.6926903859347	0.0699524692260848	0.258878422343876	-0.0169931593527687	7.38203035129352	0.0170992111928262	0.897352033545937	0.927779689720662	Wasp	Conserved
597	cav	-0.431420502345423	4.84408843417492	2.90582828568182	0.104740886835713	0.231271736315774	0.704906582720159	4.84408843417492	3.96763483941496	0.0611204927061074	0.24096457326212	0.273486080374736	4.84408843417492	1.22240131746665	0.28284713714631	0.368490651629238	Wasp	Conserved
598	CCT1	-0.119575041372734	9.40910294803318	1.24994132921897	0.277655932634731	0.465111160574215	0.0231381274084161	9.40910294803318	0.0234280456093376	0.87998112670269	0.940607992574811	-0.0964369139643182	9.40910294803318	0.814541775428082	0.378206478038129	0.46870683218447	Wasp	Conserved
599	CCT2	-0.226124259101411	10.2884322742974	3.24493895565155	0.0877162885358647	0.202230516620055	-0.000270243722242408	10.2884322742974	2.32455888938375e-06	0.998799577712287	0.999919666058316	-0.226394502823653	10.2884322742974	3.25552317038819	0.0872396163753664	0.140605131966259	Wasp	Conserved
600	CCT3	-0.26183805684645	10.530329712194	5.63215465702496	0.0284665009111085	0.084740853445879	0.100905964810374	10.530329712194	0.418924074664382	0.525304417113703	0.7161624421334	-0.160932092036075	10.530329712194	2.13093399131546	0.160872028842713	0.231541596765432	Wasp	Conserved
601	CCT4	-0.0898409606070248	10.5009596180156	0.394067435140919	0.537724956116264	0.712509204600175	0.133407634006449	10.5009596180156	0.434657611000612	0.517712335087804	0.710995201142454	0.0435666733994245	10.5009596180156	0.0927491349662175	0.764058511156257	0.818689548313885	Wasp	Conserved
602	CCT8	0.188604087484278	10.9167182219917	1.81368934017386	0.194088303436807	0.362156278963268	0.0356787723561934	10.9167182219917	0.0324830733926133	0.858901278526246	0.930520485567046	0.224282859840471	10.9167182219917	2.56511722431219	0.125924312004557	0.189407113151993	Wasp	Conserved
603	CD98hc	0.122752254101743	12.3341975722711	0.53697839073013	0.472731810297657	0.6577843047534	-0.440046537738971	12.3341975722711	3.44823873949879	0.0790681781079868	0.278035457466597	-0.317294283637228	12.3341975722711	3.58197889148643	0.0739205911864897	0.123123182351984	Wasp	Conserved
604	Cdc42	-0.125482319137537	8.64922359602445	0.732716005784016	0.402789546787879	0.594658510860919	0.244004033888813	8.64922359602445	1.3874884470681	0.253535000428089	0.4964223658102	0.118521714751275	8.64922359602445	0.655778447846906	0.428192045695097	0.518053449780191	Wasp	Conserved
605	Cdc7	0.476784641668523	6.43435909748374	6.8334368075383	0.0171665933404292	0.0563145397206245	-0.367718098556537	6.43435909748374	2.05770581525278	0.167874260433589	0.40645226341643	0.109066543111986	6.43435909748374	0.365486383325276	0.552706569258026	0.633259590103408	Wasp	Conserved
606	Cdk2	-0.243155298185503	4.45878383273625	2.34911883318603	0.142020025267904	0.289249279261851	0.0442542050264479	4.45878383273625	0.0395092726506061	0.844578281005325	0.921237449369495	-0.198901093159055	4.45878383273625	1.62978611997203	0.217287027703747	0.296402656099629	Wasp	Conserved
607	ced-6	0.131364816369953	8.31543867141719	0.603722068058508	0.446834558049861	0.635790559516796	-0.53888899451196	8.31543867141719	5.10935833170076	0.0358711005212335	0.185691908978908	-0.407524178142008	8.31543867141719	5.87383556565896	0.0256422920987597	0.0513527300003635	Wasp	Conserved
608	Cen	0.184379999707954	6.36687793954022	2.60000704858688	0.123534332793792	0.261494223710776	-0.18389737642507	6.36687793954022	1.30629682771828	0.26742182381919	0.508480932205461	0.00048262328288366	6.36687793954022	1.81732019483461e-05	0.996643564608091	0.998236371867555	Wasp	Conserved
609	CG10211	-0.160051213315917	4.27918612338497	0.0143203953537756	0.906123838928064	0.953291434053757	-2.60213971196135	4.27918612338497	1.80180079371717	0.196831592805574	0.439021840190023	-2.76219092527727	4.27918612338497	3.77134858315199	0.0685875197639955	0.115886984867097	Wasp	Conserved
610	CG10286	-0.157666402813678	7.67332172394047	1.52562967123856	0.231993209481818	0.409559631866328	-0.119503667569353	7.67332172394047	0.44047823187579	0.514953933727405	0.709979613280727	-0.277170070383031	7.67332172394047	4.75459955420355	0.0421466018394575	0.0779261565731295	Wasp	Conserved
611	CG10336	0.501979928190352	3.98270391737662	3.9935763657559	0.0603558711323235	0.151825093096331	-0.0763376307299329	3.98270391737662	0.0477998236063042	0.82929429243891	0.912119973439376	0.425642297460419	3.98270391737662	3.06087218573928	0.096515153229573	0.153302449047274	Wasp	Conserved
612	CG10347	-0.114209828003064	7.78394375840649	1.8092982913408	0.194604911950988	0.362479135078199	0.304602536382492	7.78394375840649	6.46192118158489	0.0200025360302973	0.137745923707335	0.190392708379429	7.78394375840649	5.07024182176716	0.0365079691947542	0.0693230876538259	Wasp	Conserved
613	CG10376	0.20545009530897	6.6043396801737	2.92960464863909	0.103427258978607	0.228946198536363	-0.123540549873726	6.6043396801737	0.534443019314655	0.473764346702055	0.680955566445051	0.0819095454352436	6.6043396801737	0.473782062638339	0.499663760548258	0.585456760749015	Wasp	Conserved
614	CG10413	-0.39847227008785	9.03847100745144	3.17290783143006	0.0910425804497309	0.208622767972342	0.265985886440865	9.03847100745144	0.709521116546808	0.41019769224385	0.632637354668506	-0.132486383646985	9.03847100745144	0.352419576536594	0.559826701344222	0.639888591460622	Wasp	Conserved
615	CG10425	0.0468384344442034	8.6965066708325	0.107524166597618	0.746606604928083	0.861903443392577	-0.27661572241905	8.6965066708325	1.87804185530646	0.186709802368106	0.426730592500762	-0.229777287974847	8.6965066708325	2.59496900265679	0.123876071867722	0.186912551230616	Wasp	Conserved
616	CG10433	-0.325634407430618	5.68305560637345	0.321943312503044	0.577466120654761	0.744230096861438	0.414459176372559	5.68305560637345	0.263747429515574	0.613817149193642	0.778899557853371	0.088824768941941	5.68305560637345	0.0244984723765397	0.877369185766338	0.911047727345951	Wasp	Conserved
617	CG10445	0.504110006239865	2.20035751064199	1.27181752349239	0.273622512343189	0.460107986168416	0.410935526017755	2.20035751064199	0.444491886602508	0.513067241810276	0.708118707626689	0.91504553225762	2.20035751064199	4.52423836428893	0.0468927470479492	0.0849156336003885	Wasp	Conserved
618	CG10477	4.20830755274722	3.86248863073684	2.15433239726062	0.16240537621133	0.319659835639837	-1.46598416390844	3.86248863073684	0.0398597116679915	0.84438191167077	0.921237449369495	2.74232338883878	3.86248863073684	0.818760565822872	0.37955783971554	0.4701027481802	Wasp	Conserved
619	CG10576	0.0088167761332065	9.4212896443663	0.00471309761548178	0.945992010395802	0.975011304188718	0.217994639799337	9.4212896443663	1.44186772006479	0.244757934049959	0.488497200951016	0.226811415932543	9.4212896443663	3.12268405183781	0.0934495057285013	0.149241944510398	Wasp	Conserved
620	CG10602	-0.311594220160086	9.13236079840862	5.48611595320644	0.0303435011702796	0.0884809113727058	0.297875675165053	9.13236079840862	2.51593392379969	0.129388081038684	0.357542700721225	-0.013718544995032	9.13236079840862	0.0107005550275614	0.918707196968577	0.942860582193609	Wasp	Conserved
621	CG10616	-0.0056197572536959	6.96801956403233	0.00223766626133849	0.962770170069075	0.983656082753258	-0.0156629152638594	6.96801956403233	0.00873912302296946	0.9265093392346	0.97067264438183	-0.0212826725175553	6.96801956403233	0.0324465501132115	0.858979725977854	0.896799762381046	Wasp	Conserved
622	CG1074	-0.206657142523554	5.56701472407894	2.24843971513481	0.150365468036482	0.302278141727303	0.181729818379361	5.56701472407894	0.884048197192008	0.359027691502344	0.590590990091458	-0.0249273241441935	5.56701472407894	0.0338257953557577	0.856048315601155	0.894543356734566	Wasp	Conserved
623	CG10898	-0.330671743325353	5.05960273417657	1.33503564620938	0.262394666266287	0.448229230749567	0.699026411125486	5.05960273417657	3.0401942585033	0.097567002923859	0.312297293946211	0.368354667800133	5.05960273417657	1.72135370122916	0.205323974209663	0.282312046336526	Wasp	Conserved
624	CG1092	0.309733742247744	9.07241117950084	3.4515339875398	0.0789364281197592	0.186470962083175	-0.476663455535897	9.07241117950084	4.10131853624379	0.0572960515992307	0.233748393028571	-0.166929713288153	9.07241117950084	1.00928536249825	0.327838353328667	0.415708488896327	Wasp	Conserved
625	CG11070	-0.0160319585730765	7.65589171118106	0.0141791857111699	0.906478822521938	0.953415022704982	-0.06800534544354	7.65589171118106	0.12815240491605	0.724345816639737	0.848640718042524	-0.0840373040166165	7.65589171118106	0.393168442489577	0.538184429574496	0.619852154149666	Wasp	Conserved
626	CG11109	-0.0585962359068048	5.88582405581177	0.208963729771411	0.652822280002594	0.801502015578831	0.34629091864902	5.88582405581177	3.68551236548728	0.0702021206720702	0.259325060605861	0.287694682742215	5.88582405581177	5.13589156725264	0.0354463081951097	0.067721577591164	Wasp	Conserved
627	CG11123	-0.154514292452653	6.20924389390877	0.905940623141862	0.353278996249849	0.547628152163035	0.518104844349654	6.20924389390877	5.15422995829568	0.0351560618723926	0.183369116770865	0.363590551897	6.20924389390877	5.13628023403553	0.0354401284313852	0.067721577591164	Wasp	Conserved
628	CG11168	0.444515537232671	5.51884045419663	5.22496725531053	0.0340615553047294	0.096288694658332	-0.762797967681703	5.51884045419663	7.83402149365819	0.0115337175780036	0.104813266447171	-0.318282430449031	5.51884045419663	2.77848730506392	0.112121860703404	0.171981045423221	Wasp	Conserved
629	CG1129	-0.158582695940164	6.98966753881074	0.751079136179667	0.39706802350918	0.590052352316602	-0.262130769407824	6.98966753881074	1.03364049867818	0.322219536872118	0.55738488485721	-0.420713465347988	6.98966753881074	5.3479637702026	0.0322494825265766	0.0627192943723577	Wasp	Conserved
630	CG11334	0.51622518503982	6.38110588467454	4.23678672554333	0.0536990649516592	0.13858246948141	-0.472245056878886	6.38110588467454	1.80550590531497	0.195052471048747	0.437644315092361	0.0439801281609333	6.38110588467454	0.0318197799298756	0.860333131918057	0.897293086005303	Wasp	Conserved
631	CG11438	2.72578090723147	1.13915386603206	1.95035630523956	0.178829562821152	0.341653900594364	-4.96212745926939	1.13915386603206	4.54419497069498	0.0464582058226896	0.212108359092945	-2.23634655203793	1.13915386603206	2.96590980240491	0.101458763535661	0.159047541649513	Wasp	Conserved
632	CG11723	-0.444731608693044	5.41735108350607	6.51695983254683	0.0195508427821174	0.0623146197436069	0.735987101997878	5.41735108350607	9.00287686012133	0.00741904703671531	0.083622805809131	0.291255493304834	5.41735108350607	2.84472096047554	0.108208572565458	0.167774201455119	Wasp	Conserved
633	CG11790	0.219678654679653	5.33448172152328	1.72867220464348	0.20440412719965	0.373383495651803	-0.126939313856276	5.33448172152328	0.293701542614146	0.594227960212391	0.764711512593404	0.0927393408233773	5.33448172152328	0.319059583203425	0.578855985769952	0.655812999342032	Wasp	Conserved
634	CG11835	0.1147391268764	2.01197846180757	0.0059418477946519	0.939373272241055	0.970547064592099	-2.03454520033095	2.01197846180757	0.981004999340117	0.334552855985853	0.567056149283117	-1.91980607345455	2.01197846180757	1.83032254818422	0.192168285473457	0.267746356543182	Wasp	Conserved
635	CG11927	-0.253696244504255	6.23129596078399	3.55922370724521	0.0747682403653876	0.178867332393388	0.165176483561728	6.23129596078399	0.762634481608121	0.393530378703606	0.620185494485623	-0.0885197609425267	6.23129596078399	0.44248590518314	0.514008633508919	0.597486897699328	Wasp	Conserved
636	CG11975	-0.0910609577946454	6.43262183244886	0.816679851029644	0.377594385871104	0.570773838394388	0.114565595883157	6.43262183244886	0.651416966752891	0.429706213279604	0.647507674034904	0.0235046380885112	6.43262183244886	0.0552719748508077	0.816674541442694	0.861247142365096	Wasp	Conserved
637	CG12056	-0.128908506647946	3.72379946450791	0.173485221370404	0.681752543527809	0.821435510988851	0.532883677189967	3.72379946450791	1.52992608366314	0.231361845047865	0.476731926807612	0.403975170542021	3.72379946450791	1.81511816446334	0.193920571255759	0.269755746564302	Wasp	Conserved
638	CG1208	0.451136210873481	13.1173738379232	1.29286261610153	0.269815451801624	0.456178368029989	0.213322907144162	13.1173738379232	0.145097672681906	0.707537894456524	0.840227890217138	0.664459118017643	13.1173738379232	2.79167848763581	0.111329273891011	0.171213387689528	Wasp	Conserved
639	CG12159	-0.242361504881345	4.85796031195054	1.98424793285184	0.175278123588891	0.336460007980859	0.21848509890587	4.85796031195054	0.824109953764336	0.375478598898285	0.606445073235901	-0.0238764059754746	4.85796031195054	0.0201206201450907	0.888710704455733	0.920830674917303	Wasp	Conserved
640	CG12177	-0.554101732803155	6.03991575057116	6.8684392303123	0.0169236648416208	0.0556527051153632	0.431571385187011	6.03991575057116	2.13418097490377	0.160569904165323	0.3969101426767	-0.122530347616144	6.03991575057116	0.351321868172913	0.560433017683601	0.640165476024469	Wasp	Conserved
641	CG12184.CG12179	0.593991646394092	4.60633540472086	3.1676909759853	0.091289178313472	0.208964169161399	-0.300408269252032	4.60633540472086	0.421305977891662	0.524142030317554	0.715540685798421	0.293583377142059	4.60633540472086	0.832803534475886	0.373025094773347	0.463712368332334	Wasp	Conserved
642	CG12241	-0.195641949712957	6.12931005606605	4.05533308023189	0.058579599193925	0.148156978292382	0.053712936111843	6.12931005606605	0.154723985794588	0.698489104965776	0.835349574352533	-0.141929013601114	6.12931005606605	2.1852007626042	0.155912335234585	0.225572564005056	Wasp	Conserved
643	CG12301	-0.397530081302571	5.75322065134605	6.0606492294226	0.0236759788873299	0.0727377918641031	0.0342500802345528	5.75322065134605	0.0229421372589623	0.881222180751938	0.941362293128083	-0.363280001068019	5.75322065134605	5.23758485420992	0.0338704285438162	0.0651354395073389	Wasp	Conserved
644	CG12325	0.469194660037174	5.16203507481342	4.79413875831239	0.0413884570646284	0.112666348931476	-0.0827825330599098	5.16203507481342	0.0767359335303173	0.784795244938556	0.884004893668777	0.386412126977265	5.16203507481342	3.41778993635156	0.0802977826129592	0.132044183174572	Wasp	Conserved
645	CG12341	-0.178825670083781	5.00869372516868	1.001867408934	0.329576855049141	0.523019828635444	0.465834886180192	5.00869372516868	3.45309854575654	0.0788739638373077	0.278035457466597	0.287009216096411	5.00869372516868	2.66336744540161	0.119331119355836	0.181411851812795	Wasp	Conserved
646	CG12576	0.277019757864692	7.3341818335552	5.89943070799896	0.0253622610947923	0.077005221448591	-0.359096064491987	7.3341818335552	4.98404325328943	0.037957416025682	0.190543322634077	-0.0820763066272945	7.3341818335552	0.523479694249737	0.478273224424609	0.565163812464115	Wasp	Conserved
647	CG12643	0.474063757764844	4.71242768192579	2.29407466189434	0.146511133423585	0.295769701036897	0.214000668264541	4.71242768192579	0.241645565220115	0.62871378235839	0.788508131702451	0.688064426029385	4.71242768192579	5.1228098306138	0.0356550241095689	0.0680464009326976	Wasp	Conserved
648	CG12702	-0.685900542836987	6.28014315101154	6.81595942832187	0.017289361550842	0.0566116587093059	0.591914120403867	6.28014315101154	2.59071740740742	0.124165343854561	0.350540031910095	-0.0939864224331203	6.28014315101154	0.132739315766935	0.719676782917333	0.778910567522427	Wasp	Conserved
649	CG13016	0.283547349928236	4.96637242302403	3.27971115569571	0.0861616194569287	0.199168511233698	-0.128282061843802	4.96637242302403	0.341125428936442	0.566127535537364	0.745090506476945	0.155265288084433	4.96637242302403	1.01591518929224	0.326295385480024	0.41395097604789	Wasp	Conserved
650	CG13046	-0.0945574403177687	1.18793440765095	0.00299957131690838	0.956970057256714	0.980153856343053	-3.656393019946	1.18793440765095	1.62535037332081	0.219724353928156	0.462865813039249	-3.75095046026376	1.18793440765095	2.71734236910275	0.117864405858924	0.179381056233648	Wasp	Conserved
651	CG13074	0.000348093405516158	1.39837992994701	2.86431425467368e-07	0.999578619667706	1	0.681068472918462	1.39837992994701	0.69996926469956	0.413309267625935	0.634548658278399	0.681416566323978	1.39837992994701	1.74546671529548	0.202312777171865	0.2788607001781	Wasp	Conserved
652	CG13359	0.31489480166152	2.07194237989357	0.700673218447383	0.413078712136447	0.604040784791191	0.135049477462541	2.07194237989357	0.068195657939542	0.804149078010022	0.896046976447584	0.449944279124061	2.07194237989357	1.57762393827356	0.22449827449322	0.304170149888755	Wasp	Conserved
653	CG13377	0.0618899267814033	3.15314065198073	0.00404978760592556	0.949941995677044	0.976884313008939	-1.85083111606804	3.15314065198073	1.83208819938838	0.192210123752704	0.434036131333697	-1.78894118928664	3.15314065198073	3.40690532531412	0.0810114385535978	0.132887376932549	Wasp	Conserved
654	CG13707	0.0366787769607427	3.48363444122885	0.0071462443694576	0.933524988041558	0.967454678176664	-0.26380491621279	3.48363444122885	0.186858408590729	0.670464965917064	0.817356758773402	-0.227126139252047	3.48363444122885	0.279632093562199	0.603134225096485	0.679089228897323	Wasp	Conserved
655	CG13784	-0.268230617724856	5.7159344899321	0.90424155762156	0.353720394522509	0.547628152163035	-0.231899028339021	5.7159344899321	0.345130479756525	0.563877189782835	0.743007276270462	-0.500129646063877	5.7159344899321	3.26671433177793	0.0867389044798848	0.140104017962985	Wasp	Conserved
656	CG13868	0.382323337437084	7.62716079570475	4.5060736174238	0.0472923247067174	0.12523444419073	-0.453323601260387	7.62716079570475	3.19202886640274	0.090145395333716	0.298504055483585	-0.0710002638233029	7.62716079570475	0.157676138118069	0.695779777493757	0.759254928895235	Wasp	Conserved
657	CG1407	0.0643752144570333	3.96204323779733	0.102395620981652	0.752504721824585	0.865183611077744	0.056465575960236	3.96204323779733	0.0402698990994815	0.843110141187703	0.921065389277863	0.120840790417269	3.96204323779733	0.377147054712258	0.546499178126622	0.62764710747179	Wasp	Conserved
658	CG14230	-0.171116091122006	6.21746690398255	1.05262858075427	0.317931369214388	0.509099428662277	-0.132590062869218	6.21746690398255	0.320068038352719	0.578261637915408	0.754098922127015	-0.303706153991224	6.21746690398255	3.39543200703481	0.0812148661036949	0.133087424261258	Wasp	Conserved
659	CG14252	-0.423105163124857	3.0143599930859	2.51411001713112	0.129518710896291	0.271521718037307	-0.120810701665947	3.0143599930859	0.105865546885207	0.748496683956378	0.864343259165914	-0.543915864790803	3.0143599930859	4.35522899864005	0.0507656883926845	0.0907451732536126	Wasp	Conserved
660	CG14274	-1.21283906321704	1.37392813104406	4.15900996295079	0.0557313284244817	0.142632927770872	0.485060494488888	1.37392813104406	0.34524477698811	0.56381322919949	0.743007276270462	-0.72777856872815	1.37392813104406	1.62414066925212	0.218053130195883	0.297228303129477	Wasp	Conserved
661	CG14411	0.24848177714473	7.36686106921094	2.79749974224461	0.110981621267679	0.241612898137436	-0.0968363394558516	7.36686106921094	0.214032793284423	0.648937942958516	0.802613751255844	0.151645437688878	7.36686106921094	1.05596306904983	0.317186496675627	0.405319469468007	Wasp	Conserved
662	CG1461	-0.374556166143637	2.76323732684516	0.105139034206291	0.749359928511325	0.863639681173281	-2.42269419719928	2.76323732684516	2.20724478190775	0.154090112043088	0.389097817629147	-2.79725036334291	2.76323732684516	5.84964427758813	0.0260045923470682	0.0519402592316489	Wasp	Conserved
663	CG14647	-0.182004102127382	5.68247405256173	0.71826366031413	0.407381167267329	0.599585566469662	0.467745958769873	5.68247405256173	2.40182732071086	0.137874447284248	0.36725352247094	0.285741856642491	5.68247405256173	1.81525941894747	0.193903998980986	0.269755746564302	Wasp	Conserved
664	CG14715	-0.0670575021922956	8.35678205544256	0.117158628388067	0.735936143298681	0.855092754442752	0.436455519168143	8.35678205544256	2.48510699455814	0.131617343091413	0.360478444863553	0.369398016975847	8.35678205544256	3.56204082331834	0.074662689872285	0.124199009715087	Wasp	Conserved
665	CG14894	0.0950825651835706	7.74596598823634	0.168524487072563	0.686070277482046	0.823440435430669	0.248475963551987	7.74596598823634	0.577361139614793	0.456777852382538	0.668378133513977	0.343558528735558	7.74596598823634	2.2107373605742	0.153642983481775	0.223207584099798	Wasp	Conserved
666	CG15098	-0.160475904039671	10.6680067629276	0.717566994027545	0.407604519689139	0.599585566469662	-0.21758759728981	10.6680067629276	0.660157542030964	0.426680186611524	0.644725862038324	-0.378063501329482	10.6680067629276	3.97790901733317	0.0608163336475916	0.105113420704799	Wasp	Conserved
667	CG15209	1.58315953154972	3.45899755473218	3.72313993886308	0.0690534301873268	0.16786029688394	-1.70521117777823	3.45899755473218	2.34983729798722	0.142121620557459	0.372795399522923	-0.122051646228506	3.45899755473218	0.0261871152187543	0.873188323128808	0.907063490449875	Wasp	Conserved
668	CG15435	-0.00632593711745689	4.49050956075889	0.00154847894284543	0.969025908965753	0.987941953961026	-0.212488886371579	4.49050956075889	0.890363243319238	0.357355690769708	0.590000397123697	-0.218814823489036	4.49050956075889	1.92404047079162	0.18164865238755	0.255928590102651	Wasp	Conserved
669	CG15484.squ.Dsim_GD24068	-0.839419845733714	2.7154092000482	5.2596609224345	0.0335389562420206	0.09531720080992	0.881379409091293	2.7154092000482	3.10635970229003	0.0942478707446406	0.306320097460246	0.0419595633575792	2.7154092000482	0.0151085483852825	0.914471355679629	0.941052750918853	Wasp	Conserved
670	CG15529	4.63905409991395	0.899796271289548	2.62425694558928	0.126365035997024	0.265779730815112	-6.40847576779616	0.899796271289548	4.09222783908919	0.0615483938107558	0.241222965056257	-1.76942166788221	0.899796271289548	1.56941299891171	0.229740802466664	0.309865183587741	Wasp	Conserved
671	CG15814	0.165603247169717	5.48831216996194	1.49878214696994	0.235989062064366	0.415072648111654	0.0661333571453171	5.48831216996194	0.12130123417073	0.731499541541739	0.85387476911544	0.231736604315034	5.48831216996194	3.0188427427153	0.0986673090649092	0.155632872827337	Wasp	Conserved
672	CG15909	0.370480249019915	1.50155750196935	0.644796750937607	0.432020723387924	0.62201899169014	-0.0403881153614508	1.50155750196935	0.0045709761058193	0.946811211848354	0.980260871933281	0.330092133658464	1.50155750196935	0.630819694350813	0.436972561150466	0.526623317356342	Wasp	Conserved
673	CG1607	-0.802588783876542	11.2467018035723	4.90280192574603	0.0393838574629933	0.108712636377441	0.253259339015369	11.2467018035723	0.247157259138395	0.624851535240279	0.785719153371268	-0.549329444861173	11.2467018035723	2.31277589881858	0.144966266641553	0.212694770625311	Wasp	Conserved
674	CG1673	0.535841918175477	4.57167230537508	0.597944471279936	0.449384580898667	0.63757495003778	-0.975826993332511	4.57167230537508	1.02221023685455	0.325373757028401	0.559852598554331	-0.439985075157034	4.57167230537508	0.428905793849361	0.520795807918073	0.60377975533359	Wasp	Conserved
675	CG16758	1.00167901124877	4.80589593257516	1.86345635664992	0.189196406457668	0.355295121698665	-2.09841985922707	4.80589593257516	4.34342478794787	0.0518085087943562	0.224191865373445	-1.0967408479783	4.80589593257516	2.52831276725857	0.129384846160926	0.193508665579497	Wasp	Conserved
676	CG16787	-0.511688444657058	5.01732628650307	4.43020545846836	0.0490039758131803	0.128861402001259	0.537271587516366	5.01732628650307	2.50075321890163	0.13048017162142	0.358923817478284	0.0255831428593077	5.01732628650307	0.0115981464110266	0.915379625478681	0.941403596976985	Wasp	Conserved
677	CG16812	-0.151707656242809	5.77971474632676	1.27726857495401	0.272629613730756	0.459281758031445	0.404806785162451	5.77971474632676	4.58897870947143	0.0454997555042232	0.20961677754129	0.253099128919642	5.77971474632676	3.62063925288962	0.0725059323274075	0.121226241846933	Wasp	Conserved
678	CG16953	-0.0215201331602497	8.37664244397536	0.0186228386158491	0.892904935932926	0.94465975472246	0.175192276668644	8.37664244397536	0.618374301930795	0.441458215229379	0.6554969333795	0.153672143508393	8.37664244397536	0.953365233380307	0.341269560962299	0.430409667250197	Wasp	Conserved
679	CG16989	0.250968929482732	7.81811424472895	3.48250668095313	0.0777105050440317	0.184488165377995	0.0747851715381847	7.81811424472895	0.155242952396841	0.698010661350573	0.835349574352533	0.325754101020917	7.81811424472895	5.89472317788307	0.025413504192542	0.0509956053221793	Wasp	Conserved
680	CG17260	-0.360434827696824	3.9139664206338	2.96348949298963	0.101588610970606	0.225919023132354	0.386265556443759	3.9139664206338	1.74645997784081	0.202189934583358	0.443995956330552	0.0258307287469342	3.9139664206338	0.0160287085953284	0.900598495964705	0.930042495343347	Wasp	Conserved
681	CG1764	0.347470686716407	4.01908329663241	4.0131277660482	0.0597868884469344	0.150537392151589	-0.0149129961544476	4.01908329663241	0.00383267115887845	0.951289493755179	0.982398302086534	0.33255769056196	4.01908329663241	3.87455127001386	0.0639577219394212	0.109677537678783	Wasp	Conserved
682	CG17974	-0.69948795215939	3.26693207404523	0.133924183358465	0.719403490528184	0.84480262968303	-3.48211462957522	3.26693207404523	1.24247380240498	0.28218250183829	0.523631047353213	-4.18160258173461	3.26693207404523	2.98309503864779	0.104246644160424	0.162837147748368	Wasp	Conserved
683	CG17982	-0.164051737288367	6.36795350683849	1.00636923581448	0.328520255362972	0.521814015970996	0.457971592676157	6.36795350683849	3.95316417075238	0.0615518693773881	0.241222965056257	0.29391985538779	6.36795350683849	3.2824882415375	0.0860388521789101	0.13913395010538	Wasp	Conserved
684	CG1827	-0.0163424373970314	6.8182857381524	0.010148923982408	0.920822656943296	0.961229690341657	-0.208008279987875	6.8182857381524	0.830184028162471	0.37376188745304	0.604597962684694	-0.224350717384907	6.8182857381524	1.949601835424	0.178909628790752	0.252609285832766	Wasp	Conserved
685	CG18273	0.538235221235988	6.1270111942774	6.77624462684007	0.0175720313264895	0.0571822734406121	-0.398259622854832	6.1270111942774	1.89394070530658	0.18494091985397	0.425824248026927	0.139975598381156	6.1270111942774	0.476038221248942	0.498656981797628	0.584875764525647	Wasp	Conserved
686	CG18324	0.483687977512856	3.98554009030744	3.85088923101111	0.0647030298252999	0.159819248146979	-0.760280880145524	3.98554009030744	4.9914200920503	0.037830838109914	0.190417625028431	-0.276592902632667	3.98554009030744	1.38915232516587	0.25326041437641	0.33608771970706	Wasp	Conserved
687	CG18542.CG32939	0.401281524727368	3.98084342944707	3.34567042771575	0.083300241021732	0.19468709410263	-0.116600730547278	3.98084342944707	0.145564768415294	0.707090953163314	0.840227890217138	0.28468079418009	3.98084342944707	1.78054432450727	0.198030665510045	0.274104371704405	Wasp	Conserved
688	CG18549	0.31765446184792	4.71187760879484	1.94707396749623	0.179178214839383	0.34183185651998	-0.372353324887579	4.71187760879484	1.37967889889222	0.254829002477338	0.49737236949415	-0.0546988630396594	4.71187760879484	0.0614362186245885	0.806928889407266	0.853358037614942	Wasp	Conserved
689	CG1896	0.178758919521881	4.16509421633175	0.479750848975175	0.497007982134043	0.67972960999665	0.0259570259560342	4.16509421633175	0.0052162250162705	0.943187404615091	0.978678421274715	0.204715945477915	4.16509421633175	0.667069356405011	0.424310897678855	0.514656239424226	Wasp	Conserved
690	CG1910	-0.25150125822333	8.12695650347188	2.09213926479826	0.164536124760583	0.322649835729396	0.104419501932454	8.12695650347188	0.181124715969851	0.675243661761992	0.820406892151227	-0.147081756290877	8.12695650347188	0.720928171177576	0.406528645003784	0.496973024888752	Wasp	Conserved
691	CG2065.CG2064.Dsim_GD10500	1.79870781500881	5.34584510052803	7.06736396169761	0.0160772571097005	0.053506328866669	-1.42400405898097	5.34584510052803	2.46109937233037	0.134251880199874	0.363354883557894	0.374703756027841	5.34584510052803	0.373294277427141	0.548915333307325	0.629873479050715	Wasp	Conserved
692	CG2218	0.0303431634259845	7.08686791422293	0.0360614918674956	0.851425194010871	0.925187642461497	-0.12129712257233	7.08686791422293	0.290179633445484	0.596430950045851	0.76661141849217	-0.0909539591463456	7.08686791422293	0.328643799837875	0.573257157349379	0.65170937608146	Wasp	Conserved
693	CG2247	0.273719328038414	6.11544924943475	2.68537205448879	0.117911419349345	0.251712965223712	-0.394328256495576	6.11544924943475	2.82892478133346	0.109126959202357	0.328857096270143	-0.120608928457162	6.11544924943475	0.537349746395631	0.472580891992766	0.56005753314535	Wasp	Conserved
694	CG2685	-0.139216981789151	5.60460262611193	1.26407145046908	0.275041724906953	0.461758465590126	-0.0621193644590152	5.60460262611193	0.127862548652948	0.724644026771956	0.848689440768666	-0.201336346248166	5.60460262611193	2.72723231305378	0.115265780043991	0.176188637998276	Wasp	Conserved
695	CG2691	0.101626464002454	7.15440568008643	0.205993645239912	0.65512493009023	0.80199211098305	-0.186950569424506	7.15440568008643	0.351194786418392	0.560503294336625	0.741016260056566	-0.0853241054220528	7.15440568008643	0.147426838570606	0.705317394837664	0.767440028417631	Wasp	Conserved
696	CG2767	-0.214429090552676	7.81435351192637	1.94602338089006	0.179289986355671	0.341921430956675	0.394243395126169	7.81435351192637	3.30158196206735	0.0852002895631277	0.28870494977167	0.179814304573493	7.81435351192637	1.37885055470619	0.254966760782766	0.337842166071111	Wasp	Conserved
697	CG2875	-0.0998216936608194	4.42035614745394	0.214337596831989	0.648706176177657	0.798395958781414	0.210113709543826	4.42035614745394	0.484047700451922	0.495111343110124	0.697453102832895	0.110292015883007	4.42035614745394	0.272022009437977	0.608072703683853	0.683762127403929	Wasp	Conserved
698	CG30020	0.0354819998202116	5.87455769982927	0.031573929085523	0.860867764341264	0.929976952058196	-0.328564163760086	5.87455769982927	1.37911159835729	0.254923337246819	0.49737236949415	-0.293082163939875	5.87455769982927	2.23551381784612	0.151479475416816	0.220794206361897	Wasp	Conserved
699	CG30083	1.89472974036877	4.33405990636236	2.44062879504973	0.136320465606883	0.281097808038809	0.956655927643657	4.33405990636236	0.341443149050585	0.566533766833906	0.745253271832631	2.85138566801242	4.33405990636236	5.9655009483435	0.0255861041454999	0.0512791410970791	Wasp	Conserved
700	CG30156	-0.345752820046429	3.52364129280423	2.0401452335011	0.16960865375849	0.329451925778009	0.404852026146264	3.52364129280423	1.43999754056698	0.245053172652925	0.488531929608534	0.0590992060998356	3.52364129280423	0.0631819252941211	0.804264400552919	0.851393681099066	Wasp	Conserved
701	CG30197	1.10995205820733	3.0846766818919	0.359999626401004	0.556877934623798	0.727575103516273	-5.00432947428228	3.0846766818919	4.05158913240568	0.0612068013769732	0.241124628277471	-3.89437741607494	3.0846766818919	5.71161692106056	0.0294545006487979	0.0580397799486024	Wasp	Conserved
702	CG30394	-0.0133875838024501	5.35187177719899	0.0062325276967899	0.93791006887641	0.969957815129161	-0.25234688481377	5.35187177719899	1.13048661547084	0.301147144832482	0.539040104849455	-0.265734468616221	5.35187177719899	2.55973779399373	0.126297708460706	0.189806385222286	Wasp	Conserved
703	CG30466	-0.0843810819351799	2.76319888677701	0.0984187387760602	0.773119822350053	0.878892568285906	0.24368706825318	2.76319888677701	0.429166658008678	0.520339122103679	0.712143485402026	0.159305986318	2.76319888677701	0.384483248956366	0.542661832460944	0.624136542261135	Wasp	Conserved
704	CG31051	-0.407054697517711	5.42585505036934	3.24287364802667	0.0878096572485963	0.2023573359486	0.777818997759916	5.42585505036934	6.12536338100421	0.0230350748510067	0.150969417389906	0.370764300242205	5.42585505036934	2.88337545029618	0.105999531118143	0.164940273347553	Wasp	Conserved
705	CG31086.CG32633.Dsim_GD21274	0.868418941023844	3.00143446691859	0.932530501593381	0.346481863273392	0.541217598095098	-0.867449809017027	3.00143446691859	0.472898788392312	0.500065125471053	0.700994827759715	0.000969132006817271	3.00143446691859	1.38386474471313e-06	0.999073796681058	0.999112634835415	Wasp	Conserved
706	CG31321	0.0438419648681366	3.0319068099448	0.000613393847504025	0.980558353082788	0.993363801135338	-4.873890533537	3.0319068099448	3.3432907079268	0.0868698833743732	0.292272447658473	-4.83004856866886	3.0319068099448	5.72753389428743	0.0298108968782154	0.0586544129177867	Wasp	Conserved
707	CG31522	0.0462120723713846	3.63230933650592	0.0280282410900603	0.868831276369658	0.934179572533622	0.235690483279825	3.63230933650592	0.373305951344663	0.548529078011254	0.732631717826659	0.281902555651209	3.63230933650592	1.0935410244761	0.308956103681992	0.396531252292581	Wasp	Conserved
708	CG31689	0.627898698299541	4.37054811085264	4.09438326681371	0.0574875375225572	0.146149146393151	-1.24782572435058	4.37054811085264	8.5493833825109	0.00877978915057401	0.091684745977261	-0.619927026051041	4.37054811085264	4.4772393757865	0.0479346452414168	0.0865349944039951	Wasp	Conserved
709	CG31715	-0.105016562349623	6.6608282110684	0.185537015120825	0.671558431261555	0.813426113640575	0.279159831716384	6.6608282110684	0.658957651176804	0.427093607733606	0.64516574478659	0.174143269366761	6.6608282110684	0.515518495039494	0.481593129311301	0.567814876423136	Wasp	Conserved
710	CG31729	-0.220973934303346	10.9912113007203	1.24942996465941	0.277751159320478	0.465122973147784	0.188611174274419	10.9912113007203	0.455596595103548	0.507911263814801	0.706537875394423	-0.0323627600289271	10.9912113007203	0.0268370920797985	0.87162203784846	0.905793193390588	Wasp	Conserved
711	CG3191	0.357027718766708	2.58228235771571	0.543022583234725	0.470285461169878	0.65564948841973	-0.737445931552487	2.58228235771571	1.25966657524604	0.275853140733686	0.516184929893648	-0.380418212785779	2.58228235771571	0.734953235315292	0.402085812468557	0.49325643273759	Wasp	Conserved
712	CG32147	-0.195714605423729	8.45382364828858	0.559327783733125	0.463790296504587	0.649454158232465	0.428889250687599	8.45382364828858	1.34404736946739	0.260843944125232	0.502130273283222	0.233174645263869	8.45382364828858	0.795139093591595	0.383828822276414	0.475057962812784	Wasp	Conserved
713	CG32249	0.234028007835336	8.13462790307337	0.0223643606350924	0.88285003250129	0.940548042775128	0.458680679172393	8.13462790307337	0.0247416960637812	0.876832139241549	0.938573363331813	0.692708687007729	8.13462790307337	0.0761659139189595	0.785829080573052	0.835567103411177	Wasp	Conserved
714	CG32344	-0.108242396869502	6.09875802075268	0.435398324861477	0.517359828502178	0.697437540339634	-0.0656212557640523	6.09875802075268	0.0810446530759225	0.779000845837429	0.881003397353335	-0.173863652633554	6.09875802075268	1.15175190092257	0.296774048410033	0.383602819250901	Wasp	Conserved
715	CG32549	0.160546858167591	7.90835027247105	1.22646104745358	0.282073784176981	0.470078016544788	-0.406806278418489	7.90835027247105	3.9555269961302	0.0614811930148147	0.241222965056257	-0.246259420250898	7.90835027247105	2.91228043902351	0.104382470444704	0.163001045469453	Wasp	Conserved
716	CG32982	-0.481526837666581	7.09694340208345	2.80632627509718	0.110456942817279	0.240868281670585	0.357577795800662	7.09694340208345	0.781264154836738	0.38792583139654	0.616915514204627	-0.123949041865919	7.09694340208345	0.188929168165585	0.668760648305283	0.735477496331948	Wasp	Conserved
717	CG33156	0.966830805018756	2.8576658020626	6.79324522277659	0.0174503968632208	0.0568612227448984	-0.249718488901315	2.8576658020626	0.241189510894147	0.629035818438051	0.78872449304985	0.71711231611744	2.8576658020626	4.17898391508725	0.0552010978261375	0.0971590894337254	Wasp	Conserved
718	CG33158	-0.18843666010555	3.76891693631707	0.414828306152351	0.527314288648332	0.704198195599988	-0.160821298689881	3.76891693631707	0.156555423247364	0.696804806659451	0.835349574352533	-0.349257958795431	3.76891693631707	1.53198422209996	0.231060179707837	0.311008534819811	Wasp	Conserved
719	CG33225	-0.404471377271839	8.38214371029541	0.985931476010194	0.33356188626674	0.527914476464763	0.219248869617459	8.38214371029541	0.145609534205013	0.70711855224757	0.840227890217138	-0.185222507654381	8.38214371029541	0.208244539745367	0.653463990329718	0.722729578208674	Wasp	Conserved
720	CG33263	0.921160201489174	3.15278655361832	2.85619976210844	0.107546937260064	0.236170840747587	-0.0441281540056439	3.15278655361832	0.00388062170132647	0.950986144643557	0.982398302086534	0.87703204748353	3.15278655361832	2.95688124917977	0.101944137143407	0.159666069902457	Wasp	Conserved
721	CG3335	0.00778211958334649	6.02323076366024	0.00294738406445037	0.957277399523776	0.980153856343053	0.0273979875076998	6.02323076366024	0.018561350750013	0.893080732084408	0.949990091096037	0.0351801070910463	6.02323076366024	0.0622113044880248	0.805740955981571	0.852272617365708	Wasp	Conserved
722	CG34008	0.0401610118922979	1.85686595554779	0.00634331035661881	0.937361894580571	0.969957815129161	-0.650829555420799	1.85686595554779	0.87523273650424	0.361380671777871	0.592934072668201	-0.610668543528501	1.85686595554779	1.61856386729485	0.218813289909613	0.298022231932148	Wasp	Conserved
723	CG34015	-0.147763146737582	3.78776832094223	0.207285867894601	0.654120630106491	0.801502015578831	0.398753496588518	3.78776832094223	0.772200094622471	0.390637619405258	0.617823737300159	0.250990349850937	3.78776832094223	0.626243165645052	0.438613572916309	0.528118374145978	Wasp	Conserved
724	CG34159	-0.389714895892896	6.78389391440265	5.25856872080215	0.0335552686073974	0.09531720080992	0.24655136477477	6.78389391440265	1.06041610658802	0.316195514777003	0.552193034373645	-0.143163531118126	6.78389391440265	0.718844931341516	0.407194954006695	0.497632567327543	Wasp	Conserved
725	CG34408	-0.119792831559811	6.94864405208835	0.486546938857104	0.494013961828542	0.676160780655309	-0.108682377788377	6.94864405208835	0.201894180904427	0.658336522394235	0.809115833091703	-0.228475209348188	6.94864405208835	1.79762094810904	0.195987142068783	0.271917983801376	Wasp	Conserved
726	CG3505	-0.0496423537363034	8.33593818762057	0.0402038423173697	0.843237066072587	0.921227241915101	-0.356520766155368	8.33593818762057	1.04057999339167	0.320643110911191	0.556081802053833	-0.406163119891672	8.33593818762057	2.70547391706159	0.116632029839603	0.177864688466003	Wasp	Conserved
727	CG3735	-0.0908798851128879	5.82993544032829	0.448603456150441	0.51114735158276	0.69164060951758	-0.0345735265848449	5.82993544032829	0.0329378321766858	0.857928307467233	0.929823907465263	-0.125453411697733	5.82993544032829	0.879657765320759	0.360196786336235	0.44950036619911	Wasp	Conserved
728	CG3756	-0.0981188227407417	5.21187205514171	0.186246767325881	0.67097052881696	0.813087420057308	0.232777941057906	5.21187205514171	0.534916629500916	0.473571180168661	0.680863443823845	0.134659118317165	5.21187205514171	0.365528702662993	0.5526837955366	0.633259590103408	Wasp	Conserved
729	CG3777	0.651273611886907	4.29490416620624	0.209137910748721	0.65386445931713	0.801502015578831	-3.43014674444957	4.29490416620624	2.81231955322718	0.113830905668082	0.336014564856817	-2.77887313256266	4.29490416620624	3.55557992941241	0.0784607453723145	0.129493684440233	Wasp	Conserved
730	CG3857	0.207489991559724	4.9000606587104	2.43691980782734	0.135195143123064	0.279861440184982	0.05440832058478	4.9000606587104	0.0855277216160708	0.773146765050093	0.879813879438602	0.261898312144504	4.9000606587104	4.0421933542647	0.0589524231757461	0.102226835059849	Wasp	Conserved
731	CG3907	-0.0907967358281433	5.29352628704591	0.34475616285793	0.564086757684194	0.733307190696891	-0.20023449440058	5.29352628704591	0.851004802120541	0.367963846649323	0.598381569253491	-0.291031230228723	5.29352628704591	3.6454780957638	0.0716136221538416	0.11996248233138	Wasp	Conserved
732	CG3961	0.842211759164206	6.45878538438662	2.29694924088934	0.147023003160491	0.296576038880149	-1.94345913378469	6.45878538438662	6.14073887629284	0.0233675267888444	0.151539137430911	-1.10124737462048	6.45878538438662	3.95694684121426	0.0621231648642053	0.107056417725803	Wasp	Conserved
733	CG40191	-0.402166693200654	6.55458979588327	5.38724482706312	0.0316940526072978	0.0916590611313025	0.77248785115307	6.55458979588327	9.98735588393774	0.00520541339702504	0.0701080301984343	0.370321157952416	6.55458979588327	4.61326118639879	0.0449895454294075	0.0822314109979642	Wasp	Conserved
734	CG4041	-0.133759972979063	7.5535829307137	1.10540158802188	0.306419347342469	0.498262039837091	-0.0975277179181713	7.5535829307137	0.295583080524232	0.59305809226436	0.764138113506229	-0.231287690897234	7.5535829307137	3.34085045039701	0.0835055354636896	0.135954228262643	Wasp	Conserved
735	CG4213	0.940116925452936	1.3126549960149	0.424078110325858	0.522795127211372	0.701002617193693	-3.36922953350738	1.3126549960149	3.37674531906266	0.0819907479894376	0.283068281867431	-2.42911260805445	1.3126549960149	4.74318392995299	0.0423684348891797	0.0782540245239577	Wasp	Conserved
736	CG42232	-0.0722670711682641	7.29737876087374	0.0302228538321577	0.863877426800666	0.931674478137337	-0.288884868122207	7.29737876087374	0.244098711213277	0.627087801337042	0.787296201577288	-0.361151939290472	7.29737876087374	0.77012909153153	0.391453611021712	0.483247788003635	Wasp	Conserved
737	CG42239	-0.246365968444642	7.4219440764937	0.852826908760939	0.367462705219851	0.561357014200613	0.564638860344419	7.4219440764937	2.24555501420786	0.150613218799015	0.384180236540041	0.318272891899777	7.4219440764937	1.43054126214315	0.246553098710341	0.328675156860513	Wasp	Conserved
738	CG4239	0.563323513149793	2.74579307386409	2.61365898518402	0.122613944204445	0.25985880099576	-0.61841659840876	2.74579307386409	1.67431076934647	0.211362976789739	0.453941598925319	-0.0550930852589673	2.74579307386409	0.0283156820276689	0.868167017696234	0.903270417820046	Wasp	Conserved
739	CG42637.Gyc76C	0.114077128493448	8.72794838084798	0.208608075215164	0.653096958586544	0.801502015578831	0.139524178073091	8.72794838084798	0.156432154389243	0.696917811259899	0.835349574352533	0.253601306566539	8.72794838084798	1.03490403361972	0.321931702977349	0.409992692710168	Wasp	Conserved
740	CG42662	-0.279860658225129	2.71794130421947	0.0450971160113907	0.834194752561568	0.915777279204035	-3.30529692286979	2.71794130421947	2.55300918300878	0.127365986268227	0.355451978609333	-3.58515758109492	2.71794130421947	5.02611330662113	0.0377080600679518	0.071242842714343	Wasp	Conserved
741	CG42668	0.147067313967919	5.16464153670658	0.616242141228172	0.442234089692862	0.63201972991868	-0.495944077666328	5.16464153670658	3.59358462010262	0.0734925726236925	0.267915218099501	-0.348876763698409	5.16464153670658	3.64894318160932	0.071490158635203	0.119793706099332	Wasp	Conserved
742	CG42672	0.542181432725727	8.79930124004809	3.72168197999187	0.0689545641247916	0.167697245623917	-0.101240385948077	8.79930124004809	0.0653688185846164	0.800981326423523	0.893683276696788	0.44094104677765	8.79930124004809	2.47501763451675	0.132356950650211	0.197059812215598	Wasp	Conserved
743	CG43131	0.723322712242969	0.490498490885078	0.171376821537426	0.685750052560883	0.823440435430669	-2.97271091918576	0.490498490885078	0.677321949799295	0.425591739817779	0.643634296886119	-2.24938820694279	0.490498490885078	0.532907500711214	0.478547093988329	0.565360788530444	Wasp	Conserved
744	CG4502	-0.468326629324184	5.0679832072903	5.61633976242014	0.0286632676184841	0.0850386595542767	0.788703649881551	5.0679832072903	8.08817361214211	0.0104573475901397	0.100661511930633	0.320377020557367	5.0679832072903	2.71131183618593	0.116263573987056	0.177405366728875	Wasp	Conserved
745	CG4558	0.0476142796201056	5.64968189751774	0.0788525243815458	0.781927420181258	0.884373917009856	-0.1461398782073	5.64968189751774	0.377435525421456	0.546347310957805	0.730540447478433	-0.098525598587194	5.64968189751774	0.348757483742288	0.561854495933481	0.64165024162137	Wasp	Conserved
746	CG4594	0.352320321443504	7.02829004287441	3.23714353514791	0.0880693150267022	0.20277854070967	-0.625472191444404	7.02829004287441	5.1189487853557	0.0357168934311752	0.185075258201816	-0.273151870000901	7.02829004287441	1.95931228448593	0.177882509815153	0.25149564172472	Wasp	Conserved
747	CG46385.Dsim_GD10222	0.496976505053952	6.3526483105965	1.61378167097098	0.219584064114057	0.393575069242373	-0.00972969220461369	6.3526483105965	0.000315777161716877	0.986011011070848	0.999919666058316	0.487246812849338	6.3526483105965	1.60141969517285	0.221287331641938	0.30059379653138	Wasp	Conserved
748	CG46385.Dsim_GD10223	-0.433819215205522	5.28709917434238	2.4629890548404	0.133245246941054	0.276596875161156	-0.150706981923132	5.28709917434238	0.153088156001937	0.70000332929385	0.836092774609132	-0.584526197128654	5.28709917434238	4.71612368977486	0.0428996331913857	0.0791023480037648	Wasp	Conserved
749	CG4676	-0.708954440100821	4.04923176168913	3.7280550708119	0.0687374179787537	0.167478004544077	1.45582430946415	4.04923176168913	7.86551315577346	0.0113938225536607	0.104731467140352	0.74686986936333	4.04923176168913	4.14283316286293	0.0561650595620591	0.0984615118610375	Wasp	Conserved
750	CG4733	0.183950294964006	4.68345281806321	0.255716126912725	0.618959960545894	0.775721974787263	0.285926634488974	4.68345281806321	0.31775852843051	0.57962463037999	0.755689551471687	0.46987692945298	4.68345281806321	1.76343257737749	0.200105234497765	0.276251010723819	Wasp	Conserved
751	CG4842.CG18814.Dsim_GD14635	0.16320042114548	4.24894689049787	0.264647549828753	0.612943531260226	0.771113075935534	-0.151492709700371	4.24894689049787	0.120092908727399	0.732784695824697	0.854618454670634	0.0117077114451097	4.24894689049787	0.00151309103109918	0.969381695060963	0.978658074918006	Wasp	Conserved
752	CG4880	0.039325482703068	4.25754735219241	0.0350430104738708	0.853512286202355	0.92587782197633	0.456267504241921	4.25754735219241	2.4182531222087	0.136612458496551	0.365061154290428	0.495592986944989	4.25754735219241	5.83937714564501	0.0260248429127751	0.0519610319322061	Wasp	Conserved
753	CG5023	0.527672260067704	4.2577874223029	0.238720369301815	0.631220676668374	0.786974490528403	-2.32072365755144	4.2577874223029	2.41607866462908	0.138059475840735	0.36725352247094	-1.79305139748373	4.2577874223029	2.98584517349113	0.101665131145316	0.159323697799032	Wasp	Conserved
754	CG5033	-0.0300949927280987	6.66239255415601	0.0271791429636625	0.870814231465936	0.934725694821525	-0.130142752583131	6.66239255415601	0.256524891988319	0.61840971824335	0.781748228337262	-0.16023774531123	6.66239255415601	0.784877891592633	0.386852509867634	0.478463537995726	Wasp	Conserved
755	CG5554	-0.17904141091357	6.9462580650845	1.8117770878118	0.194313069762859	0.362447469235884	-0.0143899334590686	6.9462580650845	0.00589398616143988	0.939616343608568	0.976838039522111	-0.193431344372639	6.9462580650845	2.14221055623234	0.159825740668841	0.230287020493891	Wasp	Conserved
756	CG5589	-0.124190802242437	5.14975851677233	0.424316480054012	0.522679605367437	0.701002617193693	0.304296965343436	5.14975851677233	1.30117249713005	0.268331520759739	0.509154234535117	0.180106163100999	5.14975851677233	0.931680788558783	0.346687364979106	0.435171888182292	Wasp	Conserved
757	CG5776	0.00903417372872495	5.73250536391808	0.0031794267388673	0.95562932403592	0.979585053301492	0.10934697351602	5.73250536391808	0.235622831607757	0.632997673442085	0.790872270821174	0.118381147244745	5.73250536391808	0.558676853846369	0.464046732992816	0.551689546210751	Wasp	Conserved
758	CG5800	0.346253151948887	5.78743504310506	7.12732444377195	0.015242542828339	0.0514094714958365	-0.344052101073289	5.78743504310506	3.58347547896611	0.0738652347342398	0.268179335302623	0.00220105087559795	5.78743504310506	0.000298570180601238	0.986396069470978	0.991036961667177	Wasp	Conserved
759	CG5885	-0.0165838822657268	9.29206384094682	0.00928500220921642	0.924256096861204	0.96255467980747	0.0149742252922866	9.29206384094682	0.00378819334596055	0.951572581282353	0.982398302086534	-0.00160965697344027	9.29206384094682	8.76220391620571e-05	0.992630060052303	0.995650041219984	Wasp	Conserved
760	CG6023	3.51683962957037	1.18452747038015	6.06637153422228	0.0249002129867607	0.0758801984431906	-5.45120445026543	1.18452747038015	10.7878375885629	0.0044329699032639	0.0647753912457537	-1.93436482069506	1.18452747038015	4.94521167096099	0.0401876901636688	0.0750493511720218	Wasp	Conserved
761	CG6136	-0.324804459441121	3.74933452164478	1.79228751480893	0.196622536573772	0.364435657212455	0.209614820992129	3.74933452164478	0.383845562301271	0.54299335165343	0.728641549216953	-0.115189638448993	3.74933452164478	0.238236379191319	0.631130397431165	0.704365387646692	Wasp	Conserved
762	CG6144	-0.0650895283663719	4.61269122180022	0.193215628025951	0.66526793374869	0.808534596423516	0.216781273777416	4.61269122180022	1.08598134936691	0.310588025381766	0.54748643563189	0.151691745411044	4.61269122180022	1.0776939585302	0.312390678124788	0.40016047282862	Wasp	Conserved
763	CG6231	-0.0719430662332685	7.29031775580719	0.148595305352164	0.70421106163336	0.83445827339363	0.265934361374322	7.29031775580719	1.01808304082503	0.325793057447099	0.559852598554331	0.193991295141053	7.29031775580719	1.08640633968804	0.310495968336481	0.398023385899134	Wasp	Conserved
764	CG6379	-0.127831649397311	6.20949817926144	1.14607229679049	0.29793354208433	0.487771394939429	-0.145196543373108	6.20949817926144	0.748057775382635	0.398000918247422	0.622614129227506	-0.273028192770419	6.20949817926144	5.34646856547127	0.0322708421411399	0.0627224363649642	Wasp	Conserved
765	CG6424	0.507882026185536	3.68118836855734	6.79304636364932	0.017451814146728	0.0568612227448984	-0.454608469166715	3.68118836855734	2.81828692242838	0.109750647612008	0.329911940646339	0.0532735570188209	3.68118836855734	0.0800271971919659	0.78035378233986	0.830749990281082	Wasp	Conserved
766	CG6425	-0.191218269928559	3.19879945465297	0.249823023815718	0.623002927883187	0.779862469051687	0.175912772599298	3.19879945465297	0.108224619620026	0.745813275510615	0.86249301687685	-0.0153054973292606	3.19879945465297	0.00167866302855158	0.967750888087241	0.978134879222111	Wasp	Conserved
767	CG6479	-0.237353335896675	4.89934529530543	1.76069801024312	0.200439284893287	0.368531623496719	0.128930593923584	4.89934529530543	0.265317194512216	0.612497679370772	0.778161189470333	-0.108422741973091	4.89934529530543	0.383222718577692	0.543317525700971	0.624673048838845	Wasp	Conserved
768	CG6550	0.148957084647141	5.72633799139025	0.997874177732493	0.33051806991501	0.524040522633507	-0.216574196578113	5.72633799139025	1.07017512867648	0.314038634734377	0.550350099077687	-0.0676171119309721	5.72633799139025	0.211729629216358	0.650695780768299	0.721248212555743	Wasp	Conserved
769	CG6664	0.143268088696364	7.00477524587463	1.52634151341738	0.231888450429142	0.409511742890432	0.106469742494933	7.00477524587463	0.424520341916611	0.522580844161557	0.714144674295424	0.249737831191296	7.00477524587463	4.69839642023603	0.0432517514807801	0.0795789986261301	Wasp	Conserved
770	CG6962	0.112905328473301	5.19290566575852	0.339433483850933	0.567083574416833	0.73511716059152	-0.0982650512331008	5.19290566575852	0.130797263947112	0.721642231498182	0.848554832063237	0.0146402772402	5.19290566575852	0.00591070600061534	0.93953093450933	0.958272538035106	Wasp	Conserved
771	CG7071	-0.0932646072223565	6.83127365562785	0.434489126309758	0.517792577838928	0.697648890988026	-0.109110609240231	6.83127365562785	0.299543414273206	0.59061151915736	0.763241774515266	-0.202375216462588	6.83127365562785	2.07469199222489	0.166217268014708	0.238195079809178	Wasp	Conserved
772	CG7365	3.69923494625128	1.15152790667531	2.03111088054292	0.172434801031572	0.332818725006052	-5.94434715246981	1.15152790667531	4.30669002456157	0.0536550342377913	0.227882693723308	-2.24511220621853	1.15152790667531	3.86305161784928	0.0661264053158212	0.112630541827884	Wasp	Conserved
773	CG7408	0.915675259388265	3.1210029256084	2.32882640028418	0.143656065671208	0.291344000928729	-1.88046390757863	3.1210029256084	5.16260436673857	0.0350244188320016	0.183369116770865	-0.964788648190365	3.1210029256084	2.86355451190653	0.107125528455605	0.166446881473732	Wasp	Conserved
774	CG7453	0.0982684738288304	7.46499652089815	0.233600004646828	0.63445177513022	0.787620553098369	0.337897716316104	7.46499652089815	1.38756792576207	0.25352187539827	0.4964223658102	0.436166190144934	7.46499652089815	4.63315393235281	0.0445764467356964	0.0816177565188471	Wasp	Conserved
775	CG7536	-0.0802570692562552	8.88464877070035	0.182952762783388	0.673710428735394	0.815470975580359	0.287482771378463	8.88464877070035	1.1752613974239	0.292039047823715	0.531025845318888	0.207225702122208	8.88464877070035	1.22272233314027	0.282785882411367	0.368490651629238	Wasp	Conserved
776	CG7611	-0.111345329738652	6.56258405655719	0.768576432831646	0.391729693742962	0.585043639437748	0.372040035002278	6.56258405655719	4.3193622358558	0.0516340861021534	0.22368032835597	0.260694705263626	6.56258405655719	4.26945608076235	0.0528709504547962	0.0938406001510935	Wasp	Conserved
777	CG7766	0.319108410434518	6.80250025412649	1.59415741521375	0.222180014514506	0.396347506447081	0.0574461075424677	6.80250025412649	0.0260950516016604	0.873392876602505	0.937202090776114	0.376554517976986	6.80250025412649	2.25701996474009	0.149631477055343	0.218402335768382	Wasp	Conserved
778	CG7878	0.368955789754011	6.65247498980522	3.31035164378997	0.0848183460058855	0.197186767378161	-0.307803074027119	6.65247498980522	1.16564666009	0.293963091701266	0.532688185752037	0.0611527157268915	6.65247498980522	0.092976481241586	0.763778796569982	0.818556105629145	Wasp	Conserved
779	CG7920	-0.0595908156002738	7.99535992190296	0.0495259847294601	0.826291544378326	0.911096968351937	-0.588080906239443	7.99535992190296	2.42642175558319	0.135990044828851	0.363766473870278	-0.647671721839718	7.99535992190296	5.8943735346362	0.0254173148561195	0.0509956053221793	Wasp	Conserved
780	CG7943	0.26050973182414	5.70267856231333	2.30944244475194	0.145240186346132	0.293718870586022	-0.0256975193853687	5.70267856231333	0.0114649211171438	0.915865073149562	0.962963576014339	0.234812212438771	5.70267856231333	1.94379394162532	0.179527461350208	0.253346002841719	Wasp	Conserved
781	CG8067	0.402204693849639	4.89502737335913	6.49174975367526	0.0197562928588714	0.0628934489019594	-0.0930424059433562	4.89502737335913	0.177178136476063	0.678585408013258	0.822315191194564	0.309162287906283	4.89502737335913	3.97679695693384	0.0608491708655723	0.105135727584636	Wasp	Conserved
782	CG8128	0.00781036134381692	5.45340967777422	0.000548168025049151	0.981567721954257	0.994195417301979	-0.547222764824294	5.45340967777422	1.38992288599586	0.253133382026054	0.496386093006481	-0.539412403480477	5.45340967777422	2.78789690361592	0.111555807127157	0.171361934361023	Wasp	Conserved
783	CG8195	-0.250796846570371	4.22800360512837	1.71888117825322	0.205635917543489	0.374861576327008	0.35125189795749	4.22800360512837	1.72488957540843	0.204878908692273	0.446190969351201	0.10045505138712	4.22800360512837	0.288819738939917	0.597286234188728	0.673223266099475	Wasp	Conserved
784	CG8243	0.200734554529379	7.58872007678219	2.82106099187005	0.109587600066996	0.239252594598457	-0.111135049377276	7.58872007678219	0.433921336876619	0.518063159912119	0.7112457967947	0.0895995051521029	7.58872007678219	0.56576873065787	0.461265435805724	0.54900161865415	Wasp	Conserved
785	CG8306	0.478082472605072	5.00914564835533	1.34047421788361	0.261457360591498	0.4471413809624	0.378142620688285	5.00914564835533	0.427384913652	0.521196690615511	0.712626371953556	0.856225093293357	5.00914564835533	4.39402894789401	0.0498450978552522	0.0894025471562241	Wasp	Conserved
786	CG8312	0.200706661665663	9.45179574572225	0.865779861798569	0.363928676943786	0.557112315410293	-0.715365936456875	9.45179574572225	5.49584822794827	0.0302141331344053	0.172488692948039	-0.514659274791212	9.45179574572225	5.68002616758499	0.0278801664453703	0.0552471367390415	Wasp	Conserved
787	CG8319	0.0990437242694854	4.2481614962648	0.1955266862434	0.663404105570427	0.806990196020404	-0.0758988642622943	4.2481614962648	0.0591605325338837	0.810463529750107	0.899662272607705	0.0231448600071911	4.2481614962648	0.0113429152961973	0.916312149487733	0.941844619748206	Wasp	Conserved
788	CG8326	-0.12994421856088	5.81580117046194	0.696759659396537	0.41436298095043	0.605041958962597	0.452338267383124	5.81580117046194	4.26095048488214	0.0530851309035224	0.22711403306309	0.322394048822245	5.81580117046194	4.36780160325132	0.0504652622635804	0.0903305932950073	Wasp	Conserved
789	CG8360	-0.161109625755244	6.51250398979449	0.652452665296211	0.429345889342284	0.620598650740691	0.647298738789236	6.51250398979449	5.26037799730807	0.033528251415657	0.180286978815077	0.486189113033991	6.51250398979449	5.92224881237556	0.0251155304940848	0.0505087393657253	Wasp	Conserved
790	CG8545	-0.0280594394621316	7.55981965854776	0.0259321140130064	0.87378516943922	0.936452005036953	-0.298827745032128	7.55981965854776	1.47913363656975	0.238969755986848	0.484392167789389	-0.32688718449426	7.55981965854776	3.5562962709568	0.0748781081836446	0.124482200021659	Wasp	Conserved
791	CG8578	0.0960027019061406	5.37171244481696	0.35508332446144	0.558360726574938	0.728763736162903	-0.0403468863893797	5.37171244481696	0.0318115425621367	0.86035101044322	0.931134915898233	0.0556558155167609	5.37171244481696	0.122836471035054	0.729877052346496	0.788147687027179	Wasp	Conserved
792	CG8611	-0.0622628639603417	6.39753416730466	0.0945738625165084	0.76182396509124	0.87115140165972	-0.0604110297532912	6.39753416730466	0.0450465844931791	0.834203999242996	0.915610923014316	-0.122673893713633	6.39753416730466	0.375886598185701	0.547163701208541	0.628136784303603	Wasp	Conserved
793	CG8671	-0.247190915913092	5.88110155464613	2.91516868991625	0.104222498181079	0.230609764221975	0.0534338457881162	5.88110155464613	0.0690457169348389	0.795591101699394	0.889328896262832	-0.193757070124976	5.88110155464613	1.83759563535076	0.191305559546636	0.266799157012768	Wasp	Conserved
794	CG8712	0.24089935688088	4.02358387245254	2.17720235999128	0.156631507512044	0.311550227046015	0.0765153005130949	4.02358387245254	0.111921535170329	0.785814983200813	0.884775674788536	0.317414657393975	4.02358387245254	3.88656885516702	0.06358299541653	0.109144256694499	Wasp	Conserved
795	CG8726	0.228283997220745	6.08205792969933	1.36521908091841	0.257247812611413	0.442446107442193	0.197773372982962	6.08205792969933	0.518580577484009	0.480311591038316	0.685842544604497	0.426057370203706	6.08205792969933	4.85372071386362	0.0402752419387132	0.0751244346629109	Wasp	Conserved
796	CG8768	0.163330263912534	4.30450992398665	0.571488001735718	0.459042415147041	0.645375463726184	0.226227828659205	4.30450992398665	0.55555906002561	0.465278264047796	0.674818399841357	0.38955809257174	4.30450992398665	3.32594712484142	0.0841440539809543	0.136663560722999	Wasp	Conserved
797	CG8850	1.33836405821685	3.8064832619831	0.309606665452279	0.585961026663312	0.7507759085861	-1.75785406341736	3.8064832619831	0.356137775041782	0.5593787639295	0.740895626545473	-0.419490005200508	3.8064832619831	0.0608935525494508	0.808366478590017	0.854699349369239	Wasp	Conserved
798	CG8939	0.135556737291218	6.55662020393028	0.753558538148028	0.396304931856943	0.589495712405029	-0.248665397267023	6.55662020393028	1.28275892703544	0.271634384260682	0.512628481565168	-0.113108659975805	6.55662020393028	0.53711092142668	0.472677940770256	0.56005753314535	Wasp	Conserved
799	CG9004	-0.344385873691924	5.93754853422718	3.54186623989925	0.0754224244202834	0.180187177906248	0.0177208344189379	5.93754853422718	0.00478624256621961	0.945575233458822	0.979813154432051	-0.326665039272986	5.93754853422718	3.29760159768799	0.0853743086447056	0.138313721775437	Wasp	Conserved
800	CG9005	0.0909221679267191	7.27053166996309	0.136469301799783	0.71594730326218	0.842243984100803	-0.637011739432956	7.27053166996309	3.38511258995348	0.081642269388233	0.28254599372237	-0.546089571506237	7.27053166996309	5.0194778861595	0.0373537765626543	0.0706493981240592	Wasp	Conserved
801	CG9044	-0.0238980445610517	7.5202800578036	0.0203778608602319	0.888006590569569	0.942144802403643	-0.300625600265685	7.5202800578036	1.62155753106462	0.218404813208169	0.460834155869236	-0.324523644826737	7.5202800578036	3.79665970509218	0.0664493770767721	0.113107603768949	Wasp	Conserved
802	CG9171	0.0786822710786811	4.38039689025793	0.110101636832877	0.743701369097077	0.860578191443393	-0.212239149149845	4.38039689025793	0.41814884952177	0.525683753478198	0.716162654854725	-0.133556878071164	4.38039689025793	0.346494760285471	0.563114676366494	0.642532969464256	Wasp	Conserved
803	CG9246	0.33300913574134	6.46586536225765	6.41479504168414	0.0203986703733496	0.0645101835847836	-0.101417795474303	6.46586536225765	0.30080999751433	0.589833535873677	0.763204931254518	0.231591340267037	6.46586536225765	3.16502050287989	0.0914157133013858	0.146570786524258	Wasp	Conserved
804	CG9253	0.214473465668399	6.49766856637718	1.80428851569828	0.195196414218619	0.36319614991295	-0.409864895108207	6.49766856637718	3.33560999638408	0.0837294100842523	0.285687346826928	-0.195391429439808	6.49766856637718	1.5352042741818	0.230589222156793	0.31058180474819	Wasp	Conserved
805	CG9257	-0.0447588635151369	6.12330347282377	0.0854406564034381	0.773258845386709	0.878892568285906	-0.102533859646835	6.12330347282377	0.226918615170214	0.639310969716998	0.795024021572769	-0.147292723161972	6.12330347282377	0.947755714115274	0.342659492966899	0.431494109668273	Wasp	Conserved
806	CG9336	0.305901011839015	12.8016870360169	0.721922348309012	0.406211251905908	0.598433548003416	0.142305522603008	12.8016870360169	0.0782570619455218	0.782729974419865	0.88335314869116	0.448206534442023	12.8016870360169	1.54660946809965	0.228930992909112	0.308930925452946	Wasp	Conserved
807	CG9360.CG3301.Dsim_GD15972	-0.958159084106764	3.66157822208677	0.490704026889764	0.49251021133152	0.675329182421046	2.07548391332521	3.66157822208677	1.60812078061139	0.220806987592849	0.463492582392471	1.11732482921845	3.66157822208677	1.55988080376079	0.227576229015072	0.307417313202178	Wasp	Conserved
808	CG9386	0.372308024437704	4.80710438916758	5.87797164993486	0.0255968037783672	0.0774659437354486	-0.0262974750143566	4.80710438916758	0.0149197627911451	0.904080045627587	0.956290804228097	0.346010549423347	4.80710438916758	5.27776101613444	0.0332699350865278	0.064214748474729	Wasp	Conserved
809	CG9399	0.463217985996315	5.88199917185017	1.95466376122053	0.178373293650654	0.34103628996274	-0.299202932190556	5.88199917185017	0.415259449477176	0.527102052512095	0.717168771473124	0.164015053805759	5.88199917185017	0.253303674138598	0.62060783819598	0.695349691266736	Wasp	Conserved
810	CG9471	0.0841665417714173	5.20634363317479	0.104548893238384	0.750008819531338	0.864135527540682	-0.539914907298301	5.20634363317479	2.19531131015974	0.155008997331552	0.390297117386127	-0.455748365526884	5.20634363317479	3.18998432039302	0.0902408315736004	0.144863173022137	Wasp	Conserved
811	CG9521.CG9519.Dsim_GD15511	3.52288175668386	3.15355413038349	2.17800697978504	0.160009672355477	0.316698963036561	-8.59892814135493	3.15355413038349	7.5773368146854	0.0144630459209232	0.117554032716287	-5.07604638467106	3.15355413038349	6.01857296608365	0.0264122255583971	0.0526746653385802	Wasp	Conserved
812	CG9547	-0.331728376657314	6.90871346005817	1.76506657546435	0.19990596117291	0.368010601872373	0.694098176833739	6.90871346005817	3.89066150255181	0.0634559602949889	0.246328136214806	0.362369800176426	6.90871346005817	2.13571606996285	0.16042730831621	0.231027587051054	Wasp	Conserved
813	CG9630	-0.226359125340873	5.5639816049117	3.05503675403027	0.0968106337530304	0.2184145608996	0.333295286557988	5.5639816049117	3.36669383345231	0.0824116688622479	0.284159565187662	0.106936161217115	5.5639816049117	0.70479521345894	0.411732663780815	0.501707045840564	Wasp	Conserved
814	CG9663	-0.27175910524271	5.64783465191922	1.05898674228019	0.316513139654241	0.507325071916172	0.235557605837626	5.64783465191922	0.406541027848828	0.531424700271634	0.720944533181796	-0.0362014994050836	5.64783465191922	0.0196279585546984	0.890072156562449	0.921879172563699	Wasp	Conserved
815	CG9674	0.469942799443562	8.17249088090527	1.94856090773742	0.179020167060251	0.341653900594364	-1.10488220890585	8.17249088090527	5.40569493430436	0.0314369287175927	0.174985944569637	-0.634939409462292	8.17249088090527	3.58279512738836	0.0738903939095108	0.123111758645821	Wasp	Conserved
816	CG9706	0.225569370986229	5.96680574459287	2.78125043148341	0.111955286424264	0.243030508595882	-0.455163843089614	5.96680574459287	5.73816891603605	0.0271863640495359	0.162578624518801	-0.229594472103385	5.96680574459287	2.95975740713589	0.101789218536398	0.159470783421295	Wasp	Conserved
817	CG9886	-0.119530895491495	5.30994262144863	0.382154371440454	0.543874429838304	0.717413757788711	0.114950671308287	5.30994262144863	0.179774053055029	0.676382419552413	0.820927594908856	-0.00458022418320758	5.30994262144863	0.000580789071927571	0.981027310695631	0.98757997403043	Wasp	Conserved
818	CG9932	0.521799101801652	8.85160644600746	1.60073176956477	0.221475606719218	0.395633401821671	-0.701730820967934	8.85160644600746	1.45501861954543	0.242897022518554	0.487255685684283	-0.179931719166282	8.85160644600746	0.192104559454217	0.66623669074722	0.73369489429887	Wasp	Conserved
819	CG9951	-0.170004279045624	6.73257958089417	1.86664353135727	0.187990915669176	0.354346495280488	0.45862075140018	6.73257958089417	6.83156660316861	0.0171796833590984	0.128799233399043	0.288616472354557	6.73257958089417	5.4416592562395	0.030942507588278	0.0605421838012488	Wasp	Conserved
820	CG9992	-0.26446630902068	6.11627932752518	3.8450634545989	0.0648880683335809	0.160020832379448	0.250565451969696	6.11627932752518	1.747985762732	0.202001414302103	0.443995956330552	-0.0139008570509834	6.11627932752518	0.0108932952967965	0.917981104171353	0.942860582193609	Wasp	Conserved
821	chb	0.260337196634258	8.31749942738183	0.763339907873007	0.393315952345901	0.586611687822434	-0.546555425730007	8.31749942738183	1.68749503378836	0.209648128648086	0.451671285594117	-0.286218229095749	8.31749942738183	0.928449581383253	0.347505131347761	0.435930931714492	Wasp	Conserved
822	Chmp1	-0.154502801665672	9.145283654612	0.38374487338176	0.543045732740324	0.717037857373018	0.270098539925285	9.145283654612	0.586991325305635	0.453103999969098	0.665810728235673	0.115595738259612	9.145283654612	0.215250065941767	0.64801355496104	0.719030606314574	Wasp	Conserved
823	Cht6	1.33718711688398	2.08256782734989	4.08204541607588	0.0578300170639104	0.146496620238429	-0.617234267888253	2.08256782734989	0.524106531996525	0.488702574183125	0.692118527665547	0.719952848995732	2.08256782734989	1.75391024190017	0.201271497205953	0.277715706973948	Wasp	Conserved
824	Cht7	0.592000834635043	4.52093609837704	0.185698868385147	0.671837700752745	0.813577564616788	-3.46313489208748	4.52093609837704	3.14850824375613	0.0935807123961877	0.305191872255414	-2.87113405745244	4.52093609837704	4.1998203439865	0.0558927362732431	0.0980492796279871	Wasp	Conserved
825	CIAPIN1	0.0867678855463614	6.43886070826098	0.275323592598805	0.605919406619852	0.765929755552293	-0.0198055805852147	6.43886070826098	0.00722447262486096	0.933163051873555	0.974289231225927	0.0669623049611467	6.43886070826098	0.166415148378493	0.687928864732919	0.752128407613621	Wasp	Conserved
826	cic	0.267980265437059	7.94431045411263	0.573523196035004	0.458262580534132	0.64479464185584	-0.444623018187051	7.94431045411263	0.793523063183813	0.384311038847743	0.613571649492084	-0.176642752749992	7.94431045411263	0.251787391980424	0.621652987029266	0.696077161235275	Wasp	Conserved
827	cm	0.171588142407263	6.95440482131138	2.63829470725972	0.120973678295406	0.257002075315453	-0.328241555863709	6.95440482131138	4.8531831507426	0.0402851315620287	0.197494487908644	-0.156653413456446	6.95440482131138	2.22271080907226	0.152592790965963	0.221926377817882	Wasp	Conserved
828	cmet.cana.Dsim_GD22182	-0.461656357098045	6.63178117048322	1.82320119672376	0.192975090938647	0.360844950266345	0.34975924860552	6.63178117048322	0.531897798486192	0.474804713086132	0.681372804220946	-0.111897108492525	6.63178117048322	0.110396585144252	0.743371340475289	0.800262004287174	Wasp	Conserved
829	Cndp2	0.0913096619048116	10.9614969091591	0.31874444948937	0.579041970725693	0.745532437290219	-0.111915253407799	10.9614969091591	0.239566907329157	0.630184692981318	0.789414451549858	-0.0206055915029874	10.9614969091591	0.0162515889635241	0.89991369419172	0.929809479289449	Wasp	Conserved
830	Coa7	-0.114902839263243	6.08771793927809	0.573742614349451	0.458170908265377	0.64479464185584	0.424747469169036	6.08771793927809	3.95912036733442	0.0613738883563118	0.241222965056257	0.309844629905793	6.08771793927809	4.25420932555409	0.0532555895883667	0.094309998964363	Wasp	Conserved
831	Cog7	0.0942374687126422	6.0341838965995	0.599527725387008	0.448393028190999	0.636591870328062	-0.0412364688204869	6.0341838965995	0.0580569004634592	0.812203728856829	0.900646346377922	0.0530009998921553	6.0341838965995	0.194013007357239	0.66462335420523	0.732223933465453	Wasp	Conserved
832	Col4a1	0.129832581805106	14.0170791063568	0.153758731202651	0.699381473524852	0.831505464101318	-0.564495383258658	14.0170791063568	1.45170725292613	0.243212174484686	0.487255685684283	-0.434662801453552	14.0170791063568	1.71794857803236	0.205753733086542	0.282790761342238	Wasp	Conserved
833	Cont	0.1502728294081	7.68428680652726	0.37221036227558	0.549110714013492	0.722153831069851	0.258963898498387	7.68428680652726	0.554493638384374	0.465700349433322	0.674881687709003	0.409236727906487	7.68428680652726	2.76992454067587	0.112639936066097	0.172625119915358	Wasp	Conserved
834	Corin	0.697336153740518	6.08857872284285	4.97332631795043	0.0381421675993377	0.1059908234401	-0.505096255661028	6.08857872284285	1.36750155336812	0.256864013357097	0.499077741728505	0.192239898079491	6.08857872284285	0.413173129354327	0.528130536802365	0.610806529627817	Wasp	Conserved
835	cpb	-0.0446806401253373	9.06809846021775	0.198066230753878	0.661371235972606	0.806187197334612	0.127815513596148	9.06809846021775	0.811523379252696	0.379073086344982	0.609991111766125	0.0831348734708109	9.06809846021775	0.687570252003399	0.417402923276376	0.507327285779466	Wasp	Conserved
836	Cpr49Af	0.299762169815894	6.91166316106625	0.0440379814316246	0.836232439493818	0.916502413947619	-3.79974004411432	6.91166316106625	3.00904475247887	0.100566283027226	0.316519775040941	-3.49997787429842	6.91166316106625	4.34610878978681	0.0521992920821394	0.0928672059808719	Wasp	Conserved
837	Cpr65Aw	0.754664366298165	2.17263925478157	0.339372908963984	0.567189922958766	0.73511716059152	-1.89775416288863	2.17263925478157	0.767040561083418	0.392308667619351	0.619033270024551	-1.14308979659046	2.17263925478157	0.435594083571888	0.51735001399651	0.600444735716522	Wasp	Conserved
838	crn	0.0993941921737758	6.44190975086395	0.90438626101652	0.353682771364091	0.547628152163035	0.062273448031032	6.44190975086395	0.179211043452963	0.676858599081523	0.820977031537142	0.161667640204808	6.44190975086395	2.43693731968426	0.135193821820663	0.200547640636669	Wasp	Conserved
839	Cse1	-0.321058528151972	6.95907898042285	2.85543791421467	0.107590701307484	0.236170840747587	-0.021865282401495	6.95907898042285	0.0066909165371679	0.935672456167139	0.975675315234756	-0.342923810553467	6.95907898042285	3.31332819073366	0.0846891645801835	0.137499336152806	Wasp	Conserved
840	CSN3	-0.0303386939167939	6.23472713873272	0.0478009637171371	0.829292290517659	0.912938348571602	0.295190572127505	6.23472713873272	2.28056981243345	0.147639146061138	0.380271726304932	0.264851878210711	6.23472713873272	3.69886135508821	0.069738665931216	0.117530818781842	Wasp	Conserved
841	csul	0.0945383263416174	5.07491375160898	0.507079116027658	0.485155496936397	0.66802277377695	-0.238347803643632	5.07491375160898	1.64556137264673	0.21516432419024	0.457885292422088	-0.143809477302014	5.07491375160898	1.22387744887286	0.282565615421887	0.36839684165854	Wasp	Conserved
842	cta	-0.241561529125098	4.15301916207423	1.78322842602387	0.197707703944883	0.365676065325828	-0.115773069444324	4.15301916207423	0.20915723717042	0.652672950207464	0.805054650664923	-0.357334598569422	4.15301916207423	4.05090087204314	0.0587050531017404	0.101931914124977	Wasp	Conserved
843	Ctf4	-0.134650639202956	5.5657582700192	0.387046630984152	0.541333049929412	0.715703028756279	-0.308038589015742	5.5657582700192	1.03164147094498	0.322675647247881	0.55738488485721	-0.442689228218698	5.5657582700192	4.32985869297393	0.0513781947086861	0.0914815275545618	Wasp	Conserved
844	Cul2	0.167207933357237	7.02768606493894	1.37621280760006	0.25540608234161	0.440139524453445	-0.0767588263638396	7.02768606493894	0.146026885107546	0.706649588351195	0.840227890217138	0.0904491069933976	7.02768606493894	0.408133235316795	0.530630385923921	0.612757286722567	Wasp	Conserved
845	cv-c	0.233173628268023	6.582458165044	0.493242790773958	0.491094610047163	0.674214734966087	-0.609739266249286	6.582458165044	1.70110769694043	0.207895954570618	0.449447196868856	-0.376565637981263	6.582458165044	1.30879069529995	0.266980574015299	0.351202625419128	Wasp	Conserved
846	cv-d	0.266101216528928	8.03319384219013	0.677798073816546	0.420673742084187	0.611646634369924	-0.663339098140099	8.03319384219013	2.11759515009837	0.162120492309727	0.398873879166889	-0.397237881611171	8.03319384219013	1.5269826684371	0.231794146116923	0.311678338202082	Wasp	Conserved
847	CycA	-0.157214310644234	6.42742739730662	0.615233901006646	0.442601740982029	0.632373830899296	0.0103751763163789	6.42742739730662	0.00136117699885573	0.970958603601209	0.991637296030277	-0.146839134327855	6.42742739730662	0.552389763109901	0.466535706022012	0.554149031584353	Wasp	Conserved
848	CycD	0.2691141306812	5.32039423053739	3.85323221203416	0.0646287841325168	0.159815914865419	-0.246635006013003	5.32039423053739	1.64476247056459	0.215271189612659	0.457885292422088	0.0224791246681969	5.32039423053739	0.0277692394636991	0.869432823274401	0.904409020463905	Wasp	Conserved
849	Cyfip	0.0944527379070703	8.80553044321328	0.135366297218047	0.717044036287812	0.843158112219841	-0.184778746595775	8.80553044321328	0.259483125694553	0.616406399495677	0.781057832654263	-0.0903260086887049	8.80553044321328	0.124226896485913	0.728417450063267	0.787054905588639	Wasp	Conserved
850	Cyp313b1	0.543721798801999	3.53245498913966	0.355018931102003	0.558623651008133	0.728763736162903	-1.5396825640689	3.53245498913966	1.49519417112609	0.237011142533572	0.483430454891613	-0.9959607652669	3.53245498913966	1.31501371094046	0.266342100964245	0.350537570505587	Wasp	Conserved
851	Cyp4e2.Cyp4e1.Cyp4e3.Dsim_GD10561	0.81298822192103	6.15850687027661	2.12873598543406	0.161785923726099	0.318877755976589	-2.14468281603939	6.15850687027661	7.484469426442	0.0135755553416096	0.113308630422454	-1.33169459411836	6.15850687027661	5.81644482221248	0.0267705691830831	0.0532885858267031	Wasp	Conserved
852	Cyp6t1	2.00882373525021	1.4572090521831	1.69271203783718	0.208974419501813	0.379332437326932	-2.25506689079722	1.4572090521831	0.841489739739105	0.370597091715011	0.601416615653452	-0.246243155547013	1.4572090521831	0.0180156194893974	0.894654191447354	0.925567062802484	Wasp	Conserved
853	Dab	0.607484776498249	7.45711733056859	2.74073508445665	0.114489519671588	0.246819205917484	-0.126195552052109	7.45711733056859	0.0599880932518815	0.809179824980204	0.89876797601751	0.48128922444614	7.45711733056859	1.74908496845582	0.201924575804151	0.278471147024025	Wasp	Conserved
854	dah	-0.283276213313281	4.09035615950288	0.980408508312552	0.334679388289597	0.529206766555044	0.700989010115038	4.09035615950288	3.07987618786688	0.0955602017345312	0.308117398624482	0.417712796801757	4.09035615950288	2.24478403403763	0.150679517869447	0.219749642455441	Wasp	Conserved
855	dap	0.674926830817866	3.54437388899791	4.44221233226043	0.0487284178224172	0.128569957016699	0.0469377599845529	3.54437388899791	0.0113228510585015	0.916385905147424	0.96314473073509	0.721864590802419	3.54437388899791	5.28756310054353	0.0331252720979227	0.0640096402466282	Wasp	Conserved
856	Dap160	0.316220223771786	7.41448490404319	2.0367767868785	0.169943854677449	0.32974725360556	-0.256652371932218	7.41448490404319	0.675359921934725	0.421496022199753	0.639456864280615	0.0595678518395672	7.41448490404319	0.0731559859511509	0.789744761301568	0.83854742670406	Wasp	Conserved
857	DCTN1-p150	-0.0337643891141951	8.27300485462829	0.0557685102616508	0.815868828006858	0.903856114060217	-0.292411684434264	8.27300485462829	2.09738025286296	0.164035199302966	0.401649073730877	-0.32617607354846	8.27300485462829	5.22788840836275	0.0340171978065101	0.0653782753249216	Wasp	Conserved
858	Debcl	-0.28269960525223	8.17949811128403	4.66955552616837	0.0438317082596515	0.117965439321256	0.180681865285023	8.17949811128403	0.957658716504161	0.340211108571772	0.573195872891698	-0.102017739967208	8.17949811128403	0.61225864662495	0.443689521460468	0.533256374049663	Wasp	Conserved
859	Dgk	-0.607287393377266	9.40438357850424	2.13711173008775	0.160501043972442	0.317094759159039	-0.00696732962788589	9.40438357850424	0.000141704929563323	0.990629263116176	0.999919666058316	-0.614254723005151	9.40438357850424	2.19200922088126	0.155507258051039	0.22529546449306	Wasp	Conserved
860	Dgkepsilon	-0.28265635117277	6.86902664689783	4.89306077052562	0.0395589645014827	0.108973813580483	0.112004985463541	6.86902664689783	0.386936822325096	0.541389845176071	0.727600365172937	-0.170651365709229	6.86902664689783	1.80645420655773	0.194940436594652	0.270893256859007	Wasp	Conserved
861	dgt5	-0.199918202285361	4.92287845327245	1.34804011102914	0.260160730213438	0.445422866561469	-0.18387352691458	4.92287845327245	0.587024898501776	0.453091276441962	0.665810728235673	-0.383791729199941	4.92287845327245	5.26022271538785	0.0335305692064121	0.0646232197894862	Wasp	Conserved
862	Dif	0.323818801334955	5.56138368178011	1.64157613008294	0.21569808179051	0.388065273344114	-0.381146213376574	5.56138368178011	1.16608128386321	0.29387574821716	0.532688185752037	-0.0573274120416196	5.56138368178011	0.0541015104119721	0.818589100003713	0.862748751752165	Wasp	Conserved
863	DNApol-alpha73	0.181686250859836	4.79122760827047	0.761485045689637	0.393880146068174	0.58709176900526	0.178554139257075	4.79122760827047	0.375104530841569	0.547576791513663	0.731727741767292	0.360240390116911	4.79122760827047	3.10524659950519	0.0943025998408901	0.150285865305346	Wasp	Conserved
864	Dok	0.261875223853377	6.08327436329074	1.53353774721069	0.230832810720751	0.408254965143286	-0.40491763371761	6.08327436329074	1.85297621208279	0.189541503571835	0.430776144481444	-0.143042409864233	6.08327436329074	0.467476280420012	0.502496637599351	0.587345906307108	Wasp	Conserved
865	dop	0.253466614327208	8.33713854429406	0.791043933346945	0.385031318743458	0.577879692205095	0.0177119592583846	8.33713854429406	0.00194001147148377	0.96533284294814	0.987612635095314	0.271178573585592	8.33713854429406	0.912532412929678	0.351573980381609	0.440406731539536	Wasp	Conserved
866	dor	-0.0236896365613996	6.98919887174846	0.0240685877015264	0.878365104483356	0.939450592803479	-0.290177915043161	6.98919887174846	1.81780967458417	0.193605101606799	0.436252418187042	-0.313867551604561	6.98919887174846	4.27770314640301	0.0526642280825602	0.0935996641292133	Wasp	Conserved
867	Dp1	0.172149536319811	9.82962069474347	0.45384038428974	0.50872051205977	0.689869503034808	-0.754517829569635	9.82962069474347	4.35438911608289	0.050785830696774	0.221401038781391	-0.582368293249824	9.82962069474347	5.17396336421553	0.0348467549982545	0.0667453277472013	Wasp	Conserved
868	dpa	0.12863422702572	6.24887823350019	0.344687478821533	0.564125228407201	0.733307190696891	-0.0268003915779375	6.24887823350019	0.00756382657709663	0.931615373386095	0.974280550081612	0.101833835447783	6.24887823350019	0.220939417279322	0.643735041864922	0.715336495857902	Wasp	Conserved
869	dpp	-0.0566024677912469	3.67894344910822	0.0479155156908531	0.847864623688274	0.923304271254262	0.120067088368504	3.67894344910822	0.116810553491184	0.73631290821924	0.857259639829103	0.063464620577257	3.67894344910822	0.0712716665656281	0.792402449470311	0.840523410608464	Wasp	Conserved
870	dpy	0.687143972397702	4.5909692961181	1.06643910464084	0.315289587992729	0.505870137636528	-0.908876924297942	4.5909692961181	1.0480831169906	0.319374774228754	0.555339252659418	-0.221732951900239	4.5909692961181	0.142053780015119	0.710609503299658	0.771424864811172	Wasp	Conserved
871	Dpy-30L1	-0.182452585725315	5.47040993690417	1.15566802866671	0.295978131158148	0.486044420894398	0.453307193945533	5.47040993690417	3.61239675344312	0.0728048843737727	0.266470336766394	0.270854608220218	5.47040993690417	2.61239062016776	0.122699109162764	0.185481472400626	Wasp	Conserved
872	drk	-0.277603171870331	5.75950794462539	3.18410322071232	0.0905160134674365	0.207819423613422	0.442074795313271	5.75950794462539	4.07634027942661	0.0579891774490759	0.235470912012436	0.16447162344294	5.75950794462539	1.13940981619437	0.29930154262285	0.386285251101043	Wasp	Conserved
873	drongo	0.133304797187609	9.31622673490312	0.340768692093052	0.566328843646619	0.734898559618004	0.0339967901580673	9.31622673490312	0.0110985412014462	0.917215007835942	0.963422773065431	0.167301587345676	9.31622673490312	0.537877173036299	0.472366685600128	0.559940284615882	Wasp	Conserved
874	drpr	-0.301519891706919	7.88504878654569	0.84595166240692	0.369358861259033	0.563054524480944	-0.377386180128631	7.88504878654569	0.668739322156467	0.423741541583879	0.641571937960666	-0.678906071835549	7.88504878654569	4.33007756033391	0.0513728745023971	0.0914815275545618	Wasp	Conserved
875	dsx	1.12380562719535	1.60231555542677	1.2090403197541	0.285412470820713	0.473443642634987	-0.693372885869392	1.60231555542677	0.223876369818702	0.64155285720059	0.796051604695036	0.430432741325961	1.60231555542677	0.181327408898422	0.67507320525863	0.741568337721631	Wasp	Conserved
876	Duba	0.198372505797998	5.88926528567449	1.94412029709167	0.17949267438458	0.341980449853618	-0.444985175485042	5.88926528567449	4.96236717990773	0.0383321560064833	0.191298129549857	-0.246612669687044	5.88926528567449	3.09320507955967	0.0948970519923735	0.151141892892443	Wasp	Conserved
877	dup	0.0641240178517997	5.84291961784348	0.0726599775916532	0.790440736768727	0.889185148446512	-0.609537195961419	5.84291961784348	3.33788750770841	0.0836320276953351	0.285687346826928	-0.54541317810962	5.84291961784348	5.42529325327038	0.0311663960838837	0.0609350405272375	Wasp	Conserved
878	ea	-0.266290129862402	3.19887855535001	0.110435410132643	0.743327934399371	0.860446533674936	-0.69973128991368	3.19887855535001	0.424246971439355	0.522713286721257	0.714144674295424	-0.966021419776082	3.19887855535001	1.84133238859555	0.190875102336041	0.266366710270534	Wasp	Conserved
879	ebd2	0.401040564476874	4.14128531619167	1.70807246329717	0.207006617957764	0.376667785349157	-0.708364218198024	4.14128531619167	2.73614329642582	0.114711741694995	0.337018981556374	-0.30732365372115	4.14128531619167	1.05840586718282	0.316642344249531	0.404776422347802	Wasp	Conserved
880	eff	-0.453871961829855	8.80664785902339	6.44472650279722	0.0201460563688375	0.0638644515298183	0.546502720225846	8.80664785902339	4.69128626309176	0.043393909001183	0.20401325310271	0.0926307583959897	8.80664785902339	0.270339334291775	0.609176600507495	0.684492466940279	Wasp	Conserved
881	egg	-0.0641292944190834	6.26170064801622	0.0754121885081147	0.786610597368817	0.888516252916597	0.0227187422151007	6.26170064801622	0.00480151603448809	0.945488610708436	0.979813154432051	-0.0414105522039827	6.26170064801622	0.0323677395409258	0.85914915696669	0.896799762381046	Wasp	Conserved
882	eIF3l	0.0164227028444215	9.27261270768072	0.0212871660197438	0.88555336681995	0.941826343851412	-0.0631861566511195	9.27261270768072	0.157716437195299	0.69574299823898	0.835349574352533	-0.046763453806698	9.27261270768072	0.172943832224923	0.682220190342024	0.747085635053805	Wasp	Conserved
883	eIF4A	-0.164270133812488	11.5459393419078	2.19240186607551	0.155268290111965	0.309071785034195	0.139409206197784	11.5459393419078	0.790007492811143	0.38533654608295	0.614279323235891	-0.0248609276147047	11.5459393419078	0.0502612709953461	0.825029207911353	0.867763437381379	Wasp	Conserved
884	Eip63E	-0.189521325204948	4.93854691083063	0.776068588403339	0.389476785035999	0.582999444116031	-0.2162979484138	4.93854691083063	0.514597971742738	0.481979522988212	0.687182020465446	-0.405819273618747	4.93854691083063	3.67883238750975	0.0704353791434137	0.118364646378307	Wasp	Conserved
885	elm	-0.0041299958118205	6.44137006727559	0.000223287826994462	0.988235338048944	0.9978140249956	0.235880440413263	6.44137006727559	0.367319929660302	0.551721526403232	0.734968448784865	0.231750444601442	6.44137006727559	0.714961232975771	0.408441594962541	0.4986182396268	Wasp	Conserved
886	EloB	-0.0717276235025662	5.53448917848513	0.182562683475753	0.674036831224683	0.815678890734159	0.433673784527059	5.53448917848513	3.38102797035507	0.0818121684527875	0.282804186493089	0.361946161024493	5.53448917848513	4.7694498853165	0.0418600081337877	0.0775049290648403	Wasp	Conserved
887	ELOVL	0.975295949162227	1.68314076512294	0.368978698939874	0.551711036027781	0.723949182847399	-3.62485796743812	1.68314076512294	2.28641000727454	0.149154995572944	0.38268122648214	-2.6495620182759	1.68314076512294	2.21046457945607	0.155664746983477	0.225337963868782	Wasp	Conserved
888	Elp1	-0.0940789751441338	7.1789759393323	0.300889775393088	0.589784605250675	0.753661286990628	-0.116735398436995	7.1789759393323	0.233552556293802	0.634485977013759	0.79187230207312	-0.210814373581129	7.1789759393323	1.53495669076627	0.230625389421547	0.31058180474819	Wasp	Conserved
889	EMRE	0.0414200053155582	5.92091049027614	0.0372710819456854	0.84898583188583	0.924143677919471	-0.136322147845291	5.92091049027614	0.203877200898912	0.65677810196978	0.80833049180835	-0.094902142529733	5.92091049027614	0.199593007646458	0.660156629644444	0.728063186572119	Wasp	Conserved
890	EndoU	-0.302725388956859	5.70094673870855	3.75264316527828	0.0679070386636936	0.165837791181011	0.391337799214551	5.70094673870855	3.16206386330727	0.091556047836812	0.301283937828561	0.088612410257692	5.70094673870855	0.326940106723904	0.574244358106296	0.652550406938973	Wasp	Conserved
891	ens	-0.470628336577688	8.26772126770628	3.88377596590817	0.0636698550271834	0.158004846511781	0.253556204114957	8.26772126770628	0.567104622549585	0.460744604236864	0.671350724878174	-0.21707213246273	8.26772126770628	0.83260922224103	0.373079676057332	0.463712368332334	Wasp	Conserved
892	Es2	0.128620914310654	5.10980941998705	0.888908352689692	0.357739897013715	0.552100045859376	-0.0441581301032096	5.10980941998705	0.0531454718311196	0.820169219113039	0.906430469478583	0.0844627842074448	5.10980941998705	0.39479727562127	0.537352477845269	0.619029115665821	Wasp	Conserved
893	Ets21C	0.223401144365476	2.41844582375497	0.111340543904177	0.742318404013355	0.86002637165659	-0.577950703050889	2.41844582375497	0.397519407187961	0.535967483002464	0.72381681332258	-0.354549558685413	2.41844582375497	0.321086577955335	0.5776626107313	0.654882929638429	Wasp	Conserved
894	Evi5	0.86929387236127	3.35204734456681	6.07399819839532	0.0235421414822537	0.0723687624235945	-0.795480114391036	3.35204734456681	2.73847063489587	0.114567561702332	0.337018981556374	0.0738137579702338	3.35204734456681	0.0506838153986116	0.824308180360107	0.867216922895805	Wasp	Conserved
895	ewg	-0.331005308009151	3.04367699732036	1.91584011008494	0.182538344144679	0.346363224950784	0.319054016997408	3.04367699732036	0.934700288081083	0.345925654587516	0.579104356696017	-0.0119512910117428	3.04367699732036	0.00275301059336795	0.996722458886523	0.998236371867555	Wasp	Conserved
896	exp	2.18229965396431	1.72769741283762	1.26599995286217	0.276348041248764	0.463361702983862	-5.47867054384612	1.72769741283762	4.7302005016241	0.0442311913768362	0.206112662997183	-3.29637088988181	1.72769741283762	4.11853943877043	0.058576613397361	0.101742389091564	Wasp	Conserved
897	FANCI	-0.333410376875038	4.60048891307709	1.39916859858179	0.251615626836104	0.435127538974512	0.129301858448537	4.60048891307709	0.109476306787442	0.744402708390037	0.861501598674297	-0.204108518426501	4.60048891307709	0.566336583575518	0.461043925325668	0.548861815863891	Wasp	Conserved
898	FBgn0182817	0.160822539442618	5.70088275619518	0.651157697458627	0.429796488732122	0.620974110671582	-0.393327589464307	5.70088275619518	1.96491123167624	0.177293594568359	0.418631920925735	-0.23250505002169	5.70088275619518	1.38545319183847	0.25387140297255	0.336644457184565	Wasp	Conserved
899	FBgn0187725	0.59324807049956	7.59601614596187	4.40184761516685	0.0496619156223846	0.130257287389842	-0.573207133489055	7.59601614596187	2.07221191729313	0.166457943146933	0.404650648890455	0.0200409370105041	7.59601614596187	0.00509165869495126	0.943868635334768	0.961921764179077	Wasp	Conserved
900	FBgn0188512	-0.419992612435352	9.76821163538412	6.14762770849386	0.0228191326150267	0.0705987827239096	0.537695798565994	9.76821163538412	5.05200626753679	0.0368092646815576	0.187127643978647	0.117703186130642	9.76821163538412	0.485075667916858	0.49465946403865	0.581142243386165	Wasp	Conserved
901	FBgn0189027	0.0439220124433235	8.64649242076734	0.0276036931628587	0.869818828155664	0.934625510649323	-0.513007495462174	8.64649242076734	1.88886314882052	0.185503570228828	0.425959955882644	-0.46908548301885	8.64649242076734	3.16307210302948	0.0915081641593125	0.146674435107983	Wasp	Conserved
902	FBgn0190846	0.185234978868196	6.19321427750687	0.160927209981302	0.692955880106185	0.826878321406328	-0.430062658310705	6.19321427750687	0.439286347350391	0.515739896169437	0.710209219844105	-0.244827679442509	6.19321427750687	0.288420179308324	0.597713077537913	0.673560453751868	Wasp	Conserved
903	FBgn0190857	1.50989763958884	1.22895814948138	1.1481995003507	0.297498553830336	0.487542200434108	-2.54729414810691	1.22895814948138	2.07993139086827	0.165710219710354	0.403923305374333	-1.03739650851808	1.22895814948138	0.948444902207599	0.34248829323448	0.431381505924519	Wasp	Conserved
904	FBgn0194273	-0.729929177826409	4.12361910574477	0.790960881883046	0.38549781341588	0.57835636114015	-0.944665201038616	4.12361910574477	0.698006524246649	0.414366062337838	0.635159325694004	-1.67459437886502	4.12361910574477	4.50377525127579	0.0478983851567847	0.0865287608568628	Wasp	Conserved
905	FBgn0195352	1.19360088808439	2.31279512717992	2.04815010755867	0.168815326047074	0.328113796941162	-0.708889981385944	2.31279512717992	0.400847222128689	0.534283377310595	0.72267208836644	0.484710906698444	2.31279512717992	0.407213774221443	0.531088814184407	0.613105583259008	Wasp	Conserved
906	FBgn0196725	0.0645326203243618	13.1561855768993	0.0650750828537515	0.801418851935489	0.896603275495166	-0.636867666197313	13.1561855768993	3.16326187886465	0.0914991545446773	0.301283937828561	-0.572335045872951	13.1561855768993	5.08714116586731	0.0362312579253177	0.0689217041312841	Wasp	Conserved
907	FBgn0268073	-0.443722577021851	5.25288955259095	1.21114221504205	0.285038246434688	0.473120437364059	-0.375300415872986	5.25288955259095	0.440923644170225	0.514762243719542	0.709900872057669	-0.819022992894837	5.25288955259095	4.21740885259301	0.0542305406913892	0.0957062904473329	Wasp	Conserved
908	fbl	0.298411463896362	8.05378413221407	0.790910671212392	0.385070543715812	0.577879692205095	-0.91544133991716	8.05378413221407	3.72758908815201	0.0687532682130634	0.255944594088856	-0.617029876020798	8.05378413221407	3.38903290134269	0.0814795918707597	0.133479766185794	Wasp	Conserved
909	Fbl6	-0.141380638676188	4.45500054267233	0.342857253096483	0.565152278984329	0.734461264262709	-0.368729144030846	4.45500054267233	1.19303755244096	0.288526302262519	0.527858369954687	-0.510109782707034	4.45500054267233	4.65685792117818	0.0440898591703811	0.0809234541140433	Wasp	Conserved
910	Fbw5	-0.125462084920639	6.22800530466267	1.1591266878483	0.295277593679647	0.48523031360129	0.179318196166006	6.22800530466267	1.19641800656296	0.287864740066662	0.52743539557195	0.0538561112453676	6.22800530466267	0.218133874907379	0.64583631177786	0.717067258393646	Wasp	Conserved
911	Fbxl4	-0.22213786734298	4.52736260915938	1.54060002966764	0.229802807634313	0.406781815527182	-0.0172747621140308	4.52736260915938	0.00477558042700772	0.945635785632904	0.979813154432051	-0.239412629457011	4.52736260915938	1.87012899109823	0.187598010858489	0.262766730557231	Wasp	Conserved
912	fdl	0.390353192332207	7.5880303786152	3.78403536252517	0.0668637086799583	0.164125669281889	-0.406188071245605	7.5880303786152	2.06667639618769	0.166996672860353	0.405201218646902	-0.015834878913398	7.5880303786152	0.00632929011887584	0.937431001674051	0.957025069446608	Wasp	Conserved
913	Fer2LCH	-0.0790752826900603	9.16073510103788	0.291223033728081	0.595776485852799	0.758378610732026	-0.276397195251771	9.16073510103788	1.78145262310847	0.19792130156405	0.440599361653018	-0.355472477941831	9.16073510103788	5.89024921740211	0.0254623135055481	0.0510504385183451	Wasp	Conserved
914	FIG4	-0.142659387237939	6.37736642640927	0.954536066647842	0.340980458993925	0.536436600415435	0.0286960737837267	6.37736642640927	0.0194778618661951	0.890490401461385	0.947948592978592	-0.113963313454213	6.37736642640927	0.619510819347715	0.441045537133101	0.530683213589669	Wasp	Conserved
915	Fis1	0.0920014399348937	5.9969763240228	0.15162732410332	0.701363517145116	0.833076458667076	0.432793232637141	5.9969763240228	1.69028559926295	0.209287422360777	0.451175470556374	0.524794672572035	5.9969763240228	4.98964465494628	0.0378612584894824	0.071506673301833	Wasp	Conserved
916	Frl	-0.167294250919161	8.66138010447737	0.648739174988531	0.430640040693999	0.621511960235526	-0.268706049401162	8.66138010447737	0.839598856196765	0.371123664001243	0.601806740733647	-0.436000300320324	8.66138010447737	4.42025611580143	0.0492336683311762	0.0885165645695141	Wasp	Conserved
917	Fur1	0.300820654632568	8.25676075814762	0.91778222727667	0.350224496647898	0.544484002304056	-0.380624013458159	8.25676075814762	0.738024247885064	0.401122844462835	0.625399687231427	-0.0798033588255917	8.25676075814762	0.0651528964270318	0.801302844443179	0.848769579204371	Wasp	Conserved
918	GABPI	-0.0760098056939831	6.689133983785	0.388690148448313	0.540484334207637	0.715308978173966	0.221621817245696	6.689133983785	1.6647923106226	0.212612056526618	0.455165827182592	0.145612011551713	6.689133983785	1.44831193825087	0.243744134238363	0.325424021287614	Wasp	Conserved
919	Galphao	0.610721600626053	2.90201608182692	2.43940167564571	0.135008036343789	0.279611242452278	-1.05335634627806	2.90201608182692	3.78212105768427	0.0669267971262096	0.253172460006771	-0.442634745652009	2.90201608182692	1.39450509930337	0.252379687570911	0.335171916398931	Wasp	Conserved
920	Gapvd1	0.0652998083168275	9.45337889945007	0.0843043276223159	0.774727399740767	0.879803451804638	-0.247307799758416	9.45337889945007	0.60512823589987	0.446314032619854	0.660579832230564	-0.182007991441589	9.45337889945007	0.655995758064856	0.428116822135568	0.518053449780191	Wasp	Conserved
921	GC1	-0.0498383263223763	4.41834305516027	0.0303396776374783	0.863584875799441	0.931674478137337	0.36463937995396	4.41834305516027	0.826527339269636	0.374793989196103	0.605895891207307	0.314801053631583	4.41834305516027	1.25258747421856	0.277163860093965	0.362702082269187	Wasp	Conserved
922	GckIII	0.0416592654201707	7.49537053003294	0.0696964517986437	0.794653294085438	0.892441159527504	0.0804212752558058	7.49537053003294	0.13053892565826	0.721904929651576	0.848554832063237	0.122080540675977	7.49537053003294	0.604597364962241	0.446510431721851	0.535159331460321	Wasp	Conserved
923	Gcn2	0.4179851258816	6.62108813073914	3.56221747233925	0.0746560770379724	0.178761146788609	-0.46283880004603	6.62108813073914	2.20802589480582	0.153882025939845	0.389039152489202	-0.0448536741644302	6.62108813073914	0.0418838322753943	0.840042121082947	0.880958685628737	Wasp	Conserved
924	gem	0.385357115773324	6.72961480985115	1.56624832027769	0.226111272940412	0.402136535657679	-0.688521083982337	6.72961480985115	2.54357935496741	0.127427290892672	0.355451978609333	-0.303163968209013	6.72961480985115	1.00371787066473	0.329141968447026	0.416860476244433	Wasp	Conserved
925	ghi	0.240954050700556	6.41771569323861	1.08323558204555	0.311183690078267	0.502139481542631	0.211894542225522	6.41771569323861	0.423324670972322	0.523160575792544	0.714570698421975	0.452848592926078	6.41771569323861	3.89176352000354	0.0634218040024742	0.108903000036801	Wasp	Conserved
926	Gint3	0.0182039782633336	7.10143898300474	0.0284361691219076	0.867889612303145	0.933547655974528	-0.0913153480979507	7.10143898300474	0.360107166522039	0.5556162324098	0.738657851395737	-0.0731113698346171	7.10143898300474	0.464716475270366	0.503745393149996	0.588539745042354	Wasp	Conserved
927	GLaz	0.247953252087773	1.77085307700979	0.235356288929566	0.633188831239111	0.787381208106156	-0.641345391105229	1.77085307700979	0.841311620855926	0.370646647511573	0.601416615653452	-0.393392139017456	1.77085307700979	0.678277239840789	0.420512434373942	0.510401079457557	Wasp	Conserved
928	GlcAT-P	-0.330860821110481	5.52325238809326	0.861291941008415	0.365147523076049	0.558627976718796	-0.125542708951805	5.52325238809326	0.0633759085340452	0.803970756711301	0.896037553697891	-0.456403530062286	5.52325238809326	1.70266492105544	0.207696693826115	0.284793361043088	Wasp	Conserved
929	glob3	0.841154240593116	9.03829619602989	4.54465696936056	0.0465574784028352	0.123619602060367	0.019145255050158	9.03829619602989	0.00119526358522459	0.972788085408365	0.992544903390546	0.860299495643274	9.03829619602989	4.76176519788692	0.0421137665645303	0.0778927484670047	Wasp	Conserved
930	Glut4EF	0.415039012125222	5.48052451032267	2.06593328230342	0.167069157150234	0.325679897992419	-0.971289421885732	5.48052451032267	5.8254772207612	0.026180984143096	0.159849609332508	-0.55625040976051	5.48052451032267	3.93735247662535	0.0620272477939183	0.106940226087149	Wasp	Conserved
931	GlyP	0.279321428654509	6.32580417685324	0.108349362005425	0.745979461302768	0.861813766616754	-0.540681650344626	6.32580417685324	0.209386041334983	0.652938872719656	0.805108123795275	-0.261360221690117	6.32580417685324	0.101037219904392	0.754390022879022	0.809975039830417	Wasp	Conserved
932	Gpat4	-0.243869537856654	5.3820210303775	1.57296198753013	0.225157529319943	0.40057536835167	-0.0780075814819652	5.3820210303775	0.0821675135636569	0.777518403138826	0.880411850200857	-0.32187711933862	5.3820210303775	2.85172423292695	0.10780433436458	0.167402962547295	Wasp	Conserved
933	Gprk2	0.489226221248506	7.67148536195577	2.46446895695325	0.133135572423026	0.276492182886402	-0.292629211345317	7.67148536195577	0.444702578904535	0.512968545227652	0.708118707626689	0.196597009903188	7.67148536195577	0.403103237894573	0.533147286708364	0.614990583290317	Wasp	Conserved
934	Grip	0.496362502452507	5.67577093300978	1.10329104610571	0.30717590440681	0.49839135163426	-0.510094623482376	5.67577093300978	0.597047559911828	0.449540963637947	0.662752538622183	-0.0137321210298691	5.67577093300978	0.00088550457978488	0.97658162476539	0.984043566501898	Wasp	Conserved
935	GstT4	0.721677446265967	7.51076746109292	2.22526295587358	0.152964650764117	0.30591200146273	-1.75254748739553	7.51076746109292	6.56368884436518	0.0195291656083389	0.135668030329772	-1.03087004112957	7.51076746109292	4.53915721015773	0.0470702458157239	0.085178575189689	Wasp	Conserved
936	Had2	-0.532717230217904	8.80685072552672	5.32657593829269	0.0325565524880547	0.0931827533231082	0.10973550802277	8.80685072552672	0.11393110293752	0.739454136975167	0.858291016210382	-0.422981722195133	8.80685072552672	3.38343545287921	0.0817119797422358	0.133735865076107	Wasp	Conserved
937	haf	-3.78271130799446	1.68260298462374	4.10723446894174	0.0571332906694921	0.145452754962148	1.43161887264243	1.68260298462374	0.373161418168756	0.548605741310958	0.732631717826659	-2.35109243535203	1.68260298462374	3.13475801832771	0.0928641199979109	0.148441888784539	Wasp	Conserved
938	HDAC1	-0.103278443136133	8.263774348597	0.468675419126171	0.501955751396497	0.684457925095351	0.103560846245845	8.263774348597	0.236289702113209	0.632519999519103	0.790837401626752	0.00028240310971188	8.263774348597	3.52405687781732e-06	0.998521963575351	0.999112634835415	Wasp	Conserved
939	hdly	0.280659049336416	8.12482440697936	3.99024764464336	0.0604533644695912	0.15199785394523	-0.320650119455841	8.12482440697936	2.6205051084028	0.122155474777923	0.348496554598997	-0.0399910701194252	8.12482440697936	0.0819878527790111	0.777754855735107	0.828824280749669	Wasp	Conserved
940	Hem	0.396272629062566	8.19116764164578	4.67349572730098	0.0437519531758254	0.117871068949172	-0.31129917387285	8.19116764164578	1.45035309794088	0.243424155751843	0.48731021692257	0.0849734551897161	8.19116764164578	0.21689453612071	0.646769823754849	0.717896434279013	Wasp	Conserved
941	Hil	0.101951728151528	4.84638723247656	0.102515102580918	0.752365470520332	0.865183611077744	-0.524927247668463	4.84638723247656	1.38695920252468	0.253622421963694	0.4964223658102	-0.422975519516935	4.84638723247656	1.83732552035878	0.191336722460531	0.266799157012768	Wasp	Conserved
942	hop	0.200451907426744	6.59044804648998	0.402658066411721	0.533371110542603	0.709137887115312	-0.831633869341931	6.59044804648998	3.49701927030337	0.0771437243835479	0.274029054628428	-0.631181961915187	6.59044804648998	4.05864704380775	0.0584859992124003	0.10161846042339	Wasp	Conserved
943	Hpd	-0.657997626510896	4.12552812218587	0.449206609337655	0.511217590337925	0.69164060951758	-0.458775902370991	4.12552812218587	0.124739475673788	0.728051232750289	0.851545510589307	-1.11677352888189	4.12552812218587	1.79533418764196	0.196944077658729	0.272886790031467	Wasp	Conserved
944	Hph	-0.265940126118567	3.67800554611745	1.3539232690353	0.259158315312463	0.444572394560404	0.221226285455677	3.67800554611745	0.483940181398875	0.495158648361932	0.697453102832895	-0.0447138406628903	3.67800554611745	0.0408402280975294	0.842018764979795	0.882329953370762	Wasp	Conserved
945	hppy	0.224684869060882	7.29772132029257	0.820624383969504	0.376468964978759	0.569602742985118	0.0985144665868402	7.29772132029257	0.0792601594158921	0.781379906668135	0.882607924555549	0.323199335647722	7.29772132029257	1.70923207032898	0.206859012901639	0.284013871175468	Wasp	Conserved
946	Hr96	-0.166194996412817	5.3852655006585	0.868954003678799	0.363070195586335	0.556257705988359	0.0964531285718091	5.3852655006585	0.149341666068827	0.70350701659766	0.838643957639019	-0.0697418678410077	5.3852655006585	0.159288966022052	0.694312071354848	0.757966923923184	Wasp	Conserved
947	Hsepi	0.0153946526393632	4.65024619233593	0.010041398228996	0.921241723670536	0.961229690341657	0.139743090589831	4.65024619233593	0.4221844123589	0.523714536548459	0.715142164197029	0.155137743229194	4.65024619233593	1.06233781224994	0.315769178104044	0.40389971253609	Wasp	Conserved
948	Hsp83	0.145385405561586	12.1920333100009	0.770100497767554	0.391269824530753	0.584669384512551	0.138949908426404	12.1920333100009	0.351863972238064	0.560133426722188	0.741016260056566	0.28433531398799	12.1920333100009	2.94257782610869	0.10271870869273	0.160736039262578	Wasp	Conserved
949	iav	1.19793454595173	1.62192795789297	5.11742192027732	0.0357413936242991	0.100231712582763	-0.191019119141233	1.62192795789297	0.0773199304234277	0.783999744276512	0.88386378522304	1.0069154268105	1.62192795789297	4.52509839166478	0.0468739247989709	0.0849106982536303	Wasp	Conserved
950	Idgf6	0.413813894029273	11.8703881465803	6.26649666800921	0.0217042518984058	0.0679465452605879	-0.481109337201388	11.8703881465803	4.24598575267068	0.0534643857529934	0.227600683391751	-0.0672954431721146	11.8703881465803	0.166373394086471	0.687965794641843	0.752128407613621	Wasp	Conserved
951	Idi	-0.366178852085704	5.42314582735142	3.24087937750628	0.0878999249736943	0.202476901413204	0.35016499136806	5.42314582735142	1.50352718147926	0.235276429520549	0.48122650861609	-0.0160138607176437	5.42314582735142	0.006376328130606	0.937199449916197	0.956973886625617	Wasp	Conserved
952	Ilp6	0.582825630459752	4.828568755119	3.14846491777717	0.0922047754765663	0.210554195081769	0.117893994044124	4.828568755119	0.0665350812909439	0.799254439707605	0.892478232315329	0.700719624503876	4.828568755119	4.82533822506022	0.0408012111198562	0.0759443855530139	Wasp	Conserved
953	Inx2	1.18312478568493	3.5552312754058	3.0178771864117	0.0987174114221688	0.221807368874419	-2.31087140126229	3.5552312754058	6.06188907237377	0.023663511965096	0.152040226085118	-1.12774661557736	3.5552312754058	3.04866579058227	0.0971344476446447	0.154100514684361	Wasp	Conserved
954	IPIP	-0.00248451381366411	5.166035480988	0.00021966798993846	0.988331081867237	0.9978140249956	0.18940170636655	5.166035480988	0.649850349022588	0.430252152497566	0.647526420663241	0.186917192552886	5.166035480988	1.28877853822472	0.270548745316626	0.355453208354969	Wasp	Conserved
955	Iswi	-0.0293352511554005	7.01015812240859	0.0132467327617683	0.909591424581325	0.954275012861274	-0.557056788584852	7.01015812240859	2.40771752931281	0.137420296263515	0.36629209842852	-0.586392039740253	7.01015812240859	5.36052816059427	0.0320706286639136	0.062425301181603	Wasp	Conserved
956	Jheh2	0.175177630894706	8.55414013109891	1.10350826526426	0.306822376128371	0.49839135163426	0.0843891469393128	8.55414013109891	0.128707995453112	0.723775280953812	0.848640718042524	0.259566777834018	8.55414013109891	2.44360519115995	0.134691845332495	0.199915442917533	Wasp	Conserved
957	Jheh3	0.582713219780113	6.59575926756843	0.85102055671825	0.368657707734803	0.562693694531565	-1.20692422904792	6.59575926756843	1.8868081189691	0.186696370796901	0.426730592500762	-0.624211009267807	6.59575926756843	1.04444126544113	0.320544716781059	0.408719695678048	Wasp	Conserved
958	JMJD7	-0.359880956932387	5.44782613115625	2.37094961810496	0.140285015886739	0.286268262592862	0.420681496020298	5.44782613115625	1.64524925952873	0.215206066104428	0.457885292422088	0.0608005390879107	5.44782613115625	0.0697817212061024	0.794530756603371	0.842442159011614	Wasp	Conserved
959	jnj	0.300621640492742	4.80308305065796	1.24533158259246	0.278515938376825	0.465812167069675	-0.620384616361833	4.80308305065796	2.72880649603725	0.115167674611264	0.337801773049414	-0.319762975869091	4.80308305065796	1.4932625477677	0.236821524626274	0.317386570732621	Wasp	Conserved
960	jumu	-0.19998329305437	5.79414253837572	0.423689239402568	0.522983687067284	0.701077242510781	0.828217777441096	5.79414253837572	3.69999533496805	0.0696994598316835	0.258554606618939	0.628234484386727	5.79414253837572	4.32954842906935	0.0513857376576619	0.0914815275545618	Wasp	Conserved
961	Jupiter	0.0541570711366569	9.21985028673932	0.135716076625394	0.716695694964298	0.842936408235601	0.131960287960326	9.21985028673932	0.403385506932951	0.533005457775233	0.722053229676945	0.186117359096983	9.21985028673932	1.60596510862643	0.220543041061561	0.299828632304143	Wasp	Conserved
962	Jwa	0.321842445176964	9.70672265522213	5.49712696550334	0.0301971818856291	0.088249381964927	-0.29253908720677	9.70672265522213	2.27625359765707	0.148001881663449	0.380603238917666	0.0293033579701946	9.70672265522213	0.0457324888359595	0.832966472641502	0.874407590683368	Wasp	Conserved
963	Karl	-0.162656358680116	9.82937587279457	0.869529439585695	0.362914877339322	0.556181283545881	0.222960822832587	9.82937587279457	0.81796016883758	0.377228553406966	0.608154223478529	0.0603044641524715	9.82937587279457	0.119818164366943	0.733077923839368	0.790794692894206	Wasp	Conserved
964	kat80	0.222272799141186	5.25313573536881	2.19121568939972	0.155374154987842	0.309165849702326	-0.306165969197872	5.25313573536881	2.10992362952349	0.162843883854453	0.399907582556909	-0.0838931700566867	5.25313573536881	0.321634622771073	0.577340816316174	0.654799571289576	Wasp	Conserved
965	key	0.401406929515805	5.18078476912899	6.34821752984105	0.0209734997923021	0.0660903293933056	-0.748928019749268	5.18078476912899	11.3081370279984	0.00330789229484783	0.0546994729006968	-0.347521090233463	5.18078476912899	4.98650119533385	0.0379151870414889	0.0715747986362627	Wasp	Conserved
966	Khc	0.241868583118279	10.4964873785695	2.13860074859064	0.160159767132061	0.316776442302821	-0.349023780401237	10.4964873785695	2.2289042718482	0.152052986758043	0.386557053408102	-0.107155197282957	10.4964873785695	0.420533278480697	0.524518596345187	0.607112915733955	Wasp	Conserved
967	kkv	0.298480349193046	3.88986260021461	0.0578852805730066	0.812646080209553	0.902153966600775	0.103058214004841	3.88986260021461	0.00387721649565527	0.951050583458255	0.982398302086534	0.401538563197886	3.88986260021461	0.145768187758214	0.707176178069716	0.76866975877143	Wasp	Conserved
968	klar	-0.262314091051245	6.88875540925048	0.90391961122743	0.353804121814526	0.547628152163035	-0.235765193081938	6.88875540925048	0.368933595788609	0.550857412318453	0.734410166539896	-0.498079284133184	6.88875540925048	3.31102678931751	0.0847890246622794	0.137605895264414	Wasp	Conserved
969	KLHL18	0.0559886578028087	5.71003115597255	0.157180167746838	0.69623287748612	0.829410214259097	0.102036328584438	5.71003115597255	0.26393384799895	0.613419508904574	0.778769653302437	0.158024986387246	5.71003115597255	1.27954442093363	0.27221648786648	0.357377295543973	Wasp	Conserved
970	Klp10A	0.0920539094819091	7.85860452885982	0.223781266346374	0.641623242847789	0.79282328555214	-0.28862330768592	7.85860452885982	1.10380359550367	0.306759461884133	0.543555738540659	-0.196569398204011	7.85860452885982	1.02746896373924	0.323630568273867	0.411578142215931	Wasp	Conserved
971	Klp3A	-0.142295223907013	6.28737363423957	0.287199969100861	0.598308384153855	0.760548895155747	0.487632785678013	6.28737363423957	1.71211305127536	0.206492869875933	0.447514333851908	0.345337561771	6.28737363423957	1.74325287406003	0.202586913458121	0.279093286801583	Wasp	Conserved
972	Klp61F	0.0437737978840015	6.17602980742823	0.0238338682287913	0.878954689224286	0.939510838025959	0.502986244180469	6.17602980742823	1.59013198360865	0.222741622068532	0.46552699183722	0.546760042064471	6.17602980742823	3.78556242677488	0.0668134316363864	0.113572386367755	Wasp	Conserved
973	koi	0.253471802621833	5.77065185032155	2.08997592829215	0.164743439269657	0.322936321868243	-0.186506656879289	5.77065185032155	0.572866931816182	0.458509075078906	0.669485796682196	0.0669651457425436	5.77065185032155	0.149461591728197	0.703394080008612	0.766137470998437	Wasp	Conserved
974	kz	0.280347360555398	5.20599588828989	1.70255749627954	0.207710432049147	0.377557728828136	-0.177748022074607	5.20599588828989	0.352550793423833	0.559754310265355	0.741016260056566	0.102599338480791	5.20599588828989	0.241827048444756	0.628585736398936	0.702200287908595	Wasp	Conserved
975	l(1)G0020	-0.00168149112235469	6.06328148873784	4.69748360281631e-05	0.99460373826325	1	-0.168160133488751	6.06328148873784	0.238346922992864	0.631051700430239	0.790125259855093	-0.169841624611105	6.06328148873784	0.49347623629225	0.490993368207568	0.577833700299633	Wasp	Conserved
976	l(1)G0193	-0.262175322491823	7.19311954029308	2.7406672183487	0.114431679594101	0.246819205917484	-0.0845231975258908	7.19311954029308	0.144085748251378	0.708509005384235	0.840239434218039	-0.346698520017714	7.19311954029308	4.8920283729851	0.0395775749082556	0.074190372296037	Wasp	Conserved
977	l(1)G0196	0.295625499110345	6.29355633491796	0.920431822034616	0.349546221218111	0.543846510494373	-0.910564831441026	6.29355633491796	4.42108919748948	0.0492143883298913	0.218062145266989	-0.614939332330681	6.29355633491796	4.07997630467293	0.0578876823247467	0.100811331879511	Wasp	Conserved
978	l(1)G0289	0.588929958352763	9.63997759551345	4.55102848820354	0.0463104724046578	0.123239247170832	-0.102480155800231	9.63997759551345	0.0694458154360591	0.79501394065606	0.889113772416897	0.486449802552532	9.63997759551345	3.1188671662582	0.0936354618301736	0.149359205295417	Wasp	Conserved
979	l(2)05287	0.210058334141561	5.87715756004458	1.28922345953039	0.270468731971213	0.456989929900111	-0.408858113004951	5.87715756004458	2.48673897200431	0.131498176518433	0.360443177802465	-0.19879977886339	5.87715756004458	1.19772831340164	0.287608858935081	0.373863166802009	Wasp	Conserved
980	l(2)34Fc	6.52769362432407	3.61227436060781	2.66252682195349	0.136032238477606	0.280840368057674	-4.05774289195143	3.61227436060781	2.5649069484943e-08	0.999875593943391	0.999919666058316	2.46995073237263	3.61227436060781	0.374158115836551	0.555380707636993	0.635757151155323	Wasp	Conserved
981	l(2)gl	-0.0921521991399595	7.93805435351105	0.353983167304131	0.558965276835568	0.728934940743541	-0.0249318501957403	7.93805435351105	0.0129997326718352	0.910434400569613	0.959909174495144	-0.1170840493357	7.93805435351105	0.575048177401791	0.457667491733959	0.54595115759761	Wasp	Conserved
982	l(2)k01209	0.43153706942368	4.19050233657437	5.59635658713109	0.0289141062279942	0.0855422940845032	-0.503422917900618	4.19050233657437	3.92244686109778	0.0624792720807942	0.243770828569667	-0.0718858484769373	4.19050233657437	0.164739420945213	0.689415266030809	0.753181410628324	Wasp	Conserved
983	l(3)72Dn	0.278414149684562	5.29579479300497	3.59420817014848	0.0734696577895819	0.17624031143249	-0.013674819470755	5.29579479300497	0.00441046297107522	0.94775196792959	0.980849839283616	0.264739330213807	5.29579479300497	3.36763855063294	0.0823720001837942	0.134607280349912	Wasp	Conserved
984	LanA	0.36017521895448	11.8422074907083	0.5651279423498	0.461641857140373	0.647993825549619	-0.72133255299771	11.8422074907083	1.13393098560763	0.300615272436841	0.538895299619091	-0.36115733404323	11.8422074907083	0.568807057628087	0.460208986320342	0.548362864883624	Wasp	Conserved
985	LanB2	-0.0710279698977046	10.9417686542643	0.0396111461297617	0.844380798879532	0.921590909192668	-0.740077957058703	10.9417686542643	2.14658813447628	0.159421810652061	0.396674552447936	-0.811105926956407	10.9417686542643	5.10915429484583	0.0358743895057239	0.0683949368772465	Wasp	Conserved
986	Lcp1.Lcp2.Dsim_GD10171	-0.60845841069382	9.45213958567112	0.168138119157405	0.686800793869244	0.823665521465847	-1.57482026645838	9.45213958567112	0.43196587891663	0.51966783842642	0.711988253019303	-2.1832786771522	9.45213958567112	1.32976624270869	0.264518286640654	0.348746303931379	Wasp	Conserved
987	Lcp1.Lcp2.Dsim_GD27204	-0.190033260261743	10.5260530844544	0.0179454680459607	0.894978443226698	0.946094446497161	-1.6538661915003	10.5260530844544	0.623749638091033	0.440339941224137	0.65486134478639	-1.84389945176204	10.5260530844544	1.39738352239482	0.253142804591498	0.336016178716696	Wasp	Conserved
988	Lcp3.Lcp4.Dsim_GD10559	0.46637707780296	9.37098059123254	0.0878760717028227	0.77042122640769	0.876990066745914	-2.50599199898617	9.37098059123254	1.20977032355441	0.286435582340164	0.526770382842802	-2.03961492118321	9.37098059123254	1.50662136315621	0.236082816331105	0.316637898842253	Wasp	Conserved
989	Lcp3.Lcp4.Dsim_GD22274	0.0676641641830049	11.4262868108162	0.00224265952400183	0.962770873034137	0.983656082753258	-2.95628439619163	11.4262868108162	2.0406661360481	0.170934184237736	0.410788781616277	-2.88862023200863	11.4262868108162	3.5130489104539	0.0778622112327456	0.128632372143042	Wasp	Conserved
990	Lcp65Ab2.Lcp65Ab1.Dsim_GD13941	9.80563547091976	6.29495328665836	7.63711731819964	0.0213103850939064	0.0669519245803195	-3.62838897159011	6.29495328665836	1.06951459810651e-08	0.999919666058316	0.999919666058316	6.17724649932965	6.29495328665836	2.4239205061095	0.152785472537529	0.22214536042874	Wasp	Conserved
991	Lcp9	0.432188383649763	6.53453610503052	0.125041023713453	0.727899196690226	0.849890107511712	-0.764138346779639	6.53453610503052	0.175776295847601	0.680183949647481	0.823703444034311	-0.331949963129876	6.53453610503052	0.0603413671546906	0.808845336881752	0.854699349369239	Wasp	Conserved
992	lds	0.376286567567235	6.69447609101669	3.88667934655559	0.0635795619223846	0.15790121899274	0.013772624328863	6.69447609101669	0.00263781304572943	0.959581061009423	0.985167399148445	0.390059191896098	6.69447609101669	4.26241275755937	0.0530482383402793	0.0940919493090025	Wasp	Conserved
993	LIMK1	-0.135327638241951	9.27292521462046	0.234041757546474	0.634133556343291	0.787620553098369	-0.223895420657576	9.27292521462046	0.320700413208113	0.577889574179087	0.753986520849539	-0.359223058899527	9.27292521462046	1.64905314196763	0.214698035084074	0.293250164440314	Wasp	Conserved
994	Lis-1	-0.179557246440258	7.17661243523695	2.70876889907034	0.11642389904305	0.249750332432732	0.176037159275472	7.17661243523695	1.30976922223169	0.26680770209852	0.507723891980408	-0.00352008716478572	7.17661243523695	0.00105357482842407	0.974448504025224	0.982644973950117	Wasp	Conserved
995	LManII	0.511099894660743	9.65822446031129	3.48567729458638	0.0775862657203699	0.184354753006735	-0.584226519694102	9.65822446031129	2.28862507756827	0.146965057108064	0.378720408522247	-0.0731266250333595	9.65822446031129	0.071938859202293	0.791457151726676	0.840027459830627	Wasp	Conserved
996	Lnpk	0.153818552853733	6.83992129375241	2.27976308735059	0.147706861458199	0.297614092510313	-0.170325047045403	6.83992129375241	1.4070104512566	0.250337615639227	0.494025784697688	-0.0165064941916698	6.83992129375241	0.0266028417207761	0.872178314304864	0.906192753192468	Wasp	Conserved
997	Lon	0.32870346207382	6.89018208359466	6.19620319346647	0.0223558968560848	0.0696147319456005	-0.547034699533185	6.89018208359466	8.67581504970143	0.00837423043587138	0.0901511541820848	-0.218331237459365	6.89018208359466	2.79475380622546	0.111145451302641	0.171080319702781	Wasp	Conserved
998	LpR2.LpR1.Dsim_GD18175	0.0921893911302874	9.18681220582674	0.137683131156208	0.714746213351696	0.841784310259713	-0.369585064918144	9.18681220582674	1.10924591379938	0.305603236939306	0.542990104970323	-0.277395673787856	9.18681220582674	1.25257447979843	0.277166273673383	0.362702082269187	Wasp	Conserved
999	Lsm11	0.0739657754663458	2.97760219185641	0.0657770171710326	0.80037504674736	0.896195791040612	-0.265525751336316	2.97760219185641	0.43630795647295	0.516927527354743	0.710209219844105	-0.19155997586997	2.97760219185641	0.467466912115924	0.502500867329664	0.587345906307108	Wasp	Conserved
1000	LysX	1.42388075806164	2.38937897915302	3.05966490044713	0.0965761976696712	0.218175350195938	-1.44232012260842	2.38937897915302	1.77978346737652	0.198122334989717	0.440635957708105	-0.0184393645467774	2.38937897915302	0.00066308897869187	0.979727873479801	0.986648440741877	Wasp	Conserved
1001	Madm	0.047108776448828	7.97686438700218	0.129383252726071	0.72308373742868	0.847535870899337	0.224842052209661	7.97686438700218	1.47895608913878	0.238996910835577	0.484392167789389	0.271950828658489	7.97686438700218	4.33856635975525	0.0511670169584213	0.0912461171249737	Wasp	Conserved
1002	Map60	-0.126031512198474	6.65479761351354	0.578139879915918	0.456478961266377	0.643791507916422	0.430821159255113	6.65479761351354	3.39968214841913	0.08103959587296	0.282441530780557	0.304789647056639	6.65479761351354	3.42399506918021	0.0800454040651634	0.131743995770277	Wasp	Conserved
1003	Mat89Ba	0.119871176703069	5.90829231998928	0.295887939858473	0.59286900060834	0.756137325485734	-0.175369361264457	5.90829231998928	0.322053556797998	0.57709507800203	0.753136203973456	-0.0554981845613879	5.90829231998928	0.0656239680989941	0.800602127647343	0.848197674902537	Wasp	Conserved
1004	Mcm5	0.305501278994243	6.20444639925529	2.60830925711017	0.12297363394101	0.260516433348926	0.095959980673644	6.20444639925529	0.130348798417152	0.722098454370581	0.848554832063237	0.401461259667887	6.20444639925529	4.59849902807919	0.0452989343546774	0.082596570591401	Wasp	Conserved
1005	Mcm6	0.254413911451266	6.28291245159176	1.42151457123206	0.247996027045949	0.43074713291649	-0.222266829934661	6.28291245159176	0.551226884178447	0.46699850342722	0.676205628761621	0.0321470815166044	6.28291245159176	0.0234214016763291	0.879998006528127	0.91305851385442	Wasp	Conserved
1006	MCPH1	0.117662592552659	6.27701190988427	0.27702104583758	0.60481877982348	0.765088504452964	-0.337438878924831	6.27701190988427	1.15904642434339	0.295293825262343	0.534334197381967	-0.219776286372172	6.27701190988427	1.00073168700803	0.329844165302784	0.417649537199277	Wasp	Conserved
1007	Mcr	0.224543446890598	8.87928779844015	0.534391163965762	0.47378550445547	0.658555608959843	0.300860701705102	8.87928779844015	0.480637437415219	0.496615603924445	0.698588815252953	0.5254041485957	8.87928779844015	2.92112700368301	0.103893397892593	0.162381533002498	Wasp	Conserved
1008	Mef2	-0.17177148329089	5.80983713552602	0.371457152298882	0.549511272604181	0.722320449286582	-0.227075992293692	5.80983713552602	0.329243219991414	0.572910640238613	0.75158011123071	-0.398847475584581	5.80983713552602	2.05549781173096	0.168091135754089	0.240026409056401	Wasp	Conserved
1009	Membrin	-0.194027831520288	6.55517136831107	0.783855429718579	0.387155742924283	0.580183677251589	-0.246799820087096	6.55517136831107	0.638073404307765	0.434391522429993	0.651013811959709	-0.440827651607384	6.55517136831107	4.08078345662172	0.0578651794606481	0.100805423267807	Wasp	Conserved
1010	Miga	-0.123897283348311	5.84703580575901	0.873096423451546	0.361954244216587	0.554870281384044	-0.0180528056407318	5.84703580575901	0.00937706918201481	0.923882725760922	0.968831564055818	-0.141950088989043	5.84703580575901	1.17094367161872	0.292900973811542	0.379433358756357	Wasp	Conserved
1011	mim	0.00135917374739278	3.56563615955432	8.70793743386892e-06	0.997676616305799	1	-0.670300517943161	3.56563615955432	1.2093196319399	0.28535852376755	0.526132895097457	-0.668941344195768	3.56563615955432	2.80440504682467	0.110570896109034	0.170539969410188	Wasp	Conserved
1012	mip130	0.273747180376884	6.39791066231468	2.09229761943236	0.164520962047029	0.322649835729396	-0.00618632187325799	6.39791066231468	0.00054439147185337	0.981631313257454	0.99886288144928	0.267560858503626	6.39791066231468	2.05608879720795	0.16803305407271	0.240026409056401	Wasp	Conserved
1013	Miro	0.203541957748338	6.75425759090724	4.33199898211008	0.0513261959219055	0.133586922880997	0.0222397683349664	6.75425759090724	0.0260754455701864	0.873440013878558	0.937202090776114	0.225781726083304	6.75425759090724	5.40866101216173	0.0313958145218143	0.0612927170993968	Wasp	Conserved
1014	Mlc-c	-0.369456761817886	8.00456338036036	6.98145771278583	0.0161653323209635	0.0537655283689044	0.576018643782519	8.00456338036036	8.5132698512876	0.00889963933911803	0.0920097743948944	0.206561881964633	8.00456338036036	2.19629227161043	0.154921691857702	0.224755754826561	Wasp	Conserved
1015	Mlp84B	-0.0669872354322269	5.95775673387642	0.00573697945188051	0.94049198291417	0.970700954617156	-1.64749232885687	5.95775673387642	1.79288789338245	0.197889795022702	0.440599361653018	-1.7144795642891	5.95775673387642	3.91873386959743	0.0638752532542827	0.10961026705151	Wasp	Conserved
1016	mmy	-0.0608307695264877	7.56505426028665	0.0942123362230306	0.762264793747827	0.871371374168702	0.266549205348138	7.56505426028665	0.910876843095153	0.352001094843475	0.58537382575641	0.20571843582165	7.56505426028665	1.09268402295315	0.309140514008522	0.396671420918257	Wasp	Conserved
1017	Mob4	0.167773050174093	7.18562744075493	1.84005782200148	0.191021790884635	0.35795379997032	-0.342199436236728	7.18562744075493	3.85038367560318	0.0647190630856638	0.248532434856544	-0.174426386062635	7.18562744075493	2.01281303541693	0.172352197593037	0.245122092829137	Wasp	Conserved
1018	moody	-0.116176558403854	7.01827015861429	0.091865863306739	0.765176874769797	0.872149527746473	-0.574350002982367	7.01827015861429	1.1282579112877	0.301723206290082	0.539514909971952	-0.690526561386221	7.01827015861429	3.25792144831744	0.0872684743237029	0.140605131966259	Wasp	Conserved
1019	MrgBP	-0.00786086835732966	6.62562078678912	0.00150569814207126	0.969456546797847	0.987999088941006	0.346561851196119	6.62562078678912	1.46985340553013	0.24039446950436	0.485296910308267	0.338700982838789	6.62562078678912	2.81726996496457	0.109810491892487	0.169569773048264	Wasp	Conserved
1020	mrt	0.595479807039349	4.86675681285704	5.98273758414426	0.0244745159008756	0.074755686958378	-0.687768740016673	4.86675681285704	4.13794634451019	0.0562968480829607	0.232680482393416	-0.0922889329773243	4.86675681285704	0.154452326215717	0.698739924007913	0.761715588136748	Wasp	Conserved
1021	msn	-0.0167265744543633	7.8225471648956	0.00287724267918159	0.95778829390006	0.980226016859511	-0.367349694057719	7.8225471648956	0.697080405509526	0.414257493720764	0.635159325694004	-0.384076268512082	7.8225471648956	1.52872038242421	0.231538801827141	0.311414375226458	Wasp	Conserved
1022	mst	0.313501031795561	6.20633316453321	4.97248605163901	0.038156696438436	0.1059908234401	-0.144235887569543	6.20633316453321	0.532427594068891	0.474587840998852	0.681372804220946	0.169265144226018	6.20633316453321	1.48081694706126	0.238712501206303	0.319352889643228	Wasp	Conserved
1023	Mtap	0.117728690828019	6.58975180234364	0.311996984629589	0.583053810141484	0.748066645320879	-0.002376524053571	6.58975180234364	6.36628828921586e-05	0.993717937566888	0.999919666058316	0.115352166774448	6.58975180234364	0.304204395840165	0.587759113359338	0.664472636727499	Wasp	Conserved
1024	mud	0.0147959163321585	4.64579192277904	0.00165546191717305	0.967974393574563	0.987430123853717	0.0928930444467456	4.64579192277904	0.0342050709219625	0.855253108803659	0.927711319954617	0.107688960778904	4.64579192277904	0.0966995673993385	0.759250521380532	0.814199329189329	Wasp	Conserved
1025	mus101	0.140383965477954	5.46460517196642	0.45919823880694	0.506258795855248	0.687799264902487	-0.294744360318268	5.46460517196642	1.03148945499246	0.322710368840968	0.55738488485721	-0.154360394840314	5.46460517196642	0.57686026012206	0.456970266155292	0.545434795466387	Wasp	Conserved
1026	mxt	0.213831167923658	6.65353742913357	2.48285274858047	0.131782160815023	0.274437780615573	-0.223024443737504	6.65353742913357	1.36326257506175	0.257577398574497	0.49989726912453	-0.00919327581384566	6.65353742913357	0.00467518743444739	0.946209300088946	0.963361775668549	Wasp	Conserved
1027	Mybbp1A	0.202187138592735	6.76962184541769	0.895473192624721	0.356010961017575	0.550236688944538	-0.504553052933149	6.76962184541769	2.81521096771568	0.109931774937152	0.329911940646339	-0.302365914340414	6.76962184541769	2.04158829088375	0.169465300828697	0.241602557262534	Wasp	Conserved
1028	Myo61F	-0.0286434390787147	11.5031180517737	0.0168681738529923	0.8980437372702	0.948194698578924	0.00750116600936492	11.5031180517737	0.000578513325042898	0.981064510631001	0.998478736943572	-0.0211422730693497	11.5031180517737	0.00919285907088225	0.924631653108938	0.947626184214037	Wasp	Conserved
1029	mys	-0.0588398091604223	12.7023380245626	0.0395747107986719	0.844451398490143	0.921590909192668	-0.286324528354387	12.7023380245626	0.468424159087087	0.502069000369648	0.702683464300847	-0.34516433751481	12.7023380245626	1.35885752423305	0.258321485912835	0.341429676319269	Wasp	Conserved
1030	Naa30A	-0.110244687845099	6.97808046293861	0.461578944044329	0.505171734511523	0.686976256650756	0.0468536822033273	6.97808046293861	0.0419383364409863	0.839939597298144	0.919419252074644	-0.0633910056417719	6.97808046293861	0.154434137778607	0.698756726254735	0.761715588136748	Wasp	Conserved
1031	ND-49	-0.0389497091728436	7.60366614682042	0.121976407155911	0.73078457841966	0.852039413307117	-0.0255194859659134	7.60366614682042	0.0263197019015556	0.872854060434743	0.937202090776114	-0.064469195138757	7.60366614682042	0.337700312042101	0.568066252501393	0.646783829472231	Wasp	Conserved
1032	Ndc1	-0.0455790507875439	6.62416557286015	0.176357352497985	0.679285931974235	0.820075096394873	0.21808144362785	6.62416557286015	2.03979017646111	0.169643947868359	0.408803940157878	0.172502392840306	6.62416557286015	2.57906996969682	0.124961962893577	0.188227970949063	Wasp	Conserved
1033	Ndg	0.963009185013094	3.47682997528551	0.541683339948261	0.471354762774781	0.656734382894076	-3.09325416101134	3.47682997528551	3.00926644621884	0.10012697438245	0.316151730973489	-2.13024497599824	3.47682997528551	3.04857946928006	0.0980982493431566	0.155162898136477	Wasp	Conserved
1034	Neurochondrin	0.129140174112405	4.33033996755866	0.0135098953562497	0.908804712342962	0.953967867132165	-2.46654243349059	4.33033996755866	2.54186397068429	0.12893511370737	0.357025052391799	-2.33740225937819	4.33033996755866	4.57220008694312	0.0470161131741652	0.0851098136560472	Wasp	Conserved
1035	Nhe1	-0.171105540167893	4.10554163171279	0.575164516932984	0.45762267600665	0.644582006925255	-0.112836257358751	4.10554163171279	0.128197806759138	0.72429914093718	0.848640718042524	-0.283941797526645	4.10554163171279	1.66498981138173	0.212586044333584	0.290591185244793	Wasp	Conserved
1036	Nhe2	0.136709023544106	5.51423200555193	0.167423644897958	0.687038539232176	0.823665521465847	0.251214046440609	5.51423200555193	0.288145807400591	0.597711062900763	0.767695606720605	0.387923069984715	5.51423200555193	1.39861152376422	0.251706738314645	0.334433934568415	Wasp	Conserved
1037	NijB	0.513744359931473	4.8090193228061	2.16015923414576	0.158177466716946	0.314033171596497	-0.979055476647741	4.8090193228061	4.14799131638617	0.0560263388598653	0.232341931985684	-0.465311116716268	4.8090193228061	1.98809185012526	0.17488084525872	0.248049599015797	Wasp	Conserved
1038	NKAIN	0.163835118656721	6.68745977648646	0.368227697491943	0.551235097444559	0.723579451344251	0.0295911911980772	6.68745977648646	0.0060533024637165	0.938807400083466	0.976635189478152	0.193426309854798	6.68745977648646	0.521011121738432	0.479298481469959	0.565930932710524	Wasp	Conserved
1039	nkt	-0.795895036367762	1.42531993229391	1.30895066000391	0.266952303663623	0.453080245117636	-0.530674895042197	1.42531993229391	0.324733340929161	0.57552819346555	0.752373016703024	-1.32656993140996	1.42531993229391	5.09380399706334	0.0361228175926447	0.0687650172505237	Wasp	Conserved
1040	Nmd3	-0.0795364969264673	6.76339468909993	0.395004137463041	0.537246992840754	0.712233698727061	0.20190277900628	6.76339468909993	1.28426488035859	0.271362244248321	0.512508356036482	0.122366282079813	6.76339468909993	0.952099067149846	0.341582593506538	0.430652050847751	Wasp	Conserved
1041	Nmda1	0.0301703064864704	8.46442897630647	0.0325357243768711	0.858788270996258	0.928681453363112	-0.331430932398507	8.46442897630647	1.96722140820839	0.177051304713024	0.418631920925735	-0.301260625912037	8.46442897630647	3.25511063010231	0.0872581387055399	0.140605131966259	Wasp	Conserved
1042	nompB	-0.041982593911225	1.5539089888076	0.00394077357430096	0.950608255071523	0.976901214321113	1.06201078493056	1.5539089888076	1.37394786617988	0.255784102911185	0.49806590319549	1.02002819101934	1.5539089888076	2.79630799892203	0.111052688719278	0.171018032372586	Wasp	Conserved
1043	nop5	-0.0324458126810797	8.46295368195725	0.038975619655375	0.845617128679127	0.92199883294386	0.370179081483013	8.46295368195725	2.54113960001751	0.127598895098943	0.355451978609333	0.337733268801933	8.46295368195725	4.23385049556029	0.053774221258314	0.09505999233834	Wasp	Conserved
1044	Nop56	-0.184448818917908	8.25581531227146	1.18589550735634	0.289930760868417	0.47883054589258	0.297347365229777	8.25581531227146	1.54601055807268	0.22901768897498	0.47415389983834	0.11289854631187	8.25581531227146	0.447195097963502	0.511803530504596	0.595579886038329	Wasp	Conserved
1045	nopo	0.0410664952926316	3.00325517897532	0.0163453822857117	0.89962694198129	0.94929628304687	-0.303788984043031	3.00325517897532	0.463103302447996	0.504477860890127	0.704186482189844	-0.2627224887504	3.00325517897532	0.717581859837856	0.407599751728408	0.497936241400499	Wasp	Conserved
1046	norpA	-0.158086699820157	5.45660703657259	0.437507508691325	0.516358439168452	0.696541449028198	0.0190673972344787	5.45660703657259	0.00325043959405068	0.955137107290965	0.984244626091002	-0.139019302585679	5.45660703657259	0.351573820506598	0.560293738380749	0.640145001073955	Wasp	Conserved
1047	not	-0.158652668826811	5.57867217374309	1.99850263845221	0.173810426260645	0.33461678778281	0.278113780642092	5.57867217374309	3.11316540729352	0.0939140580624228	0.305611755878643	0.11946111181528	5.57867217374309	1.16493038818963	0.294107112787255	0.38090228822803	Wasp	Conserved
1048	Nplp2	0.897578059876729	12.5511175364416	3.62679886121871	0.072415514278375	0.174425496720744	-0.283978101533293	12.5511175364416	0.184440397594736	0.672510543161957	0.818919204771653	0.613599958343436	12.5511175364416	1.71096107028911	0.206771205249098	0.283967224079404	Wasp	Conserved
1049	Nprl2	0.17020263506157	5.58517924563238	1.74641754720172	0.202195180312419	0.371186891258675	0.0944028932698896	5.58517924563238	0.272843283453039	0.607535506976316	0.774468293692621	0.26460552833146	5.58517924563238	4.34812891773253	0.0509362540244644	0.0909575964722578	Wasp	Conserved
1050	Nrx-IV	0.0262209248971841	8.74675529401054	0.00909423463537096	0.92503573748834	0.96255467980747	-0.0754051270610733	8.74675529401054	0.0376852362534161	0.848160087149846	0.923397726104599	-0.0491842021638892	8.74675529401054	0.0321351809186197	0.859650370384024	0.896886017360705	Wasp	Conserved
1051	Ns3	-0.106471308776786	6.78366311743759	0.804609205098453	0.381069303021418	0.574161831887454	-0.0177760685892114	6.78366311743759	0.011313103566066	0.91642176056339	0.96314473073509	-0.124247377365997	6.78366311743759	1.11468524201137	0.304453592404933	0.391419132326596	Wasp	Conserved
1052	Nsun2	-0.272346094305538	7.43829331841107	2.73109155974094	0.115025442617978	0.247680256426253	0.0990254385950859	7.43829331841107	0.182048457957578	0.674467749130194	0.820151539110598	-0.173320655710452	7.43829331841107	1.12259774813798	0.302791741323752	0.389662462913587	Wasp	Conserved
1053	Nup107	0.0123117946392076	7.48044200703347	0.0141412134651679	0.906603511585978	0.953415022704982	0.0983585788036846	7.48044200703347	0.45396770535623	0.508661766336254	0.706537875394423	0.110670373442892	7.48044200703347	1.15619351839111	0.295871550386073	0.382717613606311	Wasp	Conserved
1054	Nup160	0.0638462517354983	6.56882561903179	0.104260471405115	0.750341471768389	0.864135527540682	-0.233741973754499	6.56882561903179	0.706895635535245	0.411049359554754	0.633076020920095	-0.169895722019001	6.56882561903179	0.755725466469466	0.395639821218564	0.486848717425757	Wasp	Conserved
1055	Nup188	-0.117158220029208	6.12731330993371	0.22348452432214	0.64184297886741	0.792909066399435	-0.264622459641679	6.12731330993371	0.580774160204025	0.455470257470058	0.667575884455281	-0.381780679670887	6.12731330993371	2.45943863989308	0.133508808657915	0.198438705458017	Wasp	Conserved
1056	obst-A	0.290694708958909	3.67157044074276	0.0396760983968416	0.844734105840197	0.921590909192668	-4.12756158589702	3.67157044074276	3.53811755031728	0.0791140170911956	0.278035457466597	-3.83686687693811	3.67157044074276	5.43724197675013	0.0337375913488117	0.0649241975343874	Wasp	Conserved
1057	olf186-M	-0.253955714197724	8.01483405033506	2.2964839708018	0.146310991205923	0.295478743725592	0.354056068478441	8.01483405033506	2.23865469138293	0.151207862601885	0.384766751193894	0.100100354280718	8.01483405033506	0.358907071329426	0.556269440879895	0.636512212720488	Wasp	Conserved
1058	Orc1	-0.223930775556421	5.09051382560324	1.16665044322467	0.293761421065403	0.483491886464898	-0.0921998742083122	5.09051382560324	0.101182837202544	0.753923294640429	0.868450857306518	-0.316130649764734	5.09051382560324	2.42974107535907	0.135738102898167	0.20124184732654	Wasp	Conserved
1059	Orc4	-0.191933682026174	5.15028555924487	1.4636081168923	0.241359438173995	0.42213893778774	0.169705915055019	5.15028555924487	0.583147823581166	0.454564464605438	0.666989582974599	-0.0222277669711553	5.15028555924487	0.0203967545890652	0.887955054468788	0.920409296978356	Wasp	Conserved
1060	Ost48	0.141130735131431	9.22160639633537	1.30180432356699	0.268219134878826	0.454353223020491	-0.349522428112615	9.22160639633537	3.99759079311108	0.0602385357401804	0.239437070967398	-0.208391692981184	9.22160639633537	2.84574120317466	0.108149571242754	0.167741543165401	Wasp	Conserved
1061	Ostgamma	0.153583891719537	7.98340272144909	1.97510963190394	0.176227068076881	0.338035557856563	-0.369427463008564	7.98340272144909	5.73315606629246	0.0272454036160417	0.162578624518801	-0.215843571289027	7.98340272144909	3.9273070896081	0.0623314650692178	0.107240208167033	Wasp	Conserved
1062	Ote	-0.465791121303611	7.36191564270697	4.76173817717333	0.0420085559504366	0.113971450844385	0.732331215363313	7.36191564270697	5.92634570115621	0.0250715195403796	0.157069199020787	0.266540094059702	7.36191564270697	1.58063180406937	0.224074234545924	0.303775787003276	Wasp	Conserved
1063	P5CS	1.08297584726423	5.31289574554076	1.60380386629391	0.222128812274558	0.396347506447081	-0.897596376599944	5.31289574554076	0.577202359344244	0.457625794339524	0.669062102311804	0.185379470664285	5.31289574554076	0.0511598619651713	0.823704308677618	0.867093941571172	Wasp	Conserved
1064	Paip2	-0.21875984685646	5.12232677499151	0.931405049400362	0.346757043001939	0.541326842804152	0.0553704694007733	5.12232677499151	0.0305596649305244	0.86309646796859	0.932252562590893	-0.163389377455687	5.12232677499151	0.54388316779747	0.46993886806915	0.557814475487121	Wasp	Conserved
1065	Pak3	0.230607554487566	8.13284925424816	1.14811276374168	0.297516273591923	0.487542200434108	-0.0683595024321337	8.13284925424816	0.0506740032501647	0.82432488778529	0.909124679111885	0.162248052055433	8.13284925424816	0.572618488970512	0.458605092156717	0.546698725678346	Wasp	Conserved
1066	Pal1	0.0549061793248161	6.78799795300749	0.093066940643203	0.763667604583384	0.871747806573761	0.191200183208951	6.78799795300749	0.567969693923633	0.460407850766037	0.671119090265907	0.246106362533767	6.78799795300749	1.89247659432256	0.185102942163543	0.259699194457828	Wasp	Conserved
1067	Papss	-0.12156309043715	6.78721005523283	0.567571229942495	0.460562913748232	0.646995837555773	-0.213858501408183	6.78721005523283	0.884632243397059	0.358872583507964	0.590590990091458	-0.335421591845333	6.78721005523283	4.37533520945231	0.0502862226264848	0.0900712476586442	Wasp	Conserved
1068	par-6	-0.0791852359485038	6.88407792998208	0.31989528024881	0.578363366889037	0.745022407897355	0.373894786297836	6.88407792998208	3.58551374312753	0.0737899199809915	0.268179335302623	0.294709550349332	6.88407792998208	4.47757358771021	0.0479271431683298	0.0865349944039951	Wasp	Conserved
1069	Patj	-0.252430992370533	7.46348930772706	2.32261438598889	0.14416144609473	0.292032115264861	0.245226811173047	7.46348930772706	1.10193145932066	0.307158582419085	0.543711920221703	-0.00720418119748543	7.46348930772706	0.00191126719560604	0.9655904516334	0.976699833627264	Wasp	Conserved
1070	Patronin	0.347277418271133	8.08794229368018	1.15531665503837	0.296049426413972	0.486044420894398	-0.113638782604765	8.08794229368018	0.062254713665999	0.805674658710847	0.89698898790623	0.233638635666368	8.08794229368018	0.527907222373566	0.476443637667548	0.563633143910365	Wasp	Conserved
1071	Pcp	-0.641908062255267	4.39024837189292	0.236992290302438	0.632492245289422	0.787381208106156	-2.27985268107637	4.39024837189292	1.08632285348409	0.311622650225324	0.548011179379779	-2.92176074333164	4.39024837189292	2.81261263650537	0.11148554893786	0.17135380846364	Wasp	Conserved
1072	PDCD-5	0.0777014516227178	7.48941441265334	0.0936919750058879	0.762900932971799	0.871438376229156	0.440442240987882	7.48941441265334	1.51034443139443	0.23425742278741	0.480073001244594	0.518143692610599	7.48941441265334	4.18041307955228	0.0551633822096468	0.0971572726300706	Wasp	Conserved
1073	Pdi	0.332242951556286	10.8166016704445	4.74066718806032	0.0424175206201107	0.114862639256203	-0.31524642995302	10.8166016704445	2.13847757866367	0.160171179454303	0.3969101426767	0.016996521603266	10.8166016704445	0.0124433356438175	0.912363553777091	0.939616896949269	Wasp	Conserved
1074	Pen	0.119826841826879	8.01753063888266	0.172292754333673	0.682783731081095	0.822297798739581	0.397711096461591	8.01753063888266	0.951645713262421	0.341694774494027	0.574940968247525	0.51753793828847	8.01753063888266	3.21909274549742	0.088893178185267	0.142960827721733	Wasp	Conserved
1075	Pex19	-0.134465627908894	7.63726079854376	0.763275090514959	0.393335647360749	0.586611687822434	0.0378632833085123	7.63726079854376	0.0303755362404968	0.863505139469234	0.932252562590893	-0.0966023446003813	7.63726079854376	0.396839131055438	0.536312973359049	0.618101580613717	Wasp	Conserved
1076	Pfdn1	-0.336725955431937	6.4561359126589	1.25546634380942	0.276629829277423	0.463686796771022	0.363110400036148	6.4561359126589	0.736142551267604	0.401712466204365	0.62582199032133	0.0263844446042111	6.4561359126589	0.00783339000515958	0.930410766900613	0.951699979717032	Wasp	Conserved
1077	Pfdn6	-0.201467780410691	7.97688005434564	0.670121050742423	0.423271358912409	0.614745709874163	0.586759819792774	7.97688005434564	2.84584452570155	0.108143598156196	0.327930417035792	0.385292039382085	7.97688005434564	2.45656858928569	0.133722322162347	0.198700070255318	Wasp	Conserved
1078	Pgant9	-0.266643717989231	5.53745442778433	0.646218122295932	0.431522137785695	0.62193422863922	-0.378528167645419	5.53745442778433	0.674871562844906	0.421661024957992	0.639523262407535	-0.64517188563465	5.53745442778433	4.04769833294766	0.0587958939595259	0.102022480472533	Wasp	Conserved
1079	Pi3K21B	-0.0280128326003287	5.30923533723432	0.020838242566348	0.886757684320271	0.942144802403643	-0.0531258616767661	5.30923533723432	0.0382701056672234	0.847001963059977	0.922555307689733	-0.0811386942770948	5.30923533723432	0.18243608096937	0.674142856271956	0.740700597132799	Wasp	Conserved
1080	PIG-L	-0.294194561973013	4.62871295086016	3.16216861215466	0.0915510716991068	0.209242592379891	0.235156341208255	4.62871295086016	1.0264452632123	0.323865453060143	0.558712883456422	-0.0590382207647573	4.62871295086016	0.131431820129165	0.720998215639614	0.780157043589531	Wasp	Conserved
1081	PIG-N	0.161647502393031	5.16628318866463	1.21454127383164	0.284352516390593	0.472576898023659	-0.276901867319146	5.16628318866463	1.81597846082565	0.193819666881319	0.436363099786153	-0.115254364926115	5.16628318866463	0.641457002553721	0.433195824098617	0.522788371567194	Wasp	Conserved
1082	PIG-V	-0.0725554205081121	8.63807228005	0.35888936953225	0.556279087118852	0.727445223297568	-0.0544092658280969	8.63807228005	0.101092471130628	0.754029369945754	0.868450857306518	-0.126964686336209	8.63807228005	1.1024833986807	0.307040840656845	0.394360953120247	Wasp	Conserved
1083	Pka-R1	0.188620927020823	8.95495570967372	0.405074584007228	0.532158229297829	0.708157078593856	0.0356723671549096	8.95495570967372	0.00725543104387253	0.933020363152049	0.974289231225927	0.224293294175732	8.95495570967372	0.57342810711837	0.458292316003942	0.546572906832646	Wasp	Conserved
1084	Plod	0.531259522603354	9.31020809623798	4.89243917746274	0.0395701683872621	0.108973813580483	-1.0719259623498	9.31020809623798	9.9798722344	0.00521916595864032	0.0701080301984343	-0.540666439746449	9.31020809623798	5.0886048081184	0.036207404789488	0.0689011761416124	Wasp	Conserved
1085	plx	-0.286840392977183	10.2160164265632	0.750969363475742	0.397101859784217	0.590052352316602	-0.191927674632731	10.2160164265632	0.168413881167872	0.68616739420688	0.828078930322876	-0.478768067609914	10.2160164265632	2.08755752238336	0.164975576256157	0.236608527664825	Wasp	Conserved
1086	Pngl	-0.0395902891762444	7.04102851993055	0.14642264453498	0.706272240383801	0.836083049377143	0.00119949279863085	7.04102851993055	6.76289857555519e-05	0.993525216781572	0.999919666058316	-0.0383907963776136	7.04102851993055	0.139479581460188	0.71297968196162	0.773225292423426	Wasp	Conserved
1087	pns	0.0386343728818504	4.36973260305774	0.0181123273466197	0.894373609236676	0.94583415972804	-0.561963480714088	4.36973260305774	1.9735577076808	0.176388852988834	0.418180314389259	-0.523329107832237	4.36973260305774	3.52318628014577	0.0761339034000073	0.126331028762201	Wasp	Conserved
1088	pod1	-0.0790362789090045	11.2890162783972	0.05011504601697	0.825279468254498	0.91036160498588	-0.31843387319541	11.2890162783972	0.406677392307729	0.531356584918637	0.720944533181796	-0.397470152104415	11.2890162783972	1.26414209710299	0.275028737075346	0.360530961250609	Wasp	Conserved
1089	poly	-0.589723318333805	7.53943260428603	7.01112416564372	0.0159726711803145	0.0533675805048288	0.608066665188937	7.53943260428603	3.76466700003318	0.0675052097894631	0.25347195839712	0.0183433468551318	7.53943260428603	0.00690082132701891	0.934673623240861	0.955248488286257	Wasp	Conserved
1090	POSH	-0.212078543383018	5.20338581237607	0.759274037896353	0.394554260391589	0.587677305319437	-0.28095170431579	5.20338581237607	0.68088535821749	0.419636115441504	0.638761344762829	-0.493030247698808	5.20338581237607	4.27031592540862	0.0528493539424308	0.0938338411465239	Wasp	Conserved
1091	Ppn	-0.198407128364209	13.9302552509956	0.207581569010768	0.653894019713779	0.801502015578831	-0.616883837419676	13.9302552509956	1.00235133499714	0.329469518001823	0.563314204928851	-0.815290965783885	13.9302552509956	3.46300948191644	0.0784877582173499	0.129493684440233	Wasp	Conserved
1092	Ppt1	-0.0791293246695088	4.2917900095107	0.192922590026781	0.665505219148353	0.808534596423516	0.357749322765693	4.2917900095107	2.01801578903663	0.171825773678841	0.411804159998132	0.278619998096184	4.2917900095107	2.50541017240996	0.130143981935739	0.194203537400572	Wasp	Conserved
1093	Prm	0.702518053229125	5.03809540335507	0.373878380508566	0.54884263800991	0.721981275686353	-2.73863388250194	5.03809540335507	3.09199714948916	0.0963397449582305	0.309627364481641	-2.03611582927282	5.03809540335507	3.68713733164555	0.0714616939992261	0.119784059690473	Wasp	Conserved
1094	PSR	-0.177035667576263	7.0672015681661	2.7820677146556	0.111906073038649	0.243023686817157	0.0955133869653234	7.0672015681661	0.408013866232946	0.530689859939951	0.720563452042019	-0.0815222806109396	7.0672015681661	0.598659717789522	0.44871664689153	0.53721750166882	Wasp	Conserved
1095	Pss	-0.29097563824933	5.01840418703115	3.23548756535715	0.0881445220555185	0.202863156126902	-0.0613588397485222	5.01840418703115	0.0734663134089431	0.789310615697907	0.886818636380502	-0.352334477997852	5.01840418703115	4.93246124179577	0.0388561240225408	0.0729936090523157	Wasp	Conserved
1096	Ptp61F	0.333070239162966	7.05932696316479	2.7630081502318	0.113060476240698	0.244925623883836	-0.445798360018573	7.05932696316479	2.49212250570976	0.131105989363113	0.359931247050535	-0.112728120855608	7.05932696316479	0.320792106507032	0.577835666127559	0.654938362445826	Wasp	Conserved
1097	Ptp99A	0.728719097172039	4.21856896246627	3.94796985538688	0.0617075708038196	0.154195848408408	-1.28937441504681	4.21856896246627	6.37103237119139	0.0207744809418235	0.141509884994594	-0.560655317874771	4.21856896246627	2.48582111932758	0.131565181941224	0.195991622349606	Wasp	Conserved
1098	Pu	-0.269288129348029	1.40075780181835	0.0787621434533272	0.782049022407279	0.884373917009856	-1.93019648750999	1.40075780181835	1.99528457493157	0.174140437418362	0.415088480515978	-2.19948461685802	1.40075780181835	4.97335883935392	0.038141605406554	0.0718560601855615	Wasp	Conserved
1099	puml	0.24356932901197	6.63335971943793	3.03918665324852	0.0976186018575532	0.219871103671474	-0.282173980748459	6.63335971943793	2.07404653930268	0.166279863921635	0.404650648890455	-0.0386046517364893	6.63335971943793	0.0789375691520778	0.781813066325793	0.831967707256114	Wasp	Conserved
1100	Pyroxd1	-0.0963256731730544	5.39000191850269	0.215140278490659	0.648096795317377	0.798018346241635	0.494647529867063	5.39000191850269	2.8626044012311	0.10717985734645	0.326598064549061	0.398321856694009	5.39000191850269	3.74300814277	0.0682310359863403	0.115395548197482	Wasp	Conserved
1101	QC	0.602523570778126	6.94038023364411	4.28797268484587	0.0524081074459287	0.135715643975098	-0.303521526063964	6.94038023364411	0.551396703691764	0.466930871818324	0.676205628761621	0.299002044714162	6.94038023364411	1.07627263728585	0.312701285170129	0.400461102032636	Wasp	Conserved
1102	Rab1	-0.163108969587508	8.82364278271316	0.541530978416157	0.470887205639243	0.656256277343992	0.102912977178327	8.82364278271316	0.107991579204802	0.746076897821624	0.86249301687685	-0.0601959924091807	8.82364278271316	0.0739993575754903	0.788567190338105	0.837900816575265	Wasp	Conserved
1103	Rab10	0.0958154386166749	6.94303291951385	0.878126236247681	0.360605900397569	0.554091501484758	-0.329496859234898	6.94303291951385	5.2243665159436	0.0340706856469406	0.181905735614992	-0.233681420618224	6.94303291951385	5.2871235805337	0.0331317433633576	0.0640096402466282	Wasp	Conserved
1104	Rab40	0.514029576801479	4.33264231982969	6.27769095079507	0.0216024717541691	0.0676680751206901	-0.0430421075679999	4.33264231982969	0.0226306503644536	0.882024838328673	0.941929320720657	0.470987469233479	4.33264231982969	5.52054287283181	0.0298886766013263	0.0587855216524967	Wasp	Conserved
1105	Rab7	0.114825674675775	9.54637774599567	0.886759628857835	0.35830842057125	0.552331069115529	-0.265861457876944	9.54637774599567	2.37822463618204	0.139712521322545	0.369415313271391	-0.151035783201169	9.54637774599567	1.53592395879416	0.230484131118252	0.310550138352178	Wasp	Conserved
1106	Rap2l	-0.107106280733089	6.38389137668914	0.192895168468916	0.665527434629556	0.808534596423516	-0.1968824035001	6.38389137668914	0.327593917321306	0.573865102771167	0.752004666520257	-0.303988684233189	6.38389137668914	1.56717906684375	0.22597874321036	0.305886032957313	Wasp	Conserved
1107	RapGAP1	-0.381915319397728	11.2950264994303	2.10265823876492	0.163532623515766	0.32127917655332	-0.104958389304746	11.2950264994303	0.0796453782505051	0.780863901128541	0.882213981249315	-0.486873708702474	11.2950264994303	3.41229737580761	0.0805219536476565	0.132280693083584	Wasp	Conserved
1108	ras	-0.168780154508289	6.99955612449723	0.911370842107046	0.351873572046093	0.546082110192157	0.39032816166515	6.99955612449723	2.45982481906858	0.133480110665741	0.36207247117133	0.221548007156861	6.99955612449723	1.59976920515952	0.221400094431686	0.300614027831955	Wasp	Conserved
1109	Ras64B	-0.00583044250548603	6.83193899992394	0.00163061850562469	0.968215466503535	0.987430123853717	0.248238297455568	6.83193899992394	1.48468923609082	0.238122067501506	0.484392167789389	0.242407854950082	6.83193899992394	2.84283831279585	0.108317547453991	0.167804717421381	Wasp	Conserved
1110	RASSF8	-0.133420555100557	5.99476118278785	0.645865475702112	0.431645753571466	0.62194246110065	0.103934968839388	5.99476118278785	0.198412175680746	0.661095530466592	0.81118874076783	-0.0294855862611687	5.99476118278785	0.0323312494104102	0.859227677549537	0.896799762381046	Wasp	Conserved
1111	Rbp9	0.392603208409625	1.42390255489259	0.0987923116907409	0.756747235766825	0.867791667102174	-1.30283750179189	1.42390255489259	0.746779006322392	0.398396757187607	0.623048590028054	-0.910234293382264	1.42390255489259	1.34457754354828	0.260753088322563	0.34438471229382	Wasp	Conserved
1112	RecQ5	-0.0810793003523927	6.15269480963223	0.314539397528693	0.581535474508657	0.746921839563403	-0.231740426377175	6.15269480963223	1.30414016396534	0.26780418806686	0.508678046885538	-0.312819726729567	6.15269480963223	4.81931251935921	0.0409138832753042	0.0761003999567101	Wasp	Conserved
1113	REPTOR	-0.102240711424199	5.82641523091213	0.148080187495856	0.704698166601564	0.83445827339363	-0.305420157936488	5.82641523091213	0.682010374877216	0.419258989851312	0.638622251121698	-0.407660869360687	5.82641523091213	2.50794827913552	0.129961191124177	0.194063759381778	Wasp	Conserved
1114	Rga	0.229981683683352	4.72761536252619	1.6195990011912	0.218671939144211	0.392211655554476	-0.211863418738408	4.72761536252619	0.705766795114056	0.411416374260061	0.633271483578004	0.0181182649449444	4.72761536252619	0.0106001711742406	0.919087983628349	0.942860582193609	Wasp	Conserved
1115	rho	-0.246265634164928	3.13341432646514	0.339652317418391	0.566959740728801	0.73511716059152	-0.363076964739986	3.13341432646514	0.381988137259266	0.543961181371046	0.728660511506769	-0.609342598904914	3.13341432646514	2.22390267513079	0.152488730614742	0.221836198012346	Wasp	Conserved
1116	Rho1	0.0734085642316174	7.87836730954158	0.271880099900072	0.608165632300184	0.767542304800334	0.134519083329211	7.87836730954158	0.457966869884577	0.506822683974023	0.706201580978451	0.207927647560828	7.87836730954158	2.19377556307478	0.155145799004772	0.224957143966512	Wasp	Conserved
1117	RhoBTB	0.408481898372507	4.39112065027749	2.49577490497104	0.130840713342739	0.273016124558129	-0.227888645021717	4.39112065027749	0.403197825889599	0.533099752183832	0.722053229676945	0.18059325335079	4.39112065027749	0.525061890310165	0.477618051820197	0.564672563024002	Wasp	Conserved
1118	RhoGAP15B	0.516908711984277	6.95376148905445	3.54768318766175	0.0752024510588166	0.179743058149188	-0.533144946693286	6.95376148905445	1.92596757361141	0.181440352934262	0.422186970325644	-0.0162362347090098	6.95376148905445	0.00363915890846994	0.952533510151231	0.967760837066207	Wasp	Conserved
1119	RhoGAP5A	0.27371625927119	6.25844251160046	5.24650322217875	0.033736072461475	0.0957276935095645	0.00296708062987437	6.25844251160046	0.000310888294353407	0.986118306981889	0.999919666058316	0.276683339901065	6.25844251160046	5.49354359058845	0.0302447112503669	0.0593088668571322	Wasp	Conserved
1120	RhoGAP92B	-0.317099416179904	8.15061044317904	5.39417054184022	0.0315972554691154	0.0914487273196907	0.181210285908635	8.15061044317904	0.884885544381688	0.358805343211798	0.590590990091458	-0.135889130271269	8.15061044317904	0.997971186397451	0.330495160133101	0.418273025360391	Wasp	Conserved
1121	RhoGAP93B	0.151011256351288	5.87649852406569	0.239702501388501	0.630088500594288	0.786120350197462	-0.64415161392674	5.87649852406569	2.20815363935797	0.15387075384567	0.389039152489202	-0.493140357575452	5.87649852406569	2.61845955164447	0.122292246375634	0.185158323660009	Wasp	Conserved
1122	Rif1	-0.187880447792907	6.78619954826196	0.729272182225909	0.403876489884759	0.595929645913876	-0.208752579445144	6.78619954826196	0.45445252203402	0.508438183305405	0.706537875394423	-0.396633027238051	6.78619954826196	3.30218586957906	0.0851739233552734	0.138073892347593	Wasp	Conserved
1123	Rift	0.110227824317078	2.6407775797603	0.0739050492950523	0.788698509533547	0.889103463422283	-0.316725582545387	2.6407775797603	0.312836421411036	0.582551593298201	0.758193845212931	-0.206497758228309	2.6407775797603	0.272334815781684	0.607867974038668	0.683689459073342	Wasp	Conserved
1124	RN-tre	0.0297291476127048	8.24585172313942	0.0393469048826382	0.844893580446586	0.921590909192668	-0.325006831980376	8.24585172313942	2.357010998858	0.141389818821766	0.37185127259329	-0.295277684367671	8.24585172313942	3.89790474210653	0.0632318496812506	0.108612180745228	Wasp	Conserved
1125	RnrL	0.21218027541658	7.42572136616235	0.997022349792668	0.330719335081089	0.524202071079551	-0.114918761424802	7.42572136616235	0.147209429887117	0.705523800589166	0.83971977619762	0.0972615139917784	7.42572136616235	0.212135148150239	0.650385433560971	0.721055729725541	Wasp	Conserved
1126	rod	-0.473998464284769	6.89959242305218	3.39363699825454	0.0812890227307408	0.190662336551649	0.156759239624024	6.89959242305218	0.188935514883328	0.668755441923098	0.816027054393787	-0.317239224660745	6.89959242305218	1.56586704146921	0.226165592214484	0.306060415323603	Wasp	Conserved
1127	RpI135	0.0277546441951265	6.09477558150228	0.0222719522182895	0.882956191056385	0.940548042775128	0.00813621256228653	6.09477558150228	0.000972121653228466	0.975455727958051	0.99430511400555	0.035890856757413	6.09477558150228	0.0384592954236952	0.846629313375959	0.886632842576571	Wasp	Conserved
1128	RtGEF	0.237014442057393	5.46414993058854	1.26450970662374	0.274961168099829	0.461758465590126	-0.298875096500715	5.46414993058854	1.02481644598762	0.324239669259511	0.558890417089401	-0.0618606544433223	5.46414993058854	0.0895068452291427	0.76808927336257	0.821969917671245	Wasp	Conserved
1129	rtv	0.114474562416119	5.55627328215603	0.145210872880583	0.707429502681009	0.83637445315564	-0.467744836085143	5.55627328215603	1.23040368253671	0.281325442870119	0.522716347706896	-0.353270273669023	5.55627328215603	1.42442521761833	0.247529560394479	0.329575442880044	Wasp	Conserved
1130	S6kII	0.209189864980188	5.68994611438153	2.22444237809973	0.152441638192111	0.305261831832818	0.0340710833948582	5.68994611438153	0.0300359844649006	0.864262136487183	0.9324980098118	0.243260948375047	5.68994611438153	3.11983951431906	0.0935880484546636	0.149359205295417	Wasp	Conserved
1131	Samuel	0.163923380542863	4.07598385228567	0.234314413035977	0.633937334003977	0.787620553098369	-0.564400090079508	4.07598385228567	1.43258437135039	0.246228019782934	0.490133133718859	-0.400476709536644	4.07598385228567	1.48849580130257	0.237543490323088	0.318084285458583	Wasp	Conserved
1132	sas	0.817696636983511	3.22604189869051	0.230047540284091	0.638133117173873	0.789695955676981	-5.11478872825046	3.22604189869051	4.45487588764802	0.0512914803291881	0.222868664527568	-4.29709209126695	3.22604189869051	6.16151651781359	0.0248376284312981	0.0500835206326826	Wasp	Conserved
1133	Sas-4	-0.366869664882776	5.42015864693057	3.40539572689528	0.0808046703868502	0.190193821383333	0.560764068279374	5.42015864693057	4.05585884129497	0.0585647380158494	0.235470912012436	0.193894403396598	5.42015864693057	0.989004168015575	0.332622276202805	0.420763191119855	Wasp	Conserved
1134	sbr	0.0815714034188807	5.567305863705	0.326305909650834	0.574612721502946	0.742002963507476	-0.320527725682865	5.567305863705	2.56096023035873	0.12621274064716	0.353945883526725	-0.238956322263985	5.567305863705	2.89409762167563	0.105396257730496	0.164243798974406	Wasp	Conserved
1135	Scamp	0.294025920497149	6.60479303459132	3.27196239844286	0.0865052558860817	0.199787751663345	-0.295850569722337	6.60479303459132	1.66995395725385	0.211933553248653	0.454451013571807	-0.00182464922518772	6.60479303459132	0.00012800003679371	0.991092430076104	0.994296798906704	Wasp	Conserved
1136	SCCRO4	-0.0801882621828412	4.74072610068729	0.311874124947865	0.58312738941073	0.748066645320879	-0.22473655361834	4.74072610068729	1.25310523171585	0.277067714764555	0.517723058938373	-0.304924815801181	4.74072610068729	4.71903134895772	0.0428421915875973	0.0790736741163665	Wasp	Conserved
1137	schlank	0.04315554939723	7.90144908904684	0.0581864026053103	0.811998626894532	0.902125685945379	0.058739076326854	7.90144908904684	0.0540481321231664	0.81867693177806	0.905540116403705	0.101894625724084	7.90144908904684	0.326086534820388	0.574740253406338	0.652709281933594	Wasp	Conserved
1138	scra	-0.609524025685083	6.81299845163102	4.9614362106224	0.0383483450384684	0.106355163027298	0.877302524050769	6.81299845163102	5.207885343041	0.0343222646613493	0.18251002629901	0.267778498365686	6.81299845163102	0.982639487182066	0.334143755950425	0.42248521395937	Wasp	Conserved
1139	scrib	0.145915193478591	7.10943482498246	0.168679649571849	0.68593756220492	0.823440435430669	-0.277004323674445	7.10943482498246	0.30598147316754	0.586684003985188	0.760943722896942	-0.131089130195854	7.10943482498246	0.137972776088692	0.714463600225183	0.77451613053593	Wasp	Conserved
1140	scyl	-0.10809966536702	6.85300516347413	0.30460428106366	0.587515734350457	0.752037247924936	0.425562920073645	6.85300516347413	2.39513738743106	0.138392454442516	0.3677683613019	0.317463254706625	6.85300516347413	2.7047058083556	0.116680611800406	0.177887348915359	Wasp	Conserved
1141	sea	0.362680439575583	8.8781868666882	2.85395417416287	0.107675994691554	0.236170840747587	-0.150835064153624	8.8781868666882	0.24781255269988	0.624395955771044	0.785708174306359	0.21184537542196	8.8781868666882	0.97846204862266	0.335147698159687	0.423640143071769	Wasp	Conserved
1142	Sec3	-0.0690657951531563	6.79049645369445	0.21531530397559	0.647964104082379	0.798018346241635	-0.229711380937285	6.79049645369445	1.19756662113314	0.287640418197234	0.52743539557195	-0.298777176090441	6.79049645369445	4.06910828245951	0.0581916599848939	0.101173700204455	Wasp	Conserved
1143	Sec6	0.0221952919802595	6.58919455262291	0.031374131851764	0.861303833691361	0.930217443336003	-0.146999943079375	6.58919455262291	0.693122320260188	0.415562140168912	0.636003295387144	-0.124804651099115	6.58919455262291	1.00646042858076	0.328498900986019	0.416345916074303	Wasp	Conserved
1144	Sep-02	-0.0578854273355215	9.62042788413544	0.19795506717573	0.661459890959918	0.806187197334612	-0.00162701983407718	9.62042788413544	7.8280437246542e-05	0.993033981801773	0.999919666058316	-0.0595124471695987	9.62042788413544	0.209531020601732	0.652384739306653	0.722323986890243	Wasp	Conserved
1145	Sep-04	-0.243769515425147	9.67396847079718	0.625347168448705	0.438936001876623	0.629010434637106	0.444161923788804	9.67396847079718	1.03883146511871	0.321039308598299	0.556116317400927	0.200392408363656	9.67396847079718	0.423231232826361	0.523205929622085	0.606107480603054	Wasp	Conserved
1146	SERCA	0.632318645216714	8.19715906040862	1.66875387449983	0.212686158806776	0.383956019064252	-0.818327808515805	8.19715906040862	1.41280219667863	0.249961519094062	0.493468193570799	-0.186009163299091	8.19715906040862	0.147337507711602	0.705566943351763	0.767553232868746	Wasp	Conserved
1147	Shark	-0.183471092328013	7.53593873207266	1.4195977295519	0.248303848699587	0.430856184832343	-0.11081837837055	7.53593873207266	0.260442436487371	0.615759866449514	0.780426068121381	-0.294289470698563	7.53593873207266	3.68676148914192	0.0701586019848185	0.118163034952081	Wasp	Conserved
1148	shu	-0.506489451417262	4.14985125715603	3.85993929907432	0.0644167903926354	0.159380191989283	0.725342483682038	4.14985125715603	4.05204141566898	0.0586727403721041	0.235470912012436	0.218853032264776	4.14985125715603	0.755651016153895	0.395662644853881	0.486848717425757	Wasp	Conserved
1149	simj	0.382773724989648	5.81610042369308	2.42966415967273	0.135743934567609	0.280556114457175	-0.302861023427188	5.81610042369308	0.776027127030046	0.389489199131115	0.617499677087913	0.0799127015624598	5.81610042369308	0.110102487815874	0.743700416191815	0.800452906633712	Wasp	Conserved
1150	Sin	0.00643792679861747	6.73995091649471	0.0030850294416654	0.956292246725426	0.980074140562779	0.0911324531353122	6.73995091649471	0.311288084044216	0.583478626763995	0.758651652989913	0.0975703799339297	6.73995091649471	0.718651729407611	0.407256832825214	0.497632567327543	Wasp	Conserved
1151	sing	-0.101634258126189	2.71139725127539	0.093204629390868	0.763498472437913	0.871743385738093	-0.206186380981654	2.71139725127539	0.196649698927066	0.662503199554148	0.812155328293779	-0.307820639107843	2.71139725127539	0.895039129860574	0.356124905130247	0.44526164365064	Wasp	Conserved
1152	sle.CG12592	0.0610974005441273	8.05410100795948	0.0446761867638654	0.834876385913214	0.915777279204035	-0.0216982798831577	8.05410100795948	0.00283320818180534	0.958112228305558	0.984831910095612	0.0393991206609695	8.05410100795948	0.0187843719849359	0.892444510728847	0.92411120313822	Wasp	Conserved
1153	Slh	-0.0471243263093346	7.78254636918721	0.224158036607475	0.641344504978066	0.79269027047943	-0.0685330907307993	7.78254636918721	0.237966221463031	0.631322820757665	0.790244035922693	-0.115657417040134	7.78254636918721	1.36040005521179	0.258060606222264	0.341297831112997	Wasp	Conserved
1154	SMC3	0.468370411634856	6.23312477406904	6.69921506391111	0.0181352686799219	0.0585098117960783	-0.352626928588349	6.23312477406904	1.93107402964343	0.18088982762886	0.421490548198768	0.115743483046507	6.23312477406904	0.422039651097408	0.523784941281133	0.606578609277272	Wasp	Conserved
1155	SMC5	0.288677314335253	5.1703399433307	1.96798524579708	0.176971283868897	0.339093179225729	0.173358638074273	5.1703399433307	0.362881346006344	0.554111952536657	0.737371480734325	0.462035952409527	5.1703399433307	5.2464941840022	0.0337362083151551	0.0649241975343874	Wasp	Conserved
1156	Smyd4-2	0.739218244101454	1.68642863432567	0.590602980363802	0.451738586024734	0.639367062323712	-2.27842765507753	1.68642863432567	3.17691124829002	0.0908538709980532	0.29972118168526	-1.53920941097607	1.68642863432567	3.33293646359584	0.0838438947642919	0.136331609379828	Wasp	Conserved
1157	snz	-0.535283515719592	5.65970004505903	4.8917958345178	0.0395817681175744	0.108973813580483	0.352298646918725	5.65970004505903	1.08057854391039	0.311761601884866	0.548011179379779	-0.182984868800866	5.65970004505903	0.592190152681221	0.451140658464286	0.539385080099526	Wasp	Conserved
1158	SPARC	0.316753794192713	11.6027780462141	3.51091921369311	0.0766053782229134	0.182534860946876	-0.0114015911659437	11.6027780462141	0.00227989428057482	0.962420799866972	0.986738526588586	0.305352203026769	11.6027780462141	3.26549830658869	0.0867931483470274	0.140138921803052	Wasp	Conserved
1159	Spase25	-0.498154615009531	2.09616455862385	1.55124226658596	0.228261783877516	0.405153551105968	-0.187623447260189	2.09616455862385	0.114793238913367	0.738509002822865	0.858069381033175	-0.68577806226972	2.09616455862385	3.07519784558647	0.0957942533433025	0.15238681736608	Wasp	Conserved
1160	Spc105R	-0.202275383336448	5.90557229985091	0.316269141012079	0.580507110973419	0.746654193918129	0.489139043043893	5.90557229985091	0.944466107328516	0.343478332650322	0.57683801487757	0.286863659707445	5.90557229985091	0.663813885719023	0.425424260395818	0.515650959004582	Wasp	Conserved
1161	SpdS	0.730351046810554	9.86502414845459	5.18437576741549	0.0346847975454897	0.0976319674772989	-0.223434912017073	9.86502414845459	0.245049849709123	0.626321833619099	0.786817735732495	0.506916134793481	9.86502414845459	2.51052608867679	0.129775856009521	0.193873588346141	Wasp	Conserved
1162	Spec2	0.0238192780607773	4.8087714320614	0.0236631495790325	0.879385383888764	0.939780773908677	-0.300028525193245	4.8087714320614	1.90072661774626	0.184192267735583	0.425799049026453	-0.276209247132467	4.8087714320614	3.26010477732735	0.0870342194142946	0.140384667521544	Wasp	Conserved
1163	Spred	0.110253787138973	6.62132672546645	0.48659432813222	0.493993194695565	0.676160780655309	-0.0338324001474579	6.62132672546645	0.0231334393859121	0.880731985967783	0.941029213283381	0.0764213869915154	6.62132672546645	0.238223404549431	0.631139635674491	0.704365387646692	Wasp	Conserved
1164	Spt	0.0732265471244918	4.19436445960123	0.123415376333786	0.729268217609028	0.851270158859842	0.33292900949406	4.19436445960123	1.31394590172313	0.26607148655287	0.506830699450759	0.406155556618551	4.19436445960123	4.02567554364178	0.0594249848508387	0.102978579201109	Wasp	Conserved
1165	sqh	0.0363558865138988	9.02611071432232	0.0548690770803919	0.817331130266356	0.904241130904998	0.264730602376591	9.02611071432232	1.45594336856259	0.242550589079039	0.487255685684283	0.301086488890489	9.02611071432232	3.76567346725646	0.0674716994178276	0.114367999495193	Wasp	Conserved
1166	sqz	-0.619618422389071	5.74951356832211	6.44905991686241	0.0201097770044911	0.0637877773293389	0.0384392063778329	5.74951356832211	0.0126360762206035	0.911690422558489	0.96068057910428	-0.581179216011238	5.74951356832211	5.81662423610036	0.0262809851147677	0.0524327520727684	Wasp	Conserved
1167	Sras	0.254135878070251	6.87062318652713	1.31068094721785	0.266646764782049	0.452853085713235	0.259996991610259	6.87062318652713	0.690266450089154	0.416507428312488	0.636300273577367	0.514132869680511	6.87062318652713	5.40171505322591	0.0314921918789332	0.0614581251059462	Wasp	Conserved
1168	srl	0.0239688272744599	5.566072374505	0.00605776303939242	0.938784906223408	0.970263257205861	-0.402715963321189	5.566072374505	0.871405797020562	0.36240909086606	0.593677215809009	-0.378747136046729	5.566072374505	1.56993818349506	0.225586453396339	0.305433403918298	Wasp	Conserved
1169	Srp54	-0.214162046063182	8.26303339660647	2.87082800304766	0.106710696295766	0.234736831926674	0.405843264150689	8.26303339660647	5.16766988849975	0.0349450629064473	0.183369116770865	0.191681218087508	8.26303339660647	2.31129096598592	0.145088210649698	0.212712704607325	Wasp	Conserved
1170	Srpk79D	2.32734183113392	1.44478324745203	4.10261662256991	0.0572602925550152	0.145705761325473	-1.52960323744952	1.44478324745203	1.18191730429386	0.290717056821526	0.530083814287436	0.797738593684408	1.44478324745203	0.953525821563234	0.34122988801241	0.430409667250197	Wasp	Conserved
1171	Srr	-1.20675072720649	2.20132663724343	1.19464443445858	0.288211577177881	0.476887098373063	0.801014179040044	2.20132663724343	0.331550169995265	0.571580956049293	0.750277265607662	-0.405736548166442	2.20132663724343	0.218575900405485	0.645504150490593	0.716849346071132	Wasp	Conserved
1172	stas	-0.344283066125194	5.97695214790802	5.89325087200694	0.0254295548165422	0.0771368037132032	0.289450636822093	5.97695214790802	2.106893074307	0.163130740028324	0.400425618264034	-0.0548324293031008	5.97695214790802	0.15279536419224	0.700275344362566	0.762898067226877	Wasp	Conserved
1173	Stat92E	-0.436381343490372	9.18160642270043	3.93199257236545	0.0621893546485386	0.154925729011807	-0.0545451665246189	9.18160642270043	0.0308777155314038	0.862393540463481	0.932252562590893	-0.490926510014991	9.18160642270043	4.98515595073849	0.0379382925451816	0.0715752836823437	Wasp	Conserved
1174	stck	-0.428459315721629	8.45435867651077	6.40840913891861	0.0204530276017425	0.0646433316951418	0.364119416344732	8.45435867651077	2.32595672230709	0.143889262556744	0.37530983804454	-0.0643398993768986	8.45435867651077	0.145648041542193	0.707011359943936	0.768648994992634	Wasp	Conserved
1175	sub	-0.232949315340783	4.06780169157115	0.675361616210194	0.421495449927028	0.612672498860587	0.85766736748592	4.06780169157115	4.6586533163746	0.0440532521917333	0.205828968389188	0.624718052145137	4.06780169157115	5.02289829918361	0.0372960903490201	0.0705909137391751	Wasp	Conserved
1176	sws	0.425366097843547	5.79006940612706	2.40326345179297	0.137763551222549	0.282873776838828	-0.66169626917717	5.79006940612706	2.98824782601854	0.100269544249981	0.316151730973489	-0.236330171333623	5.79006940612706	0.78384095485237	0.387160038301871	0.478731646048375	Wasp	Conserved
1177	Tab2	-0.164405662296733	6.28045844492426	0.381207083809199	0.544369137235605	0.717886799729454	0.134757935488993	6.28045844492426	0.12907133396989	0.723402924043276	0.848640718042524	-0.0296477268077401	6.28045844492426	0.0125909887739074	0.911847418200858	0.939452174025298	Wasp	Conserved
1178	tank	0.0783773238888819	5.83499864298605	0.462170465500951	0.504902279106366	0.68696402431934	-0.26429264354271	5.83499864298605	2.67491008996813	0.118583883747273	0.342568448393683	-0.185915319653828	5.83499864298605	2.69562358394515	0.117256881530419	0.178611045357481	Wasp	Conserved
1179	Taz	-0.161837032331467	4.05984432634159	0.678701797017595	0.420369590740731	0.611372922844597	-0.0501298196504884	4.05984432634159	0.0336817567839327	0.856351522518198	0.928504544690008	-0.211966851981956	4.05984432634159	1.25177032764198	0.277315691143503	0.362807606840768	Wasp	Conserved
1180	TBCD	0.14051759767585	7.47916752893243	0.931826199119232	0.346650628430252	0.541320919173943	-0.175097986195093	7.47916752893243	0.726787129160263	0.404663601605751	0.62837812730949	-0.0345803885192434	7.47916752893243	0.0569508191602352	0.813965487492085	0.858905370378225	Wasp	Conserved
1181	Tdc2	1.16860213237583	1.01906490913051	2.42052822811987	0.136438761605609	0.281138463855308	-1.20721454585658	1.01906490913051	1.55129850285016	0.228253675933679	0.473471545635139	-0.0386124134807536	1.01906490913051	0.00391161395524948	0.950791078917803	0.966549034744924	Wasp	Conserved
1182	thw	0.671499956802796	2.23128705201707	0.130972010443666	0.722760625410875	0.847535870899337	-6.66914397341601	2.23128705201707	3.93943962845905	0.0668548789329962	0.253172460006771	-5.99764401661322	2.23128705201707	4.93480481822535	0.0430881256624345	0.0793609856387368	Wasp	Conserved
1183	Tmhs	0.657445759450609	1.22751339778864	0.181962485116426	0.675111834612425	0.81622941154122	-3.38589983300012	1.22751339778864	2.76260900867297	0.115047309722075	0.33771539164382	-2.72845407354951	1.22751339778864	4.24905845315766	0.0551096146619179	0.0970952629731519	Wasp	Conserved
1184	topi	-0.192536268280971	2.53246372137135	0.154886878449793	0.698338831370005	0.83098067572226	0.507369155602307	2.53246372137135	0.573749507156605	0.458168248058796	0.669484074379543	0.314832887321336	2.53246372137135	0.474086818422218	0.499527559583518	0.585427211020453	Wasp	Conserved
1185	Torsin	-0.22105792334783	7.08913155771181	1.79946951338175	0.195767514199609	0.363931987491676	0.378816767554811	7.08913155771181	2.6565860402195	0.119772743612099	0.344728494235742	0.157758844206981	7.08913155771181	0.926516205641211	0.347995753333105	0.436442605523568	Wasp	Conserved
1186	TRAM	0.353862719871313	8.20932567215374	2.78958103932148	0.11145485263591	0.242543047712222	-0.610967144600011	8.20932567215374	4.17436036462003	0.0553233166880643	0.231427831506375	-0.257104424728699	8.20932567215374	1.48419133103865	0.238197880746133	0.318751685212947	Wasp	Conserved
1187	Treh	0.769243913389952	10.2275297596272	2.58151323564078	0.125162363165152	0.263986991481878	-1.74067887470493	10.2275297596272	6.59352191018537	0.0191566153433049	0.134198068972023	-0.971434961314974	10.2275297596272	4.0957666079179	0.0577773401679099	0.100752221284537	Wasp	Conserved
1188	Trf	-0.254415211457398	3.20443157732609	0.723900372786606	0.405580887985304	0.597775687097648	0.189085760097149	3.20443157732609	0.204792424187445	0.656061941946132	0.807942816497093	-0.0653294513602491	3.20443157732609	0.0501867715486647	0.825156663868246	0.867763437381379	Wasp	Conserved
1189	trio	-0.119397152149838	8.00525454412255	0.750622835287991	0.397208702004977	0.590052352316602	-0.0854310483869144	8.00525454412255	0.192701856874019	0.665684099193481	0.814351489620968	-0.204828200536752	8.00525454412255	2.21941757795266	0.152880768045361	0.222222665042513	Wasp	Conserved
1190	Trxr-1	-0.547079647313141	5.16921767472885	4.26706914259087	0.0529309558002855	0.136733982295057	0.486589684509949	5.16921767472885	1.7145280423592	0.206186578353227	0.447169792179934	-0.0604899628031923	5.16921767472885	0.0536848009496545	0.81927599977001	0.86312780083619	Wasp	Conserved
1191	Tsp96F	0.659934266880987	5.88917055246819	6.54892285007518	0.0192938177109167	0.0616817505606578	-0.0748771179737671	5.88917055246819	0.0434440730712328	0.837134302177274	0.916728969064796	0.58505714890722	5.88917055246819	5.3661960092931	0.0319903162119414	0.0622919594012517	Wasp	Conserved
1192	Tspo	-0.351456202263131	8.10435870141632	3.23033882226227	0.088378836836142	0.203313721897361	0.485186730363498	8.10435870141632	3.09235389516393	0.0949392387305154	0.307430622654063	0.133730528100366	8.10435870141632	0.471821754786145	0.50054141791419	0.585964487238649	Wasp	Conserved
1193	tsr	-0.157914134385728	3.90687699495211	0.350006176696562	0.56116144011328	0.730715032485202	0.555178426112534	3.90687699495211	2.21387345088679	0.153367069279411	0.388387561425297	0.397264291726806	3.90687699495211	2.32051312495958	0.144332881322986	0.211990345001886	Wasp	Conserved
1194	Tsr1	0.110503063916736	7.24609818231657	0.348568648057103	0.561959451378939	0.731480813549019	-0.317535947863173	7.24609818231657	1.45076946906542	0.243358950974295	0.48731021692257	-0.207032883946437	7.24609818231657	1.24342022533888	0.278873567895105	0.36421343665429	Wasp	Conserved
1195	Ubc10	0.114239863100913	7.33945031665664	0.552549791865732	0.466472078170986	0.652569081143333	0.145031508956587	7.33945031665664	0.447748597055756	0.511545465740134	0.707870496269467	0.2592713720575	7.33945031665664	2.87398989121817	0.106530955921505	0.165620628495709	Wasp	Conserved
1196	Ubc84D	0.857648150641063	1.53348893949153	2.78211303412602	0.111903344840431	0.243023686817157	-0.692871139511616	1.53348893949153	1.00150722700533	0.329661596758601	0.563318731098679	0.164777011129447	1.53348893949153	0.124767165838723	0.727852791511139	0.786767105578126	Wasp	Conserved
1197	UBL3	0.177301289043204	5.66177643573279	1.40466567316483	0.250718863029414	0.434261983191768	-0.168542578878723	5.66177643573279	0.641403173903164	0.433214805276179	0.650315338028413	0.00875871016448096	5.66177643573279	0.00350105149469342	0.9534417789215	0.96812423172491	Wasp	Conserved
1198	Ubqn	0.176239046913624	8.54552403935008	0.825916447983522	0.374966821718456	0.568539805853652	-0.147738168997732	8.54552403935008	0.291045656547807	0.595887636436246	0.766353293431745	0.0285008779158922	8.54552403935008	0.0217179503471519	0.884409858348657	0.917094948454721	Wasp	Conserved
1199	Ugt37D1	-0.0697500694730441	5.59953560866513	0.0269518831668176	0.871367704912607	0.934931162829542	-0.952224881232667	5.59953560866513	2.54569030152781	0.127443937817482	0.355451978609333	-1.02197495070571	5.59953560866513	5.88497694066357	0.0256301551707722	0.0513479181640043	Wasp	Conserved
1200	unc-45	0.215117091731009	6.7444728695858	2.38141402674109	0.13946242668287	0.285251764541348	-0.0990677330401411	6.7444728695858	0.254564921906111	0.619745084090317	0.782656288861963	0.116049358690868	6.7444728695858	0.703566475487165	0.412133204162944	0.501847334247352	Wasp	Conserved
1201	up	0.0239794716678957	5.88612331172831	0.00144661762079136	0.970083687637047	0.988256363902167	-1.44861977690813	5.88612331172831	2.70964993871303	0.117289675252299	0.341357013023876	-1.42464030524023	5.88612331172831	5.29769011925852	0.03366299973946	0.064831078359128	Wasp	Conserved
1202	upd3	-0.235119010097326	5.26916497137563	0.0908429571480014	0.766668921551854	0.873472691400871	-1.28340584700064	5.26916497137563	1.39726465786737	0.253033628859086	0.496375006408211	-1.51852485709796	5.26916497137563	3.93814758825526	0.0631495624595104	0.108506170024077	Wasp	Conserved
1203	Usp32	0.0505759872846169	7.00592648182075	0.0396657295549942	0.844275097526579	0.921590909192668	-0.459478570773227	7.00592648182075	1.65098291402257	0.214440883846678	0.457427574570056	-0.40890258348861	7.00592648182075	2.63463331036261	0.121215792840671	0.184003829420012	Wasp	Conserved
1204	Usp5	-0.307491235327899	8.29842529055985	6.31510445340901	0.02126619569679	0.0668532809043042	0.203974254626603	8.29842529055985	1.39560185209162	0.252199725320539	0.495628304297222	-0.103516980701296	8.29842529055985	0.720935957141506	0.406526157846895	0.496973024888752	Wasp	Conserved
1205	Vha100-2	-0.229236298795528	8.9538625238766	1.95081485977262	0.178780921665244	0.341653900594364	0.0712086811415601	8.9538625238766	0.0943627541804313	0.762081268246252	0.872770015197347	-0.158027617653968	8.9538625238766	0.930496336857282	0.346986811804943	0.435384260768571	Wasp	Conserved
1206	Vha16-1	-0.0668576048490209	10.2713243714025	0.121155144572843	0.731654535598221	0.852546427055582	0.162841908299568	10.2713243714025	0.359566195999605	0.555910496068383	0.738657851395737	0.0959843034505468	10.2713243714025	0.249982560723589	0.622892689622579	0.697317261833427	Wasp	Conserved
1207	Vha44	-0.0155972054740977	6.78299192893598	0.0110270929863973	0.917480874365979	0.958739658373009	0.178222401972219	6.78299192893598	0.724128206416166	0.405508377066239	0.629134320301297	0.162625196498121	6.78299192893598	1.21271283426836	0.284704243553112	0.370452610938003	Wasp	Conserved
1208	Vha68-2	-0.197070685307202	9.876103780409	1.746093206294	0.202235284450698	0.371186891258675	-0.0720900047381496	9.876103780409	0.116998151350373	0.736109769471926	0.857259639829103	-0.269160690045351	9.876103780409	3.25971211736389	0.0870518004669136	0.140384667521544	Wasp	Conserved
1209	VhaAC45	0.15331012194527	8.73456378339173	1.66452811076286	0.212646859743876	0.383956019064252	-0.153084518763914	8.73456378339173	0.83189404832974	0.373280665611978	0.604386486202982	0.000225603181355839	8.73456378339173	3.62163925571777e-06	0.998501639659625	0.999112634835415	Wasp	Conserved
1210	vimar	0.0842769016806554	8.28694140329852	0.305241547883452	0.587128313675986	0.751723751126414	-0.412271211915446	8.28694140329852	3.6582147068093	0.0711610206448519	0.262132949651951	-0.327994310234791	8.28694140329852	4.63571756262778	0.0445235260910226	0.0815491667118557	Wasp	Conserved
1211	Vinc	-0.0642826422844145	9.82377835093709	0.0722063885668322	0.791079432913752	0.889374255886625	-0.171663347827415	9.82377835093709	0.257634333705665	0.617656695342394	0.781632034031819	-0.23594599011183	9.82377835093709	0.973212346437186	0.336415363530329	0.425051746735924	Wasp	Conserved
1212	vkg	0.350448835207544	13.090728682085	0.820404012835412	0.37653170896476	0.569602742985118	-0.777914202197026	13.090728682085	2.0206474187766	0.171560254291814	0.411451087296614	-0.427465366989482	13.090728682085	1.21986648233432	0.283331447422167	0.369030465469612	Wasp	Conserved
1213	Vps24	-0.402489686546081	6.56890541988849	3.00411047557863	0.0994350315835814	0.222915338547978	0.224199606077421	6.56890541988849	0.47079472911296	0.501002313038628	0.701562835486797	-0.17829008046866	6.56890541988849	0.599757304731757	0.448307497417747	0.536849500312966	Wasp	Conserved
1214	Vps25	0.239625046138341	6.8051484258569	0.845858454458816	0.369384665563652	0.563054524480944	0.389407253574492	6.8051484258569	1.12270498573886	0.302769303476066	0.54047650620516	0.629032299712832	6.8051484258569	5.84699874458844	0.0259396756507951	0.0518302231280092	Wasp	Conserved
1215	Vps26	0.13221760537737	8.22894361954818	0.662971013892412	0.425713266022714	0.616933373151049	-0.0655795566359418	8.22894361954818	0.0818237516736816	0.777971076121729	0.880459929495029	0.0666380487414279	8.22894361954818	0.169476881432849	0.685235581081711	0.749765129683889	Wasp	Conserved
1216	Vps28	-0.273898232735402	7.84104890186078	2.09220551008969	0.164529781458036	0.322649835729396	0.50613245828421	7.84104890186078	3.58334493434923	0.0738700614587131	0.268179335302623	0.232234225548808	7.84104890186078	1.51358431366955	0.233775132477426	0.314021854804793	Wasp	Conserved
1217	Vps4	-0.124605741082269	8.57067354142742	1.70476780499449	0.207427993109556	0.377304366776865	0.00608677916137153	8.57067354142742	0.00203932017645639	0.964457234290673	0.987612635095314	-0.118518961920898	8.57067354142742	1.54937316350988	0.228531474443045	0.30854966155287	Wasp	Conserved
1218	Vps53	0.282786420713738	5.6303974326454	3.6110110782336	0.0728552827110408	0.175085018815827	-0.120289163548556	5.6303974326454	0.331028281356913	0.571881218457707	0.750416275463782	0.162497257165182	5.6303974326454	1.22263458871297	0.282802623635409	0.368490651629238	Wasp	Conserved
1219	Vps60	-0.123370380185962	8.24052873361967	0.315407359871374	0.581018987686436	0.746867511368004	0.288641373629679	8.24052873361967	0.865476130673485	0.364010978765942	0.594844458795027	0.165270993443719	8.24052873361967	0.568949162196079	0.460027054044147	0.548269929978056	Wasp	Conserved
1220	Vrp1	0.519435143784891	5.86348109234514	2.98428559094667	0.100479279161399	0.224177756150993	-0.776863670372626	5.86348109234514	3.42269890492878	0.0800980458385648	0.280077540973338	-0.257428526587735	5.86348109234514	0.770882109451802	0.39103429606111	0.482843144129765	Wasp	Conserved
1221	wat	1.35975089727229	2.57173676973285	1.90179230501392	0.18407503828025	0.348652002487727	-3.03333555584638	2.57173676973285	5.19847243851743	0.034466897487916	0.183094546071255	-1.67358465857409	2.57173676973285	3.49562580779279	0.0771979358401583	0.127775058536817	Wasp	Conserved
1222	wdb	0.238444689920061	7.42374743125498	1.0786544046171	0.312181028325059	0.502825931118988	-0.185019775764757	7.42374743125498	0.326746683445593	0.574356654266164	0.752312656485729	0.053424914155304	7.42374743125498	0.0547832876065308	0.817471267401288	0.861742792874059	Wasp	Conserved
1223	Wdr37	-0.21895600922295	6.39145737255521	3.67348344164472	0.0706228076942732	0.170496709650934	0.468576716158348	6.39145737255521	8.48447822842622	0.00899650462155188	0.0923279413982221	0.249620706935398	6.39145737255521	4.85745959225627	0.0402065339169922	0.0750493511720218	Wasp	Conserved
1224	Wdr59	-0.108247840852165	7.08864847560575	0.665626862372558	0.424803663595038	0.616162913785588	0.113987527242604	7.08864847560575	0.370802295917018	0.549859983458004	0.733682602199807	0.00573968639043876	7.08864847560575	0.00188925011986562	0.965789086041073	0.97671346412321	Wasp	Conserved
1225	Wdr62	0.127168640182893	7.25963774034142	0.160073159343886	0.693601569475607	0.826878321406328	0.301453955125901	7.25963774034142	0.451920361880369	0.509607875441772	0.707044067058219	0.428622595308793	7.25963774034142	1.83065686176865	0.192108090568885	0.267733204161392	Wasp	Conserved
1226	wds	0.127817663791706	6.17556437310322	0.685530576875323	0.418082349494306	0.608549777478606	-0.173152124646728	6.17556437310322	0.635556077949115	0.43528449569325	0.651013811959709	-0.0453344608550224	6.17556437310322	0.0880463702806725	0.769931007252678	0.823142696241969	Wasp	Conserved
1227	wech	0.252721755321718	4.70117799628145	0.704653026191488	0.411778982916262	0.603203036624072	-0.226084233282327	4.70117799628145	0.288443920126358	0.597523060957975	0.767641048843964	0.0266375220393903	4.70117799628145	0.00819410523505959	0.928831062348944	0.950973103424159	Wasp	Conserved
1228	Whamy	-0.355315208804014	7.03875256292187	2.23383047748239	0.151625289315244	0.303999772382331	-0.132220696483064	7.03875256292187	0.155633314071494	0.697651392783012	0.835349574352533	-0.487535905287078	7.03875256292187	4.22864939979246	0.0539076466370922	0.0952639316618632	Wasp	Conserved
1229	wun2	-0.222654358327603	6.98901230269516	0.272413373078136	0.607930178983158	0.767542304800334	0.0425519627952514	6.98901230269516	0.00501430324419705	0.944309861704971	0.979208673185319	-0.180102395532351	6.98901230269516	0.180703953918057	0.675687863764695	0.741701472597321	Wasp	Conserved
1230	XRCC1	0.146102911715749	3.04229686756197	0.22423604112374	0.641286832671042	0.79269027047943	-0.385140863997937	3.04229686756197	0.808567049210917	0.379924721909132	0.610189174444837	-0.239037952282188	3.04229686756197	0.647295717746109	0.431144746647339	0.520654150195319	Wasp	Conserved
1231	yellow-d2	0.0810373831950303	3.53007595815064	0.00873841945977688	0.926544844328763	0.963058926863887	-1.45848699104616	3.53007595815064	1.28424745056596	0.271830928453854	0.512628481565168	-1.37744960785113	3.53007595815064	2.06780467044757	0.167424824229011	0.239600094359206	Wasp	Conserved
1232	yellow-k	-0.0662582534501236	2.26127903140867	0.0301404695318009	0.864028729298171	0.931674478137337	-0.582007717544577	2.26127903140867	1.19520348718014	0.288102189017765	0.52768716912108	-0.648265970994701	2.26127903140867	3.03364471263939	0.0979029767110684	0.155039988637312	Wasp	Conserved
1233	Zip99C	-0.0362401117394156	3.22044421796172	0.00909239228263673	0.925043306975834	0.96255467980747	-0.3985998865474	3.22044421796172	0.579443266125937	0.455979419704569	0.667812620182749	-0.434839998286815	3.22044421796172	1.45988097104735	0.241937712672428	0.323257708801179	Wasp	Conserved
1234	ZnT77C	0.410145340741076	4.06916323878546	1.49201107820472	0.237010796545177	0.415635622265894	-0.864641165400465	4.06916323878546	3.50528443627188	0.0768230848815412	0.273442491734231	-0.454495824659389	4.06916323878546	2.05474485905322	0.168165171179014	0.240026409056401	Wasp	Conserved
1235	ZnT86D	0.172229984537978	6.82884800194517	1.12098689648667	0.303129060733156	0.495048233859876	0.130627910018589	6.82884800194517	0.324294539096014	0.575784170782118	0.752373016703024	0.302857894556567	6.82884800194517	3.49847074725142	0.0770873030523477	0.127631991086357	Wasp	Conserved
1236	14-3-3zeta	-0.0444250582044653	8.26577729086527	0.0624486605957203	0.805378750939889	0.999912223430608	0.33815698422348	8.26577729086527	1.81316498150039	0.194149904271636	0.506484631229351	0.293731926019015	8.26577729086527	2.74171705954944	0.114366803373363	0.258007898294154	Response (wasp - control)	Conserved
1237	AANATL4	-0.104400202480958	2.29037420678173	0.00243774994256181	0.961152411945548	0.999912223430608	-3.97201007736162	2.29037420678173	1.85927695427058	0.189123408683506	0.497569067733412	-4.07641027984257	2.29037420678173	3.90820212808386	0.0631983218784053	0.171719879425768	Response (wasp - control)	Conserved
1238	Acf	-0.216084909180388	6.65278830399949	0.270652924020114	0.608970541031426	0.999912223430608	-0.702581509647397	6.65278830399949	1.44070886986694	0.244940823212975	0.56696421705948	-0.918666418827784	6.65278830399949	4.9471726023027	0.0385973589076361	0.122873306118154	Response (wasp - control)	Conserved
1239	Acph-1	-0.00623616421682117	5.24409296197117	0.0010017949552674	0.975084075515966	0.999912223430608	-0.405667545084822	5.24409296197117	2.21343008912972	0.1534060397844	0.454871759338229	-0.411903709301643	5.24409296197117	4.62921991224337	0.0446577961981487	0.135982281404604	Response (wasp - control)	Conserved
1240	Ada3	0.0429469749295796	6.53249927984915	0.0744165885360784	0.787987298024438	0.999912223430608	0.0515471958309907	6.53249927984915	0.0539362271095592	0.818861215749545	0.943223211089704	0.0944941707605703	6.53249927984915	0.364829683491845	0.553060198570496	0.703094749062123	Response (wasp - control)	Conserved
1241	Adk3	-0.632781704255335	6.1994761325476	2.47777592722166	0.132154257556012	0.999912223430608	0.218975446855158	6.1994761325476	0.144830275228655	0.707794127129993	0.886306773257454	-0.413806257400177	6.1994761325476	1.05153627973758	0.318175898315962	0.493350342039006	Response (wasp - control)	Conserved
1242	agt	0.365457048833451	4.04715073420066	1.06739773481556	0.314650406012775	0.999912223430608	-1.21595079458637	4.04715073420066	6.0508944888092	0.0237743248340363	0.17132454029992	-0.850493745752914	4.04715073420066	6.08091243295708	0.0234731556657765	0.0864671062409015	Response (wasp - control)	Conserved
1243	Akr1B	0.023587243692489	8.91730946213396	0.00415992261862289	0.949255432059062	0.999912223430608	-0.576699814455512	8.91730946213396	1.24639144085081	0.278317894468952	0.598441238013852	-0.553112570763023	8.91730946213396	2.29752029270653	0.146225005390437	0.303675946234076	Response (wasp - control)	Conserved
1244	Akt1	-0.0274689321946271	6.94069907797688	0.00802030562483056	0.929587720439213	0.999912223430608	0.753013248296839	6.94069907797688	3.01422513583775	0.0989071862371009	0.376432472872083	0.725544316102212	6.94069907797688	5.59337410920541	0.0289517569652906	0.10040796712157	Response (wasp - control)	Conserved
1245	Aladin	0.301934020286966	5.19780577306957	1.95365648402714	0.178479860905564	0.999912223430608	-0.458217343909009	5.19780577306957	2.2778179440084	0.147870288990296	0.447513353083081	-0.156283323622044	5.19780577306957	0.536392994115765	0.472969878789629	0.63562212861452	Response (wasp - control)	Conserved
1246	AlaRS	0.0820618714450539	8.85197246508286	0.266407011123761	0.611773607528059	0.999912223430608	-0.470605068828853	8.85197246508286	4.38706598270876	0.0500088850353875	0.266092028521129	-0.3885431973838	8.85197246508286	5.98788294728084	0.0244208495528481	0.0893342450702315	Response (wasp - control)	Conserved
1247	Alas	-0.05666729743236	7.15796945090357	0.169254177044835	0.685430515740473	0.999912223430608	0.19939422417089	7.15796945090357	1.05194138699154	0.318085178209192	0.626612272810399	0.14272692673853	7.15796945090357	1.08221230683536	0.311406080225095	0.487004765249741	Response (wasp - control)	Conserved
1248	Alg10	0.0574712975588638	5.89227975886648	0.0616801578642246	0.806554160425207	0.999912223430608	-0.0233900052844089	5.89227975886648	0.00513216744255242	0.943646190187135	0.995905082789392	0.0340812922744549	5.89227975886648	0.0221532216823012	0.883266161353987	0.935212565464128	Response (wasp - control)	Conserved
1249	Alg11	0.0519112735741214	6.93863863314437	0.081429940139316	0.778490926292522	0.999912223430608	-0.0617586481652292	6.93863863314437	0.0578647171205433	0.812508551426363	0.939827351102829	-0.00984737459110786	6.93863863314437	0.00294183767514261	0.957317574627239	0.98112496719617	Response (wasp - control)	Conserved
1250	Alg12	0.172503952982887	5.91179874978399	0.788106047942929	0.385897450878809	0.999912223430608	-0.512618716602345	5.91179874978399	3.5278009013298	0.0759574188817074	0.331325525372761	-0.340114763619458	5.91179874978399	3.1490689915181	0.0921758443211403	0.223040173758723	Response (wasp - control)	Conserved
1251	Alp8.Alp2.Dsim_GD25137	-0.514376433181947	9.36316260284676	0.0380545177712815	0.847604511118568	0.999912223430608	-6.51763375786307	9.36316260284676	3.27554513431123	0.0877120630987517	0.354138492897847	-7.03201019104502	9.36316260284676	7.5563383959127	0.0135371086002126	0.058197431023734	Response (wasp - control)	Conserved
1252	alpha-Est6	-0.0496999396629117	4.17336215407892	0.00982253950998118	0.922101758184521	0.999912223430608	1.14216737795454	4.17336215407892	2.62154810470226	0.122085807444193	0.410849209946894	1.09246743829163	4.17336215407892	4.81008954405884	0.0410870288520884	0.128519584732593	Response (wasp - control)	Conserved
1253	Ama	0.0467791755455596	8.39270863442648	0.0114532069516295	0.915907893558179	0.999912223430608	-0.455241094214714	8.39270863442648	0.541783435600743	0.470785268630671	0.745207525380896	-0.408461918669152	8.39270863442648	0.872446858151497	0.362128905548936	0.538244569391557	Response (wasp - control)	Conserved
1254	AMPKalpha	0.0290323457784282	7.30881593928837	0.0219247381536706	0.883865065225813	0.999912223430608	0.0940598640811016	7.30881593928837	0.115639422620947	0.737585214822411	0.899714648676345	0.12309220985953	7.30881593928837	0.397773806964	0.535838388617819	0.689401829258292	Response (wasp - control)	Conserved
1255	ana3	0.0683249353591736	4.79880624330991	0.0462552271443016	0.832029851388507	0.999912223430608	-0.594005510880029	4.79880624330991	1.78165856506176	0.197896515586894	0.509470043787636	-0.525680575520856	4.79880624330991	2.84982952155998	0.107913522914381	0.249558892316248	Response (wasp - control)	Conserved
1256	Ank	0.00675061386872105	9.25843861188761	0.00121290803006837	0.972585178009893	0.999912223430608	0.469988211049484	9.25843861188761	2.94040600256641	0.102836925795853	0.38201745322051	0.476738824918206	9.25843861188761	6.05167457901469	0.0237664430910145	0.0874863833252627	Response (wasp - control)	Conserved
1257	AnxB11	0.108417611880632	9.07700259112672	0.4131318123649	0.528150942027367	0.999912223430608	-0.11855154327451	9.07700259112672	0.247394904564781	0.624686229457491	0.835723689685853	-0.0101339313938785	9.07700259112672	0.00364088720250559	0.952522254591116	0.977730082305534	Response (wasp - control)	Conserved
1258	AOX3.AOX4.Dsim_GD20336	0.429912380785598	8.0204317265268	3.13534230199531	0.0928359014131924	0.999912223430608	-0.888972216820754	8.0204317265268	6.72627840885446	0.017935094868197	0.146109508398462	-0.459059836035156	8.0204317265268	3.59975374983085	0.0732662281931789	0.189172468780724	Response (wasp - control)	Conserved
1259	AP-1mu	-0.0328450012017707	6.85523029106529	0.0326694677488216	0.858501635181268	0.999912223430608	0.439609849651828	6.85523029106529	2.9411655346983	0.102795564544694	0.38201745322051	0.406764848450057	6.85523029106529	5.06123708986696	0.0366563964517727	0.118627295265706	Response (wasp - control)	Conserved
1260	AP-2alpha	0.114417426922304	8.3628308649546	0.113576328090246	0.739844228516913	0.999912223430608	-0.659356423784496	8.3628308649546	1.88981631713233	0.185397786584111	0.494195691810516	-0.544938996862193	8.3628308649546	2.58572148658543	0.124506290950447	0.272972021930012	Response (wasp - control)	Conserved
1261	Apc2	0.0453922353757856	5.31514109933385	0.0307615657407348	0.862649809402285	0.999912223430608	-0.547317250842986	5.31514109933385	2.27040382124964	0.14849522408027	0.448578331453132	-0.501925015467201	5.31514109933385	3.88314612687846	0.0636894621421592	0.172553627529476	Response (wasp - control)	Conserved
1262	aPKC	0.467040368419968	5.67061043374107	2.7544846389885	0.113581302432274	0.999912223430608	0.0586265709113863	5.67061043374107	0.0219358847778795	0.883835773681179	0.970894149556065	0.525666939331354	5.67061043374107	3.55548519841957	0.0749085812575706	0.192377198701891	Response (wasp - control)	Conserved
1263	Aps	0.272174038363298	5.70337151899157	1.46965694383377	0.240424749029581	0.999912223430608	-0.722196742796738	5.70337151899157	5.23215853221277	0.0339524745153546	0.215005165748494	-0.45002270443344	5.70337151899157	4.11086219323763	0.0570337471102233	0.159943123873699	Response (wasp - control)	Conserved
1264	ArfGAP3	-0.163793228871262	6.66930637087854	1.44429057907778	0.244376131460307	0.999912223430608	-0.0650651383352929	6.66930637087854	0.114614973606525	0.738704103017488	0.899714648676345	-0.228858367206555	6.66930637087854	2.85186518629372	0.107796216723724	0.24939694877967	Response (wasp - control)	Conserved
1265	Art4	0.198440635916734	5.16954041651103	0.325506676084648	0.575077626400865	0.999912223430608	-0.935876151270612	5.16954041651103	3.66961781398603	0.0707586206351811	0.318550155886036	-0.737435515353878	5.16954041651103	4.62170444531712	0.0448136772770095	0.136170591956351	Response (wasp - control)	Conserved
1266	Art8	-0.0984374178099736	5.67729257097218	0.139414852456599	0.71304310593757	0.999912223430608	-0.101630672849796	5.67729257097218	0.0749380000769666	0.787265067574709	0.928846765881587	-0.200068090659769	5.67729257097218	0.588662460972881	0.452471380646219	0.618018263311446	Response (wasp - control)	Conserved
1267	arx	0.177956892755913	4.42023724710145	0.202560709785667	0.65781167894583	0.999912223430608	-0.788258628516451	4.42023724710145	2.043965000725	0.169229523479614	0.473480475262268	-0.610301735760538	4.42023724710145	2.50877321047803	0.129901847054889	0.280738422378149	Response (wasp - control)	Conserved
1268	asl	0.063366412632315	5.64865296464881	0.0288137763910599	0.867024121453166	0.999912223430608	-0.951011879141259	5.64865296464881	3.28167538845461	0.0860747649668214	0.351155750348015	-0.887645466508944	5.64865296464881	5.80003655273442	0.0264695226726288	0.0943823078154015	Response (wasp - control)	Conserved
1269	asp	0.0229228895009295	5.6925724049428	0.00219932825663472	0.963090229568429	0.999912223430608	-0.907578117337562	5.6925724049428	1.76483923352987	0.199933671620723	0.511879778410379	-0.884655227836632	5.6925724049428	3.39757369902485	0.0811264903218862	0.203588123904829	Response (wasp - control)	Conserved
1270	ast	0.0474371553977424	6.08111022537651	0.0287184470130547	0.867242066180182	0.999912223430608	-0.547487041336674	6.08111022537651	1.94130169841168	0.179793390373424	0.48810503000812	-0.500049885938932	6.08111022537651	3.28245098001158	0.086040498052733	0.21238354105202	Response (wasp - control)	Conserved
1271	Atac2	-0.240470944290575	4.15123317629159	0.516837591613502	0.481040350963837	0.999912223430608	-0.43371147925705	4.15123317629159	0.856480561375642	0.36646081900285	0.66634981738712	-0.674182423547625	4.15123317629159	4.24072040553984	0.0535985669649749	0.152663304935336	Response (wasp - control)	Conserved
1272	Atf6	-0.003680951345392	7.00476723885805	0.000269674417317024	0.987071049660396	0.999912223430608	0.481658115808207	7.00476723885805	2.30788489944964	0.145368389100145	0.442503154670863	0.477977164462815	7.00476723885805	4.55834212113019	0.0461529552582432	0.138788642070815	Response (wasp - control)	Conserved
1273	Atg13	0.0397819191212635	6.51740594824329	0.0313369472906502	0.861385149373056	0.999912223430608	0.0341309433380848	6.51740594824329	0.0116204120499234	0.915298769477435	0.983708082276922	0.0739128624593483	6.51740594824329	0.109814569628221	0.744023053024454	0.848221656516964	Response (wasp - control)	Conserved
1274	Atg6	0.170126934996033	5.80977439247163	0.977993921004846	0.335260465238549	0.999912223430608	0.192964075559574	5.80977439247163	0.637699017940572	0.434524144733207	0.714722439497246	0.363091010555607	5.80977439247163	4.57400274809273	0.0458177244228672	0.138328041129746	Response (wasp - control)	Conserved
1275	Atpalpha	0.0749604287603929	9.62044071533124	0.050669976290455	0.824331745097577	0.999912223430608	0.351889117647366	9.62044071533124	0.558600569052779	0.464076801066421	0.740697466149886	0.426849546407759	9.62044071533124	1.64368143519173	0.215415901877767	0.385832302241701	Response (wasp - control)	Conserved
1276	aurA	0.17089876547356	5.18268894682549	0.304140640173994	0.587797935915524	0.999912223430608	-0.00280020976026256	5.18268894682549	2.17609374314879e-05	0.996327167758875	0.999956004160977	0.168098555713297	5.18268894682549	0.302801055602604	0.588614885439376	0.729971606956111	Response (wasp - control)	Conserved
1277	bam	-0.130989976593555	7.26237353233619	0.36651413907935	0.552154005830663	0.999912223430608	-0.465684710050618	7.26237353233619	2.30966232205416	0.145222099099459	0.442503154670863	-0.596674686644172	7.26237353233619	7.5695119540177	0.0127879838816192	0.0557529421088825	Response (wasp - control)	Conserved
1278	barr	-0.183227653705975	5.38036536384166	0.432500277442663	0.51874149503964	0.999912223430608	-0.343797642666223	5.38036536384166	0.771442092497501	0.390865683122703	0.685830721154844	-0.527025296372197	5.38036536384166	3.6821908865567	0.0703179913496252	0.183991768040314	Response (wasp - control)	Conserved
1279	BBS5	2.30860784395071	1.58240635831364	3.06673252671672	0.0962194787674433	0.999912223430608	-0.565863984553559	1.58240635831364	0.132699191442554	0.719717224476106	0.891827192650096	1.74274385939715	1.58240635831364	2.82369446103601	0.109433081950368	0.251669849888689	Response (wasp - control)	Conserved
1280	bchs	0.0241279204212723	7.34925858659935	0.00163188256322766	0.968211106943742	0.999912223430608	1.5793360320494	7.34925858659935	3.49266210632278	0.0776096376204931	0.334196602814777	1.60346395247068	7.34925858659935	7.14569846662395	0.0152932563321484	0.0634213263774238	Response (wasp - control)	Conserved
1281	Bdp1	-0.0518542215211536	5.70647579776386	0.0648844123289621	0.801703424536107	0.999912223430608	-0.403932093138589	5.70647579776386	1.9891406042848	0.174772646790649	0.48167487555939	-0.455786314659742	5.70647579776386	5.13043853316113	0.0355331404296452	0.116374964998314	Response (wasp - control)	Conserved
1282	Bet1	-0.0188604724851844	7.0173423000871	0.00702765784828163	0.934077476067629	0.999912223430608	0.494162638352619	7.0173423000871	2.41700514181541	0.136707850779115	0.431300187117123	0.475302165867435	7.0173423000871	4.48892942599744	0.0476730361598278	0.1418360212877	Response (wasp - control)	Conserved
1283	betaGlu	0.0862642383712958	7.83044826397819	0.219570501613583	0.644758259471527	0.999912223430608	-0.143249119218932	7.83044826397819	0.303906992505563	0.587940256084414	0.812414993845323	-0.0569848808476365	7.83044826397819	0.0965779085681229	0.759396960425335	0.85796079808174	Response (wasp - control)	Conserved
1284	Blm	0.086056913601354	5.20475557566073	0.0484770513564822	0.828109533296306	0.999912223430608	-0.883759791811511	5.20475557566073	2.60326848706601	0.123313704494842	0.412183068517999	-0.797702878210157	5.20475557566073	4.31919172953699	0.0516382549148758	0.149501533850697	Response (wasp - control)	Conserved
1285	BomBc3	-1.80067761801774	2.65001051622003	0.287815245512936	0.597928115966781	0.999912223430608	-0.912579217395357	2.65001051622003	0.0357427466705232	0.852077769535906	0.960669159429301	-2.7132568354131	2.65001051622003	1.64179451778556	0.215689576343715	0.385943865404713	Response (wasp - control)	Conserved
1286	BomS2	1.46412587347301	5.73290537705217	0.0993045716977667	0.756918892641621	0.999912223430608	1.85776286030203	5.73290537705217	0.011095326751395	0.91747779413609	0.985387726671858	3.32188873377505	5.73290537705217	1.81809193627316	0.197145568783278	0.363870845112593	Response (wasp - control)	Conserved
1287	Boot	-0.15312252170467	3.74062318125525	0.359208069478239	0.556105467880705	0.999912223430608	0.134281534221697	3.74062318125525	0.144457870501718	0.749435973401108	0.907636529260875	-0.018840987482973	3.74062318125525	0.0037374077484306	0.951897863945327	0.977279336767536	Response (wasp - control)	Conserved
1288	bora	-0.311229761434981	4.62844535800332	0.741691140073698	0.399977605372581	0.999912223430608	1.02872370877577	4.62844535800332	4.10035332858399	0.0573226573448969	0.285330505180476	0.717493947340788	4.62844535800332	4.02859232689543	0.0593412212340143	0.164151721719918	Response (wasp - control)	Conserved
1289	bou	0.186540157323246	3.21417229459163	0.0594562041480032	0.810000250124877	0.999912223430608	-1.6577335102519	3.21417229459163	2.43065252136474	0.13566902093132	0.429049211878125	-1.47119335292865	3.21417229459163	3.93809446357476	0.0620048453596082	0.169293767739096	Response (wasp - control)	Conserved
1290	BoYb	0.339319902299613	4.1345292650115	0.558076314400752	0.464283526246558	0.999912223430608	0.843745527876401	4.1345292650115	1.79821498292748	0.195916531259194	0.507486487379763	1.18306543017601	4.1345292650115	7.19980495351471	0.0148061766067765	0.0619861758736079	Response (wasp - control)	Conserved
1291	Bub3	0.0286136638486507	6.86060626749889	0.0286962518031235	0.867292862958897	0.999912223430608	0.148125391689186	6.86060626749889	0.386080800189964	0.541832984041774	0.788458433969696	0.176739055537837	6.86060626749889	1.10307551108688	0.306914597720443	0.483709143404642	Response (wasp - control)	Conserved
1292	BubR1	-0.0195066181195531	5.75441436179706	0.00178776979774627	0.966719987600274	0.999912223430608	-0.57284669129817	5.75441436179706	0.775747916285073	0.389572814016728	0.685830721154844	-0.592353309417723	5.75441436179706	1.68585102964458	0.20986099886674	0.379635380323064	Response (wasp - control)	Conserved
1293	bwa	-0.0548462240728265	1.55351805525148	0.00553971208929096	0.941455590517042	0.999912223430608	1.85676277981498	1.55351805525148	1.98487525680714	0.175213212167853	0.482636916023722	1.80191655574215	1.55351805525148	4.53956727468141	0.0465585583358779	0.139151032046246	Response (wasp - control)	Conserved
1294	bys	0.0521579019508438	5.90049195005064	0.0551641782717434	0.816849965126676	0.999912223430608	-0.360669235592908	5.90049195005064	1.32934072700087	0.263380896217516	0.586712089335895	-0.308511333642064	5.90049195005064	1.96718625590153	0.177054988400051	0.341767521504727	Response (wasp - control)	Conserved
1295	C1GalTA	-0.199330998961938	6.79285816062084	0.563854360176353	0.462013496454493	0.999912223430608	-0.438910726222611	6.79285816062084	1.3781063676843	0.255090606331981	0.57727519373276	-0.638241725184549	6.79285816062084	5.86529267875158	0.0257365362603024	0.0928592536067684	Response (wasp - control)	Conserved
1296	Caf1-180	0.10172418191329	7.33760331757582	0.0833553477757479	0.775962106508173	0.999912223430608	-0.860057195517962	7.33760331757582	2.99367735471416	0.0999829780517961	0.37834304822326	-0.758333013604672	7.33760331757582	4.6725607985042	0.0437708623856771	0.1345520390935	Response (wasp - control)	Conserved
1297	CAHbeta	-0.0708659088265238	4.14490423273693	0.0422161492039612	0.839418101744812	0.999912223430608	0.769230300336555	4.14490423273693	2.55391290059412	0.126703520397882	0.417204163607257	0.698364391510031	4.14490423273693	4.2931712278362	0.0522790025208227	0.150942385493891	Response (wasp - control)	Conserved
1298	cal1	0.215418634516267	4.98857404221816	0.433852354555813	0.518096051128933	0.999912223430608	-1.06558911558768	4.98857404221816	5.40932807472328	0.031386576473328	0.206182055911339	-0.850170481071417	4.98857404221816	7.02255666253987	0.0158991171629448	0.065368544843752	Response (wasp - control)	Conserved
1299	Cap-D2	-0.0570821702224271	6.09935973704031	0.0191274640390302	0.891473232655594	0.999912223430608	-0.397402014597181	6.09935973704031	0.467702972145336	0.502394306836312	0.765049067136705	-0.454484184819608	6.09935973704031	1.23471560734148	0.280510043968826	0.456412856858592	Response (wasp - control)	Conserved
1300	Cap-H2	-0.0192500416140634	4.28691113606641	0.00197345849076981	0.965035483425632	0.999912223430608	-0.951254923345173	4.28691113606641	2.48402897850639	0.131696130641046	0.425534237749635	-0.970504964959237	4.28691113606641	5.29868889115409	0.0329619395331593	0.110116675767837	Response (wasp - control)	Conserved
1301	car	-0.00960117531325795	6.84808885660624	0.00316186844614604	0.95575187524177	0.999912223430608	0.27084117712395	6.84808885660624	1.2657218729977	0.274738520527107	0.594928446543716	0.261240001810692	6.84808885660624	2.3668132724219	0.140611780330308	0.295862441660301	Response (wasp - control)	Conserved
1302	cav	-0.12283647582477	4.84408843417492	0.12119891092373	0.731608090556567	0.999912223430608	-0.0802366361896575	4.84408843417492	0.0260153153587779	0.873584693987001	0.967490921852075	-0.203073112014428	4.84408843417492	0.341406634675106	0.565968950294641	0.71269663709817	Response (wasp - control)	Conserved
1303	cbs	0.301338482588234	5.83602332043071	1.80314473645419	0.195331774767966	0.999912223430608	-0.0741887718888788	5.83602332043071	0.0551073278978681	0.81694255410446	0.942351185851963	0.227149710699356	5.83602332043071	1.04385966920294	0.319901798716885	0.495026620583948	Response (wasp - control)	Conserved
1304	CDase	0.0456231412781986	5.75430270293651	0.00964056870899438	0.922824235576235	0.999912223430608	-1.31794667074903	5.75430270293651	3.96917479276014	0.0610747918941196	0.294973410981773	-1.27232352947083	5.75430270293651	7.37211433643798	0.0138241092691944	0.0590462966761137	Response (wasp - control)	Conserved
1305	Cdc42	0.120472482643525	8.64922359602445	0.337894646074499	0.567955899291246	0.999912223430608	0.379131899754849	8.64922359602445	1.67426091493889	0.211369494823225	0.526438289420398	0.499604382398376	8.64922359602445	5.81235923514489	0.0263293158676962	0.0941607736963373	Response (wasp - control)	Conserved
1306	CDC50	0.103075167756349	6.18158177134287	0.406056636283997	0.531666789638371	0.999912223430608	0.317573078338721	6.18158177134287	1.94607957978436	0.179284005193905	0.48810503000812	0.42064824609507	6.18158177134287	6.88928039010476	0.016780861396976	0.0677051758066387	Response (wasp - control)	Conserved
1307	CdGAPr	0.0527458601017385	8.25622829315125	0.0159520254676569	0.900835223814244	0.999912223430608	0.333341798190878	8.25622829315125	0.318808675193704	0.57900405621446	0.807818950072787	0.386087658292616	8.25622829315125	0.855349218840997	0.366770624260199	0.541330454105359	Response (wasp - control)	Conserved
1308	Cdk1	0.100314113400225	6.66205025691039	0.081257955069429	0.778718382891882	0.999912223430608	0.382395643126219	6.66205025691039	0.592252710110758	0.45111711785566	0.727719509690705	0.482709756526445	6.66205025691039	1.88868378696631	0.185523484378746	0.352027474855355	Response (wasp - control)	Conserved
1309	Cdk2	0.0824048846179395	4.45878383273625	0.13757576196016	0.714852210988531	0.999912223430608	-0.445760453954049	4.45878383273625	2.04457303358802	0.169169269394938	0.473480475262268	-0.363355569336109	4.45878383273625	2.75428538242189	0.113593511982924	0.257578292397501	Response (wasp - control)	Conserved
1310	Ced-12	-0.0136257309339728	7.97587061280987	0.00344293168374945	0.953829374344756	0.999912223430608	0.251470792762718	7.97587061280987	0.588142717042645	0.452667978960079	0.728883879430531	0.237845061828745	7.97587061280987	1.05458177676015	0.31749476264605	0.493023596098063	Response (wasp - control)	Conserved
1311	CG10126	-0.383036726647304	6.05875649861689	0.259178056542521	0.616846178646946	0.999912223430608	2.00168202729461	6.05875649861689	3.4203207614685	0.0808265240702383	0.340188574198069	1.6186453006473	6.05875649861689	4.30147732985098	0.0526448194561764	0.151418015715038	Response (wasp - control)	Conserved
1312	CG10286	-0.00962738501739562	7.67332172394047	0.002853384435144	0.957963493066697	0.999912223430608	-0.494227454959315	7.67332172394047	3.77185556723795	0.0672662882959751	0.309624494556081	-0.503854839976711	7.67332172394047	7.86293654948783	0.0114051967287394	0.0516415560035197	Response (wasp - control)	Conserved
1313	CG10336	0.100578953118131	3.98270391737662	0.0830292085965234	0.77638820614091	0.999912223430608	-0.511065086507793	3.98270391737662	1.09018187358797	0.309679793540918	0.620653841538124	-0.410486133389661	3.98270391737662	1.43774203599889	0.245409856037562	0.420031470018864	Response (wasp - control)	Conserved
1314	CG10341	0.129372312329376	6.09970628526245	0.362640578089345	0.554242193583288	0.999912223430608	-0.565570249659531	6.09970628526245	3.51337281180164	0.0765108048945683	0.332724233980913	-0.436197937330155	6.09970628526245	4.23930408064175	0.0536347264135369	0.152683854199356	Response (wasp - control)	Conserved
1315	CG10376	0.168042430185201	6.6043396801737	0.980390600323958	0.334683692676634	0.999912223430608	0.230451506238849	6.6043396801737	0.927068134654109	0.347855592658751	0.651970149211888	0.398493936424051	6.6043396801737	5.56767500974042	0.0292784972761472	0.101075964091411	Response (wasp - control)	Conserved
1316	CG10413	0.228575216203631	9.03847100745144	0.52373662915536	0.478166726676033	0.999912223430608	0.623656826307454	9.03847100745144	1.94963810491238	0.178905778780206	0.48810503000812	0.852232042511085	9.03847100745144	7.2602940633701	0.0144527491910478	0.0609418481077356	Response (wasp - control)	Conserved
1317	CG10433	-0.0926184531829629	5.68305560637345	0.0129863759591276	0.910535467370926	0.999912223430608	1.98542765086389	5.68305560637345	2.98117681181275	0.101397321488303	0.379879879865625	1.89280919768093	5.68305560637345	5.36889159330129	0.0325114592478893	0.109065823408984	Response (wasp - control)	Conserved
1318	CG10444	0.42867305845466	5.24075321488074	1.16566469416275	0.293959466814028	0.999912223430608	0.597673030864112	5.24075321488074	1.16090691953304	0.294917890103391	0.607860320585202	1.02634608931877	5.24075321488074	6.98001919702642	0.0161747407100345	0.0661922088793111	Response (wasp - control)	Conserved
1319	CG10445	0.256944635402137	2.20035751064199	0.174984481746434	0.680461978436834	0.999912223430608	-1.68960039207246	2.20035751064199	3.83982754417172	0.0650548939887314	0.303685456451821	-1.43265575667032	2.20035751064199	5.66337198474592	0.0280825803110765	0.0979085334705409	Response (wasp - control)	Conserved
1320	CG10477	6.31770241623626	3.86248863073684	0.723563417718779	0.408080823839664	0.999912223430608	-12.77790235684	3.86248863073684	1.50280196024902	0.238758411402851	0.560976144426409	-6.46019994060376	3.86248863073684	0.785567285991081	0.38915008784814	0.56319858224147	Response (wasp - control)	Conserved
1321	CG10512	-0.0625882767407268	9.07187211402656	0.102584374868188	0.75228477742814	0.999912223430608	0.415769355656581	9.07187211402656	2.26734975574195	0.148753581718429	0.448898823549607	0.353181078915856	9.07187211402656	3.2744044273104	0.0863967857352861	0.212972926476204	Response (wasp - control)	Conserved
1322	CG10543	-0.187026943643379	4.7118184612559	0.155724552764271	0.697567496975997	0.999912223430608	-0.970229819768459	4.7118184612559	2.15168209156851	0.158953346336691	0.462736700842188	-1.15725676341184	4.7118184612559	6.27402471479645	0.0216357462181666	0.0814301073605263	Response (wasp - control)	Conserved
1323	CG10559	0.322434472084037	3.03434602333035	0.171413495177006	0.683546771516418	0.999912223430608	-1.0852553629151	3.03434602333035	1.07855472215397	0.312202778384498	0.62216458480477	-0.762820890831059	3.03434602333035	1.19197383114556	0.288734897965408	0.464249783263933	Response (wasp - control)	Conserved
1324	CG10565	-0.0961124755432461	7.19918890928842	0.342224489139048	0.565508225179076	0.999912223430608	-0.0496079777987662	7.19918890928842	0.0458606920821019	0.832736246118992	0.950591581535963	-0.145720453342012	7.19918890928842	0.79649687812389	0.383431356526352	0.558472973246522	Response (wasp - control)	Conserved
1325	CG10576	-0.0264064051406049	9.4212896443663	0.0211507457536715	0.885917953897228	0.999912223430608	-0.371441276143735	9.4212896443663	2.093875615278	0.164369959840556	0.468170376975665	-0.39784768128434	9.4212896443663	4.80543744580319	0.0411746815256514	0.128670879767661	Response (wasp - control)	Conserved
1326	CG10616	-0.0772082116372834	6.96801956403233	0.211249307180562	0.651063845075028	0.999912223430608	0.387583496575403	6.96801956403233	2.67312626872615	0.118698997905806	0.406846792692088	0.31037528493812	6.96801956403233	3.44252421064249	0.0792972634750456	0.200331927600989	Response (wasp - control)	Conserved
1327	CG10663	0.0498547776057381	6.71129514750245	0.000316485425604017	0.986009749928647	0.999912223430608	0.15427950488657	6.71129514750245	0.00391829292208232	0.950804949864373	0.998704920456903	0.204134282492308	6.71129514750245	0.0161249819548019	0.900415983026285	0.945748861517399	Response (wasp - control)	Conserved
1328	CG1074	0.0425860091267976	5.56701472407894	0.0483194455991275	0.828384472503322	0.999912223430608	0.143579443035088	5.56701472407894	0.27848154618546	0.603875262424682	0.822985016087085	0.186165452161885	5.56701472407894	0.94760026161889	0.342698125367761	0.518866995210946	Response (wasp - control)	Conserved
1329	CG10803	0.610759763665615	5.845785520496	4.11996587979184	0.0567848235204201	0.999912223430608	-0.454482062028747	5.845785520496	1.17514363335077	0.292062511006316	0.605593453442735	0.156277701636868	5.845785520496	0.282521918660248	0.601281602172361	0.740373588109058	Response (wasp - control)	Conserved
1330	CG10898	-0.339009720682985	5.05960273417657	0.69601798596787	0.414607061937248	0.999912223430608	1.42263137615023	5.05960273417657	6.21869654508433	0.0221449996372488	0.165400441923944	1.08362165546724	5.05960273417657	7.31268007234207	0.0141543240368315	0.0598749473089706	Response (wasp - control)	Conserved
1331	CG10914	-0.357980783351359	4.3556708017075	1.70493223511675	0.207407001164337	0.999912223430608	-0.0205756570728836	4.3556708017075	0.00285843895608305	0.957926314854742	0.999956004160977	-0.378556440424243	4.3556708017075	2.02712180156222	0.170909164244254	0.333782244127523	Response (wasp - control)	Conserved
1332	CG10932	-0.0992563626672624	8.60541562317598	0.0760864154035634	0.785683847701773	0.999912223430608	-0.431458939416093	8.60541562317598	0.720064006739844	0.406804839232822	0.698187561324666	-0.530715302083355	8.60541562317598	2.18095975223623	0.156293161231699	0.315758876100042	Response (wasp - control)	Conserved
1333	CG11070	-0.0721542545280512	7.65589171118106	0.143651572090609	0.708926873117608	0.999912223430608	0.240683664218293	7.65589171118106	0.802077859895889	0.381804029600432	0.679034476110007	0.168529409690242	7.65589171118106	0.789326267198487	0.385537360328107	0.560233556428156	Response (wasp - control)	Conserved
1334	CG11123	-0.102747033520988	6.20924389390877	0.202298118874838	0.658018325369053	0.999912223430608	-0.192955517893555	6.20924389390877	0.359811379868834	0.555777089458972	0.795866032638517	-0.295702551414543	6.20924389390877	1.70572457838785	0.207305884331692	0.376174248314301	Response (wasp - control)	Conserved
1335	CG11158.CG5418.Dsim_GD17140	0.128386063939724	6.87349825546821	0.250427637188215	0.622585380748325	0.999912223430608	-0.323219415448407	6.87349825546821	0.799587229904823	0.382528989758468	0.679407549150141	-0.194833351508683	6.87349825546821	0.585433503494545	0.453695022143386	0.618888348023368	Response (wasp - control)	Conserved
1336	CG11164	0.167444345148708	4.1634168072149	0.298750437726252	0.591099693251349	0.999912223430608	-0.409075870762966	4.1634168072149	0.906979859449636	0.35300940375877	0.656579533886526	-0.241631525614258	4.1634168072149	0.645602871414244	0.431737842515146	0.600268086259197	Response (wasp - control)	Conserved
1337	CG11168	0.120474499525033	5.51884045419663	0.192499595094271	0.665848118265866	0.999912223430608	0.194517587732168	5.51884045419663	0.254456883556544	0.619818881571718	0.833004993704665	0.314992087257201	5.51884045419663	1.34773881881596	0.260212203472609	0.435353693328733	Response (wasp - control)	Conserved
[truncated: 7,027 more rows]
