# Supplementary material for: Trans-regulatory changes underpin the evolution of the Drosophila immune response
Source: PLoS Genet. 2022 Nov 7;18(11):e1010453. doi: 10.1371/journal.pgen.1010453 (PMC9671443; doi:10.1371/journal.pgen.1010453)
Supplement: S6 Dataset — This data was used to plot Fig 5. (CSV) [file pgen.1010453.s006.csv]

	dmel_gene	logFC.cis	logCPM.cis	F.cis	PValue.cis	FDR.cis	logFC.trans	logCPM.trans	F.trans	PValue.trans	FDR.trans	logFC.total	logCPM.total	F.total	PValue.total	FDR.total	treatment	Category
1	aay	0.104992492	8.614607688	0.081550854	0.776917731	0.861719689	-0.056635144	8.614607688	0.011916767	0.913706241	0.969397638	0.048357349	8.614607688	0.017443648	0.895694292	0.92261711	Control	Conserved
2	ACC	-0.39177188	10.9031564	1.515392235	0.226603261	0.358025947	-0.177868955	10.9031564	0.156824805	0.694523271	0.854229242	-0.569640835	10.9031564	3.201461003	0.082311234	0.126463151	Control	Conserved
3	Act5C.Act42A.Dsim_GD16764	0.372467843	10.284799	4.981153532	0.032017177	0.073475026	-0.363914461	10.284799	2.383326302	0.131485779	0.352211772	0.008553382	10.284799	0.002635912	0.95934088	0.970473297	Control	Conserved
4	Adk3	-0.09675533	5.22089591	0.086248202	0.770756975	0.85756637	0.390952815	5.22089591	0.695760161	0.409935336	0.651829979	0.294197484	5.22089591	0.778171618	0.383789908	0.465134647	Control	Conserved
5	alpha-Est8	-0.286277585	8.77772453	0.526006257	0.473220087	0.62207159	1.001652283	8.77772453	3.21179993	0.081952233	0.268084692	0.715374698	8.77772453	3.262600059	0.079675823	0.123167809	Control	Conserved
6	apolpp	0.028461351	12.96042665	0.017377413	0.895866676	0.941730805	-0.130023126	12.96042665	0.181330547	0.672797507	0.842947759	-0.101561776	12.96042665	0.221249605	0.640960423	0.708077444	Control	Conserved
7	AttA	2.442467037	3.938364677	1.974070791	0.169393326	0.284748117	-4.706563852	3.938364677	5.079049249	0.031005992	0.156098047	-2.264096815	3.938364677	3.589189501	0.066979062	0.106399924	Control	Conserved
8	bmm	-0.530797235	6.660724838	3.397684489	0.07376093	0.146490032	1.054685884	6.660724838	6.75020102	0.013619382	0.100407581	0.52388865	6.660724838	3.352516737	0.075618024	0.117973613	Control	Conserved
9	BomBc1	0.811934977	9.259121038	0.336970458	0.565547513	0.699752388	1.523870228	9.259121038	0.625002068	0.434869571	0.671493753	2.335805205	9.259121038	2.865338945	0.099979098	0.150089468	Control	Conserved
10	BomS1	2.991432781	8.554902391	3.936103473	0.055674589	0.116532028	-0.68996347	8.554902391	0.130195075	0.720541787	0.868109161	2.30146931	8.554902391	3.207339389	0.08253509	0.12669659	Control	Conserved
11	BomS4	0.573100308	3.85531059	0.1274903	0.72329614	0.824136326	-0.053536652	3.85531059	0.00152815	0.969050279	0.99457571	0.519563656	3.85531059	0.436979856	0.513121058	0.591577386	Control	Conserved
12	Cbs	0.573120618	7.405115226	2.672635011	0.111164823	0.203454146	-1.05449235	7.405115226	4.714871168	0.036857233	0.171011681	-0.481371732	7.405115226	2.051646386	0.161025709	0.224806923	Control	Conserved
13	CG10778	0.085454173	6.514951486	0.497300018	0.485280682	0.631958598	0.100759705	6.514951486	0.347578797	0.559212723	0.76802875	0.186213878	6.514951486	2.385134098	0.131344158	0.189173658	Control	Conserved
14	CG11151	-0.41378139	8.977084439	5.086060063	0.03036998	0.070320798	0.400305826	8.977084439	2.387497825	0.131159251	0.351716309	-0.013475564	8.977084439	0.005418291	0.941733793	0.956165758	Control	Conserved
15	CG11841.CG11842.Dsim_GD21408	0.399848432	3.357616488	0.639593982	0.429247135	0.581291714	0.503908885	3.357616488	0.609486856	0.440224305	0.677446445	0.903757317	3.357616488	5.042941723	0.031135761	0.055333904	Control	Conserved
16	CG1208	0.174597334	2.938332262	0.029262876	0.865196814	0.921973615	-0.637746705	2.938332262	0.198093762	0.659110667	0.8341383	-0.463149371	2.938332262	0.210451361	0.649359914	0.714972172	Control	Conserved
17	CG13360	0.237536462	9.603550102	1.898951239	0.176801948	0.294808349	-0.445677105	9.603550102	3.345678912	0.075773843	0.260027781	-0.208140643	9.603550102	1.460846109	0.234767783	0.310917141	Control	Conserved
18	CG13641	-0.234320875	9.065286742	0.844441227	0.364328108	0.514229794	-0.050110168	9.065286742	0.019342211	0.890175423	0.958178803	-0.284431044	9.065286742	1.244755728	0.272047783	0.35140036	Control	Conserved
19	CG14647	0.449881102	4.642910458	1.752444423	0.194231543	0.317583593	-1.11074579	4.642910458	5.397411303	0.026159422	0.144750743	-0.660864688	4.642910458	3.859843112	0.057509085	0.093562447	Control	Conserved
20	CG14818	-0.208896238	6.096627987	1.922586925	0.17419993	0.291447628	0.491014556	6.096627987	5.359489478	0.026495267	0.145311284	0.282118318	6.096627987	3.570874624	0.066971922	0.106399924	Control	Conserved
21	CG1673	0.53260088	6.88709409	2.819989532	0.102076835	0.19018365	-0.181049129	6.88709409	0.164822814	0.687246183	0.85087809	0.351551751	6.88709409	1.248229252	0.271563677	0.351087095	Control	Conserved
22	CG16772	-1.672572567	7.280822859	0.537955087	0.46848797	0.617648374	-0.209135154	7.280822859	0.002326683	0.961820706	0.993420201	-1.881707721	7.280822859	4.034332237	0.052868795	0.086988425	Control	Conserved
23	CG17129	-0.837155996	1.633398929	5.397660121	0.033579065	0.076363558	0.710408087	1.633398929	2.289180541	0.139112432	0.363815618	-0.126747909	1.633398929	0.1742022	0.710705103	0.767882944	Control	Conserved
24	CG18088	3.455557799	4.132046675	4.042963178	0.052629869	0.111175424	-2.863790885	4.132046675	0.098829797	0.755228024	0.886541	0.591766913	4.132046675	0.017977022	0.8941593	0.921226947	Control	Conserved
25	CG18542.CG32939	0.24265119	3.257385025	1.799531239	0.188270119	0.30967038	-0.225342421	3.257385025	0.835344574	0.366884658	0.615687222	0.01730877	3.257385025	0.010678767	0.918274959	0.939660874	Control	Conserved
26	CG2200	0.129366163	5.749292029	0.458855735	0.502540809	0.646086747	0.16017967	5.749292029	0.354855895	0.555148184	0.76455968	0.289545833	5.749292029	2.335278585	0.135315586	0.194126387	Control	Conserved
27	CG2909	0.075753473	5.13066039	0.105572964	0.747144709	0.841087915	-0.383081547	5.13066039	1.421308759	0.24107987	0.494311663	-0.307328074	5.13066039	1.931696622	0.173209283	0.239409438	Control	Conserved
28	CG2938	-0.131861984	3.980792058	0.439515352	0.511629308	0.654890786	-0.311073735	3.980792058	1.239650386	0.273004753	0.524984759	-0.442935718	3.980792058	5.075750685	0.030527681	0.054369909	Control	Conserved
29	CG30394	0.329498397	4.634191084	0.62784614	0.433590282	0.585305654	-0.849816924	4.634191084	2.197958075	0.14731978	0.375593631	-0.520318527	4.634191084	1.738420124	0.196071701	0.266415172	Control	Conserved
30	CG30414	0.677918974	9.828157063	1.024497538	0.318808859	0.466341248	-1.55139795	9.828157063	2.674469528	0.111460826	0.321444483	-0.873478976	9.828157063	1.689815925	0.20262012	0.273787584	Control	Conserved
31	CG30496	0.137601043	3.712737519	1.156932258	0.308080808	0.453586232	-0.13112085	3.712737519	0.548080589	0.46396114	0.69632386	0.006480194	3.712737519	0.002798815	0.960453666	0.971401235	Control	Conserved
32	CG31100	0.259483014	5.798115677	0.116485083	0.735049718	0.832185475	-1.743347126	5.798115677	2.578390596	0.117893666	0.330774039	-1.483864112	5.798115677	3.621166534	0.065834706	0.10485021	Control	Conserved
33	CG31522	0.697238922	1.371775971	1.784482813	0.190082984	0.31203249	-1.48629548	1.371775971	4.225596894	0.047215026	0.198486857	-0.789056558	1.371775971	2.485171458	0.123775675	0.179836645	Control	Conserved
34	CG32486	0.455157209	2.67282007	2.444916577	0.126758901	0.225112573	-0.976513085	2.67282007	6.048260958	0.018919493	0.120836709	-0.521355876	2.67282007	3.726373775	0.061561129	0.099092079	Control	Conserved
35	CG33178	0.007952385	1.360122613	0.00033348	0.985532333	0.996562915	-0.214439733	1.360122613	0.136057322	0.714418619	0.865756984	-0.206487349	1.360122613	0.291765721	0.592456782	0.664091529	Control	Conserved
36	CG42662	-0.236093709	2.489708685	0.098355431	0.755706634	0.845927877	0.16814308	2.489708685	0.024355462	0.876896411	0.952397578	-0.067950628	2.489708685	0.007854573	0.929893246	0.94879662	Control	Conserved
37	CG42846	0.159396758	8.174141982	1.02449985	0.318288778	0.466012027	0.095577239	8.174141982	0.184779	0.66989057	0.840789655	0.254973997	8.174141982	2.634667444	0.113383266	0.166926277	Control	Conserved
38	CG46385.Dsim_GD10222	0.462681694	5.942076674	3.095074545	0.087189477	0.167729195	-0.720953012	5.942076674	3.779661615	0.059877424	0.225402213	-0.258271318	5.942076674	0.97561112	0.330002512	0.412109194	Control	Conserved
39	CG6067	0.29064459	7.971092096	2.977001672	0.093133582	0.176836367	-0.274210383	7.971092096	1.328912745	0.256685796	0.509554307	0.016434208	7.971092096	0.00956703	0.922631217	0.942935935	Control	Conserved
40	CG6503	0.881903128	4.109694391	5.654918423	0.022992798	0.055515652	-0.620285102	4.109694391	1.567953751	0.218799274	0.469233316	0.261618026	4.109694391	0.630651847	0.432462623	0.513473419	Control	Conserved
41	CG6903	-0.098190059	4.822559759	0.571934722	0.454470105	0.604298087	0.059885844	4.822559759	0.110279278	0.741775059	0.87947513	-0.038304215	4.822559759	0.093603873	0.761427846	0.811395017	Control	Conserved
42	CG7627	0.267549699	6.91590692	0.518405283	0.476407635	0.624115354	-0.403219912	6.91590692	0.591532578	0.447098556	0.682739005	-0.135670213	6.91590692	0.134555939	0.71601079	0.772481845	Control	Conserved
43	CG8080	-0.151649038	6.538903322	0.614719385	0.438205668	0.588602451	-0.240457009	6.538903322	0.776834438	0.384027114	0.632005564	-0.392106047	6.538903322	4.141218183	0.049354855	0.082158885	Control	Conserved
44	CG8839	0.22799697	6.377499889	1.95598519	0.170600644	0.286283986	-0.139079568	6.377499889	0.367681634	0.54812068	0.759308735	0.088917402	6.377499889	0.303416812	0.585191046	0.65787654	Control	Conserved
45	CG8850	1.992147251	2.836111921	3.070938768	0.088962496	0.1705305	-3.910579807	2.836111921	6.380236061	0.016504296	0.112188572	-1.918432556	2.836111921	3.326623298	0.077205765	0.119998576	Control	Conserved
46	CG9336	0.128475859	2.963882371	0.027297321	0.869753343	0.924565302	-0.778055542	2.963882371	0.539267705	0.467787828	0.698296863	-0.649579683	2.963882371	0.812226854	0.373823907	0.455277205	Control	Conserved
47	CG9399	-0.062190652	6.157831907	0.047943516	0.827944316	0.896699064	0.263127889	6.157831907	0.452396377	0.505585647	0.726487357	0.200937237	6.157831907	0.558201698	0.459941751	0.540423401	Control	Conserved
48	CG9577	-0.220613482	7.282262012	1.51986053	0.225725291	0.356865723	0.46741256	7.282262012	3.419028501	0.072772284	0.254114885	0.246799078	7.282262012	1.910772733	0.175494775	0.241962691	Control	Conserved
49	CG9664	0.362316869	6.988244466	0.555148207	0.461400629	0.610735143	-0.060961244	6.988244466	0.00789459	0.929727275	0.977099436	0.301355626	6.988244466	0.386245316	0.538472592	0.615117304	Control	Conserved
50	CG9928	0.521506569	4.701940013	0.486961274	0.490096078	0.635513416	-1.220673183	4.701940013	1.735187155	0.196679023	0.443412534	-0.699166614	4.701940013	1.628133714	0.210727884	0.283461521	Control	Conserved
51	chk	0.274588434	5.411588374	1.610289016	0.212690954	0.341584147	-0.278628036	5.411588374	0.865028707	0.358603644	0.608916263	-0.004039602	5.411588374	0.000380128	0.984553682	0.988932129	Control	Conserved
52	Clc	0.084872602	8.307226863	0.593867426	0.446015295	0.596642356	0.093728243	8.307226863	0.362573911	0.550898904	0.760182353	0.178600845	8.307226863	2.634236057	0.113411776	0.166926277	Control	Conserved
53	Cndp2	0.498584781	9.632385943	2.745670538	0.106471207	0.196237177	-0.11550404	9.632385943	0.074009424	0.787187074	0.905656998	0.383080741	9.632385943	1.623462455	0.211018644	0.283775816	Control	Conserved
54	Cpr49Ac	0.343335442	8.900567175	0.34325185	0.561906719	0.696461583	-0.96626962	8.900567175	1.356850442	0.252357597	0.505663133	-0.622934178	8.900567175	1.124883827	0.296498327	0.377092446	Control	Conserved
55	cv-2	-0.043597677	4.526142956	0.032140859	0.858736019	0.917844543	-0.238819331	4.526142956	0.487473788	0.489595157	0.713849277	-0.282417008	4.526142956	1.376210387	0.248542514	0.325773609	Control	Conserved
56	Cyp6w1	-0.522333727	8.614546802	3.885995336	0.056522247	0.11785944	0.808268326	8.614546802	4.686145347	0.037209312	0.1721537	0.285934599	8.614546802	1.180821858	0.284510308	0.364928167	Control	Conserved
57	Def	1.754322434	9.905415939	1.577560193	0.217979251	0.347575871	-4.677839047	9.905415939	5.393322831	0.026563413	0.145311284	-2.923516614	9.905415939	4.054663753	0.05230788	0.086151096	Control	Conserved
58	Dip-B	-0.102173071	8.239964652	0.342824023	0.561899678	0.696461583	-0.24288191	8.239964652	0.969982076	0.331335658	0.581122327	-0.34505498	8.239964652	3.913121078	0.055695268	0.091006177	Control	Conserved
59	dpy	0.393575307	2.665953913	0.401514977	0.530467975	0.671673541	0.800197265	2.665953913	0.868658602	0.357774843	0.60841314	1.193772572	2.665953913	4.005738738	0.053224109	0.087457208	Control	Conserved
60	Dro	-1.676895169	9.118615896	1.981472705	0.16863564	0.283762444	-0.755008131	9.118615896	0.217309546	0.644176523	0.826682114	-2.431903299	9.118615896	4.688125666	0.037741169	0.065183471	Control	Conserved
61	Ehbp1	-0.103156774	3.029597842	0.243378275	0.624808443	0.747393634	-0.213595586	3.029597842	0.553739474	0.461680784	0.695531033	-0.31675236	3.029597842	2.591439542	0.116281474	0.170500968	Control	Conserved
62	eIF3g1	-0.066920782	8.065219944	0.451318954	0.506048715	0.649420471	0.238314816	8.065219944	2.869595036	0.099006519	0.300895041	0.171394034	8.065219944	2.976373338	0.09316677	0.141098958	Control	Conserved
63	eIF4EHP	-0.006573823	2.453051892	0.001024974	0.974638861	0.989777335	0.027214829	2.453051892	0.009474561	0.958883319	0.992230573	0.020641006	2.453051892	0.011917396	0.939879602	0.9552591	Control	Conserved
64	Eip63E	-0.404735855	2.477788003	1.670027311	0.204586097	0.330597826	0.337154166	2.477788003	0.619468058	0.436457146	0.67309619	-0.067581689	2.477788003	0.05323816	0.818843258	0.859854638	Control	Conserved
65	ERp60	0.157060621	10.48160482	1.237141735	0.273482391	0.415195235	-0.293278117	10.48160482	2.15742448	0.150669865	0.380147546	-0.136217497	10.48160482	0.93109053	0.34109344	0.423405771	Control	Conserved
66	FBgn0190846	-0.097881053	2.775284999	0.178668524	0.675064	0.787433812	0.244230129	2.775284999	0.570436081	0.455057139	0.689383818	0.146349076	2.775284999	0.420168378	0.521015018	0.599010556	Control	Conserved
67	FBgn0192725	4.69400492	2.809193354	2.438927544	0.129248407	0.228558078	-10.43192597	2.809193354	5.734516765	0.023346633	0.136161289	-5.737921045	2.809193354	3.310483746	0.079219676	0.122706537	Control	Conserved
68	FBgn0195099	-0.209168368	2.364897803	0.024795755	0.875830922	0.928400589	1.653578642	2.364897803	0.660505554	0.422171717	0.662460438	1.444410274	2.364897803	0.869795033	0.357745768	0.439465691	Control	Conserved
69	FBgn0196692	0.009516095	5.073727215	1.44E-05	0.996995633	1	0.3532706	5.073727215	0.015415788	0.901941768	0.964128124	0.362786695	5.073727215	0.183928261	0.670806468	0.733708417	Control	Conserved
70	FBgn0269600	2.561032613	0.433695273	0.720634007	0.408793439	0.560666463	-2.561032613	0.433695273	2.34E-08	0.999879987	0.99995088	0	0.433695273	0	1	1	Control	Conserved
71	FBgn0269890	-0.230789505	5.526187278	0.665920005	0.419969882	0.571577744	0.485875972	5.526187278	1.531070806	0.224148806	0.474359206	0.255086466	5.526187278	0.876900735	0.355437272	0.437403395	Control	Conserved
72	fbl	-0.295788456	8.946918076	2.273435184	0.140437631	0.244797835	0.041276869	8.946918076	0.022239661	0.882293479	0.955011446	-0.254511587	8.946918076	1.692678504	0.201611938	0.272823997	Control	Conserved
73	Fer2LCH	0.079887116	8.398227589	0.335181717	0.566271533	0.700125217	0.220786914	8.398227589	1.282993405	0.264919594	0.519489132	0.300674029	8.398227589	4.763011799	0.035763837	0.062288997	Control	Conserved
74	Fim	-0.32403597	4.871907145	2.20446384	0.14641911	0.253680809	-0.156450534	4.871907145	0.260909299	0.612651416	0.804084756	-0.480486504	4.871907145	4.964334559	0.032290221	0.057140352	Control	Conserved
75	Fkbp14	-0.05798618	8.321416954	0.139114741	0.711375796	0.815204589	-0.062949157	8.321416954	0.082051916	0.776197298	0.898840451	-0.120935337	8.321416954	0.606003978	0.441443459	0.522145334	Control	Conserved
76	Fum1	0.268052717	7.283037959	1.555200186	0.220517128	0.3505536	-0.253476511	7.283037959	0.699244458	0.408619233	0.650778516	0.014576206	7.283037959	0.00464726	0.946031371	0.959353038	Control	Conserved
77	Gbp3	0.155120257	10.25582716	2.520743569	0.121206774	0.217979174	0.008246724	10.25582716	0.003565674	0.952718184	0.988527178	0.163366981	10.25582716	2.799085907	0.103090619	0.153969728	Control	Conserved
78	Gbs-76A	0.121122405	7.801307427	0.572190354	0.454370093	0.604298087	0.09594025	7.801307427	0.179909391	0.674005034	0.843609827	0.217062655	7.801307427	1.843852625	0.183050525	0.250987323	Control	Conserved
79	GC1	0.045610248	3.807427007	0.007942067	0.929512365	0.961437748	-1.002267367	3.807427007	1.939669946	0.17277237	0.412207931	-0.956657119	3.807427007	3.552965342	0.068035765	0.10790607	Control	Conserved
80	Glg1	0.024305209	7.447507206	0.021204105	0.885046229	0.934746013	0.218847806	7.447507206	0.862879352	0.359194318	0.609159237	0.243153015	7.447507206	2.137102485	0.152550993	0.214920863	Control	Conserved
81	GXIVsPLA2	-0.062378659	3.948047478	0.188947087	0.666419742	0.780876223	0.376605385	3.948047478	3.580548331	0.066620275	0.239881267	0.314226726	3.948047478	5.188627426	0.028848537	0.051750317	Control	Conserved
82	Herp	0.114798441	6.08694801	0.756478247	0.390263495	0.540925887	0.146722374	6.08694801	0.626904469	0.433740747	0.671229236	0.261520815	6.08694801	4.038640449	0.052101648	0.08589507	Control	Conserved
83	hook	-0.073977466	5.025759399	0.566609173	0.456561714	0.606112022	0.077736198	5.025759399	0.319795823	0.575279841	0.77784096	0.003758731	5.025759399	0.001530095	0.969016256	0.976857426	Control	Conserved
84	Hydr1	0.09968487	4.250670191	0.16319339	0.688651484	0.797090432	-0.612952473	4.250670191	3.277611893	0.078683866	0.265622484	-0.513267603	4.250670191	4.897575231	0.033399375	0.058789053	Control	Conserved
85	Idgf4	0.040724699	11.22933859	0.070181913	0.792601026	0.872106842	0.135903776	11.22933859	0.390863036	0.535835984	0.749560301	0.176628474	11.22933859	1.320049765	0.258249291	0.336279017	Control	Conserved
86	IPIP	-0.04525141	4.07543623	0.080952398	0.777660501	0.861966323	0.344051827	4.07543623	2.382290799	0.13156698	0.352239397	0.298800417	4.07543623	3.656366035	0.063934439	0.102348656	Control	Conserved
87	ItgaPS4	0.756821272	2.278280547	0.692670862	0.410953152	0.563006951	-2.846529016	2.278280547	4.767841682	0.035853972	0.168552709	-2.089707744	2.278280547	4.993588656	0.031987658	0.056766669	Control	Conserved
88	l(1)G0320	0.036542609	8.650898228	0.054022869	0.817537387	0.88930457	0.273344575	8.650898228	1.512236547	0.226868797	0.478485167	0.309887185	8.650898228	3.884725288	0.056545785	0.092196417	Control	Conserved
89	l(2)05714	-0.066664713	3.453688906	0.177585641	0.675991701	0.788049713	0.16136859	3.453688906	0.545262897	0.46510342	0.69632386	0.094703878	3.453688906	0.394545664	0.533931427	0.611173753	Control	Conserved
90	LanA	0.044966791	8.886230773	0.033275826	0.856291292	0.916725817	-0.386146219	8.886230773	1.228130934	0.275206954	0.5261652	-0.341179428	8.886230773	1.917741756	0.17472958	0.241041444	Control	Conserved
91	Lis-1	0.067395981	5.21906855	0.239815024	0.627345959	0.749166563	0.22135719	5.21906855	1.309064961	0.260203988	0.513528772	0.28875317	5.21906855	4.502883477	0.040871887	0.069788847	Control	Conserved
92	Lk6	0.139310987	7.271413308	1.255871792	0.269942108	0.410396015	-0.235393687	7.271413308	1.804043782	0.187730568	0.432033666	-0.0960827	7.271413308	0.604918749	0.441849252	0.522463386	Control	Conserved
93	Lsp1beta	-0.223969305	16.88738308	0.723341212	0.400811717	0.552761218	0.264481253	16.88738308	0.504673936	0.48214485	0.707548478	0.040511948	16.88738308	0.023689522	0.878558613	0.909112401	Control	Conserved
94	Mal-A5	0.48070855	9.353118083	2.477162887	0.124523261	0.22225434	-0.311640461	9.353118083	0.522923836	0.47441056	0.7035988	0.16906809	9.353118083	0.307932368	0.582487142	0.655578394	Control	Conserved
95	Mct1	-0.491006999	8.774329788	4.165444511	0.04872973	0.104821658	0.120350666	8.774329788	0.125755723	0.724967427	0.869283953	-0.370656333	8.774329788	2.380700521	0.131691797	0.189619397	Control	Conserved
96	MESR4	0.087794999	3.847199804	0.161496477	0.690186594	0.798681226	-0.334047267	3.847199804	1.244753798	0.272036402	0.52413683	-0.246252268	3.847199804	1.446670204	0.237006864	0.31321855	Control	Conserved
97	mfrn	0.359456806	4.901326765	3.234273821	0.080601986	0.157433675	-0.069629205	4.901326765	0.062950178	0.803335867	0.914077381	0.2898276	4.901326765	2.256909634	0.141844364	0.202129236	Control	Conserved
98	Mlc-c	-0.1310745	5.607577912	0.684168425	0.41366879	0.566103062	0.170308234	5.607577912	0.581701127	0.450674007	0.685873777	0.039233734	5.607577912	0.062198571	0.804488512	0.849628782	Control	Conserved
99	nec	0.17366736	9.838911211	0.813863733	0.373047927	0.523046035	-0.436188605	9.838911211	2.569437777	0.117789201	0.330753367	-0.262521245	9.838911211	1.863031134	0.180845952	0.248238546	Control	Conserved
100	nmd	-0.280158743	6.006659647	5.190019428	0.028828469	0.067223584	0.096750039	6.006659647	0.316938943	0.57698407	0.779153424	-0.183408704	6.006659647	2.326737145	0.136009902	0.194933143	Control	Conserved
101	Nmda1	0.108320903	6.856439267	0.580891286	0.450986854	0.601114185	-0.376688382	6.856439267	3.540068836	0.068105606	0.243373381	-0.268367479	6.856439267	3.621346427	0.065159712	0.104038939	Control	Conserved
102	Oat	-0.316566823	9.523705013	1.212882822	0.278256292	0.420485629	0.689774313	9.523705013	2.878728873	0.09860841	0.300052166	0.373207489	9.523705013	1.685122971	0.202709704	0.273787584	Control	Conserved
103	ome	-0.230912739	6.020375889	0.078748979	0.780753039	0.863852561	-0.351953112	6.020375889	0.10408413	0.74901913	0.882862302	-0.58286585	6.020375889	0.666307545	0.420199486	0.501073013	Control	Conserved
104	Ost48	0.036153117	9.192212771	0.1634843	0.688389249	0.797090432	-0.194630644	9.192212771	2.370748112	0.132476066	0.353720351	-0.158477527	9.192212771	3.145371284	0.084703655	0.129545233	Control	Conserved
105	PAN2	0.340852558	6.172625167	2.248957003	0.142527191	0.247975354	-0.684225028	6.172625167	4.597023737	0.038936332	0.177325074	-0.343372469	6.172625167	2.349578191	0.134162403	0.192618601	Control	Conserved
106	par-6	0.313282414	4.932431721	4.94472334	0.032611811	0.074489696	-0.214328309	4.932431721	1.170810674	0.286514682	0.538074037	0.098954105	4.932431721	0.504924402	0.481976933	0.562853908	Control	Conserved
107	Pat1	0.292121379	5.009582364	1.910947188	0.175475571	0.293088442	-0.506770597	5.009582364	2.914194028	0.096518283	0.296414923	-0.214649219	5.009582364	1.059914962	0.310183426	0.39149135	Control	Conserved
108	Pdp1	0.085000823	2.24561821	0.044466857	0.834190639	0.901695298	0.282441436	2.24561821	0.284017012	0.597393887	0.792698317	0.367442259	2.24561821	1.166681518	0.287352464	0.36809858	Control	Conserved
109	Pex12	0.033957749	5.458838918	0.064494864	0.800989764	0.877574835	0.067632043	5.458838918	0.129794195	0.720775701	0.868109161	0.101589791	5.458838918	0.594265863	0.445864019	0.52624663	Control	Conserved
110	Pfrx	0.300027393	6.662351598	3.437104517	0.072053195	0.143788083	0.011258805	6.662351598	0.002440095	0.960878957	0.993420201	0.311286198	6.662351598	3.743055395	0.061010175	0.098428428	Control	Conserved
111	Pgant1	0.198453201	6.324261125	0.115820143	0.735749551	0.832604069	-1.003851603	6.324261125	1.493683172	0.230223015	0.483711695	-0.805398401	6.324261125	1.932176793	0.173739325	0.239941831	Control	Conserved
112	Pgant7	-0.330405286	7.020817813	0.479967355	0.493185631	0.638353582	-0.156998757	7.020817813	0.054517338	0.816794326	0.923050036	-0.487404043	7.020817813	1.049272352	0.312974194	0.39461273	Control	Conserved
113	Pgm2a	0.197585486	6.838322273	1.709637625	0.199419591	0.323796538	-0.531985848	6.838322273	6.216157311	0.017453302	0.115326404	-0.334400362	6.838322273	4.926716123	0.032910183	0.05798961	Control	Conserved
114	PGRP-LB	-0.352093834	5.267864858	2.807324963	0.102603625	0.190664702	0.17367864	5.267864858	0.355046775	0.555042336	0.76455968	-0.178415194	5.267864858	0.777843581	0.383721739	0.465134647	Control	Conserved
115	Pi3K21B	-0.397146485	4.81045666	4.543399321	0.040026217	0.088988935	0.209624787	4.81045666	0.637439536	0.429937185	0.668471288	-0.187521698	4.81045666	1.026999909	0.317707307	0.399364434	Control	Conserved
116	PIG-M	0.10163648	4.334894688	0.659611505	0.422098478	0.573846057	-0.318348289	4.334894688	3.406821445	0.073262441	0.25484589	-0.216711809	4.334894688	3.334004919	0.076264237	0.118795296	Control	Conserved
117	Prosalpha3	-0.072620851	7.879870426	0.516477095	0.477042187	0.624392003	0.087807751	7.879870426	0.378532138	0.542305755	0.755034266	0.015186899	7.879870426	0.022705563	0.881076406	0.910769432	Control	Conserved
118	Prosbeta4	-0.018516935	7.452737208	0.036064725	0.850461322	0.913322305	-0.140298131	7.452737208	1.039154506	0.314900669	0.566524773	-0.158815066	7.452737208	2.672569619	0.11091013	0.164090573	Control	Conserved
119	Prosbeta5	0.186144137	8.567288769	2.975007924	0.093238935	0.176968781	-0.095727457	8.567288769	0.394291824	0.534062307	0.748591143	0.09041668	8.567288769	0.704564201	0.406859541	0.488093931	Control	Conserved
120	Prp3	0.032195303	3.448332467	0.045947522	0.859956851	0.918754159	-0.26614527	3.448332467	1.653674886	0.206766534	0.454846835	-0.233949967	3.448332467	2.697913882	0.109290871	0.162076585	Control	Conserved
121	Ptp52F	0.946719238	1.632550918	2.858232824	0.099652029	0.186434839	-2.090025008	1.632550918	6.935411406	0.012426048	0.094602584	-1.143305771	1.632550918	4.129472416	0.049661119	0.082585709	Control	Conserved
122	Rab32	0.436072008	5.234897347	1.695200846	0.201526483	0.326822811	-0.666797701	5.234897347	1.991082507	0.16716511	0.407178153	-0.230725693	5.234897347	0.478934964	0.493527919	0.574318555	Control	Conserved
123	RagC-D	-0.03815187	5.739373659	0.100443696	0.753150227	0.844405117	-0.132082717	5.739373659	0.608812523	0.440395992	0.677500831	-0.170234587	5.739373659	2.044971395	0.161434049	0.225200951	Control	Conserved
124	ras	0.264667159	6.797917549	1.833807436	0.184218098	0.304346775	-0.560312696	6.797917549	4.146230453	0.049224798	0.201980199	-0.295645537	6.797917549	2.329511471	0.13578393	0.19466542	Control	Conserved
125	RpL24-like	-0.377088227	7.561665942	5.298515065	0.027310156	0.064071845	0.213615225	7.561665942	0.858539679	0.360391117	0.610355644	-0.163473002	7.561665942	1.012458964	0.321109512	0.402825843	Control	Conserved
126	Rpn11	0.065780911	8.147064826	0.455667258	0.504019668	0.647485453	-0.056569023	8.147064826	0.168851162	0.683599521	0.849967138	0.009211888	8.147064826	0.008973859	0.925060484	0.945224253	Control	Conserved
127	Rpn9	-0.211103952	8.135440409	4.715965752	0.036633239	0.082478732	0.120665326	8.135440409	0.772338877	0.385391813	0.632255083	-0.090438626	8.135440409	0.869168736	0.357469759	0.43923522	Control	Conserved
128	scat	-0.216719517	5.701198884	1.566216638	0.218924046	0.348441251	-0.088611873	5.701198884	0.132979107	0.717521751	0.868104386	-0.305331391	5.701198884	3.198343159	0.082232171	0.126387769	Control	Conserved
129	Sec61alpha	-0.287479731	10.0854195	3.840794937	0.057890113	0.120207259	0.441521966	10.0854195	4.534470689	0.040210916	0.180821759	0.154042235	10.0854195	1.104846089	0.300292743	0.381332645	Control	Conserved
130	SelR	0.031500985	5.442726823	0.006242204	0.937487074	0.966260772	-0.660827828	5.442726823	1.428307386	0.240263288	0.493359453	-0.629326843	5.442726823	2.690957555	0.110086561	0.163068661	Control	Conserved
131	slf	-0.294075807	1.946232449	0.070762922	0.79181578	0.871435794	2.232964893	1.946232449	2.27822695	0.140325312	0.366216636	1.938889086	1.946232449	3.868122268	0.057313327	0.093281991	Control	Conserved
132	Slh	0.066358688	7.590342959	0.494628382	0.486447362	0.632597996	0.029651573	7.590342959	0.049501952	0.825204603	0.928331825	0.096010261	7.590342959	1.040087644	0.314686579	0.396369483	Control	Conserved
133	slv	0.331767085	3.394760505	0.939639057	0.338915036	0.487853074	-0.115525018	3.394760505	0.060486205	0.807142526	0.916310535	0.216242067	3.394760505	0.451709623	0.505865835	0.585423349	Control	Conserved
134	smo	0.147979933	3.18677383	0.682557644	0.414213863	0.566536935	-0.296850433	3.18677383	1.456197403	0.235499117	0.489201799	-0.1488705	3.18677383	0.779517216	0.383216061	0.464665839	Control	Conserved
135	sog	0.550016947	3.474864724	5.38648448	0.026142981	0.061771027	-0.072431303	3.474864724	0.048008992	0.82781695	0.928957187	0.477585645	3.474864724	4.325992847	0.04480121	0.075591584	Control	Conserved
136	sol	0.102751118	6.442654452	0.090487662	0.765364432	0.853286036	-0.538106702	6.442654452	1.239631969	0.273243125	0.525021135	-0.435355584	6.442654452	1.619334054	0.211698485	0.284613033	Control	Conserved
137	Srr	0.528662357	5.244998462	0.376010615	0.543972	0.682858761	-0.262948561	5.244998462	0.048484408	0.827085609	0.928765738	0.265713796	5.244998462	0.102723495	0.750617065	0.801766164	Control	Conserved
138	TM9SF2	-0.029961912	6.869670231	0.028365045	0.867207326	0.92332402	-0.325863492	6.869670231	1.686698382	0.202391993	0.450172701	-0.355825405	6.869670231	4.038269928	0.052111871	0.08589507	Control	Conserved
139	TotB	0.854533846	1.558649173	0.327320645	0.571292105	0.704229836	-3.800572732	1.558649173	3.644489631	0.065378868	0.237129632	-2.946038886	1.558649173	3.813611353	0.059749711	0.096710955	Control	Conserved
140	TotM	0	0.809119538	0	1	1	0	0.809119538	5.08E-08	0.999823939	0.99995088	0	0.809119538	0	1	1	Control	Conserved
141	Ubc10	0.094278792	6.809726313	1.312658728	0.259562421	0.398302028	0.001835894	6.809726313	0.000250585	0.98745855	0.99995088	0.096114685	6.809726313	1.378649477	0.248131513	0.32532071	Control	Conserved
142	Ugt302C1	-0.459185916	6.510655545	4.371887815	0.043743293	0.095501065	0.56707823	6.510655545	3.404937362	0.073338422	0.25484589	0.107892314	6.510655545	0.251588664	0.619048643	0.688515292	Control	Conserved
143	Usp32	0.089419867	4.214068665	0.315367602	0.577925767	0.708540127	-0.285425572	4.214068665	1.692949904	0.201576623	0.449670797	-0.196005706	4.214068665	1.687398083	0.202300534	0.27353234	Control	Conserved
144	Uxs	0.063724743	4.509447864	0.334580333	0.566618391	0.700379798	0.141232332	4.509447864	0.846035077	0.363871366	0.613229521	0.204957074	4.509447864	3.669139121	0.063493936	0.101732493	Control	Conserved
145	v	0.317934642	8.037797683	2.465508186	0.125222635	0.223101926	-0.127973944	8.037797683	0.201124587	0.656534274	0.8341383	0.189960698	8.037797683	0.889968981	0.351848548	0.434128211	Control	Conserved
146	wde	0.096986212	5.096915594	0.337664904	0.564843718	0.699229804	-0.34216529	5.096915594	2.131519829	0.153072583	0.384911681	-0.245179078	5.096915594	2.219997885	0.145046349	0.205983225	Control	Conserved
147	Xbp1	0.120228141	9.99821555	1.554602512	0.220603966	0.3505536	-0.310456366	9.99821555	5.185107593	0.028899349	0.150132014	-0.190228226	9.99821555	3.894888548	0.05623973	0.091775113	Control	Conserved
148	zormin	0.373941041	4.22925431	0.515663191	0.477573767	0.624490539	-0.634416455	4.22925431	0.882080583	0.354217444	0.605401332	-0.260475414	4.22925431	0.366516384	0.548905217	0.625145548	Control	Conserved
149	AANATL4	-0.471679126	4.460555754	2.029886564	0.1631315	0.277697986	0.827545012	4.460555754	2.913922777	0.096719651	0.271877525	0.355865886	4.460555754	1.010415616	0.321735955	0.408249734	Wasp	Conserved
150	AdSL	0.298774944	8.621210373	0.663370189	0.420970796	0.570284592	0.203040853	8.621210373	0.15353945	0.697590616	0.84959014	0.501815797	8.621210373	1.86794622	0.180569751	0.250909142	Wasp	Conserved
151	Ama	0.378532107	6.105593754	0.223160417	0.639764008	0.75834622	-0.733753648	6.105593754	0.411675918	0.525569716	0.734925803	-0.355221541	6.105593754	0.189549716	0.666137417	0.735436255	Wasp	Conserved
152	AttA	0.543672126	3.938364677	0.351095621	0.557546513	0.692065824	-1.099841878	3.938364677	0.747084995	0.393662142	0.628293379	-0.556169752	3.938364677	0.397935638	0.532517487	0.617233355	Wasp	Conserved
153	BomBc1	1.341484923	9.259121038	0.973689716	0.330980028	0.476983689	-3.896899693	9.259121038	4.053420348	0.052341993	0.191100195	-2.55541477	9.259121038	3.397023933	0.074360489	0.118733056	Wasp	Conserved
154	BomS1	1.801967119	8.554902391	1.929773697	0.174136373	0.292820182	-3.554534655	8.554902391	3.884283477	0.057221191	0.201653969	-1.752567536	8.554902391	1.955830294	0.171337602	0.239714598	Wasp	Conserved
155	bur	-0.18105505	6.518219521	2.700446082	0.109130579	0.202415023	0.14785504	6.518219521	0.905374789	0.347764674	0.582224618	-0.03320001	6.518219521	0.091771679	0.763701157	0.814866018	Wasp	Conserved
156	CG10214	0.173718122	3.993698517	1.129285095	0.295088396	0.437012064	0.138269691	3.993698517	0.368077373	0.547906535	0.749600103	0.311987813	3.993698517	3.850192252	0.057599589	0.095851426	Wasp	Conserved
157	CG10254	-0.242908738	3.781725794	0.201605942	0.65629761	0.771627413	-0.029211876	3.781725794	0.001472867	0.969612451	0.991767038	-0.272120614	3.781725794	0.253057685	0.618197444	0.69545463	Wasp	Conserved
158	CG10433	0.089984912	6.418605294	0.110878061	0.741114986	0.840776339	-0.584322492	6.418605294	2.407500646	0.129669428	0.320560889	-0.49433758	6.418605294	3.548296199	0.067859561	0.109871019	Wasp	Conserved
159	CG10621	0.09348584	12.3416806	0.359102379	0.552802495	0.688267501	-0.328224543	12.3416806	2.212611373	0.145697216	0.344019063	-0.234738704	12.3416806	2.262257651	0.141387323	0.2042307	Wasp	Conserved
160	CG10778	0.159052687	6.514951486	1.725561843	0.197387362	0.322956141	0.057373719	6.514951486	0.112638703	0.739131011	0.873630351	0.216426406	6.514951486	3.208003893	0.081790244	0.128409391	Wasp	Conserved
161	CG11151	-0.425860088	8.977084439	5.382327944	0.02619689	0.062809508	0.116746083	8.977084439	0.2029154	0.655111161	0.826849557	-0.309114005	8.977084439	2.840449451	0.100671971	0.153165654	Wasp	Conserved
162	CG11841.CG11842.Dsim_GD21408	0.878067689	3.357616488	4.248185181	0.04677509	0.100747908	-0.530049283	3.357616488	0.878446758	0.355043801	0.589387855	0.348018405	3.357616488	0.86181171	0.359584135	0.448149879	Wasp	Conserved
163	CG1208	0.063799363	2.938332262	0.006432028	0.936552791	0.963904478	1.510884991	2.938332262	2.001474851	0.166323202	0.3693553	1.574684354	2.938332262	4.798458182	0.035505046	0.063076358	Wasp	Conserved
164	CG13575	0.98368997	1.351789428	2.086298952	0.157375899	0.270012155	-0.078738522	1.351789428	0.002828473	0.957883314	0.986303583	0.904951448	1.351789428	1.502596344	0.228325034	0.305643075	Wasp	Conserved
165	CG14647	0.148694683	4.642910458	0.186810387	0.668260865	0.781682731	0.181568472	4.642910458	0.138861739	0.711683455	0.857922147	0.330263156	4.642910458	0.911327776	0.346370868	0.434735247	Wasp	Conserved
166	CG14818	-0.256418922	6.096627987	2.900184163	0.097292177	0.184803069	0.104236906	6.096627987	0.241149791	0.62639269	0.806567835	-0.152182017	6.096627987	1.033731996	0.316148645	0.402393089	Wasp	Conserved
167	CG16758	0.107568288	7.893682224	0.150380627	0.700503247	0.808804156	0.195937989	7.893682224	0.249988869	0.620189244	0.802531342	0.303506277	7.893682224	1.200004881	0.280747342	0.363479297	Wasp	Conserved
168	CG1814	-0.015487985	3.272308261	0.007172069	0.932984168	0.962424399	-0.05566926	3.272308261	0.048798525	0.826430212	0.925314216	-0.071157245	3.272308261	0.168801552	0.683643385	0.749563985	Wasp	Conserved
169	CG2938	-0.133531516	3.980792058	0.446571963	0.508280138	0.649399984	0.510431961	3.980792058	3.286603534	0.078292356	0.238818121	0.376900445	3.980792058	3.606272312	0.065695164	0.107064371	Wasp	Conserved
170	CG30394	0.674758471	4.634191084	3.17945145	0.083417743	0.163705673	-0.233712651	4.634191084	0.187133316	0.668019873	0.833180409	0.44104582	4.634191084	1.306350519	0.26096798	0.341429672	Wasp	Conserved
171	CG30414	0.487186975	9.828157063	0.53092346	0.471351565	0.615059329	1.026778233	9.828157063	1.176454817	0.285929104	0.518719212	1.513965209	9.828157063	4.915539367	0.033607302	0.060178264	Wasp	Conserved
172	CG30496	0.125823363	3.712737519	1.003352561	0.323265321	0.469679936	0.112264262	3.712737519	0.407329139	0.527415465	0.735746054	0.238087625	3.712737519	3.72069542	0.061749931	0.101332697	Wasp	Conserved
173	CG31100	0.092370001	5.798115677	0.014313366	0.905497482	0.949697224	-0.670641887	5.798115677	0.345030468	0.560951825	0.760271005	-0.578271886	5.798115677	0.471081222	0.497301599	0.585983316	Wasp	Conserved
174	CG31370	0.835741066	2.033430752	5.139776792	0.029562537	0.069356112	-0.672687566	2.033430752	1.887456294	0.178084194	0.385485842	0.163053501	2.033430752	0.251804709	0.618898685	0.695743137	Wasp	Conserved
175	CG31678	0.160986565	5.925044384	0.838854703	0.36589137	0.513881916	0.05231105	5.925044384	0.044828162	0.833528615	0.930324278	0.213297615	5.925044384	1.508477242	0.227435296	0.304616169	Wasp	Conserved
176	CG32647	0.509598828	3.863605684	4.976114033	0.032098724	0.074254451	-0.768386676	3.863605684	6.18012364	0.017757283	0.093768268	-0.258787848	3.863605684	1.544319596	0.222104648	0.298926868	Wasp	Conserved
177	CG33099	-0.947274345	6.484126391	3.485309592	0.070677027	0.142242125	1.917400283	6.484126391	7.133224793	0.011583923	0.072040695	0.970125938	6.484126391	3.648744544	0.064692459	0.10563813	Wasp	Conserved
178	CG33172	-0.258251884	3.541961828	2.369171196	0.132600827	0.23641676	0.547871614	3.541961828	5.569221357	0.023888146	0.114686181	0.28961973	3.541961828	3.257774573	0.079555415	0.125376105	Wasp	Conserved
179	CG33459	-0.015406123	6.352323728	0.002516326	0.960279217	0.977918881	-0.123645146	6.352323728	0.081633099	0.776789603	0.89889789	-0.139051269	6.352323728	0.207954834	0.651207282	0.723741665	Wasp	Conserved
180	CG42662	0.745171061	2.489708685	1.161765597	0.288602604	0.430650552	-2.302623294	2.489708685	5.575922294	0.024010996	0.11472177	-1.557452234	2.489708685	5.104344866	0.030314103	0.054834649	Wasp	Conserved
181	CG42675	-0.994626502	0.876028716	1.78508944	0.190009498	0.313361166	1.061423393	0.876028716	1.028713966	0.317309475	0.55118594	0.066796891	0.876028716	0.008256502	0.928109312	0.947365483	Wasp	Conserved
182	CG42846	0.103891141	8.174141982	0.435441932	0.513580361	0.653851092	-0.443189755	8.174141982	3.971716646	0.053984634	0.19494887	-0.339298614	8.174141982	4.664736625	0.037606358	0.066323263	Wasp	Conserved
183	CG46385.Dsim_GD10223	-0.407011718	4.759367186	2.790326954	0.103611234	0.194281736	0.542875194	4.759367186	2.507556289	0.122151876	0.309679936	0.135863476	4.759367186	0.31737504	0.576723267	0.657731906	Wasp	Conserved
184	CG5554	0.272835021	4.7981176	0.097959796	0.756271759	0.849630199	0.199383831	4.7981176	0.024326666	0.877011832	0.953373834	0.472218851	4.7981176	0.24999114	0.620416644	0.697004365	Wasp	Conserved
185	CG6379	-0.093015838	4.588839212	0.590573272	0.447269118	0.593611177	0.136968152	4.588839212	0.654100386	0.424026262	0.652924232	0.043952314	4.588839212	0.13769419	0.712784769	0.774226728	Wasp	Conserved
186	CG6503	0.644778523	4.109694391	3.050352916	0.08948282	0.173281424	-1.200291431	4.109694391	6.025485679	0.019210084	0.099019613	-0.555512908	4.109694391	3.001446188	0.091986386	0.14155477	Wasp	Conserved
187	CG8080	-0.02048986	6.538903322	0.011161431	0.916455346	0.956092088	0.275321173	6.538903322	1.012798164	0.321029588	0.554958808	0.254831313	6.538903322	1.743273953	0.195156417	0.267990652	Wasp	Conserved
188	CG8963	0.206027179	6.625588604	5.618592429	0.023315863	0.057128462	-0.248436041	6.625588604	4.08933906	0.050723514	0.187342931	-0.042408862	6.625588604	0.238559071	0.628245961	0.703573176	Wasp	Conserved
189	CG9062	-0.350438788	3.617697059	3.536021417	0.06825614	0.138897756	0.352981307	3.617697059	1.830211904	0.184638188	0.394270373	0.002542518	3.617697059	0.00019406	0.988963235	0.992483732	Wasp	Conserved
190	CG9328	0.852949551	2.00962811	5.298632715	0.027308558	0.064988614	-0.833085985	2.00962811	2.880356199	0.098399535	0.274027061	0.019863567	2.00962811	0.003769864	0.951384918	0.964781971	Wasp	Conserved
191	CG9336	0.302550354	2.963882371	0.194331093	0.66213583	0.776408842	-0.412949717	2.963882371	0.198393374	0.658853495	0.828922639	-0.110399363	2.963882371	0.031328249	0.860563776	0.894777444	Wasp	Conserved
192	CG9399	0.026916669	6.157831907	0.009395424	0.92333114	0.959936885	-0.265634569	6.157831907	0.473685879	0.495802073	0.7128343	-0.2387179	6.157831907	0.793412494	0.379111194	0.46790947	Wasp	Conserved
193	CG9577	-0.253985394	7.282262012	2.004789953	0.165498894	0.281150088	0.407741391	7.282262012	2.591428723	0.116282209	0.300651109	0.153755996	7.282262012	0.739241228	0.395661002	0.484843285	Wasp	Conserved
194	CG9663	0.209284734	4.693256	0.410325353	0.526001491	0.664725689	-0.546596276	4.693256	1.387049801	0.246897985	0.475928326	-0.337311542	4.693256	1.046731037	0.313323051	0.399103368	Wasp	Conserved
195	CG9674	-0.020266844	7.371075714	0.003308469	0.954464079	0.97466749	-0.62394378	7.371075714	1.558608219	0.220292339	0.442275811	-0.644210625	7.371075714	3.288744234	0.078481362	0.123936858	Wasp	Conserved
196	cib	0.857236515	3.065885873	2.08097734	0.158265114	0.271085608	-0.098750512	3.065885873	0.01222966	0.912591363	0.966467707	0.758486003	3.065885873	1.458103974	0.235538605	0.313357786	Wasp	Conserved
197	Clc	0.07492485	8.307226863	0.462905784	0.500673162	0.641693304	-0.101499297	8.307226863	0.425020073	0.518632676	0.73108816	-0.026574447	8.307226863	0.058306261	0.810579642	0.854418756	Wasp	Conserved
198	Cpr11A	1.82144883	0.37562224	1.172125971	0.286248487	0.427908765	-2.606897634	0.37562224	1.786620125	0.189824225	0.401206539	-0.785448804	0.37562224	0.645937557	0.426906526	0.517642393	Wasp	Conserved
199	Cul5	0.165695373	3.991542788	0.110378202	0.741751303	0.841114154	-0.168636888	3.991542788	0.058926442	0.809657709	0.917070699	-0.002941515	3.991542788	3.71E-05	0.995172535	0.996174925	Wasp	Conserved
200	Cyp6w1	-0.297353101	8.614546802	1.266623741	0.267950523	0.408795256	-0.115842699	8.614546802	0.096681303	0.75766713	0.885846581	-0.4131958	8.614546802	2.464715201	0.125297935	0.183822096	Wasp	Conserved
201	Def	1.917137871	9.905415939	2.695752037	0.11016418	0.204027511	-4.238364966	9.905415939	6.496495645	0.015671938	0.087400514	-2.321227096	9.905415939	3.839666309	0.058591189	0.097013217	Wasp	Conserved
202	Dip-B	-0.08112121	8.239964652	0.215993517	0.644941732	0.763027492	0.4380181	8.239964652	3.150230167	0.084473505	0.249553416	0.35689689	8.239964652	4.181742191	0.048314111	0.082357742	Wasp	Conserved
203	dpy	0.557254432	2.665953913	0.82690321	0.369450537	0.517564059	-0.704244346	2.665953913	0.725316265	0.400252471	0.633191509	-0.146989915	2.665953913	0.069937376	0.79299444	0.839452359	Wasp	Conserved
204	drongo	0.236004619	4.750755349	0.356730817	0.554253397	0.689555616	-0.44558527	4.750755349	0.642576839	0.4283024	0.655042975	-0.209580651	4.750755349	0.287381071	0.595366268	0.6754201	Wasp	Conserved
205	drpr	-0.189413624	4.321639937	1.25695324	0.269739506	0.410642037	0.118132969	4.321639937	0.255550886	0.616311209	0.799595403	-0.071280655	4.321639937	0.194540432	0.661833142	0.732052915	Wasp	Conserved
206	edin	1.322174827	7.153012688	1.62785898	0.210954584	0.340335496	-1.23596479	7.153012688	0.731797407	0.398502718	0.632571132	0.086210037	7.153012688	0.007196894	0.93290829	0.950701659	Wasp	Conserved
207	eIF3b	0.195199315	9.493929968	4.045593854	0.051910209	0.110278678	-0.108060169	9.493929968	0.620848535	0.43595088	0.661447305	0.087139146	9.493929968	0.80800884	0.374753521	0.46437662	Wasp	Conserved
208	eIF3g1	0.039763045	8.065219944	0.159651852	0.691866029	0.801558009	-0.26274984	8.065219944	3.492471634	0.069899593	0.226865498	-0.222986796	8.065219944	5.039241552	0.031093382	0.05608095	Wasp	Conserved
209	Eip63E	-0.200206601	2.477788003	0.417437537	0.522364599	0.661812772	0.887205933	2.477788003	4.234529199	0.046994561	0.176371583	0.686999332	2.477788003	5.236991413	0.02816013	0.051481856	Wasp	Conserved
210	ERp60	-0.034312546	10.48160482	0.05908711	0.809340765	0.886330971	0.044261681	10.48160482	0.049157606	0.825803421	0.925314216	0.009949135	10.48160482	0.004967252	0.944207323	0.959853967	Wasp	Conserved
211	FBgn0190846	0.0638412	2.775284999	0.073129516	0.788396228	0.873086886	-0.245221562	2.775284999	0.577686817	0.452228171	0.676166894	-0.181380362	2.775284999	0.680953436	0.414757793	0.504882771	Wasp	Conserved
212	Fer2LCH	0.136620764	8.398227589	0.980983267	0.328645072	0.474338027	-0.331941473	8.398227589	2.902123762	0.097184616	0.272215535	-0.195320709	8.398227589	2.014211222	0.164535033	0.23167316	Wasp	Conserved
213	Fkbp14	-0.127560444	8.321416954	0.673218648	0.417395632	0.566987123	0.176252285	8.321416954	0.642812536	0.428017164	0.654887929	0.048691841	8.321416954	0.098144806	0.755896767	0.808793743	Wasp	Conserved
214	GAA1	-0.179279317	6.808649964	3.018035864	0.090994924	0.175389363	0.323655994	6.808649964	4.938415947	0.032715984	0.140993691	0.144376677	6.808649964	1.973500551	0.16874847	0.23653347	Wasp	Conserved
215	Gbp3	0.151858444	10.25582716	2.416304817	0.128929858	0.2311048	-0.193897362	10.25582716	1.971385903	0.168970811	0.372831243	-0.042038918	10.25582716	0.185477155	0.669305981	0.73791467	Wasp	Conserved
216	Gbs-76A	0.008050163	7.801307427	0.002526879	0.960189938	0.977918881	-0.113883055	7.801307427	0.253075366	0.618018347	0.801182667	-0.105832892	7.801307427	0.437437552	0.512622876	0.600618502	Wasp	Conserved
217	GC1	-0.30244094	3.807427007	0.32357042	0.57321955	0.705555596	1.148709132	3.807427007	2.323275306	0.136727516	0.331737806	0.846268191	3.807427007	2.503954233	0.122847451	0.181048995	Wasp	Conserved
218	Gnmt	0.568080165	10.19807857	3.882490105	0.056735179	0.118751939	-0.380495215	10.19807857	0.876286394	0.355628868	0.589629578	0.187584949	10.19807857	0.426192741	0.518124214	0.604498525	Wasp	Conserved
219	GXIVsPLA2	-0.110625545	3.948047478	0.618556991	0.436791767	0.585176136	0.136075637	3.948047478	0.473514419	0.495837443	0.7128343	0.025450092	3.948047478	0.033548246	0.855710941	0.890476998	Wasp	Conserved
220	IPIP	0.136692811	4.07543623	0.723306759	0.400749207	0.54933043	0.143499486	4.07543623	0.403324276	0.529441129	0.737278238	0.280192298	4.07543623	3.095783845	0.087093331	0.135536098	Wasp	Conserved
221	iPLA2-VIA	0.179618176	6.313495932	2.268884922	0.140823339	0.248314824	0.039076595	6.313495932	0.054277632	0.817115579	0.921534541	0.218694771	6.313495932	3.434824844	0.072143444	0.115713613	Wasp	Conserved
222	ItgaPS4	-0.586249661	2.278280547	0.612633851	0.439111085	0.587491378	0.271274673	2.278280547	0.074306261	0.786783927	0.906636488	-0.314974987	2.278280547	0.223829844	0.639102074	0.712839104	Wasp	Conserved
223	klar	-0.081397404	3.205543521	0.135826586	0.714649829	0.819735688	0.52754454	3.205543521	2.927714879	0.09577802	0.269796476	0.446147137	3.205543521	4.292876667	0.045582055	0.078318545	Wasp	Conserved
224	LanA	0.117277881	8.886230773	0.226445968	0.637080952	0.756790641	0.298168091	8.886230773	0.733070207	0.397620127	0.631516634	0.415445972	8.886230773	2.843240347	0.10051112	0.15299783	Wasp	Conserved
225	Lip4	-0.939565195	7.333335855	2.26190803	0.142051902	0.249860495	2.245758546	7.333335855	6.382343718	0.016476526	0.089398356	1.306193351	7.333335855	4.26158468	0.046873907	0.080122615	Wasp	Conserved
226	Lis-1	0.178793	5.21906855	1.656927857	0.206330528	0.334722949	-0.229490104	5.21906855	1.386323456	0.246843992	0.475928326	-0.050697104	5.21906855	0.137470678	0.713007214	0.774226728	Wasp	Conserved
227	Mct1	-0.390411914	8.774329788	2.635934171	0.113299597	0.208299905	0.733472396	8.774329788	4.65402932	0.037813307	0.154772916	0.343060482	8.774329788	2.037176769	0.162213242	0.22910417	Wasp	Conserved
228	MESR4	0.151858695	3.847199804	0.516524122	0.477022271	0.619192761	0.174855625	3.847199804	0.359587187	0.552535901	0.753709276	0.32671432	3.847199804	2.643018309	0.112832984	0.168272881	Wasp	Conserved
229	Mlc-c	-0.045385329	5.607577912	0.082402981	0.775732353	0.86271577	0.331292577	5.607577912	2.194382731	0.147318133	0.345620304	0.285907248	5.607577912	3.264256456	0.079269448	0.124965065	Wasp	Conserved
230	Mtk	-0.697445479	10.39355072	0.347634806	0.559492001	0.69312285	-1.592714988	10.39355072	0.903898589	0.348686994	0.58308566	-2.290160468	10.39355072	3.444288199	0.072468167	0.116122001	Wasp	Conserved
231	Mtor	-0.23883422	5.25864154	2.730542048	0.107245901	0.199889303	0.06378176	5.25864154	0.099260407	0.754559556	0.885040734	-0.17505246	5.25864154	1.522174542	0.225379632	0.302433538	Wasp	Conserved
232	mus101	0.120338768	4.288549887	0.466565395	0.498995861	0.640038831	-0.447993004	4.288549887	3.290006586	0.078144753	0.238660897	-0.327654236	4.288549887	3.580958594	0.066605408	0.108370095	Wasp	Conserved
233	Nepl11	0.495754985	7.943076624	5.28644558	0.027474672	0.065290443	-0.712568955	7.943076624	5.514071497	0.024545521	0.116059698	-0.216813971	7.943076624	1.030254034	0.316952598	0.403209795	Wasp	Conserved
234	Nhe2	-0.257229831	3.291054985	0.242177395	0.625756744	0.748391058	0.832351895	3.291054985	1.353384865	0.252675211	0.481989182	0.575122065	3.291054985	1.384262997	0.247435412	0.326129062	Wasp	Conserved
235	NimB3	0.212378337	8.504440827	1.749562286	0.194371726	0.319281417	-0.444681492	8.504440827	3.83849639	0.057961421	0.202538889	-0.232303154	8.504440827	2.096938003	0.156350773	0.222345131	Wasp	Conserved
236	Ns4	-0.15926972	5.665090458	0.559192833	0.459500388	0.60371693	-0.184468457	5.665090458	0.380051446	0.541500768	0.745970977	-0.343738177	5.665090458	2.668471514	0.111174531	0.16645811	Wasp	Conserved
237	Obp83ef	-0.361761614	5.375617413	0.513444244	0.478610812	0.620458421	0.066440705	5.375617413	0.008676596	0.926339878	0.972940785	-0.295320909	5.375617413	0.34498385	0.560899291	0.643525416	Wasp	Conserved
238	Pdp1	-0.004403336	2.24561821	0.000133455	0.990847373	0.994248909	-0.030459352	2.24561821	0.003602664	0.952473867	0.984220165	-0.034862687	2.24561821	0.011186446	0.916362133	0.937492988	Wasp	Conserved
239	Pex12	0.0401191	5.458838918	0.088980339	0.767212777	0.856115043	-0.017281327	5.458838918	0.008373052	0.927605128	0.973829319	0.022837774	5.458838918	0.029686404	0.86418014	0.897254894	Wasp	Conserved
240	Pfrx	0.178911435	6.662351598	1.215648743	0.277619239	0.419170465	-0.456294904	6.662351598	3.982917904	0.053664294	0.194357052	-0.277383469	6.662351598	2.965447344	0.093746012	0.143995033	Wasp	Conserved
241	Pgant1	0.071129516	6.324261125	0.016080716	0.899853274	0.945921498	0.043804932	6.324261125	0.002986947	0.956741388	0.986303583	0.114934448	6.324261125	0.040076453	0.842548252	0.878988508	Wasp	Conserved
242	Pgant7	-0.119799945	7.020817813	0.065614844	0.799389708	0.880346593	0.402381054	7.020817813	0.365402221	0.549571005	0.751050144	0.282581109	7.020817813	0.355713534	0.554883371	0.637359101	Wasp	Conserved
243	Pgm2a	0.17354521	6.838322273	1.319626438	0.258324272	0.398390226	0.172044633	6.838322273	0.649257717	0.425731388	0.653618033	0.345589843	6.838322273	5.228952813	0.028273299	0.051664508	Wasp	Conserved
244	Pi3K21B	-0.313865786	4.81045666	2.813336775	0.102249933	0.192454515	0.566913571	4.81045666	4.591524006	0.039046598	0.157344668	0.253047784	4.81045666	1.830713169	0.184579553	0.255979849	Wasp	Conserved
245	Plod	0.054940348	8.65610812	0.124342358	0.726452358	0.828906392	-0.302966349	8.65610812	1.894243022	0.177325803	0.384561612	-0.248026001	8.65610812	2.543119233	0.119622371	0.177153425	Wasp	Conserved
246	PNPase	-0.238190705	4.75884175	2.691315894	0.1097098	0.203337559	0.02240948	4.75884175	0.012444542	0.91180319	0.966367491	-0.215781225	4.75884175	2.385097393	0.131347031	0.191228655	Wasp	Conserved
247	Psc	-0.385492451	2.61780677	2.20620573	0.146264423	0.25547787	0.483261433	2.61780677	1.743295744	0.195153692	0.408302608	0.097768981	2.61780677	0.143885423	0.706703284	0.769414684	Wasp	Conserved
248	Ptp52F	0.273057467	1.632550918	0.210449365	0.649205849	0.76557632	0.923979698	1.632550918	1.214070386	0.277926219	0.509599773	1.197037165	1.632550918	4.007384365	0.052971878	0.089135544	Wasp	Conserved
249	Pura	-1.530213875	3.266198322	3.040603948	0.09042708	0.174497926	-0.773410716	3.266198322	0.299439033	0.587881096	0.778410942	-2.303624591	3.266198322	4.13190122	0.050113537	0.08500426	Wasp	Conserved
250	Rab32	0.384511581	5.234897347	1.293700627	0.263190119	0.403715106	-0.003495402	5.234897347	4.63E-05	0.994610235	0.999958552	0.38101618	5.234897347	1.254213414	0.270470608	0.352100721	Wasp	Conserved
251	RagC-D	0.191313097	5.739373659	2.522459157	0.121084442	0.219908111	-0.189333044	5.739373659	1.246342429	0.271735872	0.502934229	0.001980054	5.739373659	0.000274962	0.986862748	0.991251464	Wasp	Conserved
252	Saf6	-0.161764337	3.385098452	0.752240404	0.391580429	0.540639943	-0.018954436	3.385098452	0.00537694	0.941956148	0.980020959	-0.180718773	3.385098452	1.018235514	0.31975208	0.406251109	Wasp	Conserved
253	scat	0.118163241	5.701198884	0.484559485	0.490887266	0.632009007	-0.369467554	5.701198884	2.353126206	0.133878046	0.327698115	-0.251304313	5.701198884	2.162337456	0.15021919	0.215174158	Wasp	Conserved
254	schlank	-0.023638246	6.63857796	0.007302899	0.932382664	0.962003625	0.105500709	6.63857796	0.072712803	0.789002824	0.907535888	0.081862463	6.63857796	0.087511464	0.769104441	0.819575374	Wasp	Conserved
255	sfl	-0.039717249	4.0692787	0.046283743	0.830889412	0.901136038	-0.084211758	4.0692787	0.109542024	0.742607698	0.877113775	-0.123929007	4.0692787	0.501484898	0.483462626	0.57297519	Wasp	Conserved
256	Sin3A	-0.191608443	5.762671595	1.748305722	0.194528221	0.319281417	0.439865686	5.762671595	4.663829148	0.037623849	0.154251573	0.248257243	5.762671595	3.008363586	0.09149398	0.140971655	Wasp	Conserved
257	Slh	0.003944249	7.590342959	0.0017497	0.966868564	0.980884013	-0.097744678	7.590342959	0.537839655	0.468134834	0.68943746	-0.093800429	7.590342959	0.991525351	0.326094673	0.412621448	Wasp	Conserved
258	slv	-0.011471039	3.394760505	0.001375263	0.970624916	0.98268851	-0.034495939	3.394760505	0.00601051	0.938638328	0.979007325	-0.045966978	3.394760505	0.020571881	0.886760707	0.915312413	Wasp	Conserved
259	smo	-0.030364196	3.18677383	0.02899111	0.865764182	0.92317215	0.185619901	3.18677383	0.566534087	0.456591315	0.680300523	0.155255705	3.18677383	0.829830986	0.368452653	0.457824764	Wasp	Conserved
260	snRNP-U1-70K	-0.263226128	5.531878609	4.337632385	0.04453027	0.096709314	0.490403262	5.531878609	7.602637564	0.009138334	0.061460457	0.227177134	5.531878609	3.29576235	0.077895815	0.123229641	Wasp	Conserved
261	Snx6	-0.177231134	7.294957126	0.840383795	0.365459868	0.513421002	-0.001418829	7.294957126	2.76E-05	0.995836677	0.999958552	-0.178649963	7.294957126	0.853855454	0.361689274	0.450434587	Wasp	Conserved
262	sol	0.24173509	6.442654452	0.496049596	0.485970679	0.627380698	0.165773494	6.442654452	0.116103716	0.735366684	0.870630701	0.407508584	6.442654452	1.387652319	0.246867864	0.325726611	Wasp	Conserved
263	Spec2	0.01553185	2.988051317	0.001646997	0.967855231	0.981301651	0.052873243	2.988051317	0.008992032	0.924985238	0.971973587	0.068405093	2.988051317	0.028161269	0.867681233	0.899918189	Wasp	Conserved
264	Syp	-0.049971553	5.463882943	0.03135958	0.860457472	0.920872965	-0.137020909	5.463882943	0.117989837	0.733272024	0.869521845	-0.186992462	5.463882943	0.439100776	0.511880606	0.600031784	Wasp	Conserved
265	TM9SF2	-0.157197506	6.869670231	0.791593414	0.379595813	0.527464093	0.090393563	6.869670231	0.130736726	0.719808066	0.862069482	-0.066803943	6.869670231	0.142671248	0.707883952	0.77036254	Wasp	Conserved
266	Uba1	0.099111302	9.225537072	0.189310632	0.666119185	0.779745011	-0.009509509	9.225537072	0.000871336	0.976616114	0.993255754	0.089601793	9.225537072	0.154778915	0.696357569	0.760818109	Wasp	Conserved
267	Ubc10	0.053639892	6.809726313	0.425405329	0.518444338	0.657211306	-0.016253879	6.809726313	0.019595512	0.889462184	0.958948117	0.037386013	6.809726313	0.208110327	0.651025337	0.723741665	Wasp	Conserved
268	Ubr1	0.156954709	6.306875566	0.241773707	0.626022745	0.748485808	0.067595281	6.306875566	0.022451316	0.88175987	0.956234132	0.22454999	6.306875566	0.494267905	0.486717917	0.57583365	Wasp	Conserved
269	Ugt302C1	-0.326788306	6.510655545	2.219142359	0.145121559	0.254024042	0.257421244	6.510655545	0.705158884	0.406663535	0.637388102	-0.069367063	6.510655545	0.104717658	0.748134735	0.802738394	Wasp	Conserved
270	Ugt37D1	0.148153176	7.031306647	1.154321029	0.289879595	0.43177809	-0.140827446	7.031306647	0.52614826	0.472975357	0.693826319	0.00732573	7.031306647	0.002872027	0.957560605	0.968672363	Wasp	Conserved
271	v	0.222950294	8.037797683	1.217360354	0.277286839	0.419050579	-0.554685622	8.037797683	3.78055495	0.059791549	0.206322364	-0.331735328	8.037797683	2.713458738	0.108311089	0.162770696	Wasp	Conserved
272	Yp2	0.928820292	3.86546835	2.42713362	0.128625315	0.230654781	1.558243357	3.86546835	1.392476643	0.24627827	0.475799658	2.487063649	3.86546835	4.40781733	0.043366441	0.075240169	Wasp	Conserved
273	zormin	0.033710365	4.22925431	0.006138098	0.938009333	0.964792412	0.087714543	4.22925431	0.021297281	0.884828628	0.957175667	0.121424909	4.22925431	0.083676218	0.774122003	0.82403861	Wasp	Conserved
274	AANATL2	0.524182562	4.715215315	0.436985319	0.513101818	0.99995452	0.768503068	4.715215315	0.481976702	0.492314855	0.926974377	1.29268563	4.715215315	2.826598742	0.102015735	0.431418031	Response (wasp - control)	Conserved
275	AANATL4	0.273506724	4.460555754	0.343245481	0.561739361	0.99995452	0.952335745	4.460555754	1.995392477	0.166651904	0.804755403	1.225842469	4.460555754	6.304255346	0.016840028	0.199392446	Response (wasp - control)	Conserved
276	aay	0.378091823	8.614607688	0.525790795	0.473281778	0.99995452	-1.523879791	8.614607688	4.290703964	0.045881289	0.697730126	-1.145787969	8.614607688	4.867994086	0.034127894	0.261699852	Response (wasp - control)	Conserved
277	ACC	0.020893334	10.9031564	0.00216351	0.963167813	0.99995452	-0.770057942	10.9031564	1.469499896	0.233620309	0.828310254	-0.749164608	10.9031564	2.779027731	0.104515279	0.437520153	Response (wasp - control)	Conserved
278	AcCoAS	0.086529317	10.66424957	0.091753756	0.763723516	0.99995452	-0.468516363	10.66424957	1.3457207	0.253753693	0.837623929	-0.381987046	10.66424957	1.789742974	0.189446914	0.542419216	Response (wasp - control)	Conserved
279	Act5C.Act42A.Dsim_GD16764	0.010944352	10.284799	0.002156494	0.963220797	0.99995452	0.637189044	10.284799	3.653862066	0.064021192	0.710528732	0.648133396	10.284799	7.551183468	0.009355124	0.155991989	Response (wasp - control)	Conserved
280	Adck1	0.193959144	4.602728721	0.970474732	0.331214525	0.99995452	0.395684592	4.602728721	2.104012684	0.15567345	0.792290048	0.589643737	4.602728721	9.76344454	0.003533034	0.099747983	Response (wasp - control)	Conserved
281	Adgf-C	-0.936574903	2.498615243	0.636309594	0.430403296	0.99995452	-1.343573127	2.498615243	0.703808322	0.407173051	0.895240216	-2.28014803	2.498615243	7.033460735	0.011920184	0.168271003	Response (wasp - control)	Conserved
282	Adk3	-0.361402046	5.22089591	0.587022509	0.448769819	0.99995452	-1.139665915	5.22089591	2.877955508	0.09878261	0.74930819	-1.501067962	5.22089591	9.774519928	0.003575518	0.100377111	Response (wasp - control)	Conserved
283	AdSL	-0.026783613	8.621210373	0.002671268	0.959078948	0.99995452	1.629027901	8.621210373	4.930966952	0.033060642	0.654124188	1.602244289	8.621210373	9.459469137	0.004098405	0.108952673	Response (wasp - control)	Conserved
284	Agpat3	-0.115048304	8.62536753	0.323258968	0.573227434	0.99995452	-0.413102782	8.62536753	2.086610081	0.157345807	0.792290048	-0.528151086	8.62536753	6.824953666	0.013083845	0.174631578	Response (wasp - control)	Conserved
285	Ahcy	0.105716038	10.42894579	0.329419827	0.569612105	0.99995452	-0.44352729	10.42894579	2.900244757	0.097288815	0.745961715	-0.337811252	10.42894579	3.365664339	0.074942492	0.375459257	Response (wasp - control)	Conserved
286	Ak1	-0.676212018	4.632344815	2.711918988	0.108407689	0.99995452	-0.525307069	4.632344815	0.91355008	0.345624323	0.880733429	-1.201519087	4.632344815	11.31129673	0.001854961	0.075551654	Response (wasp - control)	Conserved
287	Ak3	-0.076758582	8.487595867	0.15260327	0.6983894	0.99995452	-0.401148589	8.487595867	2.08834399	0.157178235	0.792290048	-0.477907171	8.487595867	5.935538552	0.019978425	0.207646492	Response (wasp - control)	Conserved
288	Akap200	-0.311210352	5.396965424	0.198242372	0.658997383	0.99995452	1.534657175	5.396965424	2.39261563	0.131273159	0.780382005	1.223446823	5.396965424	3.006739426	0.092082523	0.410968361	Response (wasp - control)	Conserved
289	Alas	-0.047082836	6.604134135	0.072986604	0.788597971	0.99995452	-0.332628479	6.604134135	1.842686786	0.183185576	0.810840098	-0.379711314	6.604134135	4.861978685	0.034007755	0.261699852	Response (wasp - control)	Conserved
290	Alg7	0.149762898	5.889550212	0.542616409	0.466180474	0.99995452	-0.669825836	5.889550212	5.491946577	0.02481475	0.606435864	-0.520062937	5.889550212	6.696777143	0.013894577	0.181213004	Response (wasp - control)	Conserved
291	alpha-Est8	0.053378599	8.77772453	0.009154578	0.924333031	0.99995452	1.558248997	8.77772453	3.890604327	0.056678577	0.710528732	1.611627595	8.77772453	8.244346097	0.006966411	0.132974925	Response (wasp - control)	Conserved
292	alphaTub85E	-0.309686673	3.363062251	0.049055083	0.82605075	0.99995452	3.560671486	3.363062251	3.3767132	0.074943632	0.72624837	3.250984813	3.363062251	5.486811836	0.025201256	0.229302354	Response (wasp - control)	Conserved
293	Ama	0.039839039	6.105593754	0.001262404	0.971871781	0.99995452	1.62652547	6.105593754	1.034939073	0.316431851	0.875122477	1.666364509	6.105593754	2.134828953	0.153481383	0.509404144	Response (wasp - control)	Conserved
294	apolpp	0.013798159	12.96042665	0.002042113	0.964208779	0.99995452	0.722725124	12.96042665	2.799556665	0.103062722	0.755133228	0.736523283	12.96042665	5.803290704	0.021303365	0.214923437	Response (wasp - control)	Conserved
295	Arp2	0.058189374	6.072845192	0.098950291	0.754930441	0.99995452	0.247760626	6.072845192	0.901835101	0.34869712	0.880733429	0.30595	6.072845192	2.762624589	0.105277648	0.438495083	Response (wasp - control)	Conserved
296	ast	0.321713027	4.494650843	1.232720122	0.274326885	0.99995452	0.506455353	4.494650843	1.606040346	0.213282244	0.814843271	0.828168379	4.494650843	9.091731886	0.004715149	0.112642194	Response (wasp - control)	Conserved
297	Atg3	-0.092111734	6.711478188	0.320035541	0.5751373	0.99995452	-0.152175074	6.711478188	0.438811763	0.511965371	0.931701857	-0.244286807	6.711478188	2.269657036	0.140757803	0.494171903	Response (wasp - control)	Conserved
298	Atg4a	-0.058343745	5.987557624	0.106717312	0.745827038	0.99995452	-0.322297721	5.987557624	1.648417966	0.207473519	0.813169594	-0.380641466	5.987557624	4.639700144	0.038092214	0.276004469	Response (wasp - control)	Conserved
299	AttA	-1.898794911	3.938364677	0.901940491	0.349190017	0.99995452	3.606721974	3.938364677	2.113560454	0.15547753	0.792290048	1.707927063	3.938364677	1.321847008	0.258554133	0.616189681	Response (wasp - control)	Conserved
300	awd	0.043909914	10.42174753	0.042873014	0.837145167	0.99995452	0.254233437	10.42174753	0.718739003	0.40222569	0.89201407	0.298143351	10.42174753	1.976518854	0.168431719	0.521361668	Response (wasp - control)	Conserved
301	bdg	-0.162049115	5.371305196	0.274884326	0.603325575	0.99995452	-0.814280085	5.371305196	3.633736917	0.064723226	0.710528732	-0.976329199	5.371305196	10.95373478	0.002147394	0.080836377	Response (wasp - control)	Conserved
302	Best1	-0.333143803	3.570263924	0.641443468	0.428505136	0.99995452	0.100040695	3.570263924	0.036519591	0.849532912	0.99607467	-0.233103108	3.570263924	0.403055964	0.529577348	0.82202547	Response (wasp - control)	Conserved
303	Bet1	0.028147577	6.937913181	0.032457185	0.858050227	0.99995452	-0.198524673	6.937913181	0.809173057	0.374413481	0.88717941	-0.170377096	6.937913181	1.19553577	0.2815643	0.641197528	Response (wasp - control)	Conserved
304	beta4GalNAcTB	0.090467493	4.873974216	0.153028757	0.697990726	0.99995452	0.445958671	4.873974216	1.899661697	0.17672306	0.809883704	0.536426164	4.873974216	5.590068709	0.023644654	0.223791022	Response (wasp - control)	Conserved
305	bip2	-0.029045976	5.622366932	0.037095723	0.84836556	0.99995452	-0.213002599	5.622366932	1.018740417	0.319633802	0.875261118	-0.242048574	5.622366932	2.681240936	0.110353044	0.447336462	Response (wasp - control)	Conserved
306	bmm	0.15012413	6.660724838	0.136295315	0.714214008	0.99995452	0.587313785	6.660724838	1.048884636	0.312783799	0.872418699	0.737437915	6.660724838	3.316742418	0.077126156	0.380043821	Response (wasp - control)	Conserved
307	BomBc1	0.529549946	9.259121038	0.074793803	0.7861943	0.99995452	-5.420769921	9.259121038	3.963917256	0.054863683	0.710528732	-4.891219975	9.259121038	6.253548422	0.017566621	0.199392446	Response (wasp - control)	Conserved
308	BomS1	-1.189465662	8.554902391	0.372502734	0.545846104	0.99995452	-2.864571184	8.554902391	1.171970973	0.286885639	0.868169756	-4.054036846	8.554902391	5.105469819	0.030614372	0.248973513	Response (wasp - control)	Conserved
309	bur	-0.102156851	6.518219521	0.429648096	0.516378238	0.99995452	0.40612541	6.518219521	3.415474075	0.072914627	0.72624837	0.303968559	6.518219521	3.849244133	0.057628827	0.332119674	Response (wasp - control)	Conserved
310	Cand1	-0.07565757	6.762347657	0.226511395	0.637032456	0.99995452	0.60453889	6.762347657	7.254949958	0.010715817	0.544419107	0.52888132	6.762347657	11.13726624	0.001991599	0.078172876	Response (wasp - control)	Conserved
311	Cbs	0.020645413	7.405115226	0.001751832	0.966855268	0.99995452	-0.787314261	7.405115226	1.337281857	0.255445752	0.837623929	-0.766668848	7.405115226	2.613187481	0.11507214	0.452127711	Response (wasp - control)	Conserved
312	Cdc6	0.271146593	4.73750278	1.572084378	0.218081315	0.99995452	0.319089677	4.73750278	1.097578879	0.301863733	0.871322685	0.59023627	4.73750278	7.551922655	0.009351971	0.155991989	Response (wasp - control)	Conserved
313	CecC	0.046198346	4.645809553	0.001479762	0.969546289	0.99995452	1.555213987	4.645809553	0.798802785	0.377915635	0.88717941	1.601412333	4.645809553	1.69175635	0.202368329	0.558392427	Response (wasp - control)	Conserved
314	CenB1A	-0.059588704	4.253695665	0.09183207	0.763625832	0.99995452	-0.32664104	4.253695665	1.440866654	0.237931243	0.832005872	-0.386229744	4.253695665	4.198415583	0.047892953	0.300683986	Response (wasp - control)	Conserved
315	cert	0.067795678	5.939734488	0.070168956	0.792619717	0.99995452	-0.962761378	5.939734488	7.147457092	0.011260996	0.544419107	-0.8949657	5.939734488	12.46712265	0.001166514	0.05808217	Response (wasp - control)	Conserved
316	CG10208	-0.08786775	5.464374896	0.11313791	0.738575551	0.99995452	-0.436708978	5.464374896	1.456935818	0.23538276	0.828310254	-0.524576728	5.464374896	4.243137475	0.046783168	0.299699225	Response (wasp - control)	Conserved
317	CG10214	0.150113774	3.993698517	0.41087197	0.525635201	0.99995452	0.643202729	3.993698517	3.938047464	0.054960339	0.710528732	0.793316503	3.993698517	12.51468039	0.001144799	0.058045997	Response (wasp - control)	Conserved
318	CG10254	0.180042205	3.781725794	0.042790127	0.837363899	0.99995452	2.413226816	3.781725794	4.091339902	0.05108435	0.710528732	2.593269021	3.781725794	10.29944754	0.002915611	0.09409338	Response (wasp - control)	Conserved
319	CG10425	0.018878801	5.11607505	0.00993308	0.921169923	0.99995452	0.227457058	5.11607505	0.730358397	0.398485591	0.891422971	0.246335859	5.11607505	1.738291211	0.195780918	0.550899781	Response (wasp - control)	Conserved
320	CG10433	-0.135679157	6.418605294	0.125187014	0.725578651	0.99995452	-1.001838119	6.418605294	3.520096102	0.068911062	0.720247852	-1.137517276	6.418605294	9.34522499	0.00424225	0.109790318	Response (wasp - control)	Conserved
321	CG10459	-1.62554365	2.623537364	2.37339007	0.132586962	0.99995452	4.077357994	2.623537364	7.935551835	0.007981595	0.529607769	2.451814344	2.623537364	6.092494614	0.018710134	0.202550445	Response (wasp - control)	Conserved
322	CG10467	-0.126013499	8.760290623	0.444932285	0.509054911	0.99995452	-0.341201525	8.760290623	1.63074808	0.209871667	0.814843271	-0.467215024	8.760290623	6.11060366	0.018360071	0.201838925	Response (wasp - control)	Conserved
323	CG10621	0.058500354	12.3416806	0.070318021	0.792404802	0.99995452	0.296408901	12.3416806	0.902608066	0.348493203	0.880733429	0.354909256	12.3416806	2.586985559	0.116584895	0.454717695	Response (wasp - control)	Conserved
324	CG10674	-0.084161987	6.188289657	0.379470987	0.541808053	0.99995452	-0.112904019	6.188289657	0.343668879	0.561420413	0.941888259	-0.197066006	6.188289657	2.107914182	0.155301404	0.510781028	Response (wasp - control)	Conserved
325	CG10778	0.073598515	6.514951486	0.18464607	0.670002026	0.99995452	-0.043385986	6.514951486	0.032178459	0.85865432	0.99607467	0.030212528	6.514951486	0.031377609	0.86040523	0.969467934	Response (wasp - control)	Conserved
326	CG11151	-0.012078698	8.977084439	0.002175029	0.963063197	0.99995452	-0.283559743	8.977084439	0.599040298	0.444057584	0.909705208	-0.295638441	8.977084439	1.30223131	0.261429545	0.61925268	Response (wasp - control)	Conserved
327	CG11475	0.040899876	0.775757574	0.004592975	0.946347001	0.99995452	2.948503683	0.775757574	3.460027462	0.071152694	0.722709267	2.98940356	0.775757574	7.481965945	0.009655521	0.157861506	Response (wasp - control)	Conserved
328	CG11841.CG11842.Dsim_GD21408	0.478219257	3.357616488	0.523498761	0.474156385	0.99995452	-1.033958169	3.357616488	1.452486592	0.236206795	0.829478138	-0.555738911	3.357616488	1.029721002	0.317181047	0.670383931	Response (wasp - control)	Conserved
329	CG11999	0.044698981	7.293984233	0.03061856	0.86208617	0.99995452	-0.41145746	7.293984233	1.299824559	0.261862932	0.837725074	-0.366758479	7.293984233	2.069043262	0.159055488	0.512273044	Response (wasp - control)	Conserved
330	CG1208	-0.110797971	2.938332262	0.00745918	0.931686327	0.99995452	2.148631696	2.938332262	1.430327393	0.240061124	0.832061179	2.037833725	2.938332262	2.681391201	0.110835588	0.447866689	Response (wasp - control)	Conserved
331	CG12104	-0.23329831	4.13665869	0.739393905	0.395612712	0.99995452	-0.065299731	4.13665869	0.029847534	0.863815784	0.99607467	-0.298598041	4.13665869	1.351400616	0.252772478	0.61013861	Response (wasp - control)	Conserved
332	CG12163	-0.047777225	7.722422745	0.053376688	0.818611991	0.99995452	-0.557106469	7.722422745	3.642067048	0.064431608	0.710528732	-0.604883694	7.722422745	8.611860266	0.005815917	0.125394254	Response (wasp - control)	Conserved
333	CG12171.CG31549.Dsim_GD27233	0.190244558	6.754823071	1.116379397	0.297821699	0.99995452	0.020754135	6.754823071	0.006719007	0.935130371	0.999993951	0.210998693	6.754823071	1.380364611	0.247843017	0.606068874	Response (wasp - control)	Conserved
334	CG12177	0.057609954	6.171593332	0.06960234	0.793438875	0.99995452	-0.368472414	6.171593332	1.448710323	0.236682986	0.829908832	-0.310862461	6.171593332	2.094163458	0.156617353	0.510781028	Response (wasp - control)	Conserved
335	CG12375	-0.040545589	6.703654966	0.112429267	0.739364456	0.99995452	-0.268548171	6.703654966	2.481677419	0.124031374	0.780382005	-0.30909376	6.703654966	6.635467836	0.014301386	0.183644618	Response (wasp - control)	Conserved
336	CG1271	0.333682905	4.890187135	2.627744232	0.113841806	0.99995452	-0.856862652	4.890187135	9.00397977	0.004898445	0.529607769	-0.523179747	4.890187135	6.988441991	0.012122985	0.168679255	Response (wasp - control)	Conserved
337	CG12773	0.315937112	5.301823205	1.960914011	0.170077007	0.99995452	0.108018972	5.301823205	0.116887447	0.734446562	0.978588714	0.423956084	5.301823205	3.659912992	0.063811776	0.349592848	Response (wasp - control)	Conserved
338	CG12926	0.479484897	7.318767449	0.269345641	0.607228027	0.99995452	1.409695446	7.318767449	1.115106207	0.298630564	0.871322685	1.889180343	7.318767449	3.769189988	0.060768062	0.341352977	Response (wasp - control)	Conserved
339	CG13360	0.018895145	9.603550102	0.00601594	0.938610672	0.99995452	0.625105683	9.603550102	3.292873232	0.078020659	0.72624837	0.644000828	9.603550102	6.983165103	0.012152782	0.168679255	Response (wasp - control)	Conserved
340	CG13575	-0.721618123	1.351789428	0.577913904	0.452140025	0.99995452	2.577658812	1.351789428	3.687619792	0.062862563	0.710528732	1.856040689	1.351789428	3.752338226	0.06070596	0.341352977	Response (wasp - control)	Conserved
341	CG13641	0.212450838	9.065286742	0.347294621	0.559378475	0.99995452	-1.192389088	9.065286742	5.465825099	0.025146186	0.606435864	-0.979938249	9.065286742	7.366935314	0.010184026	0.160777589	Response (wasp - control)	Conserved
342	BaraB	-0.267855523	7.849638736	0.07564883	0.784992374	0.99995452	-1.893673288	7.849638736	1.949825511	0.171899139	0.807054165	-2.16152881	7.849638736	5.251139353	0.028428455	0.241861605	Response (wasp - control)	Conserved
343	CG13887	-0.020388786	7.845890472	0.02443824	0.876658741	0.99995452	-0.169363764	7.845890472	0.843924982	0.364463337	0.887140851	-0.18975255	7.845890472	2.122671138	0.153903627	0.509831414	Response (wasp - control)	Conserved
344	CG14275	1.748258312	3.10932753	2.854630439	0.099955055	0.99995452	-3.474637629	3.10932753	7.378513597	0.010166898	0.544419107	-1.726379317	3.10932753	5.284281374	0.027573344	0.237504221	Response (wasp - control)	Conserved
345	CG14341	-0.227138406	2.902662333	0.577803758	0.452182776	0.99995452	-0.533840421	2.902662333	1.687331487	0.202309236	0.812049278	-0.760978827	2.902662333	7.254964159	0.010715746	0.163835519	Response (wasp - control)	Conserved
346	CG14615	0.490513054	4.776155028	0.669806546	0.418713974	0.99995452	-1.883453318	4.776155028	5.573509345	0.023995836	0.605801917	-1.392940264	4.776155028	6.995254529	0.012199081	0.16885023	Response (wasp - control)	Conserved
347	CG14647	-0.301186418	4.642910458	0.388171266	0.537338975	0.99995452	1.292314262	4.642910458	3.582867499	0.066749823	0.713170429	0.991127844	4.642910458	4.21995505	0.04755041	0.30023069	Response (wasp - control)	Conserved
348	CG1468	0.020747324	9.339498563	0.017272915	0.896178393	0.99995452	-0.442488869	9.339498563	3.931339175	0.055157064	0.710528732	-0.421741545	9.339498563	7.146995331	0.011263402	0.166870504	Response (wasp - control)	Conserved
349	CG14696	0.166888111	2.250679112	0.042515139	0.837816413	0.99995452	0.089159034	2.250679112	0.01444032	0.905026245	0.999993951	0.256047146	2.250679112	0.206245398	0.652484931	0.887690825	Response (wasp - control)	Conserved
350	CG14818	-0.047522684	6.096627987	0.049837555	0.824623091	0.99995452	-0.38677765	6.096627987	1.662351954	0.205606015	0.813169594	-0.434300334	6.096627987	4.22054424	0.047340239	0.30020993	Response (wasp - control)	Conserved
351	CG14985	-0.376120181	4.091538781	1.454430098	0.235777897	0.99995452	-0.101133383	4.091538781	0.052891594	0.819423225	0.991820176	-0.477253564	4.091538781	2.402542491	0.129989409	0.47871016	Response (wasp - control)	Conserved
352	CG15011	-0.062344421	3.399823637	0.086560937	0.899217542	0.99995452	0.348030477	3.399823637	1.394022449	0.24556074	0.835683552	0.285686056	3.399823637	1.94301865	0.171987404	0.525741091	Response (wasp - control)	Conserved
353	CG15046	0.287334182	3.648166351	0.582858261	0.450227596	0.99995452	0.561322362	3.648166351	1.150447787	0.290677485	0.870942975	0.848656544	3.648166351	5.421760077	0.025690293	0.230840984	Response (wasp - control)	Conserved
354	CG15343	-0.360781536	6.941963327	0.144039619	0.706721506	0.99995452	1.323089994	6.941963327	0.992288039	0.326409839	0.875261118	0.962308457	6.941963327	1.065116754	0.309532497	0.663620479	Response (wasp - control)	Conserved
355	CG1544	0.231198615	7.526333566	0.272863412	0.60472805	0.99995452	0.848632369	7.526333566	1.835370634	0.184227529	0.810840098	1.079830984	7.526333566	5.909986234	0.020350015	0.20785748	Response (wasp - control)	Conserved
356	CG15739	0.615427403	4.529324125	2.382341347	0.131563014	0.99995452	-1.414918405	4.529324125	7.313294411	0.010431859	0.544419107	-0.799491002	4.529324125	5.571051762	0.023866659	0.224710968	Response (wasp - control)	Conserved
357	CG1637	-0.074454419	3.751250206	0.050992465	0.822637514	0.99995452	-0.686424811	3.751250206	2.482281379	0.123987131	0.780382005	-0.76087923	3.751250206	7.15173045	0.011238762	0.166870504	Response (wasp - control)	Conserved
358	CG1648	-0.150114872	4.248125909	0.214766144	0.645879929	0.99995452	-0.934826418	4.248125909	3.969330499	0.054053147	0.710528732	-1.08494129	4.248125909	10.14788808	0.003002686	0.09409338	Response (wasp - control)	Conserved
359	CG16704	-0.472630124	7.714948534	0.422956245	0.51989572	0.99995452	-2.028829613	7.714948534	3.887650516	0.056936109	0.710528732	-2.501459737	7.714948534	11.5435764	0.001766717	0.075032624	Response (wasp - control)	Conserved
360	CG16743	0.101591824	8.841170619	0.098257245	0.755761615	0.99995452	-0.972922726	8.841170619	4.510350894	0.040714559	0.685798793	-0.871330902	8.841170619	7.232508437	0.010827243	0.164527739	Response (wasp - control)	Conserved
361	CG16756	0.443435083	4.170735708	1.080028117	0.305714125	0.99995452	-0.767057602	4.170735708	1.747686893	0.194618646	0.810840098	-0.32362252	4.170735708	0.677109995	0.416074024	0.748654961	Response (wasp - control)	Conserved
362	CG16758	-0.013554971	7.893682224	0.001195348	0.972614584	0.99995452	1.002375879	7.893682224	3.27193594	0.07900857	0.72624837	0.988820908	7.893682224	6.35692555	0.016362876	0.198794941	Response (wasp - control)	Conserved
363	CG16799	-0.167166888	6.44771004	0.28716291	0.595379095	0.99995452	-0.597787259	6.44771004	1.862925314	0.180858029	0.810840098	-0.764954148	6.44771004	6.179045675	0.017766465	0.199392446	Response (wasp - control)	Conserved
364	CG17110	0.59149573	3.45315182	0.272128907	0.605357881	0.99995452	2.074279191	3.45315182	1.551331848	0.221626874	0.819798053	2.665774921	3.45315182	4.887870847	0.034017615	0.261699852	Response (wasp - control)	Conserved
365	CG17129	0.021000219	1.633398929	0.003071905	0.956110163	0.99995452	-0.807353085	1.633398929	1.588992197	0.215675263	0.815435776	-0.786352866	1.633398929	3.42573445	0.07250458	0.370272617	Response (wasp - control)	Conserved
366	CG17278	-0.496539403	3.346490833	1.163756862	0.287947801	0.99995452	-0.209880054	3.346490833	0.116235162	0.735159479	0.978588714	-0.706419457	3.346490833	3.14825048	0.084567191	0.394140155	Response (wasp - control)	Conserved
367	CG1773.CG30002.Dsim_GD10676	-0.212478925	8.378245883	0.14047454	0.710121865	0.99995452	2.040683802	8.378245883	6.334757634	0.016686071	0.561621957	1.828204877	8.378245883	9.866088253	0.003462114	0.099556683	Response (wasp - control)	Conserved
368	CG17807	-0.019577888	3.893772169	0.008310418	0.945882312	0.99995452	0.269564774	3.893772169	0.817657094	0.371948822	0.88717941	0.249986887	3.893772169	1.5038329	0.228137593	0.584941022	Response (wasp - control)	Conserved
369	CG18088	1.267495292	4.132046675	0.248164483	0.621692074	0.99995452	5.007763018	4.132046675	0.260430898	0.613239208	0.952097193	6.27525831	4.132046675	0.374885584	0.544571733	0.828632183	Response (wasp - control)	Conserved
370	CG1812	0.550073618	1.680128509	0.61599386	0.437735316	0.99995452	-0.160085228	1.680128509	0.02720165	0.869933273	0.997286075	0.38998839	1.680128509	0.341986435	0.562375607	0.837265235	Response (wasp - control)	Conserved
371	CG1814	0.347341348	3.272308261	1.754446191	0.193764923	0.99995452	0.364709222	3.272308261	1.025459308	0.318065454	0.875261118	0.71205057	3.272308261	8.318512428	0.006622159	0.130441052	Response (wasp - control)	Conserved
372	CG18542.CG32939	0.043158975	3.257385025	0.029280872	0.865101682	0.99995452	-0.858230222	3.257385025	6.172517036	0.017822182	0.561621957	-0.815071247	3.257385025	11.85505154	0.001488704	0.06904912	Response (wasp - control)	Conserved
373	CG18628	0.623300291	2.541949165	0.018448347	0.892725519	0.99995452	-1.893436544	2.541949165	0.536532099	0.468672145	0.925223687	-1.270136253	2.541949165	1.407042411	0.243409682	0.603280303	Response (wasp - control)	Conserved
374	CG18754	1.666638742	3.649791255	2.09906058	0.156423899	0.99995452	-3.247501147	3.649791255	6.013873788	0.019404735	0.580856208	-1.580862405	3.649791255	5.697842828	0.022608942	0.220983308	Response (wasp - control)	Conserved
375	CG1907	0.066696545	9.099054559	0.183681397	0.670812294	0.99995452	0.404778951	9.099054559	3.385952054	0.074109006	0.72624837	0.471475496	9.099054559	9.189155918	0.004520212	0.111428738	Response (wasp - control)	Conserved
376	CG1927	0.052593368	7.859748251	0.075399809	0.78521935	0.99995452	0.165177376	7.859748251	0.372668348	0.545433741	0.938210508	0.217770745	7.859748251	1.297644414	0.262256307	0.61995794	Response (wasp - control)	Conserved
377	CG2200	0.113034084	5.749292029	0.174926397	0.678284131	0.99995452	0.331462164	5.749292029	0.757068301	0.390080647	0.888474942	0.444496248	5.749292029	2.736929486	0.106850707	0.440311751	Response (wasp - control)	Conserved
378	CG2611	-0.319765095	2.69852116	0.191131785	0.66465176	0.99995452	2.216050433	2.69852116	4.567431419	0.039622676	0.685798793	1.896285339	2.69852116	6.716314705	0.013824236	0.181213004	Response (wasp - control)	Conserved
379	CG2617	0.490314475	2.043697191	0.952140154	0.335763815	0.99995452	-1.697538213	2.043697191	6.22782351	0.017356095	0.561621957	-1.207223738	2.043697191	6.951444508	0.012333569	0.169244714	Response (wasp - control)	Conserved
380	CG2909	0.121142667	5.13066039	0.137217527	0.713259405	0.99995452	-0.662877347	5.13066039	2.156522273	0.150752799	0.788026637	-0.54173468	5.13066039	3.032775296	0.090240331	0.408297456	Response (wasp - control)	Conserved
381	CG2938	-0.001669532	3.980792058	3.59E-05	0.995252539	0.99995452	0.821505696	3.980792058	4.289521224	0.045662005	0.697730126	0.819836164	3.980792058	8.612098787	0.005815306	0.125394254	Response (wasp - control)	Conserved
382	CG30090	-0.152268853	4.914985571	0.259997755	0.613270624	0.99995452	1.109492601	4.914985571	6.971756902	0.01221747	0.544419107	0.957223748	4.914985571	10.4835409	0.002608958	0.090656725	Response (wasp - control)	Conserved
383	CG30098	-0.348953127	1.336155147	0.0054614	0.941502896	0.99995452	1.989565569	1.336155147	0.615768402	0.437818466	0.908577017	1.640612442	1.336155147	1.79978959	0.188239178	0.541296571	Response (wasp - control)	Conserved
384	CG30154	0.074782512	5.917447168	0.03328391	0.856286988	0.99995452	-0.688729425	5.917447168	1.435414514	0.238902445	0.832061179	-0.613946913	5.917447168	2.358392973	0.133567697	0.481638523	Response (wasp - control)	Conserved
385	CG30283	0.017340711	9.826632651	0.003012177	0.956538498	0.99995452	-0.805863491	9.826632651	3.252790746	0.07977608	0.72624837	-0.78852278	9.826632651	6.220014121	0.0174211	0.199392446	Response (wasp - control)	Conserved
386	CG30288	-0.155288126	5.896331304	0.348753072	0.558552964	0.99995452	0.451644698	5.896331304	1.591140867	0.215371845	0.815066793	0.296356572	5.896331304	1.484065746	0.231157048	0.591012723	Response (wasp - control)	Conserved
387	CG30338	-0.238165218	3.028749612	0.828516512	0.368827884	0.99995452	-0.372937913	3.028749612	1.040432509	0.314607505	0.875044686	-0.611103131	3.028749612	5.724879637	0.022133724	0.218375317	Response (wasp - control)	Conserved
388	CG30394	0.345260074	4.634191084	0.376906186	0.543312391	0.99995452	0.616104273	4.634191084	0.61512316	0.438245987	0.908577017	0.961364347	4.634191084	3.033894538	0.090500387	0.408297456	Response (wasp - control)	Conserved
389	CG30414	-0.190731999	9.828157063	0.040887964	0.840994113	0.99995452	2.578176184	9.828157063	3.702004282	0.0629954	0.710528732	2.387444185	9.828157063	6.221247287	0.017799769	0.199392446	Response (wasp - control)	Conserved
390	CG30496	-0.01177768	3.712737519	0.004327361	0.999381601	0.99995452	0.243385112	3.712737519	0.950590709	0.336152196	0.875261118	0.231607431	3.712737519	1.775127497	0.191220633	0.544825302	Response (wasp - control)	Conserved
391	CG31100	-0.167113013	5.798115677	0.023786422	0.878372269	0.99995452	1.072705239	5.798115677	0.463559574	0.500731583	0.930074099	0.905592225	5.798115677	0.627182233	0.434066773	0.762686632	Response (wasp - control)	Conserved
392	CG31370	-0.45728854	2.033430752	0.750094579	0.392249746	0.99995452	-0.220552109	2.033430752	0.096807144	0.757511226	0.981148189	-0.677840648	2.033430752	2.093519119	0.156679338	0.510781028	Response (wasp - control)	Conserved
393	CG31445	-3.621201361	2.163995558	10.23424291	0.002895675	0.99995452	2.670770484	2.163995558	3.81480819	0.058702009	0.710528732	-0.950430877	2.163995558	1.272961346	0.266763269	0.624775572	Response (wasp - control)	Conserved
394	CG31522	-0.784885756	1.371775971	1.14896443	0.290983821	0.99995452	2.909364606	1.371775971	7.976708298	0.007715584	0.529607769	2.12447885	1.371775971	8.5323065	0.006023607	0.125761773	Response (wasp - control)	Conserved
395	CG31678	-0.175377329	5.925044384	0.49029054	0.488351772	0.99995452	-0.070128543	5.925044384	0.039840479	0.842929308	0.99607467	-0.245505872	5.925044384	0.994413401	0.325400685	0.677384166	Response (wasp - control)	Conserved
396	CG32407	0.926772997	5.218274016	1.58598043	0.216601499	0.99995452	0.508654723	5.218274016	0.229694253	0.634863079	0.954503673	1.43542772	5.218274016	3.387531996	0.074559648	0.374986733	Response (wasp - control)	Conserved
397	CG32486	0.01589197	2.67282007	0.001524356	0.969074379	0.99995452	-0.543038125	2.67282007	0.951836355	0.335839916	0.875261118	-0.527146155	2.67282007	1.940763865	0.17222992	0.525741091	Response (wasp - control)	Conserved
398	CG32536	0.535577975	4.121742306	6.027286311	0.019111833	0.99995452	-0.856413542	4.121742306	8.008371261	0.007606581	0.529607769	-0.320835568	4.121742306	2.340571797	0.13488738	0.483956946	Response (wasp - control)	Conserved
399	CG32579	-0.96147053	4.326813217	1.49751109	0.229448077	0.99995452	-0.607921444	4.326813217	0.347692345	0.55931157	0.941693511	-1.569391974	4.326813217	6.123164378	0.018476973	0.202550445	Response (wasp - control)	Conserved
400	CG32647	-0.062732768	3.863605684	0.038233535	0.846087471	0.99995452	-0.635939567	3.863605684	2.128032736	0.153399449	0.792290048	-0.698672335	3.863605684	5.515860271	0.024523893	0.227237456	Response (wasp - control)	Conserved
401	CG33099	0.254516251	6.484126391	0.12810683	0.7226457	0.99995452	2.349949024	6.484126391	5.449380993	0.025705335	0.608237189	2.604465275	6.484126391	13.11113243	0.000957645	0.054695847	Response (wasp - control)	Conserved
402	CG33129	0.019075777	10.08591753	0.0109571	0.917220706	0.99995452	-0.079997119	10.08591753	0.096354833	0.758059905	0.981148189	-0.060921341	10.08591753	0.111773562	0.7400969	0.923633004	Response (wasp - control)	Conserved
403	CG33172	-0.109824787	3.541961828	0.211572011	0.648336928	0.99995452	0.908224648	3.541961828	7.605399938	0.009126849	0.539896563	0.798399861	3.541961828	12.38076135	0.001207074	0.059385653	Response (wasp - control)	Conserved
404	CG33178	-0.340798529	1.360122613	0.303372723	0.585218194	0.99995452	-1.158930706	1.360122613	1.960228155	0.170149758	0.807054165	-1.499729235	1.360122613	7.742871621	0.008574433	0.147356323	Response (wasp - control)	Conserved
405	CG33226	0.008403597	2.617729733	0.000649949	0.979803318	0.99995452	-0.520255521	2.617729733	1.034025024	0.316081036	0.875088879	-0.511851924	2.617729733	2.105788736	0.155503956	0.510781028	Response (wasp - control)	Conserved
406	CG33459	0.065556855	6.352323728	0.022748109	0.880984526	0.99995452	0.934490331	6.352323728	2.318750947	0.13685574	0.780382005	1.000047186	6.352323728	5.312278482	0.027258983	0.235975416	Response (wasp - control)	Conserved
407	CG33969	-0.164629575	4.596511386	0.405396765	0.528391098	0.99995452	-0.316655993	4.596511386	0.783738213	0.381945006	0.88727664	-0.481285568	4.596511386	3.792907247	0.059396075	0.337687751	Response (wasp - control)	Conserved
408	CG34015	0.520082701	3.896290565	4.904116015	0.033288886	0.99995452	-0.880937957	3.896290565	7.288196523	0.010553003	0.544419107	-0.360855256	3.896290565	2.53654337	0.120085514	0.461460146	Response (wasp - control)	Conserved
409	CG34241	0.428774484	3.338228365	0.796295367	0.378199629	0.99995452	-1.226012225	3.338228365	2.947062191	0.094729937	0.745961715	-0.797237741	3.338228365	2.259402982	0.141631068	0.495051401	Response (wasp - control)	Conserved
410	CG3999	0.08442288	9.071152861	0.077934261	0.781733117	0.99995452	0.613690299	9.071152861	2.060733497	0.15987187	0.794703561	0.698113179	9.071152861	5.326693613	0.026930224	0.234843244	Response (wasp - control)	Conserved
411	CG42394	-0.711222504	2.897279466	2.80805124	0.102560822	0.99995452	-0.21525365	2.897279466	0.141921299	0.708616084	0.972262185	-0.926476154	2.897279466	5.906790793	0.020258648	0.20785748	Response (wasp - control)	Conserved
412	CG42637.Gyc76C	0.084149847	6.958097294	0.154948117	0.696200246	0.99995452	0.52446813	6.958097294	3.020196934	0.090883842	0.73670224	0.608617976	6.958097294	8.153337998	0.0071282	0.134166769	Response (wasp - control)	Conserved
413	CG42662	0.981264769	2.489708685	0.921152627	0.343872368	0.99995452	-2.470766375	2.489708685	2.898608607	0.097680289	0.745961715	-1.489501605	2.489708685	2.090997952	0.157222317	0.510781028	Response (wasp - control)	Conserved
414	CG42663	0.287160971	3.707763038	0.14648687	0.704283137	0.99995452	1.3657819	3.707763038	1.641027788	0.208800267	0.814843271	1.652942871	3.707763038	4.697997508	0.037247652	0.272554078	Response (wasp - control)	Conserved
415	CG42675	-0.043662009	0.876028716	8.61E-06	0.997674855	0.99995452	2.969519691	0.876028716	2.590388413	0.116352998	0.769816852	2.925857682	0.876028716	5.19293629	0.028786467	0.242852211	Response (wasp - control)	Conserved
416	CG4269	0.121811309	8.52657006	0.180730875	0.67330635	0.99995452	-0.893743794	8.52657006	4.871148486	0.033849884	0.65703154	-0.771932485	8.52657006	7.26676806	0.010657634	0.163835519	Response (wasp - control)	Conserved
417	CG42846	-0.055505617	8.174141982	0.062149268	0.804564381	0.99995452	-0.538766994	8.174141982	2.935724172	0.095342553	0.745961715	-0.594272611	8.174141982	7.155740645	0.01121794	0.166870504	Response (wasp - control)	Conserved
418	CG4293	0.040769688	6.230768164	0.046394627	0.830690155	0.99995452	-0.10085689	6.230768164	0.142241022	0.708303686	0.972254425	-0.060087202	6.230768164	0.101153071	0.752309729	0.928721432	Response (wasp - control)	Conserved
419	CG43153	-0.16905323	5.827711886	0.223864401	0.63900224	0.99995452	-0.54926105	5.827711886	1.2381424	0.273293983	0.849350821	-0.71831428	5.827711886	4.455210179	0.041894359	0.285952022	Response (wasp - control)	Conserved
420	CG4335	-0.055655788	9.294955538	0.07514209	0.785577368	0.99995452	-0.154547172	9.294955538	0.289861084	0.593662384	0.94894367	-0.21020296	9.294955538	1.0732082	0.307212516	0.661986088	Response (wasp - control)	Conserved
421	CG4586	0.089983018	9.05652101	0.069944218	0.792944195	0.99995452	0.423565323	9.05652101	0.771836389	0.385544789	0.888236453	0.513548341	9.05652101	2.247637445	0.142640861	0.495652056	Response (wasp - control)	Conserved
422	CG4594	0.126944167	8.698982494	0.53318483	0.470052249	0.99995452	-0.188451627	8.698982494	0.586826163	0.448702152	0.911666959	-0.061507459	8.698982494	0.124780791	0.725990711	0.919422339	Response (wasp - control)	Conserved
423	CG4598	-0.152059187	8.388285407	0.659001558	0.422311176	0.99995452	-0.478760078	8.388285407	3.272787113	0.078894851	0.72624837	-0.630819264	8.388285407	11.36789678	0.001812704	0.075061061	Response (wasp - control)	Conserved
424	CG4607	-0.089236895	6.730487041	0.072829073	0.788820599	0.99995452	-0.945048397	6.730487041	4.097885638	0.050495186	0.710528732	-1.034285292	6.730487041	9.827743075	0.003437786	0.099556683	Response (wasp - control)	Conserved
425	CG46280.CG46281	-0.191606032	6.096659091	0.913865375	0.345542144	0.99995452	0.51004568	6.096659091	3.238810949	0.080398732	0.72624837	0.318439647	6.096659091	2.525955034	0.120835605	0.462939185	Response (wasp - control)	Conserved
426	CG4630	-0.106341024	7.131816169	0.064131986	0.801564664	0.99995452	0.40054022	7.131816169	0.454203167	0.504780241	0.930277145	0.294199196	7.131816169	0.489639183	0.488721315	0.796569353	Response (wasp - control)	Conserved
427	CG46385.Dsim_GD10222	-0.010086445	5.942076674	0.000731324	0.978577636	0.99995452	0.95251394	5.942076674	3.286717788	0.07834783	0.72624837	0.942427495	5.942076674	6.432087649	0.015780074	0.19516419	Response (wasp - control)	Conserved
428	CG46385.Dsim_GD10223	-0.061391918	4.759367186	0.032161293	0.858691615	0.99995452	1.255420458	4.759367186	6.769689686	0.01342696	0.544419107	1.19402854	4.759367186	12.32037976	0.001236323	0.060228324	Response (wasp - control)	Conserved
429	CG4716	-0.063432334	8.491441897	0.021999928	0.882936059	0.99995452	-1.335083459	8.491441897	4.903725842	0.033385315	0.654124188	-1.398515794	8.491441897	10.7839033	0.002324457	0.083095155	Response (wasp - control)	Conserved
430	CG4793.CG18477.CG31780.Dsim_GD24018	0.139925951	10.26561966	0.256554469	0.615622099	0.99995452	-1.014534867	10.26561966	6.739749134	0.013616894	0.544419107	-0.874608916	10.26561966	9.998735118	0.003197589	0.0968922	Response (wasp - control)	Conserved
431	CG4797	-0.172895784	5.112601839	0.194370401	0.661985855	0.99995452	-1.044959079	5.112601839	3.83171916	0.058215498	0.710528732	-1.217854863	5.112601839	11.13900519	0.001997979	0.078172876	Response (wasp - control)	Conserved
432	CG4968	-0.270191413	5.512992202	2.946717823	0.094748478	0.99995452	-0.066487353	5.512992202	0.090478883	0.765320184	0.981148189	-0.336678766	5.512992202	4.696841884	0.036993239	0.271520539	Response (wasp - control)	Conserved
433	CG4995	-0.295612621	7.413885137	2.189634876	0.147743782	0.99995452	0.264775417	7.413885137	0.883913096	0.353472255	0.882852104	-0.030837203	7.413885137	0.024152597	0.877375709	0.974399437	Response (wasp - control)	Conserved
434	CG5009	-0.204995621	7.425769029	0.786334803	0.381166139	0.99995452	-0.381774513	7.425769029	1.370695066	0.249475058	0.835683552	-0.586770134	7.425769029	6.506084055	0.015202719	0.190763416	Response (wasp - control)	Conserved
435	CG5162	0.499325943	2.726813758	0.231764002	0.633279214	0.99995452	-2.571862978	2.726813758	3.415721234	0.073224247	0.72624837	-2.072537035	2.726813758	5.035456788	0.031401532	0.251305759	Response (wasp - control)	Conserved
436	CG5276	0.0577825	4.791725066	0.03444298	0.853821797	0.99995452	0.058971551	4.791725066	0.017646562	0.895068168	0.999993951	0.116754051	4.791725066	0.140031929	0.710470444	0.913414461	Response (wasp - control)	Conserved
437	CG5321	0.163324728	8.86085811	0.451864609	0.505793315	0.99995452	-0.090180465	8.86085811	0.068897354	0.794463078	0.988074796	0.073144263	8.86085811	0.090919401	0.76476709	0.933233711	Response (wasp - control)	Conserved
438	CG5382	-0.015661337	6.671354276	0.012803033	0.910547348	0.99995452	-0.168156521	6.671354276	0.741338913	0.394998292	0.891422971	-0.183817858	6.671354276	1.776808242	0.191015642	0.544553485	Response (wasp - control)	Conserved
439	CG5541	0.100151129	6.025634527	0.202611031	0.655352499	0.99995452	-0.799785168	6.025634527	6.621746288	0.014394182	0.549689774	-0.699634039	6.025634527	10.4173096	0.002682047	0.092549258	Response (wasp - control)	Conserved
440	CG5554	0.03609658	4.7981176	0.000852908	0.976878258	0.99995452	4.177135292	4.7981176	5.414862344	0.026284257	0.613175918	4.213231871	4.7981176	10.26640436	0.003010837	0.09409338	Response (wasp - control)	Conserved
441	CG5577	-0.220075393	6.720746797	1.18710694	0.283239264	0.99995452	-0.236605425	6.720746797	0.691731809	0.411123838	0.895329942	-0.456680817	6.720746797	5.185659058	0.028891381	0.242912478	Response (wasp - control)	Conserved
442	CG5846	-0.39400386	4.317627359	2.239050356	0.143383171	0.99995452	-0.26885686	4.317627359	0.541886379	0.466478294	0.924087445	-0.662860721	4.317627359	6.846436905	0.012953026	0.173955636	Response (wasp - control)	Conserved
443	CG5885	-0.157440675	10.88067321	0.507600901	0.480826102	0.99995452	0.200778641	10.88067321	0.412834011	0.524653955	0.93545672	0.043337967	10.88067321	0.03847956	0.845599538	0.965039987	Response (wasp - control)	Conserved
444	CG5989	-0.136851964	5.720164187	1.034380547	0.315999033	0.99995452	0.230557641	5.720164187	1.48840859	0.230489429	0.8264609	0.093705678	5.720164187	0.498808278	0.484624119	0.793703279	Response (wasp - control)	Conserved
445	CG6163	0.143819287	3.344788311	0.089244141	0.766878352	0.99995452	1.008208014	3.344788311	2.2830653	0.139625378	0.783502546	1.152027301	3.344788311	6.132133852	0.018171055	0.200203934	Response (wasp - control)	Conserved
446	CG6178	-0.069187786	9.484362859	0.092662462	0.762592836	0.99995452	-0.336315647	9.484362859	1.095272586	0.302364576	0.871322685	-0.405503433	9.484362859	3.184542134	0.082868163	0.391790583	Response (wasp - control)	Conserved
447	CG6356	0.070388261	7.951186618	0.035806072	0.850995674	0.99995452	0.721925729	7.951186618	1.884747784	0.178417537	0.809883704	0.79231399	7.951186618	4.532208583	0.040282593	0.281635984	Response (wasp - control)	Conserved
448	CG6379	-0.05056884	4.588839212	0.086641169	0.770202129	0.99995452	0.428673773	4.588839212	3.193822295	0.082439899	0.727084768	0.378104933	4.588839212	5.100014352	0.030157938	0.248638594	Response (wasp - control)	Conserved
449	CG6503	-0.237124605	4.109694391	0.205164045	0.653377186	0.99995452	-0.580006328	4.109694391	0.69222981	0.411042226	0.895329942	-0.817130934	4.109694391	3.159907116	0.084149283	0.394106295	Response (wasp - control)	Conserved
450	CG6726	-0.045016766	3.415911031	0.008009023	0.929192382	0.99995452	1.030421236	3.415911031	1.879422694	0.178994623	0.810040328	0.98540447	3.415911031	3.529487586	0.068507368	0.361675378	Response (wasp - control)	Conserved
451	CG6903	0.019785321	4.822559759	0.011596606	0.914848588	0.99995452	-0.595294166	4.822559759	5.45555072	0.025264648	0.606435864	-0.575508846	4.822559759	10.60206888	0.002483409	0.087518154	Response (wasp - control)	Conserved
452	CG7016	-0.055708232	7.184320028	0.043607646	0.835776366	0.99995452	-0.310753799	7.184320028	0.683192052	0.413999056	0.897128414	-0.36646203	7.184320028	1.916037968	0.174916286	0.52868554	Response (wasp - control)	Conserved
453	CG7231	-0.007706543	7.924862454	0.000785969	0.977790805	0.99995452	-0.753014217	7.924862454	3.76071663	0.060432832	0.710528732	-0.76072076	7.924862454	7.674394873	0.008844968	0.149491991	Response (wasp - control)	Conserved
454	CG7461	0.057553539	9.263434304	0.141258352	0.709265129	0.99995452	-0.460646338	9.263434304	4.531571631	0.040271088	0.685798793	-0.403092799	9.263434304	6.94915818	0.012346711	0.169244714	Response (wasp - control)	Conserved
455	CG7582	0.326949658	3.614969527	1.209519006	0.278813904	0.99995452	0.268213645	3.614969527	0.421269503	0.520472612	0.933916663	0.595163303	3.614969527	4.247139184	0.046685255	0.299699225	Response (wasp - control)	Conserved
456	CG7772	0.484691548	3.485592268	3.341920903	0.07593132	0.99995452	-0.920554831	3.485592268	6.542631694	0.014942057	0.549978388	-0.435863283	3.485592268	3.207740474	0.081802259	0.388971696	Response (wasp - control)	Conserved
457	CG8080	0.131159178	6.538903322	0.229301145	0.634972632	0.99995452	0.515778182	6.538903322	1.782153682	0.190365451	0.810840098	0.64693736	6.538903322	5.627514388	0.023214042	0.222223134	Response (wasp - control)	Conserved
458	CG8112	-0.544077648	6.392641279	1.151703075	0.290657519	0.99995452	1.651672914	6.392641279	5.189939187	0.029039965	0.63248954	1.107595267	6.392641279	4.569594387	0.039725871	0.281507221	Response (wasp - control)	Conserved
459	CG8281	0.136412858	2.890781951	0.33947553	0.608583465	0.99995452	-0.820457962	2.890781951	6.597089543	0.014562569	0.549689774	-0.684045104	2.890781951	9.934442416	0.00328573	0.0968922	Response (wasp - control)	Conserved
460	CG8549	0.077491644	5.133828541	0.28199559	0.598696114	0.99995452	0.234675326	5.133828541	1.317876104	0.258634593	0.837725074	0.312166971	5.133828541	4.745401606	0.036086595	0.268033322	Response (wasp - control)	Conserved
461	CG8654	0.326379509	6.471865242	1.03793538	0.315180669	0.99995452	-0.087826848	6.471865242	0.0384391	0.845679669	0.99607467	0.238552661	6.471865242	0.574783608	0.453357507	0.776536868	Response (wasp - control)	Conserved
462	CG8839	0.007180166	6.377499889	0.000971742	0.975305982	0.99995452	-0.477455184	6.377499889	2.160609594	0.150377509	0.788026637	-0.470275018	6.377499889	4.247992541	0.046664404	0.299699225	Response (wasp - control)	Conserved
463	CG8963	0.142520223	6.625588604	1.341857208	0.254423884	0.99995452	-0.419841418	6.625588604	5.83588276	0.020968218	0.591603991	-0.277321195	6.625588604	5.103932009	0.030098698	0.248638594	Response (wasp - control)	Conserved
464	CG9008	0.325842612	3.488038729	0.457299528	0.503261656	0.99995452	-1.090843263	3.488038729	2.955443332	0.094279956	0.745961715	-0.765000651	3.488038729	3.461966441	0.071077103	0.368148776	Response (wasp - control)	Conserved
465	CG9062	-0.053947147	3.617697059	0.040983985	0.840722143	0.99995452	0.526139065	3.617697059	2.021577822	0.163786014	0.80024848	0.472191918	3.617697059	3.376366332	0.074501518	0.374986733	Response (wasp - control)	Conserved
466	CG9149	0.192124721	4.445046176	0.291013303	0.592932437	0.99995452	0.700045199	4.445046176	1.983924369	0.167657549	0.806152348	0.892169921	4.445046176	6.58832042	0.014622967	0.186312835	Response (wasp - control)	Conserved
467	CG9328	0.25452655	2.00962811	0.222290736	0.640178695	0.99995452	-1.120682431	2.00962811	2.454942319	0.126008211	0.780382005	-0.866155881	2.00962811	3.394017188	0.073780553	0.372955815	Response (wasp - control)	Conserved
468	CG9336	0.174074495	2.963882371	0.027936933	0.868250653	0.99995452	0.365105825	2.963882371	0.068348797	0.795338811	0.988074796	0.53918032	2.963882371	0.32272042	0.573722751	0.844439677	Response (wasp - control)	Conserved
469	CG9396	0.015228894	6.370614816	0.001059506	0.974220058	0.99995452	-0.670004353	6.370614816	1.016724751	0.320282339	0.875261118	-0.654775459	6.370614816	2.066635973	0.159517466	0.512273044	Response (wasp - control)	Conserved
470	CG9399	0.089107321	6.157831907	0.050327402	0.82379013	0.99995452	-0.528762458	6.157831907	0.92577083	0.342520031	0.879577279	-0.439655137	6.157831907	1.340884302	0.254665656	0.611416346	Response (wasp - control)	Conserved
471	CG9485	-0.041484116	8.591878383	0.025763757	0.873386577	0.99995452	0.294624121	8.591878383	0.650928363	0.425141958	0.902517707	0.253140005	8.591878383	0.96198201	0.333311212	0.684449779	Response (wasp - control)	Conserved
472	CG9577	-0.033371913	7.282262012	0.017376503	0.895869387	0.99995452	-0.059671169	7.282262012	0.027811445	0.868497148	0.996435541	-0.093043081	7.282262012	0.135635887	0.714841088	0.914884963	Response (wasp - control)	Conserved
473	CG9663	-0.058562876	4.693256	0.016295855	0.899156876	0.99995452	0.823418381	4.693256	1.603720823	0.213790546	0.814843271	0.764855505	4.693256	2.747609129	0.106391911	0.440063644	Response (wasp - control)	Conserved
474	CG9664	-0.132867578	6.988244466	0.037259553	0.848099317	0.99995452	1.507708801	6.988244466	2.391473459	0.131364061	0.780382005	1.374841222	6.988244466	3.947644393	0.055138188	0.32271322	Response (wasp - control)	Conserved
475	CG9674	0.037271791	7.371075714	0.005621408	0.940667729	0.99995452	0.193314817	7.371075714	0.075260062	0.785466062	0.986844753	0.230586608	7.371075714	0.21337257	0.647042433	0.884704895	Response (wasp - control)	Conserved
476	CG9691	0.085597805	11.19832068	0.130435617	0.720116765	0.99995452	-0.567101487	11.19832068	2.86270253	0.099397527	0.7499046	-0.481503681	11.19832068	4.125953392	0.049753283	0.306642439	Response (wasp - control)	Conserved
477	CG9928	-1.084969172	4.701940013	1.302477691	0.261844912	0.99995452	0.146599752	4.701940013	0.015784652	0.900769417	0.999993951	-0.93836942	4.701940013	1.571131321	0.218710817	0.574101453	Response (wasp - control)	Conserved
478	chic	0.038692942	5.871588938	0.008067763	0.928944214	0.99995452	0.600708147	5.871588938	0.962304064	0.333372309	0.875261118	0.639401089	5.871588938	2.14703064	0.151815553	0.506629604	Response (wasp - control)	Conserved
479	chk	-0.172921519	5.411588374	0.324154186	0.572699268	0.99995452	0.757577162	5.411588374	3.227602053	0.080901918	0.726946886	0.584655643	5.411588374	3.995101397	0.05331825	0.318478493	Response (wasp - control)	Conserved
480	CHOp24	0.133681841	8.721632536	0.705824049	0.406444466	0.99995452	-0.43525997	8.721632536	3.743325591	0.061001296	0.710528732	-0.301578129	8.721632536	3.59582973	0.066068972	0.355299484	Response (wasp - control)	Conserved
481	cib	-0.035703224	3.065885873	0.001795318	0.966449857	0.99995452	2.547939463	3.065885873	4.400330074	0.043415145	0.695821567	2.512236239	3.065885873	8.292514516	0.006830963	0.131562221	Response (wasp - control)	Conserved
482	cindr	0.43441485	4.185706117	1.636660325	0.2090655	0.99995452	0.310163551	4.185706117	0.426428599	0.517944689	0.932826081	0.744578401	4.185706117	5.01994212	0.031397039	0.251305759	Response (wasp - control)	Conserved
483	Clc	-0.009947752	8.307226863	0.004079737	0.949429039	0.99995452	-0.19522754	8.307226863	0.786360075	0.38115857	0.88727664	-0.205175292	8.307226863	1.738205262	0.195791711	0.550899781	Response (wasp - control)	Conserved
484	Cndp2	0.106704497	9.632385943	0.063164375	0.80303478	0.99995452	0.223204793	9.632385943	0.138149652	0.712371836	0.972273846	0.329909289	9.632385943	0.603070123	0.442634147	0.769038139	Response (wasp - control)	Conserved
485	Cp1	-0.104314382	8.013750713	0.068945198	0.794407002	0.99995452	-0.511031278	8.013750713	0.833750556	0.367392076	0.887140851	-0.61534566	8.013750713	2.435578812	0.127542199	0.476151155	Response (wasp - control)	Conserved
486	Cpr11A	-0.38364175	0.37562224	0.00885748	0.925546518	0.99995452	-5.099637702	0.37562224	3.361423539	0.075118042	0.72624837	-5.483279451	0.37562224	9.30066246	0.004307623	0.110332877	Response (wasp - control)	Conserved
487	Cpr49Ac	0.372315989	8.900567175	0.201924154	0.65608216	0.99995452	1.813644368	8.900567175	2.387457915	0.131759967	0.780382005	2.185960357	8.900567175	6.805252326	0.013506186	0.178489993	Response (wasp - control)	Conserved
488	Cralbp	0.33201337	2.904174349	0.459320862	0.502325706	0.99995452	-1.521104303	2.904174349	4.926119439	0.032920121	0.654124188	-1.189090932	2.904174349	6.16381223	0.017896766	0.199392446	Response (wasp - control)	Conserved
489	CROT	-0.041213243	8.348329838	0.016821814	0.897535171	0.99995452	0.784789999	8.348329838	3.049562301	0.089389517	0.73670224	0.743576755	8.348329838	5.471347101	0.025068305	0.229291981	Response (wasp - control)	Conserved
490	Csk	0.09957937	6.227421894	0.32797097	0.570458247	0.99995452	0.188179665	6.227421894	0.583477809	0.44998887	0.911666959	0.287759035	6.227421894	2.721962416	0.107779359	0.441877586	Response (wasp - control)	Conserved
491	Cul5	0.152277455	3.991542788	0.04764475	0.828516875	0.99995452	1.374460084	3.991542788	2.000709792	0.166308442	0.804755403	1.526737539	3.991542788	5.078642804	0.030774994	0.24923133	Response (wasp - control)	Conserved
492	cv	0.038200013	4.422719903	0.052086162	0.820778874	0.99995452	-0.37564855	4.422719903	2.65877889	0.111802758	0.769816852	-0.337448537	4.422719903	4.557270713	0.039741114	0.281507221	Response (wasp - control)	Conserved
493	cv-2	-0.059163436	4.526142956	0.029270285	0.86512583	0.99995452	1.032094574	4.526142956	4.496871412	0.040999037	0.688257484	0.972931138	4.526142956	8.05560637	0.007447031	0.136395027	Response (wasp - control)	Conserved
494	CycG	0.038465489	7.882323551	0.054946514	0.816013066	0.99995452	-0.345678327	7.882323551	2.226719506	0.144457024	0.787194825	-0.307212838	7.882323551	3.528829142	0.068524557	0.361675378	Response (wasp - control)	Conserved
495	Cyp4d14	0.679273941	3.63442942	0.951509366	0.336065635	0.99995452	-2.119137007	3.63442942	5.76646639	0.02181215	0.595519635	-1.439863066	3.63442942	7.135506438	0.011413236	0.167293119	Response (wasp - control)	Conserved
496	Cyp4d20	0.422062794	5.38408467	0.680798421	0.414872891	0.99995452	-0.25421751	5.38408467	0.091484741	0.764079479	0.981148189	0.167845284	5.38408467	0.12990112	0.720689997	0.91896174	Response (wasp - control)	Conserved
497	Cyp4d8	1.688880905	8.180483947	2.483571185	0.124574977	0.99995452	0.753412666	8.180483947	0.250955024	0.619726775	0.952097193	2.442293571	8.180483947	5.124473786	0.030286072	0.248638594	Response (wasp - control)	Conserved
498	Cyp6a17.Cyp6a23	0.109069668	6.946892284	0.142701382	0.70785458	0.99995452	-0.399460554	6.946892284	0.946015654	0.337302585	0.87590898	-0.290390886	6.946892284	0.994609879	0.325353545	0.677384166	Response (wasp - control)	Conserved
499	Cyp6w1	0.224980626	8.614546802	0.362680332	0.55084788	0.99995452	-0.924111025	8.614546802	3.071943856	0.088285389	0.73670224	-0.699130399	8.614546802	3.529169542	0.068527317	0.361675378	Response (wasp - control)	Conserved
500	Cyp9h1	0.42888856	5.048666391	0.369168343	0.547535513	0.99995452	1.363355445	5.048666391	1.824198369	0.185825152	0.810840098	1.792244005	5.048666391	6.108240245	0.018677099	0.202550445	Response (wasp - control)	Conserved
501	CysRS	-0.148425528	6.560111097	0.633476476	0.431361914	0.99995452	0.266531674	6.560111097	1.024328045	0.318328789	0.875261118	0.118106146	6.560111097	0.40344031	0.52938224	0.82202547	Response (wasp - control)	Conserved
502	Dcr-1	-0.127622212	6.528889293	0.397547722	0.532388036	0.99995452	-0.290178724	6.528889293	1.040096766	0.314684487	0.875044686	-0.417800936	6.528889293	4.356264047	0.044100315	0.291051757	Response (wasp - control)	Conserved
503	Def	0.162815437	9.905415939	0.007377691	0.932072901	0.99995452	0.439474081	9.905415939	0.033559124	0.855774666	0.99607467	0.602289518	9.905415939	0.114719358	0.73699109	0.922677935	Response (wasp - control)	Conserved
504	deltaCOP	0.113589858	7.351796069	0.538823219	0.467731325	0.99995452	-0.060501954	7.351796069	0.076632103	0.783516518	0.986030361	0.053087903	7.351796069	0.118030253	0.733202877	0.920785007	Response (wasp - control)	Conserved
505	Dip-B	0.02105186	8.239964652	0.00727546	0.932504046	0.99995452	0.68090001	8.239964652	3.809119911	0.058881407	0.710528732	0.70195187	8.239964652	8.092714817	0.007324205	0.136307029	Response (wasp - control)	Conserved
506	Dis3l2	-0.205099866	4.659950662	0.793143253	0.379134787	0.99995452	-0.405668822	4.659950662	1.605720261	0.213326872	0.814843271	-0.610768688	4.659950662	7.543032694	0.00938997	0.15604937	Response (wasp - control)	Conserved
507	Dmtn	0.088624237	4.148421678	0.042328242	0.838168138	0.99995452	-0.932415478	4.148421678	2.665093975	0.111392986	0.769816852	-0.843791241	4.148421678	4.971438124	0.032174591	0.253770701	Response (wasp - control)	Conserved
508	dob	-0.210957596	6.945070409	0.609346427	0.44019731	0.99995452	0.146317185	6.945070409	0.147195419	0.703513389	0.971851916	-0.064640411	6.945070409	0.057442464	0.811960409	0.951990312	Response (wasp - control)	Conserved
509	Dpck	0.006875305	5.033955293	0.000989033	0.975087324	0.99995452	-0.401809323	5.033955293	1.734931948	0.196203311	0.810840098	-0.394934018	5.033955293	3.391034778	0.073901821	0.373189177	Response (wasp - control)	Conserved
510	dpy	0.163679125	2.665953913	0.035240859	0.85218668	0.99995452	-1.504441611	2.665953913	1.592962735	0.215331319	0.815066793	-1.340762487	2.665953913	2.714517007	0.108477793	0.443642924	Response (wasp - control)	Conserved
511	Dredd	0.239193612	3.182283294	0.826315938	0.369457284	0.99995452	-1.007378181	3.182283294	7.800608109	0.008353234	0.529607769	-0.768184569	3.182283294	9.693834339	0.003639337	0.101594756	Response (wasp - control)	Conserved
512	Dro	0.650416122	9.118615896	0.179034183	0.674964069	0.99995452	-2.113991314	9.118615896	0.968319785	0.332297795	0.875261118	-1.463575191	9.118615896	0.959088202	0.334580099	0.684449779	Response (wasp - control)	Conserved
513	drongo	0.172998865	4.750755349	0.098177609	0.755926681	0.99995452	0.844001661	4.750755349	1.177653894	0.285408929	0.867062966	1.017000526	4.750755349	3.441957365	0.072178613	0.369754077	Response (wasp - control)	Conserved
514	drpr	-0.169652125	4.321639937	0.492083006	0.487563314	0.99995452	-0.358249875	4.321639937	1.14795638	0.291192241	0.870942975	-0.527902	4.321639937	5.221695278	0.028375897	0.241852201	Response (wasp - control)	Conserved
515	dsx	0.105197929	3.191049013	0.111136808	0.740810471	0.99995452	0.973585179	3.191049013	4.861237133	0.034020557	0.657774903	1.078783108	3.191049013	12.19855779	0.001297655	0.061861015	Response (wasp - control)	Conserved
516	eas	0.135126385	4.068290161	0.027144408	0.870120969	0.99995452	2.462582146	4.068290161	4.473419312	0.041903059	0.695502339	2.597708531	4.068290161	9.582416483	0.003939601	0.105815558	Response (wasp - control)	Conserved
517	edin	0.065543925	7.153012688	0.001691142	0.967446574	0.99995452	3.922639708	7.153012688	3.308205918	0.078068766	0.72624837	3.988183633	7.153012688	6.702121898	0.014241071	0.183644618	Response (wasp - control)	Conserved
518	Ehbp1	-0.312009345	3.029597842	1.122652824	0.29648889	0.99995452	-0.429421891	3.029597842	1.132277257	0.294459418	0.871322685	-0.741431236	3.029597842	7.27342304	0.01062502	0.163835519	Response (wasp - control)	Conserved
519	eIF3b	0.004947888	9.493929968	0.001300461	0.971434587	0.99995452	-0.48244238	9.493929968	6.184888233	0.017716762	0.561621957	-0.477494492	9.493929968	12.11680367	0.001340626	0.062845018	Response (wasp - control)	Conserved
520	eIF3g1	0.106683827	8.065219944	0.574060014	0.453639685	0.99995452	-0.501064656	8.065219944	6.346595874	0.016399107	0.561621957	-0.394380829	8.065219944	7.880582632	0.008056903	0.142472428	Response (wasp - control)	Conserved
521	eIF4E1	0.00704613	7.490889792	0.001355018	0.970841827	0.99995452	0.543451104	7.490889792	4.048895689	0.051819576	0.710528732	0.550497234	7.490889792	8.311955838	0.006641495	0.130441052	Response (wasp - control)	Conserved
522	eIF4EHP	0.032284795	2.453051892	0.012735597	0.910782212	0.99995452	0.680458458	2.453051892	3.007222828	0.091553043	0.73670224	0.712743253	2.453051892	7.042160346	0.011824095	0.168271003	Response (wasp - control)	Conserved
523	Eip63E	0.204529254	2.477788003	0.215606688	0.64523707	0.99995452	0.550051767	2.477788003	0.820714279	0.371066394	0.887140851	0.754581021	2.477788003	3.245947398	0.080080199	0.385206688	Response (wasp - control)	Conserved
524	Elal	0.092814133	7.752175113	0.130769511	0.71977448	0.99995452	-0.524677812	7.752175113	2.09769512	0.156278121	0.792290048	-0.431863678	7.752175113	2.852848031	0.099959621	0.426717661	Response (wasp - control)	Conserved
525	Ent2	-0.289896451	5.523619662	1.217928328	0.277176651	0.99995452	0.933460819	5.523619662	6.48192581	0.015377713	0.556571068	0.643564368	5.523619662	6.326965701	0.016553256	0.199392446	Response (wasp - control)	Conserved
526	ERp60	-0.191373167	10.48160482	0.918756961	0.344270662	0.99995452	0.337539798	10.48160482	1.429252864	0.239794679	0.832061179	0.146166631	10.48160482	0.536085913	0.468855727	0.786206476	Response (wasp - control)	Conserved
527	Exd2	-0.083714119	6.437789229	0.412300396	0.524920496	0.99995452	-0.319370661	6.437789229	3.017420695	0.091026573	0.73670224	-0.403084781	6.437789229	9.659864854	0.003692449	0.102501563	Response (wasp - control)	Conserved
528	f-cup	0.203177718	2.658575999	0.471964839	0.496538765	0.99995452	-1.181909429	2.658575999	8.440454689	0.006273335	0.529607769	-0.978731711	2.658575999	12.26889332	0.001261859	0.060875517	Response (wasp - control)	Conserved
529	FBgn0183166	0.473940282	8.480812868	0.032958612	0.857210413	0.99995452	7.608129951	8.480812868	1.96682233	0.171464637	0.807054165	8.082070232	8.480812868	8.288576596	0.007443963	0.136395027	Response (wasp - control)	Conserved
530	FBgn0186436	0.017221064	5.249103336	0.00053252	0.98172666	0.99995452	1.438312347	5.249103336	1.634709907	0.209866143	0.814843271	1.455533411	5.249103336	3.08662154	0.088103786	0.403490978	Response (wasp - control)	Conserved
531	FBgn0188125	-0.007197303	5.931200814	0.002226216	0.962631415	0.99995452	-0.293004695	5.931200814	1.869727599	0.180083705	0.81025468	-0.300201998	5.931200814	3.956553412	0.054421658	0.320025109	Response (wasp - control)	Conserved
532	FBgn0190846	0.161722253	2.775284999	0.239116482	0.627846164	0.99995452	-0.489451691	2.775284999	1.148098909	0.29116276	0.870942975	-0.327729438	2.775284999	1.08158537	0.305359794	0.661986088	Response (wasp - control)	Conserved
533	FBgn0190857	-0.176063851	1.350654889	0.05104589	0.822546237	0.99995452	-0.77804358	1.350654889	0.313328609	0.579152356	0.945714117	-0.954107431	1.350654889	1.874642568	0.179526693	0.534690849	Response (wasp - control)	Conserved
534	FBgn0192725	-1.016549143	2.809193354	0.092153584	0.763632952	0.99995452	10.2368245	2.809193354	4.294743537	0.047261789	0.703949083	9.220275355	2.809193354	8.242446698	0.007583467	0.136529886	Response (wasp - control)	Conserved
535	FBgn0195099	-1.646845912	2.364897803	0.333463824	0.567522659	0.99995452	-3.356885642	2.364897803	0.601601463	0.44345819	0.909705208	-5.003731553	2.364897803	6.125987397	0.0185963	0.202550445	Response (wasp - control)	Conserved
536	FBgn0196691	-3.104647558	2.78904885	5.37E-08	0.999817544	0.99995452	-2.604750174	2.78904885	7.71E-08	0.999781511	0.999993951	-5.709397733	2.78904885	6.19E-08	0.999804222	0.999959262	Response (wasp - control)	Conserved
537	FBgn0196907	0.160546479	12.00516604	0.043686743	0.835710132	0.99995452	-0.337120456	12.00516604	0.09629448	0.758255345	0.981148189	-0.176573977	12.00516604	0.052835629	0.819605873	0.955535932	Response (wasp - control)	Conserved
538	FBgn0268178	-2.066865095	0.964459336	3.089965814	0.087378661	0.99995452	4.169267047	0.964459336	7.727808519	0.008633172	0.529607769	2.102401952	0.964459336	5.143640463	0.029505369	0.246407027	Response (wasp - control)	Conserved
539	FBgn0269600	4.694621871	0.433695273	7.72E-08	0.999781895	0.99995452	2.855735332	0.433695273	2.04E-08	0.999887783	0.999993951	7.550357203	0.433695273	5.21E-08	0.999820694	0.999959262	Response (wasp - control)	Conserved
540	FBgn0269890	0.334641511	5.526187278	0.710218462	0.405065581	0.99995452	0.192521417	5.526187278	0.121454889	0.729539269	0.976371255	0.527162927	5.526187278	1.890662717	0.177823018	0.532845173	Response (wasp - control)	Conserved
541	Fer2LCH	0.056733649	8.398227589	0.084571888	0.772883422	0.99995452	-0.552728387	8.398227589	4.021939948	0.052564638	0.710528732	-0.495994738	8.398227589	6.487805962	0.01533492	0.19193757	Response (wasp - control)	Conserved
542	Fim	0.255412125	4.871907145	0.677291323	0.416003544	0.99995452	0.768980667	4.871907145	3.120622325	0.085886963	0.73202799	1.024392792	4.871907145	11.2141843	0.001929929	0.077337246	Response (wasp - control)	Conserved
543	Fkbp14	-0.069574264	8.321416954	0.100153989	0.753494426	0.99995452	0.239201442	8.321416954	0.592190639	0.446652818	0.911091073	0.169627178	8.321416954	0.595839799	0.44526723	0.770050724	Response (wasp - control)	Conserved
544	g	0.020788998	5.183531111	0.008306118	0.927894241	0.99995452	0.509425237	5.183531111	2.544191399	0.119547052	0.77378912	0.530214236	5.183531111	5.603903274	0.023484559	0.223125763	Response (wasp - control)	Conserved
545	GAA1	0.216661259	6.808649964	2.203855416	0.146473186	0.99995452	-0.080716658	6.808649964	0.153659919	0.697400518	0.970530354	0.135944601	6.808649964	0.876117818	0.355577843	0.703644869	Response (wasp - control)	Conserved
546	Gale	0.596864844	8.343874691	5.649112827	0.022969546	0.99995452	-0.133009908	8.343874691	0.14071828	0.709795165	0.972273846	0.463854936	8.343874691	3.420345951	0.072719604	0.370608936	Response (wasp - control)	Conserved
547	gammaCOP	-0.00535977	8.570164216	0.002139926	0.963362255	0.99995452	-0.117986419	8.570164216	0.518648083	0.476124232	0.925223687	-0.123346189	8.570164216	1.134531373	0.29398675	0.652139051	Response (wasp - control)	Conserved
548	Gbp3	-0.003261813	10.25582716	0.000557586	0.981293047	0.99995452	-0.202144086	10.25582716	1.07136447	0.307622294	0.871322685	-0.205405899	10.25582716	2.213430115	0.145624903	0.50090269	Response (wasp - control)	Conserved
549	Gbs-76A	-0.113072242	7.801307427	0.249312985	0.620633143	0.99995452	-0.209823305	7.801307427	0.429902937	0.516254606	0.932445623	-0.322895547	7.801307427	2.038117034	0.162119013	0.513505633	Response (wasp - control)	Conserved
550	GC1	-0.348051188	3.807427007	0.222567366	0.640113277	0.99995452	2.150976498	3.807427007	4.260976656	0.046717818	0.702399593	1.802925311	3.807427007	5.980139592	0.019816763	0.206868687	Response (wasp - control)	Conserved
551	Gdi	-0.055920888	9.542036718	0.098393481	0.755597971	0.99995452	-0.013141294	9.542036718	0.002716738	0.958722784	0.999993951	-0.069062182	9.542036718	0.150134011	0.700715829	0.909953897	Response (wasp - control)	Conserved
552	ghi	0.084664173	4.344382797	0.095116615	0.759569208	0.99995452	-0.836308274	4.344382797	4.84506711	0.034301029	0.658370186	-0.751644102	4.344382797	8.195904232	0.006993943	0.132974925	Response (wasp - control)	Conserved
553	Glg1	0.16108471	7.447507206	0.467603864	0.498521667	0.99995452	0.13731772	7.447507206	0.170331661	0.682293968	0.96738958	0.29840243	7.447507206	1.611388459	0.212538272	0.569352928	Response (wasp - control)	Conserved
554	Glt	-0.047850983	11.30319819	0.030820167	0.861637628	0.99995452	-0.392814263	11.30319819	1.038758895	0.314991493	0.875044686	-0.440665246	11.30319819	2.613740746	0.11477581	0.451864899	Response (wasp - control)	Conserved
555	Gnmt	-0.170625339	10.19807857	0.176185324	0.677235107	0.99995452	-1.051062245	10.19807857	3.340083725	0.076138375	0.72624837	-1.221687584	10.19807857	8.974792481	0.005000616	0.117207823	Response (wasp - control)	Conserved
556	Gpdh1	0.042617752	7.16573896	0.035536336	0.851547453	0.99995452	-0.544435107	7.16573896	2.939590115	0.095133165	0.745961715	-0.501817355	7.16573896	5.06350929	0.030716097	0.24923133	Response (wasp - control)	Conserved
557	Grasp65	-0.145107725	8.680484837	0.814568598	0.372843344	0.99995452	-0.059166391	8.680484837	0.067743013	0.796152291	0.988074796	-0.204274117	8.680484837	1.615463978	0.211973469	0.569041688	Response (wasp - control)	Conserved
558	GstE13	-0.239539849	5.47583732	1.01232554	0.321140957	0.99995452	-0.312516594	5.47583732	0.869030827	0.357507448	0.883186467	-0.552056443	5.47583732	5.455156855	0.025269565	0.229302354	Response (wasp - control)	Conserved
559	GstS1	0.058198407	9.042423095	0.061554509	0.805482139	0.99995452	0.105408012	9.042423095	0.10104628	0.752436051	0.981148189	0.163606419	9.042423095	0.486975784	0.489815547	0.797213708	Response (wasp - control)	Conserved
560	GXIVsPLA2	-0.048246886	3.948047478	0.057626217	0.811665767	0.99995452	-0.240529748	3.948047478	0.735273888	0.396918878	0.891422971	-0.288776634	3.948047478	2.17523283	0.149043785	0.502100724	Response (wasp - control)	Conserved
561	Hen1	-0.236854338	4.089405929	0.47221294	0.496426363	0.99995452	-0.725165194	4.089405929	2.204655956	0.14640204	0.788026637	-0.962019532	4.089405929	7.697306035	0.008753444	0.148958443	Response (wasp - control)	Conserved
562	Hex-A	0.247513252	6.98373217	0.622687416	0.435277924	0.99995452	-0.60085342	6.98373217	1.855320323	0.181728459	0.810840098	-0.353340167	6.98373217	1.297820282	0.262224546	0.61995794	Response (wasp - control)	Conserved
563	hook	-0.189134221	5.025759399	1.856039832	0.181645893	0.99995452	-0.294439507	5.025759399	2.296307614	0.138517383	0.783502546	-0.483573728	5.025759399	12.64121317	0.001089094	0.056371952	Response (wasp - control)	Conserved
564	Hs2st	-0.00731587	5.351546066	0.000738497	0.978471788	0.99995452	0.690288431	5.351546066	3.357776189	0.075269395	0.72624837	0.68297256	5.351546066	6.60193498	0.014529311	0.186072542	Response (wasp - control)	Conserved
565	Hsc70-3	0.087260016	10.8043724	0.180492037	0.673509291	0.99995452	0.166094496	10.8043724	0.327014677	0.571018095	0.944323016	0.253354512	10.8043724	1.52145992	0.22548631	0.582277305	Response (wasp - control)	Conserved
566	Hydr1	-0.135216175	4.250670191	0.147334914	0.703379866	0.99995452	-0.907116515	4.250670191	3.573338745	0.066882153	0.713170429	-1.04233269	4.250670191	10.23546621	0.002894189	0.09409338	Response (wasp - control)	Conserved
567	Idgf4	0.136701973	11.22933859	0.395387069	0.533498023	0.99995452	-0.773076762	11.22933859	6.320026686	0.016608119	0.561621957	-0.636374789	11.22933859	8.556405679	0.005959865	0.125394254	Response (wasp - control)	Conserved
568	Idgf6	0.124327886	11.23361325	0.557854867	0.460033798	0.99995452	-0.532843939	11.23361325	5.123686502	0.029801914	0.636050402	-0.408516053	11.23361325	6.02247412	0.019156259	0.20426492	Response (wasp - control)	Conserved
569	if	-0.290647333	6.593550955	1.042814404	0.314062097	0.99995452	-0.377237517	6.593550955	0.890363939	0.351743015	0.882152455	-0.66788485	6.593550955	5.647512476	0.022987566	0.222192383	Response (wasp - control)	Conserved
570	IPIP	0.181944221	4.07543623	0.647560465	0.426331491	0.99995452	-0.200552341	4.07543623	0.398003647	0.532154355	0.937699526	-0.01860812	4.07543623	0.006835868	0.934569986	0.993947172	Response (wasp - control)	Conserved
571	iPLA2-VIA	-0.182156375	6.313495932	1.166853283	0.28731755	0.99995452	-0.322820626	6.313495932	1.85271033	0.182028345	0.810840098	-0.504977001	6.313495932	9.159813476	0.004578	0.111510202	Response (wasp - control)	Conserved
572	Irp-1A	-0.104684765	7.973836617	0.63204665	0.431877734	0.99995452	0.306677882	7.973836617	2.716980662	0.108090502	0.767288148	0.201993118	7.973836617	2.361248787	0.133229693	0.481638523	Response (wasp - control)	Conserved
573	Irp-1B	0.091561481	8.029983685	0.115150851	0.736349553	0.99995452	0.270830172	8.029983685	0.506967768	0.481097919	0.925223687	0.362391653	8.029983685	1.828344556	0.184856818	0.538907686	Response (wasp - control)	Conserved
574	ItgaPS4	-1.343070932	2.278280547	1.299240048	0.262165093	0.99995452	3.117803689	2.278280547	3.628309734	0.065126407	0.710528732	1.774732757	2.278280547	2.424867921	0.128504954	0.477858902	Response (wasp - control)	Conserved
575	kay	-0.100573724	5.078767276	0.266222761	0.609069019	0.99995452	-0.527963397	5.078767276	3.779952041	0.059810926	0.710528732	-0.628537121	5.078767276	11.05205208	0.002062381	0.078228786	Response (wasp - control)	Conserved
576	l(1)G0193	0.245166151	6.064469836	1.287574939	0.264083045	0.99995452	-0.883122269	6.064469836	8.487106379	0.006145139	0.529607769	-0.637956119	6.064469836	8.999982527	0.004906974	0.11610835	Response (wasp - control)	Conserved
577	l(1)G0320	0.089144861	8.650898228	0.160800747	0.690818701	0.99995452	0.308256391	8.650898228	0.961893046	0.333333271	0.875261118	0.397401252	8.650898228	3.196800445	0.08230299	0.390605117	Response (wasp - control)	Conserved
578	Lac	-0.165425428	5.510539932	0.32936946	0.569641479	0.99995452	0.516050065	5.510539932	1.58812724	0.215797554	0.815435776	0.350624637	5.510539932	1.450172738	0.236451162	0.596711948	Response (wasp - control)	Conserved
579	LanA	0.07231109	8.886230773	0.043040029	0.836832907	0.99995452	0.68431431	8.886230773	1.929606271	0.173436006	0.808977526	0.7566254	8.886230773	4.715716483	0.036637906	0.27010943	Response (wasp - control)	Conserved
580	Lcp9	-1.971380854	1.560593222	0.988918081	0.326844483	0.99995452	6.639473285	1.560593222	7.241910582	0.010852954	0.544419107	4.66809243	1.560593222	10.2629964	0.002894125	0.09409338	Response (wasp - control)	Conserved
581	Ldsdh1	0.066577672	9.505738247	0.077703996	0.782047305	0.99995452	0.180575099	9.505738247	0.286018307	0.596110499	0.94894367	0.247152771	9.505738247	1.072066225	0.30746624	0.661986088	Response (wasp - control)	Conserved
582	Lip4	0.648914799	7.333335855	0.547566541	0.464518411	0.99995452	1.225648316	7.333335855	0.975743254	0.330401984	0.875261118	1.874563115	7.333335855	4.489078047	0.041684903	0.285406034	Response (wasp - control)	Conserved
583	Lis-1	0.11139702	5.21906855	0.324764757	0.572339596	0.99995452	-0.450847294	5.21906855	2.695085269	0.109470245	0.768460862	-0.339450274	5.21906855	3.09677149	0.087044999	0.401230613	Response (wasp - control)	Conserved
584	Lnpk	-0.226074741	6.173580166	1.741638809	0.195361088	0.99995452	0.250451075	6.173580166	1.072437915	0.307383627	0.871322685	0.024376334	6.173580166	0.020462233	0.887060779	0.97822843	Response (wasp - control)	Conserved
585	loj	-0.046633351	7.135631508	0.060830201	0.806606189	0.99995452	-0.166848587	7.135631508	0.390653984	0.535944476	0.938210508	-0.213481937	7.135631508	1.284803825	0.264588621	0.623987118	Response (wasp - control)	Conserved
586	Lsp1beta	-0.019565592	16.88738308	0.002762847	0.95837812	0.99995452	0.984305116	16.88738308	3.492018329	0.070024862	0.722709267	0.964739524	16.88738308	6.68623053	0.014022866	0.181931128	Response (wasp - control)	Conserved
587	Lsp1gamma	0.001055025	17.06361397	1.61E-05	0.99682322	0.99995452	0.474920995	17.06361397	1.628215862	0.210218115	0.814843271	0.47597602	17.06361397	3.268145703	0.079098416	0.383538161	Response (wasp - control)	Conserved
588	Lsp2	0.67142721	10.54129159	0.64142998	0.428889423	0.99995452	-1.779472293	10.54129159	2.247352442	0.143295243	0.787194825	-1.108045083	10.54129159	1.737702121	0.196455355	0.551131955	Response (wasp - control)	Conserved
589	LTV1	0.057750637	7.480811462	0.096814026	0.757502888	0.99995452	-0.550692518	7.480811462	4.433233097	0.042371913	0.695821567	-0.492941881	7.480811462	7.153851633	0.011227743	0.166870504	Response (wasp - control)	Conserved
590	LysX	-0.377078144	2.309339454	0.204853273	0.691484476	0.99995452	-3.424399041	2.309339454	4.712963027	0.047317165	0.703949083	-3.801477185	2.309339454	7.870964085	0.011613938	0.168271003	Response (wasp - control)	Conserved
591	magu	0.199530747	4.256280092	0.427155545	0.517590253	0.99995452	-0.835584952	4.256280092	3.927507836	0.05526977	0.710528732	-0.636054205	4.256280092	4.788586762	0.035300716	0.264569016	Response (wasp - control)	Conserved
592	Mal-A5	0.114113068	9.353118083	0.07009963	0.792747494	0.99995452	0.778602152	9.353118083	1.630952673	0.209993353	0.814843271	0.89271522	9.353118083	4.27529289	0.046138443	0.298518126	Response (wasp - control)	Conserved
593	Marf	0.120404004	5.779561701	0.552779864	0.462066194	0.99995452	-0.395753636	5.779561701	3.050053037	0.089364781	0.73670224	-0.275349632	5.779561701	3.017803955	0.091006854	0.409242584	Response (wasp - control)	Conserved
594	Mct1	0.100595085	8.774329788	0.087786851	0.768732576	0.99995452	0.61312173	8.774329788	1.63058881	0.209893438	0.814843271	0.713716815	8.774329788	4.411107734	0.042860999	0.288306105	Response (wasp - control)	Conserved
595	MESR4	0.064063695	3.847199804	0.044358638	0.834389477	0.99995452	0.508902892	3.847199804	1.482989582	0.231322858	0.8264609	0.572966587	3.847199804	3.988645608	0.053501303	0.318478493	Response (wasp - control)	Conserved
596	Met	0.239609217	3.665912943	1.144269285	0.291956242	0.99995452	-0.308686659	3.665912943	1.000972857	0.323831915	0.875261118	-0.069077442	3.665912943	0.105299861	0.747460345	0.927425228	Response (wasp - control)	Conserved
597	mfrn	0.208689767	4.901326765	0.549080266	0.463556972	0.99995452	-0.945431464	4.901326765	5.850694979	0.020817797	0.591603991	-0.736741696	4.901326765	7.386716225	0.010085972	0.160632036	Response (wasp - control)	Conserved
598	mino	0.020345488	8.904398789	0.006076053	0.938305357	0.99995452	-0.561681424	8.904398789	2.319694073	0.136585539	0.780382005	-0.541335937	8.904398789	4.31605692	0.045033931	0.293666148	Response (wasp - control)	Conserved
599	Mlc-c	0.085689171	5.607577912	0.146551916	0.70413029	0.99995452	0.160984343	5.607577912	0.259716994	0.613461621	0.952097193	0.246673514	5.607577912	1.222838401	0.276226449	0.634223991	Response (wasp - control)	Conserved
600	mof	0.122507506	3.617519824	0.168192748	0.684182289	0.99995452	-0.377072997	3.617519824	0.850864758	0.362521561	0.886580681	-0.254565492	3.617519824	0.829857439	0.368445107	0.714205607	Response (wasp - control)	Conserved
601	Mtk	0.507059376	10.39355072	0.088941063	0.767407462	0.99995452	1.989781423	10.39355072	0.680903036	0.415232908	0.897128414	2.496840798	10.39355072	2.093293965	0.1574299	0.510854805	Response (wasp - control)	Conserved
602	Mtor	-0.022151768	5.25864154	0.011617109	0.914773645	0.99995452	0.524332587	5.25864154	3.32273968	0.076740838	0.72624837	0.502180819	5.25864154	6.21410191	0.017470489	0.199392446	Response (wasp - control)	Conserved
603	Mtpbeta	0.023862137	9.185612609	0.016929185	0.897210569	0.99995452	-0.483534473	9.185612609	3.481044962	0.070338093	0.722709267	-0.459672336	9.185612609	6.29443672	0.016812153	0.199392446	Response (wasp - control)	Conserved
604	mus101	0.374100355	4.288549887	2.197921147	0.147001846	0.99995452	0.032695918	4.288549887	0.008617116	0.926560662	0.999993951	0.406796273	4.288549887	2.784884001	0.103936262	0.436567442	Response (wasp - control)	Conserved
605	mxt	0.028886794	5.551696266	0.025974788	0.872873669	0.99995452	-0.237068111	5.551696266	0.881264854	0.354185606	0.883186467	-0.208181317	5.551696266	1.369655632	0.249651303	0.607948474	Response (wasp - control)	Conserved
606	myo	-0.015746379	3.815440152	0.005310623	0.942314546	0.99995452	-0.698990119	3.815440152	5.839134322	0.020935097	0.591603991	-0.714736498	3.815440152	13.22672228	0.000866381	0.050058669	Response (wasp - control)	Conserved
607	Naa80	-0.099696517	5.233588877	0.372100682	0.545738357	0.99995452	0.145899354	5.233588877	0.404601523	0.52879356	0.937699526	0.046202837	5.233588877	0.082706179	0.775331666	0.938186145	Response (wasp - control)	Conserved
608	Ndg	0.290295868	6.062605184	0.188956734	0.666558183	0.99995452	1.905779517	6.062605184	3.645470442	0.064769023	0.710528732	2.196075384	6.062605184	8.649919964	0.005876166	0.125394254	Response (wasp - control)	Conserved
609	Nep7	-0.325575456	5.897299594	0.459659903	0.502285344	0.99995452	-0.40969063	5.897299594	0.383023743	0.540036974	0.938210508	-0.735266086	5.897299594	2.620902863	0.114531658	0.451601618	Response (wasp - control)	Conserved
610	Nepl11	0.182167511	7.943076624	0.356228623	0.554387829	0.99995452	-1.070050066	7.943076624	6.199192621	0.017595709	0.561621957	-0.887882554	7.943076624	8.599536635	0.005847581	0.125394254	Response (wasp - control)	Conserved
611	Nepl18	-0.020199859	8.676933994	0.014054544	0.906297272	0.99995452	-0.231784316	8.676933994	0.927182455	0.342095778	0.879396751	-0.251984175	8.676933994	2.196805868	0.147101451	0.501679555	Response (wasp - control)	Conserved
612	Nhe2	-0.153004091	3.291054985	0.047109445	0.829450862	0.99995452	1.943816494	3.291054985	3.926251746	0.055556359	0.710528732	1.790812403	3.291054985	6.894586805	0.012802692	0.172871131	Response (wasp - control)	Conserved
613	NimB3	-0.021630571	8.504440827	0.009077754	0.924629263	0.99995452	-0.697979205	8.504440827	4.728158305	0.036405722	0.67467515	-0.719609776	8.504440827	10.04326713	0.00313802	0.096849837	Response (wasp - control)	Conserved
614	Non1	-0.004660452	8.938684317	0.000433801	0.983499324	0.99995452	-0.066789242	8.938684317	0.044659934	0.833836513	0.995117354	-0.071449694	8.938684317	0.102531075	0.750686258	0.928532975	Response (wasp - control)	Conserved
615	Ns4	-0.110608722	5.665090458	0.135168432	0.715310566	0.99995452	0.541979917	5.665090458	1.645547191	0.207860848	0.813916906	0.431371195	5.665090458	2.114897001	0.154638137	0.510781028	Response (wasp - control)	Conserved
616	Oat	0.41326401	9.523705013	1.033789944	0.316227023	0.99995452	1.046586181	9.523705013	3.31393319	0.077229356	0.72624837	1.459850192	9.523705013	12.77832415	0.001044324	0.056371952	Response (wasp - control)	Conserved
617	Obp83ef	-0.265312215	5.375617413	0.139761249	0.710870917	0.99995452	1.996035696	5.375617413	3.960377193	0.054783597	0.710528732	1.730723481	5.375617413	5.938822696	0.02027348	0.20785748	Response (wasp - control)	Conserved
618	ome	0.19734674	6.020375889	0.03197027	0.859186921	0.99995452	-3.907656444	6.020375889	6.755256267	0.013872057	0.544419107	-3.710309704	6.020375889	12.89067241	0.00105892	0.056371952	Response (wasp - control)	Conserved
619	Or83a	0.120132255	3.964776255	0.054822987	0.816216139	0.99995452	-1.210742575	3.964776255	1.766535145	0.192272759	0.810840098	-1.09061032	3.964776255	2.42492345	0.12827141	0.477796579	Response (wasp - control)	Conserved
620	Orct	-0.097317646	9.601305384	0.016854085	0.897483732	0.99995452	1.380659861	9.601305384	1.689388304	0.202567046	0.812049278	1.283342215	9.601305384	2.899327884	0.097892387	0.4215141	Response (wasp - control)	Conserved
621	Ost48	0.055166234	9.192212771	0.190356725	0.665256256	0.99995452	-0.219304786	9.192212771	1.505136853	0.227940143	0.823311666	-0.164138553	9.192212771	1.687331014	0.202309298	0.558392427	Response (wasp - control)	Conserved
622	OXA1L	0.076681718	4.760997477	0.07865738	0.780749695	0.99995452	0.343372169	4.760997477	0.83690206	0.366443451	0.887140851	0.420053887	4.760997477	2.652431043	0.112216397	0.450910392	Response (wasp - control)	Conserved
623	Papss	0.649390195	7.205294132	3.343185682	0.07589755	0.99995452	0.523322099	7.205294132	1.084711958	0.304688097	0.871322685	1.172712293	7.205294132	10.79983365	0.002291654	0.083095155	Response (wasp - control)	Conserved
624	par-6	0.095546351	4.932431721	0.228642752	0.635457361	0.99995452	-0.140570483	4.932431721	0.249604139	0.620429915	0.952097193	-0.045024132	4.932431721	0.051630531	0.821550657	0.956632674	Response (wasp - control)	Conserved
625	Pat1	0.286620017	5.009582364	0.915919857	0.345007324	0.99995452	0.26042648	5.009582364	0.382609994	0.54015018	0.938210508	0.547046497	5.009582364	3.412274751	0.073043016	0.371115284	Response (wasp - control)	Conserved
626	Pdi	-0.032849027	12.3598417	0.018367941	0.892958077	0.99995452	0.304368361	12.3598417	0.788424795	0.380540902	0.88727664	0.271519334	12.3598417	1.254592927	0.270181947	0.627949991	Response (wasp - control)	Conserved
627	Pdp1	-0.089404159	2.24561821	0.02592325	0.872998733	0.99995452	-0.312900788	2.24561821	0.182093183	0.672151823	0.965669229	-0.402304947	2.24561821	0.722692612	0.400947255	0.738164843	Response (wasp - control)	Conserved
628	Pex10	-0.140498068	4.77768209	0.597642609	0.444585209	0.99995452	-0.389069574	4.77768209	2.358176667	0.133474483	0.780382005	-0.529567642	4.77768209	9.008043049	0.004889791	0.11610835	Response (wasp - control)	Conserved
629	Pex11	0.26555539	5.981785774	2.33550518	0.135297223	0.99995452	-0.212203819	5.981785774	0.756846416	0.390149391	0.888474942	0.053351571	5.981785774	0.096576519	0.757790811	0.931123279	Response (wasp - control)	Conserved
630	Pex12	0.006161352	5.458838918	0.001057022	0.974245565	0.99995452	-0.084913369	5.458838918	0.101686364	0.75168	0.981148189	-0.078752018	5.458838918	0.177486474	0.676076824	0.900917553	Response (wasp - control)	Conserved
631	Pex13	0.01084458	6.754732043	0.005439161	0.941621899	0.99995452	-0.268633318	6.754732043	1.68134625	0.203093254	0.812049278	-0.257788738	6.754732043	3.111148667	0.086344846	0.399113992	Response (wasp - control)	Conserved
632	Pfrx	-0.121115958	6.662351598	0.279523462	0.600296887	0.99995452	-0.467553709	6.662351598	2.097332431	0.156312919	0.792290048	-0.588669667	6.662351598	6.685477143	0.013968608	0.181701603	Response (wasp - control)	Conserved
633	Pgant1	-0.127323685	6.324261125	0.024795384	0.875828531	0.99995452	1.047656534	6.324261125	0.833307312	0.367877202	0.887140851	0.920332849	6.324261125	1.275474173	0.266808969	0.624775572	Response (wasp - control)	Conserved
634	Pgant7	0.210605341	7.020817813	0.099551921	0.754314344	0.99995452	0.559379811	7.020817813	0.349471872	0.558358167	0.941693511	0.769985152	7.020817813	1.315148777	0.259544493	0.6176612	Response (wasp - control)	Conserved
635	Pgk	-0.041386389	9.495629558	0.05386101	0.81780592	0.99995452	-0.349886835	9.495629558	1.925792	0.173850621	0.808977526	-0.391273224	9.495629558	4.817608337	0.034783117	0.263473787	Response (wasp - control)	Conserved
636	Pgm2a	-0.024040276	6.838322273	0.012663749	0.911033137	0.99995452	0.704030481	6.838322273	5.439966542	0.025459994	0.606435864	0.679990205	6.838322273	10.15388461	0.002995121	0.09409338	Response (wasp - control)	Conserved
637	PGRP-LB	-0.06364633	5.267864858	0.046577632	0.830361842	0.99995452	-0.729397437	5.267864858	3.167849542	0.08364482	0.727084768	-0.793043766	5.267864858	7.74816453	0.008553895	0.147356323	Response (wasp - control)	Conserved
638	PGRP-SD	0.085878582	7.5777313	0.082326218	0.775833925	0.99995452	-0.868761331	7.5777313	4.237141468	0.046930301	0.702399593	-0.782882749	7.5777313	6.913219407	0.012555287	0.170456894	Response (wasp - control)	Conserved
639	Pi3K21B	0.083280698	4.81045666	0.099534138	0.754232715	0.99995452	0.357288784	4.81045666	0.92063734	0.343783619	0.880733429	0.440569482	4.81045666	2.804401852	0.102776104	0.432434673	Response (wasp - control)	Conserved
640	Pi4KIIalpha	0.334303217	5.986196701	1.652383111	0.206939987	0.99995452	-0.230657077	5.986196701	0.393308015	0.534570113	0.937699526	0.10364614	5.986196701	0.157995617	0.693383589	0.90733828	Response (wasp - control)	Conserved
641	PIG-M	-0.0685442	4.334894688	0.151782216	0.699160532	0.99995452	0.598753064	4.334894688	6.082293375	0.018611857	0.567376171	0.530208864	4.334894688	10.04799287	0.003131769	0.096849837	Response (wasp - control)	Conserved
642	pinta	0.116964529	3.164002384	0.048886068	0.82627718	0.99995452	-0.757289722	3.164002384	1.134596852	0.293973035	0.871322685	-0.640325193	3.164002384	1.812222089	0.186757454	0.540608192	Response (wasp - control)	Conserved
643	pita	-0.152034866	4.205883418	0.666352836	0.419758528	0.99995452	-0.016421256	4.205883418	0.003894954	0.950586001	0.999993951	-0.168456121	4.205883418	0.887637202	0.352472506	0.701675976	Response (wasp - control)	Conserved
644	PKD	-0.059417006	6.161002376	0.087636571	0.768924741	0.99995452	0.325955951	6.161002376	1.332296938	0.256091981	0.837623929	0.266538945	6.161002376	1.798282813	0.188419719	0.541502362	Response (wasp - control)	Conserved
645	Plod	-0.187143502	8.65610812	0.721214731	0.401424433	0.99995452	0.419596619	8.65610812	1.816625216	0.186236055	0.810840098	0.232453117	8.65610812	1.117422096	0.297599626	0.655484283	Response (wasp - control)	Conserved
646	Pngl	0.036884751	4.516133025	0.033820921	0.855132482	0.99995452	-0.536111215	4.516133025	3.789033314	0.05951979	0.710528732	-0.499226464	4.516133025	7.003325285	0.012039367	0.168679255	Response (wasp - control)	Conserved
647	PNPase	0.195875631	4.75884175	0.889148311	0.352067974	0.99995452	0.425137195	4.75884175	2.190598774	0.147657251	0.788026637	0.621012826	4.75884175	9.808397629	0.003466151	0.099556683	Response (wasp - control)	Conserved
648	ppk30	-0.415912732	4.852681141	1.45252847	0.236078326	0.99995452	-0.397187494	4.852681141	0.731644723	0.398074717	0.891422971	-0.813100226	4.852681141	7.209893724	0.010940792	0.16574633	Response (wasp - control)	Conserved
649	ppl	-0.006772937	9.371838252	0.00137282	0.970651003	0.99995452	0.309841916	9.371838252	1.437824082	0.238417663	0.832061179	0.30306898	9.371838252	2.751735811	0.10594101	0.439416428	Response (wasp - control)	Conserved
650	Prip	0.890711491	2.013683965	0.942141558	0.338280964	0.99995452	-2.050355285	2.013683965	2.776850697	0.1044181	0.755982751	-1.159643795	2.013683965	1.993228511	0.166690882	0.518651841	Response (wasp - control)	Conserved
651	Prosalpha5	-0.07485284	7.403978742	0.153768147	0.697299453	0.99995452	-0.589679968	7.403978742	4.78611304	0.035345223	0.667373092	-0.664532809	7.403978742	12.18017932	0.001307186	0.061861015	Response (wasp - control)	Conserved
652	Prosbeta1	0.118807768	7.714986613	0.536440324	0.468709896	0.99995452	-0.664974357	7.714986613	8.419063793	0.006333071	0.529607769	-0.546166588	7.714986613	11.37501372	0.001807464	0.075061061	Response (wasp - control)	Conserved
653	Prp3	0.228241983	3.448332467	1.184170575	0.283825824	0.99995452	0.33197074	3.448332467	1.314665744	0.259205003	0.837725074	0.560212723	3.448332467	7.866712178	0.008107478	0.142524558	Response (wasp - control)	Conserved
654	Ptp52F	-0.673661771	1.632550918	0.674464391	0.416969073	0.99995452	3.014004706	1.632550918	6.786778746	0.013319835	0.544419107	2.340342936	1.632550918	8.123713469	0.007223269	0.134933921	Response (wasp - control)	Conserved
655	Pura	-0.901655888	3.266198322	0.60508006	0.44213503	0.99995452	1.764907708	3.266198322	0.804957762	0.376052452	0.88717941	0.863251821	3.266198322	0.289698285	0.593991562	0.85661987	Response (wasp - control)	Conserved
656	Pyroxd1	0.100284078	4.739990681	0.210592881	0.649094612	0.99995452	-0.358005064	4.739990681	1.366450876	0.250195692	0.83717406	-0.257720986	4.739990681	1.440097344	0.238054116	0.598628999	Response (wasp - control)	Conserved
657	QC	0.057947884	5.44743224	0.047650865	0.82844991	0.99995452	-0.285292773	5.44743224	0.587333694	0.448507627	0.911666959	-0.22734489	5.44743224	0.759345388	0.389376193	0.72874211	Response (wasp - control)	Conserved
658	r2d2	0.108148891	5.768517906	0.385332694	0.538719814	0.99995452	0.087471817	5.768517906	0.126605678	0.724078966	0.975722734	0.195620708	5.768517906	1.280152519	0.265440022	0.624299604	Response (wasp - control)	Conserved
659	Rab32	-0.051560427	5.234897347	0.011739649	0.914344837	0.99995452	0.6633023	5.234897347	0.972311357	0.330956524	0.875261118	0.611741873	5.234897347	1.649614827	0.207552828	0.564060359	Response (wasp - control)	Conserved
660	Rab7	-0.012285697	7.407321401	0.004275462	0.94823192	0.99995452	-0.226667798	7.407321401	0.731130407	0.398238923	0.891422971	-0.238953495	7.407321401	1.628897665	0.210124764	0.567637659	Response (wasp - control)	Conserved
661	RagC-D	0.229464967	5.739373659	1.815809965	0.186332461	0.99995452	-0.057250327	5.739373659	0.057090596	0.812526016	0.990489811	0.17221464	5.739373659	1.04339727	0.313928825	0.666914209	Response (wasp - control)	Conserved
662	ras	-0.097936058	6.797917549	0.125955208	0.724758602	0.99995452	1.036811757	6.797917549	7.105023134	0.011484369	0.544419107	0.938875699	6.797917549	11.710597	0.001577802	0.070631509	Response (wasp - control)	Conserved
663	RecQ5	0.055657259	4.320814346	0.064305444	0.801275836	0.99995452	-0.319455163	4.320814346	1.103463584	0.300590769	0.871322685	-0.263797904	4.320814346	1.573588589	0.217865923	0.573593533	Response (wasp - control)	Conserved
664	Reg-2	-0.136205434	8.134604726	0.397613695	0.53235421	0.99995452	0.350615034	8.134604726	1.319057453	0.258425097	0.837725074	0.214409599	8.134604726	0.987890662	0.326970941	0.678946345	Response (wasp - control)	Conserved
665	RhoBTB	0.166925469	4.283552152	0.284562685	0.597043381	0.99995452	-0.640204082	4.283552152	2.122074912	0.153959813	0.792290048	-0.473278613	4.283552152	2.357380342	0.13353802	0.481638523	Response (wasp - control)	Conserved
666	RpL24-like	0.075145014	7.561665942	0.105830747	0.746847193	0.99995452	-0.363833533	7.561665942	1.247651153	0.271488615	0.84638772	-0.288688519	7.561665942	1.580388178	0.21689554	0.573428224	Response (wasp - control)	Conserved
667	Rpn11	0.042721542	8.147064826	0.096124077	0.758340369	0.99995452	-0.53393725	8.147064826	7.518713831	0.009494769	0.544419107	-0.491215708	8.147064826	12.74042801	0.001047434	0.056371952	Response (wasp - control)	Conserved
668	Rtnl1	0.002381036	9.468383989	0.000110335	0.991677819	0.99995452	0.565284088	9.468383989	3.107504162	0.086521727	0.736175443	0.567665124	9.468383989	6.260068956	0.01709045	0.199392446	Response (wasp - control)	Conserved
669	rush	0.199400773	6.713521459	1.126501314	0.295675163	0.99995452	-0.81066186	6.713521459	9.393817506	0.004138217	0.529607769	-0.611261088	6.713521459	10.7743387	0.002312296	0.083095155	Response (wasp - control)	Conserved
670	Saf6	0.534238731	3.385098452	3.99905247	0.053206559	0.99995452	0.021369041	3.385098452	0.003265281	0.954751318	0.999993951	0.555607773	3.385098452	4.843575581	0.034327027	0.262416916	Response (wasp - control)	Conserved
671	Sam-S	0.042773652	8.091419339	0.02983922	0.863834558	0.99995452	-0.346352849	8.091419339	0.983114255	0.328127345	0.875261118	-0.303579197	8.091419339	1.518386251	0.225945856	0.582277305	Response (wasp - control)	Conserved
672	scat	0.334882758	5.701198884	1.907330601	0.175874196	0.99995452	-0.280855681	5.701198884	0.673764842	0.417208526	0.897142	0.054027077	5.701198884	0.05006404	0.824231815	0.957529297	Response (wasp - control)	Conserved
673	Sccpdh2	0.081150929	8.675901427	0.168261973	0.684120955	0.99995452	-0.41236011	8.675901427	2.174795512	0.149083469	0.788026637	-0.331209181	8.675901427	2.809159577	0.102495542	0.432434673	Response (wasp - control)	Conserved
674	schlank	0.10427416	6.63857796	0.071369285	0.790913602	0.99995452	0.815819179	6.63857796	2.182406844	0.148494535	0.788026637	0.920093339	6.63857796	5.531705721	0.024400484	0.227052448	Response (wasp - control)	Conserved
675	scu	-0.033277901	11.22279364	0.0326131	0.857713476	0.99995452	-0.598145231	11.22279364	5.266744174	0.02774554	0.619260046	-0.631423133	11.22279364	11.7230736	0.001569887	0.070631509	Response (wasp - control)	Conserved
676	Sec61alpha	0.030430457	10.0854195	0.021555707	0.88410404	0.99995452	0.341541402	10.0854195	1.357800934	0.251672574	0.837623929	0.371971859	10.0854195	3.219949062	0.081247507	0.387449458	Response (wasp - control)	Conserved
677	sel	-0.245660972	7.926394463	0.950551407	0.336162055	0.99995452	-0.201493929	7.926394463	0.322370278	0.573752712	0.944323016	-0.447154901	7.926394463	3.227358665	0.080912883	0.386592418	Response (wasp - control)	Conserved
678	SelR	-0.466787218	5.442726823	0.680319866	0.415192992	0.99995452	-0.890493809	5.442726823	1.293794757	0.263256764	0.838382957	-1.357281028	5.442726823	6.269631532	0.017214545	0.199392446	Response (wasp - control)	Conserved
679	sfl	0.35774059	4.0692787	1.834448421	0.184143328	0.99995452	0.195046431	4.0692787	0.287994083	0.594849153	0.94894367	0.552787021	4.0692787	4.906450608	0.033249547	0.259087602	Response (wasp - control)	Conserved
680	SH3PX1	0.129058862	6.304909497	0.804912031	0.375660191	0.99995452	-0.526011058	6.304909497	6.738899258	0.013622327	0.544419107	-0.396952195	6.304909497	7.736304953	0.008599987	0.147356323	Response (wasp - control)	Conserved
681	shv	0.360242377	8.12049197	1.895494337	0.177186396	0.99995452	-0.661560211	8.12049197	3.199621296	0.082173549	0.727084768	-0.301317834	8.12049197	1.328928268	0.256683068	0.612906374	Response (wasp - control)	Conserved
682	Sin3A	-0.074571246	5.762671595	0.131723837	0.718798895	0.99995452	0.796110078	5.762671595	7.60736265	0.009118698	0.539896563	0.721538832	5.762671595	12.65426488	0.001083514	0.056371952	Response (wasp - control)	Conserved
683	slf	-0.653408966	1.946232449	0.182607978	0.671802317	0.99995452	-3.474524469	1.946232449	2.90059156	0.09755971	0.745961715	-4.127933435	1.946232449	9.266670369	0.004450492	0.111128109	Response (wasp - control)	Conserved
684	Slh	-0.062414439	7.590342959	0.21893104	0.642709445	0.99995452	-0.12739625	7.590342959	0.456854879	0.503467951	0.930277145	-0.189810689	7.590342959	2.031306903	0.162802966	0.513505633	Response (wasp - control)	Conserved
685	slv	-0.343238124	3.394760505	0.554338316	0.461440533	0.99995452	0.081029079	3.394760505	0.015679402	0.901056344	0.999993951	-0.262209045	3.394760505	0.333496465	0.567244588	0.840130658	Response (wasp - control)	Conserved
686	SMC1	0.132526473	5.14232917	0.776864385	0.384018047	0.99995452	-0.462151013	5.14232917	4.844188716	0.034316337	0.658370186	-0.329624539	5.14232917	5.055108536	0.030846133	0.24923133	Response (wasp - control)	Conserved
687	Smn	-0.197020934	4.995708795	1.969159085	0.169205322	0.99995452	-0.096907348	4.995708795	0.24236694	0.625526283	0.953155505	-0.293928283	4.995708795	4.541249961	0.040070594	0.281507221	Response (wasp - control)	Conserved
688	smo	-0.178344129	3.18677383	0.497984401	0.484982577	0.99995452	0.482470334	3.18677383	1.918381803	0.174659503	0.808977526	0.304126205	3.18677383	1.609188215	0.212843959	0.569352928	Response (wasp - control)	Conserved
689	snRNP-U1-70K	0.114605806	5.531878609	0.410225129	0.525959423	0.99995452	0.366056419	5.531878609	2.118678411	0.15428035	0.792290048	0.480662225	5.531878609	7.390340711	0.01006922	0.160632036	Response (wasp - control)	Conserved
690	Snx1	0.032068944	6.190766993	0.008029171	0.929104482	0.99995452	0.742797451	6.190766993	2.160834405	0.150379867	0.788026637	0.774866394	6.190766993	4.694169799	0.037062069	0.271624515	Response (wasp - control)	Conserved
691	Snx6	-0.038048871	7.294957126	0.019406027	0.889994362	0.99995452	0.389209642	7.294957126	1.015606373	0.320368938	0.875261118	0.35116077	7.294957126	1.653996861	0.206723328	0.56378058	Response (wasp - control)	Conserved
692	sol	0.138983972	6.442654452	0.082440224	0.775735686	0.99995452	0.703880196	6.442654452	1.053194439	0.311918026	0.871322685	0.842864169	6.442654452	3.001124905	0.092143883	0.410968361	Response (wasp - control)	Conserved
693	Spec2	-0.341636996	2.988051317	0.408127097	0.527016339	0.99995452	1.541221504	2.988051317	3.96348543	0.05422675	0.710528732	1.199584507	2.988051317	4.578859906	0.039306673	0.281507221	Response (wasp - control)	Conserved
694	Spn28Dc	-0.023526488	7.364110226	0.016532211	0.898415985	0.99995452	-0.400926444	7.364110226	2.41944582	0.128689439	0.780382005	-0.424452932	7.364110226	5.464858997	0.025148748	0.229291981	Response (wasp - control)	Conserved
695	Spn43Ad	0.106609658	4.606454238	4.16E-07	0.999605163	0.99995452	0.537613968	4.606454238	4.23E-07	0.999602642	0.999993951	0.644223626	4.606454238	4.44E-07	0.999594569	0.999959262	Response (wasp - control)	Conserved
696	Spn55B	-1.153581254	6.632987562	10.78468848	0.002304917	0.99995452	0.203253535	6.632987562	0.169621177	0.682923555	0.96738958	-0.950327719	6.632987562	7.432263255	0.009883617	0.158984691	Response (wasp - control)	Conserved
697	Sras	0.022112669	5.248550625	0.019445109	0.889884381	0.99995452	-0.312352328	5.248550625	1.966689162	0.169465888	0.807054165	-0.290239659	5.248550625	3.452811807	0.071434788	0.368148776	Response (wasp - control)	Conserved
698	Srr	0.074511882	5.244998462	0.003648499	0.952201106	0.99995452	3.983920976	5.244998462	5.143071239	0.030048739	0.636888988	4.058432858	5.244998462	10.34550766	0.002914671	0.09409338	Response (wasp - control)	Conserved
699	sut1	0.066402373	7.146106079	0.074846045	0.785989445	0.99995452	0.534078294	7.146106079	2.43213013	0.12772382	0.780382005	0.600480666	7.146106079	6.169689501	0.017846372	0.199392446	Response (wasp - control)	Conserved
700	Syp	-0.132802638	5.463882943	0.112028638	0.739836261	0.99995452	0.621053286	5.463882943	1.22469576	0.275960647	0.853426667	0.488250649	5.463882943	1.512986664	0.226856529	0.582607362	Response (wasp - control)	Conserved
701	teq	-0.012323733	8.575027504	0.001429281	0.970053843	0.99995452	-0.703111433	8.575027504	2.32150339	0.136437392	0.780382005	-0.715435166	8.575027504	4.817153831	0.034791159	0.263473787	Response (wasp - control)	Conserved
702	TM9SF2	-0.127235593	6.869670231	0.257528024	0.614955232	0.99995452	0.416257055	6.869670231	1.381366997	0.247674606	0.835683552	0.289021462	6.869670231	1.33480417	0.255653171	0.611917441	Response (wasp - control)	Conserved
703	tmod	0.162482403	3.968085954	0.54273416	0.466132466	0.99995452	-0.801953586	3.968085954	6.977809939	0.012183101	0.544419107	-0.639471183	3.968085954	9.395437488	0.004135335	0.109300426	Response (wasp - control)	Conserved
704	Tollo	-0.282910895	3.735024785	0.579402064	0.451563058	0.99995452	0.470945325	3.735024785	0.901387494	0.348815279	0.880733429	0.18803443	3.735024785	0.327792499	0.570562648	0.842921522	Response (wasp - control)	Conserved
705	TotM	6.855594527	0.809119538	8.89E-08	0.999767241	0.99995452	1.663372832	0.809119538	6.75E-08	0.999797162	0.999993951	8.51896736	0.809119538	7.50E-08	0.999786215	0.999959262	Response (wasp - control)	Conserved
706	TotX	6.496909789	7.923237372	3.34E-08	0.999856234	0.99995452	4.288253866	7.923237372	2.52E-08	0.999875123	0.999993951	10.78516366	7.923237372	3.86E-08	0.999845495	0.999959262	Response (wasp - control)	Conserved
707	Tpc1	0.006270536	6.106927505	0.000365449	0.984854809	0.99995452	0.367034605	6.106927505	0.627090722	0.43367305	0.90825549	0.373305141	6.106927505	1.306969529	0.260579004	0.619163031	Response (wasp - control)	Conserved
708	Tpi	-0.009300588	10.8412823	0.001890754	0.965559816	0.99995452	0.056420229	10.8412823	0.034803965	0.853066813	0.99607467	0.047119641	10.8412823	0.048562548	0.826843442	0.958644647	Response (wasp - control)	Conserved
709	Tret1-1	-0.048877529	6.00258086	0.034717866	0.853246517	0.99995452	-0.707671642	6.00258086	3.726861692	0.061544936	0.710528732	-0.756549171	6.00258086	8.730564966	0.005520153	0.122584456	Response (wasp - control)	Conserved
710	Tsp2A	-0.139645648	4.204656324	0.144029045	0.706564003	0.99995452	-0.897908072	4.204656324	3.171560846	0.083471438	0.727084768	-1.03755372	4.204656324	8.838299493	0.005265641	0.12113412	Response (wasp - control)	Conserved
711	Uba1	-0.045069911	9.225537072	0.019578358	0.889510254	0.99995452	0.738159224	9.225537072	2.624911863	0.114030014	0.769816852	0.693089313	9.225537072	4.621662166	0.038446522	0.278079721	Response (wasp - control)	Conserved
712	Ubc10	-0.040638899	6.809726313	0.12202562	0.728907125	0.99995452	-0.018089773	6.809726313	0.012142593	0.912875247	0.999993951	-0.058728672	6.809726313	0.257065593	0.61527179	0.87027769	Response (wasp - control)	Conserved
713	Ubr1	0.131922505	6.306875566	0.085792886	0.771339051	0.99995452	1.155291014	6.306875566	3.284063013	0.078612528	0.72624837	1.287213519	6.306875566	8.101511041	0.007375036	0.136395027	Response (wasp - control)	Conserved
714	Ufd1-like	0.037740925	7.120652334	0.098362672	0.755634967	0.99995452	-0.444651529	7.120652334	6.859611279	0.0128735	0.544419107	-0.406910604	7.120652334	11.53775065	0.001691938	0.073549437	Response (wasp - control)	Conserved
715	Ugt302C1	0.13239761	6.510655545	0.182363702	0.671923173	0.99995452	-0.309656986	6.510655545	0.509115066	0.480177081	0.925223687	-0.177259376	6.510655545	0.340728029	0.56309213	0.837536951	Response (wasp - control)	Conserved
716	Ugt317A1	-0.346703494	5.781264599	1.163172125	0.288067022	0.99995452	-0.209354892	5.781264599	0.221213992	0.640987203	0.956948612	-0.556058386	5.781264599	3.267749028	0.079115841	0.383538161	Response (wasp - control)	Conserved
717	Ugt35A1	-0.164991254	5.419411735	0.20425204	0.654053901	0.99995452	-0.529043243	5.419411735	1.132166938	0.294482577	0.871322685	-0.694034497	5.419411735	4.305045192	0.045293406	0.294584992	Response (wasp - control)	Conserved
718	Ugt35E1.Ugt35E2.Ugt35D1.Dsim_GD20683	-0.225637371	3.54372422	0.168629409	0.683800252	0.99995452	0.163286936	3.54372422	0.054767324	0.816310234	0.991269207	-0.062350435	3.54372422	0.014108159	0.906120825	0.984960271	Response (wasp - control)	Conserved
719	Ugt37D1	0.29104442	7.031306647	2.223974569	0.14469735	0.99995452	-0.926835025	7.031306647	11.36905186	0.001811853	0.470488005	-0.635790605	7.031306647	10.78526842	0.002301872	0.083095155	Response (wasp - control)	Conserved
720	Usp32	-0.130709115	4.214068665	0.343678542	0.561414936	0.99995452	-0.399670949	4.214068665	1.68899282	0.20209227	0.812049278	-0.530380064	4.214068665	6.27864365	0.016939426	0.199392446	Response (wasp - control)	Conserved
721	Uxs	0.072448879	4.509447864	0.216414306	0.644620831	0.99995452	0.056145251	4.509447864	0.066776455	0.797578588	0.988074796	0.12859413	4.509447864	0.718621264	0.402263855	0.739174637	Response (wasp - control)	Conserved
722	v	-0.094984348	8.037797683	0.110417455	0.74161935	0.99995452	-0.426711678	8.037797683	1.118790286	0.297308563	0.871322685	-0.521696026	8.037797683	3.356136882	0.075337532	0.376383635	Response (wasp - control)	Conserved
723	Vago	0.100942672	7.912116647	0.114439026	0.737134217	0.99995452	-1.005082297	7.912116647	5.682164995	0.022600792	0.597168968	-0.904139625	7.912116647	9.198426864	0.004502116	0.111428738	Response (wasp - control)	Conserved
724	veil.NT5E-2.Dsim_GD11274	-0.21360583	7.200554071	1.21008675	0.278702973	0.99995452	-0.002637155	7.200554071	9.29E-05	0.992364912	0.999993951	-0.216242984	7.200554071	1.258846038	0.269385376	0.627849875	Response (wasp - control)	Conserved
725	wol	0.204595608	6.425598307	1.369771154	0.249631708	0.99995452	0.10431366	6.425598307	0.178231283	0.675438181	0.96611226	0.308909268	6.425598307	3.137742571	0.085066431	0.395411691	Response (wasp - control)	Conserved
726	Xbp1	0.032742759	9.99821555	0.057665536	0.811602785	0.99995452	-0.218602217	9.99821555	1.28595101	0.264379172	0.838382957	-0.185859458	9.99821555	1.860214709	0.181167696	0.538094627	Response (wasp - control)	Conserved
727	Yp2	-0.073660943	3.86546835	0.007743702	0.93040065	0.99995452	-1.218833015	3.86546835	0.348926908	0.558675688	0.941693511	-1.292493958	3.86546835	0.484836999	0.491030703	0.797955813	Response (wasp - control)	Conserved
728	Zip99C	0.351597897	1.958592322	0.328482299	0.570159344	0.99995452	-1.914715127	1.958592322	5.436222945	0.025507164	0.606435864	-1.56311723	1.958592322	8.211701725	0.006944808	0.132974925	Response (wasp - control)	Conserved
729	zormin	-0.340230675	4.22925431	0.254397488	0.617229224	0.99995452	0.722130998	4.22925431	0.638603292	0.429731201	0.904802685	0.381900323	4.22925431	0.403762376	0.529380792	0.82202547	Response (wasp - control)	Conserved
730	AttA	0.543672126	3.938364677	0.351095621	0.557546513	0.692065824	-1.099841878	3.938364677	0.747084995	0.393662142	0.628293379	-0.556169752	3.938364677	0.397935638	0.532517487	0.617233355	con	Conserved
731	BomBc1	1.341484923	9.259121038	0.973689716	0.330980028	0.476983689	-3.896899693	9.259121038	4.053420348	0.052341993	0.191100195	-2.55541477	9.259121038	3.397023933	0.074360489	0.118733056	con	Conserved
732	BomS1	1.801967119	8.554902391	1.929773697	0.174136373	0.292820182	-3.554534655	8.554902391	3.884283477	0.057221191	0.201653969	-1.752567536	8.554902391	1.955830294	0.171337602	0.239714598	con	Conserved
733	CG10778	0.159052687	6.514951486	1.725561843	0.197387362	0.322956141	0.057373719	6.514951486	0.112638703	0.739131011	0.873630351	0.216426406	6.514951486	3.208003893	0.081790244	0.128409391	con	Conserved
734	CG11151	-0.425860088	8.977084439	5.382327944	0.02619689	0.062809508	0.116746083	8.977084439	0.2029154	0.655111161	0.826849557	-0.309114005	8.977084439	2.840449451	0.100671971	0.153165654	con	Conserved
735	CG11841.CG11842.Dsim_GD21408	0.878067689	3.357616488	4.248185181	0.04677509	0.100747908	-0.530049283	3.357616488	0.878446758	0.355043801	0.589387855	0.348018405	3.357616488	0.86181171	0.359584135	0.448149879	con	Conserved
736	CG1208	0.063799363	2.938332262	0.006432028	0.936552791	0.963904478	1.510884991	2.938332262	2.001474851	0.166323202	0.3693553	1.574684354	2.938332262	4.798458182	0.035505046	0.063076358	con	Conserved
737	CG14647	0.148694683	4.642910458	0.186810387	0.668260865	0.781682731	0.181568472	4.642910458	0.138861739	0.711683455	0.857922147	0.330263156	4.642910458	0.911327776	0.346370868	0.434735247	con	Conserved
738	CG14818	-0.256418922	6.096627987	2.900184163	0.097292177	0.184803069	0.104236906	6.096627987	0.241149791	0.62639269	0.806567835	-0.152182017	6.096627987	1.033731996	0.316148645	0.402393089	con	Conserved
739	CG2938	-0.133531516	3.980792058	0.446571963	0.508280138	0.649399984	0.510431961	3.980792058	3.286603534	0.078292356	0.238818121	0.376900445	3.980792058	3.606272312	0.065695164	0.107064371	con	Conserved
740	CG30394	0.674758471	4.634191084	3.17945145	0.083417743	0.163705673	-0.233712651	4.634191084	0.187133316	0.668019873	0.833180409	0.44104582	4.634191084	1.306350519	0.26096798	0.341429672	con	Conserved
741	CG30414	0.487186975	9.828157063	0.53092346	0.471351565	0.615059329	1.026778233	9.828157063	1.176454817	0.285929104	0.518719212	1.513965209	9.828157063	4.915539367	0.033607302	0.060178264	con	Conserved
742	CG30496	0.125823363	3.712737519	1.003352561	0.323265321	0.469679936	0.112264262	3.712737519	0.407329139	0.527415465	0.735746054	0.238087625	3.712737519	3.72069542	0.061749931	0.101332697	con	Conserved
743	CG31100	0.092370001	5.798115677	0.014313366	0.905497482	0.949697224	-0.670641887	5.798115677	0.345030468	0.560951825	0.760271005	-0.578271886	5.798115677	0.471081222	0.497301599	0.585983316	con	Conserved
744	CG42662	0.745171061	2.489708685	1.161765597	0.288602604	0.430650552	-2.302623294	2.489708685	5.575922294	0.024010996	0.11472177	-1.557452234	2.489708685	5.104344866	0.030314103	0.054834649	con	Conserved
745	CG42846	0.103891141	8.174141982	0.435441932	0.513580361	0.653851092	-0.443189755	8.174141982	3.971716646	0.053984634	0.19494887	-0.339298614	8.174141982	4.664736625	0.037606358	0.066323263	con	Conserved
746	CG6503	0.644778523	4.109694391	3.050352916	0.08948282	0.173281424	-1.200291431	4.109694391	6.025485679	0.019210084	0.099019613	-0.555512908	4.109694391	3.001446188	0.091986386	0.14155477	con	Conserved
747	CG8080	-0.02048986	6.538903322	0.011161431	0.916455346	0.956092088	0.275321173	6.538903322	1.012798164	0.321029588	0.554958808	0.254831313	6.538903322	1.743273953	0.195156417	0.267990652	con	Conserved
748	CG9336	0.302550354	2.963882371	0.194331093	0.66213583	0.776408842	-0.412949717	2.963882371	0.198393374	0.658853495	0.828922639	-0.110399363	2.963882371	0.031328249	0.860563776	0.894777444	con	Conserved
749	CG9399	0.026916669	6.157831907	0.009395424	0.92333114	0.959936885	-0.265634569	6.157831907	0.473685879	0.495802073	0.7128343	-0.2387179	6.157831907	0.793412494	0.379111194	0.46790947	con	Conserved
750	CG9577	-0.253985394	7.282262012	2.004789953	0.165498894	0.281150088	0.407741391	7.282262012	2.591428723	0.116282209	0.300651109	0.153755996	7.282262012	0.739241228	0.395661002	0.484843285	con	Conserved
751	Clc	0.07492485	8.307226863	0.462905784	0.500673162	0.641693304	-0.101499297	8.307226863	0.425020073	0.518632676	0.73108816	-0.026574447	8.307226863	0.058306261	0.810579642	0.854418756	con	Conserved
752	Cyp6w1	-0.297353101	8.614546802	1.266623741	0.267950523	0.408795256	-0.115842699	8.614546802	0.096681303	0.75766713	0.885846581	-0.4131958	8.614546802	2.464715201	0.125297935	0.183822096	con	Conserved
753	Def	1.917137871	9.905415939	2.695752037	0.11016418	0.204027511	-4.238364966	9.905415939	6.496495645	0.015671938	0.087400514	-2.321227096	9.905415939	3.839666309	0.058591189	0.097013217	con	Conserved
754	Dip-B	-0.08112121	8.239964652	0.215993517	0.644941732	0.763027492	0.4380181	8.239964652	3.150230167	0.084473505	0.249553416	0.35689689	8.239964652	4.181742191	0.048314111	0.082357742	con	Conserved
755	dpy	0.557254432	2.665953913	0.82690321	0.369450537	0.517564059	-0.704244346	2.665953913	0.725316265	0.400252471	0.633191509	-0.146989915	2.665953913	0.069937376	0.79299444	0.839452359	con	Conserved
756	eIF3g1	0.039763045	8.065219944	0.159651852	0.691866029	0.801558009	-0.26274984	8.065219944	3.492471634	0.069899593	0.226865498	-0.222986796	8.065219944	5.039241552	0.031093382	0.05608095	con	Conserved
757	Eip63E	-0.200206601	2.477788003	0.417437537	0.522364599	0.661812772	0.887205933	2.477788003	4.234529199	0.046994561	0.176371583	0.686999332	2.477788003	5.236991413	0.02816013	0.051481856	con	Conserved
758	ERp60	-0.034312546	10.48160482	0.05908711	0.809340765	0.886330971	0.044261681	10.48160482	0.049157606	0.825803421	0.925314216	0.009949135	10.48160482	0.004967252	0.944207323	0.959853967	con	Conserved
759	FBgn0190846	0.0638412	2.775284999	0.073129516	0.788396228	0.873086886	-0.245221562	2.775284999	0.577686817	0.452228171	0.676166894	-0.181380362	2.775284999	0.680953436	0.414757793	0.504882771	con	Conserved
760	Fer2LCH	0.136620764	8.398227589	0.980983267	0.328645072	0.474338027	-0.331941473	8.398227589	2.902123762	0.097184616	0.272215535	-0.195320709	8.398227589	2.014211222	0.164535033	0.23167316	con	Conserved
761	Fkbp14	-0.127560444	8.321416954	0.673218648	0.417395632	0.566987123	0.176252285	8.321416954	0.642812536	0.428017164	0.654887929	0.048691841	8.321416954	0.098144806	0.755896767	0.808793743	con	Conserved
762	Gbp3	0.151858444	10.25582716	2.416304817	0.128929858	0.2311048	-0.193897362	10.25582716	1.971385903	0.168970811	0.372831243	-0.042038918	10.25582716	0.185477155	0.669305981	0.73791467	con	Conserved
763	Gbs-76A	0.008050163	7.801307427	0.002526879	0.960189938	0.977918881	-0.113883055	7.801307427	0.253075366	0.618018347	0.801182667	-0.105832892	7.801307427	0.437437552	0.512622876	0.600618502	con	Conserved
764	GC1	-0.30244094	3.807427007	0.32357042	0.57321955	0.705555596	1.148709132	3.807427007	2.323275306	0.136727516	0.331737806	0.846268191	3.807427007	2.503954233	0.122847451	0.181048995	con	Conserved
765	GXIVsPLA2	-0.110625545	3.948047478	0.618556991	0.436791767	0.585176136	0.136075637	3.948047478	0.473514419	0.495837443	0.7128343	0.025450092	3.948047478	0.033548246	0.855710941	0.890476998	con	Conserved
766	IPIP	0.136692811	4.07543623	0.723306759	0.400749207	0.54933043	0.143499486	4.07543623	0.403324276	0.529441129	0.737278238	0.280192298	4.07543623	3.095783845	0.087093331	0.135536098	con	Conserved
767	ItgaPS4	-0.586249661	2.278280547	0.612633851	0.439111085	0.587491378	0.271274673	2.278280547	0.074306261	0.786783927	0.906636488	-0.314974987	2.278280547	0.223829844	0.639102074	0.712839104	con	Conserved
768	LanA	0.117277881	8.886230773	0.226445968	0.637080952	0.756790641	0.298168091	8.886230773	0.733070207	0.397620127	0.631516634	0.415445972	8.886230773	2.843240347	0.10051112	0.15299783	con	Conserved
769	Lis-1	0.178793	5.21906855	1.656927857	0.206330528	0.334722949	-0.229490104	5.21906855	1.386323456	0.246843992	0.475928326	-0.050697104	5.21906855	0.137470678	0.713007214	0.774226728	con	Conserved
770	Mct1	-0.390411914	8.774329788	2.635934171	0.113299597	0.208299905	0.733472396	8.774329788	4.65402932	0.037813307	0.154772916	0.343060482	8.774329788	2.037176769	0.162213242	0.22910417	con	Conserved
771	MESR4	0.151858695	3.847199804	0.516524122	0.477022271	0.619192761	0.174855625	3.847199804	0.359587187	0.552535901	0.753709276	0.32671432	3.847199804	2.643018309	0.112832984	0.168272881	con	Conserved
772	Mlc-c	-0.045385329	5.607577912	0.082402981	0.775732353	0.86271577	0.331292577	5.607577912	2.194382731	0.147318133	0.345620304	0.285907248	5.607577912	3.264256456	0.079269448	0.124965065	con	Conserved
773	Pdp1	-0.004403336	2.24561821	0.000133455	0.990847373	0.994248909	-0.030459352	2.24561821	0.003602664	0.952473867	0.984220165	-0.034862687	2.24561821	0.011186446	0.916362133	0.937492988	con	Conserved
774	Pex12	0.0401191	5.458838918	0.088980339	0.767212777	0.856115043	-0.017281327	5.458838918	0.008373052	0.927605128	0.973829319	0.022837774	5.458838918	0.029686404	0.86418014	0.897254894	con	Conserved
775	Pfrx	0.178911435	6.662351598	1.215648743	0.277619239	0.419170465	-0.456294904	6.662351598	3.982917904	0.053664294	0.194357052	-0.277383469	6.662351598	2.965447344	0.093746012	0.143995033	con	Conserved
776	Pgant1	0.071129516	6.324261125	0.016080716	0.899853274	0.945921498	0.043804932	6.324261125	0.002986947	0.956741388	0.986303583	0.114934448	6.324261125	0.040076453	0.842548252	0.878988508	con	Conserved
777	Pgant7	-0.119799945	7.020817813	0.065614844	0.799389708	0.880346593	0.402381054	7.020817813	0.365402221	0.549571005	0.751050144	0.282581109	7.020817813	0.355713534	0.554883371	0.637359101	con	Conserved
778	Pgm2a	0.17354521	6.838322273	1.319626438	0.258324272	0.398390226	0.172044633	6.838322273	0.649257717	0.425731388	0.653618033	0.345589843	6.838322273	5.228952813	0.028273299	0.051664508	con	Conserved
779	Pi3K21B	-0.313865786	4.81045666	2.813336775	0.102249933	0.192454515	0.566913571	4.81045666	4.591524006	0.039046598	0.157344668	0.253047784	4.81045666	1.830713169	0.184579553	0.255979849	con	Conserved
780	Ptp52F	0.273057467	1.632550918	0.210449365	0.649205849	0.76557632	0.923979698	1.632550918	1.214070386	0.277926219	0.509599773	1.197037165	1.632550918	4.007384365	0.052971878	0.089135544	con	Conserved
781	Rab32	0.384511581	5.234897347	1.293700627	0.263190119	0.403715106	-0.003495402	5.234897347	4.63E-05	0.994610235	0.999958552	0.38101618	5.234897347	1.254213414	0.270470608	0.352100721	con	Conserved
782	RagC-D	0.191313097	5.739373659	2.522459157	0.121084442	0.219908111	-0.189333044	5.739373659	1.246342429	0.271735872	0.502934229	0.001980054	5.739373659	0.000274962	0.986862748	0.991251464	con	Conserved
783	scat	0.118163241	5.701198884	0.484559485	0.490887266	0.632009007	-0.369467554	5.701198884	2.353126206	0.133878046	0.327698115	-0.251304313	5.701198884	2.162337456	0.15021919	0.215174158	con	Conserved
784	Slh	0.003944249	7.590342959	0.0017497	0.966868564	0.980884013	-0.097744678	7.590342959	0.537839655	0.468134834	0.68943746	-0.093800429	7.590342959	0.991525351	0.326094673	0.412621448	con	Conserved
785	slv	-0.011471039	3.394760505	0.001375263	0.970624916	0.98268851	-0.034495939	3.394760505	0.00601051	0.938638328	0.979007325	-0.045966978	3.394760505	0.020571881	0.886760707	0.915312413	con	Conserved
786	smo	-0.030364196	3.18677383	0.02899111	0.865764182	0.92317215	0.185619901	3.18677383	0.566534087	0.456591315	0.680300523	0.155255705	3.18677383	0.829830986	0.368452653	0.457824764	con	Conserved
787	sol	0.24173509	6.442654452	0.496049596	0.485970679	0.627380698	0.165773494	6.442654452	0.116103716	0.735366684	0.870630701	0.407508584	6.442654452	1.387652319	0.246867864	0.325726611	con	Conserved
788	TM9SF2	-0.157197506	6.869670231	0.791593414	0.379595813	0.527464093	0.090393563	6.869670231	0.130736726	0.719808066	0.862069482	-0.066803943	6.869670231	0.142671248	0.707883952	0.77036254	con	Conserved
789	Ubc10	0.053639892	6.809726313	0.425405329	0.518444338	0.657211306	-0.016253879	6.809726313	0.019595512	0.889462184	0.958948117	0.037386013	6.809726313	0.208110327	0.651025337	0.723741665	con	Conserved
790	Ugt302C1	-0.326788306	6.510655545	2.219142359	0.145121559	0.254024042	0.257421244	6.510655545	0.705158884	0.406663535	0.637388102	-0.069367063	6.510655545	0.104717658	0.748134735	0.802738394	con	Conserved
791	v	0.222950294	8.037797683	1.217360354	0.277286839	0.419050579	-0.554685622	8.037797683	3.78055495	0.059791549	0.206322364	-0.331735328	8.037797683	2.713458738	0.108311089	0.162770696	con	Conserved
792	zormin	0.033710365	4.22925431	0.006138098	0.938009333	0.964792412	0.087714543	4.22925431	0.021297281	0.884828628	0.957175667	0.121424909	4.22925431	0.083676218	0.774122003	0.82403861	con	Conserved
793	ACC	-0.370878546	10.9031564	1.360108797	0.251477899	0.391354112	-0.947926897	10.9031564	4.438494759	0.042445219	0.165373115	-1.318805443	10.9031564	16.70476047	0.000245498	0.000783482	con	Conserved
794	Act5C.Act42A.Dsim_GD16764	0.383412195	10.284799	5.277662647	0.027595068	0.065513565	0.273274584	10.284799	1.344303373	0.253999293	0.483016642	0.656686779	10.284799	15.40298342	0.000380621	0.001159599	con	Conserved
795	Adk3	-0.458157377	5.22089591	1.836113827	0.184190473	0.30579434	-0.748713101	5.22089591	2.418268885	0.129030026	0.319787375	-1.206870478	5.22089591	12.15117138	0.00135348	0.003577363	con	Conserved
796	apolpp	0.04225951	12.96042665	0.038307515	0.845940577	0.911027033	0.592701998	12.96042665	3.761465367	0.06040849	0.207532277	0.634961507	12.96042665	8.580701787	0.005896333	0.01307402	con	Conserved
797	CG13360	0.256431607	9.603550102	2.213994174	0.14557511	0.254525939	0.179428578	9.603550102	0.542831028	0.466092978	0.687245106	0.435860185	9.603550102	6.385577646	0.016097579	0.031628655	con	Conserved
798	CG2200	0.242400248	5.749292029	1.604308344	0.213523867	0.343699415	0.491641833	5.749292029	3.313518137	0.077133463	0.237911965	0.734042081	5.749292029	14.70414118	0.000493416	0.001453084	con	Conserved
799	CG46385.Dsim_GD10222	0.452595249	5.942076674	2.942996259	0.095011159	0.181302015	0.231560928	5.942076674	0.38719014	0.537776236	0.743757505	0.684156177	5.942076674	6.703255678	0.01388465	0.027752545	con	Conserved
800	CG6067	0.2524347	7.971092096	2.246671148	0.142724168	0.250776659	0.675073335	7.971092096	8.031347233	0.00752852	0.054654548	0.927508035	7.971092096	29.90752427	3.69E-06	1.82E-05	con	Conserved
801	CG8839	0.235177136	6.377499889	2.052354438	0.16070008	0.274216585	-0.616534752	6.377499889	7.176236872	0.011112164	0.069717606	-0.381357616	6.377499889	5.588380418	0.023664272	0.044255841	con	Conserved
802	CG8850	3.056517521	2.836111921	4.804049396	0.035531935	0.08043653	2.342747439	2.836111921	0.975784077	0.330407389	0.563403795	5.399264959	2.836111921	10.60058536	0.002610303	0.006364373	con	Conserved
803	CG9928	-0.563462603	4.701940013	0.920477646	0.344215638	0.491637685	-1.074073431	4.701940013	1.899981853	0.177206754	0.384526869	-1.637536034	4.701940013	9.958121895	0.003373785	0.008017379	con	Conserved
804	chk	0.101666915	5.411588374	0.22722858	0.636501433	0.756463913	0.478949126	5.411588374	2.605097367	0.115356694	0.2987011	0.580616041	5.411588374	7.893163804	0.008011323	0.017210663	con	Conserved
805	Cndp2	0.605289278	9.632385943	4.033881352	0.052372876	0.111119053	0.107700753	9.632385943	0.064313299	0.80129027	0.912832444	0.712990031	9.632385943	5.575959829	0.023914619	0.044589771	con	Conserved
806	Cpr49Ac	0.715651431	8.900567175	1.476446507	0.232873161	0.368400744	0.847374748	8.900567175	1.041192951	0.314897425	0.549342404	1.563026179	8.900567175	6.787759562	0.01361608	0.027325647	con	Conserved
807	cv-2	-0.102761114	4.526142956	0.174473061	0.678676981	0.790702442	0.793275243	4.526142956	5.245394558	0.028042356	0.127137289	0.690514129	4.526142956	7.996268558	0.007648049	0.016508757	con	Conserved
808	Ehbp1	-0.415166119	3.029597842	4.005717867	0.053018726	0.112201894	-0.643017477	3.029597842	5.172565521	0.0290812	0.130891744	-1.058183595	3.029597842	30.15397356	3.45E-06	1.71E-05	con	Conserved
809	eIF4EHP	0.025710972	2.453051892	0.016762007	0.910769475	0.951558773	0.707673287	2.453051892	6.600901371	0.014536398	0.083697989	0.733384258	2.453051892	14.69141554	0.000495773	0.001457337	con	Conserved
810	FBgn0195099	-1.85601428	2.364897803	0.527933314	0.472569508	0.616163182	-1.703307	2.364897803	0.201230048	0.656644239	0.827928248	-3.55932128	2.364897803	7.123615474	0.011680428	0.02393404	con	Conserved
811	FBgn0269890	0.103852005	5.526187278	0.138799133	0.711713288	0.818256208	0.678397388	5.526187278	3.054377569	0.089245752	0.257826826	0.782249393	5.526187278	8.332450275	0.006615835	0.014493138	con	Conserved
812	Fim	-0.068623845	4.871907145	0.096675839	0.75767036	0.850485065	0.612530132	4.871907145	3.921131632	0.055457904	0.197854657	0.543906288	4.871907145	6.2845932	0.016891358	0.032940799	con	Conserved
813	Fum1	0.41857878	7.283037959	3.78637968	0.059604699	0.123655483	0.847214933	7.283037959	7.784734894	0.00841343	0.058965207	1.265793713	7.283037959	33.9738191	1.23E-06	6.88E-06	con	Conserved
814	Glg1	0.185389919	7.447507206	1.243459959	0.272281483	0.413245781	0.356165526	7.447507206	2.29598708	0.138544081	0.333701181	0.541555444	7.447507206	10.56598132	0.002520937	0.00616767	con	Conserved
815	l(1)G0320	0.12568747	8.650898228	0.639361447	0.429248872	0.578616357	0.581600967	8.650898228	6.83725699	0.013008752	0.078068225	0.707288437	8.650898228	20.06248988	7.44E-05	0.000270364	con	Conserved
816	Mal-A5	0.594821618	9.353118083	3.782154639	0.059886017	0.124092419	0.466961692	9.353118083	1.172395805	0.286325707	0.518719212	1.061783309	9.353118083	11.87278371	0.001499587	0.003921814	con	Conserved
817	PGRP-LB	-0.415740164	5.267864858	4.033693858	0.052238311	0.110880892	-0.555718796	5.267864858	3.723543411	0.061655156	0.209148665	-0.97145896	5.267864858	23.19733758	2.70E-05	0.000109443	con	Conserved
818	PIG-M	0.03309228	4.334894688	0.071493416	0.79071867	0.874482642	0.280404775	4.334894688	2.693142545	0.109593636	0.290128278	0.313497055	4.334894688	7.074553705	0.011647701	0.023876826	con	Conserved
819	Prp3	0.260437286	3.448332467	3.164910821	0.083782397	0.164291528	0.065825471	3.448332467	0.105596125	0.747117961	0.879931062	0.326262757	3.448332467	5.429347592	0.025594042	0.047348024	con	Conserved
820	ras	0.166731101	6.797917549	0.731226341	0.398208287	0.546601375	0.476499061	6.797917549	3.004114221	0.091714211	0.262812649	0.643230162	6.797917549	10.94720157	0.002153174	0.005360282	con	Conserved
821	RpL24-like	-0.301943213	7.561665942	3.420983997	0.072694106	0.145415035	-0.150218308	7.561665942	0.426133413	0.518088736	0.73052864	-0.452161521	7.561665942	7.734111061	0.008608542	0.018303743	con	Conserved
822	slf	-0.947484773	1.946232449	0.814594572	0.37303671	0.520972291	-1.241559576	1.946232449	0.777579923	0.383997408	0.619507506	-2.189044349	1.946232449	5.514054831	0.024742642	0.045892568	con	Conserved
823	Uxs	0.136173622	4.509447864	1.528879405	0.224381786	0.357018102	0.197377582	4.509447864	1.643167879	0.208182539	0.426405208	0.333551204	4.509447864	9.585974704	0.00381086	0.008911136	con	Conserved
824	wde	0.176543638	5.096915594	1.114797667	0.298158992	0.440806912	0.445886375	5.096915594	3.590394944	0.066264457	0.218675082	0.622430013	5.096915594	14.04833265	0.00063194	0.001820353	con	Conserved
825	aay	0.483084315	8.614607688	1.701043866	0.200803821	0.327252931	-1.580514935	8.614607688	9.12540381	0.004728992	0.039887767	-1.09743062	8.614607688	8.787334995	0.005474244	0.012225401	con	Conserved
826	alpha-Est8	-0.232898986	8.77772453	0.348109204	0.559060402	0.692760882	2.55990128	8.77772453	20.39434075	7.13E-05	0.002346974	2.327002294	8.77772453	31.57989349	2.63E-06	1.36E-05	con	Conserved
827	bmm	-0.380673105	6.660724838	1.745622093	0.194992176	0.319879869	1.64199967	6.660724838	16.14857688	0.000295516	0.006486843	1.261326565	6.660724838	18.82096061	0.000115906	0.000400793	con	Conserved
828	BomS4	2.018839775	3.85531059	3.480761818	0.070895435	0.142565527	-5.670308222	3.85531059	20.72212814	6.71E-05	0.002316992	-3.651468446	3.85531059	27.49980047	8.71E-06	3.98E-05	con	Conserved
829	Cbs	0.593766031	7.405115226	3.018131976	0.09124469	0.175802583	-1.841806611	7.405115226	14.65375526	0.000519097	0.009959044	-1.24804058	7.405115226	13.52302158	0.000794791	0.002234967	con	Conserved
830	CG13641	-0.021870037	9.065286742	0.007360399	0.932112936	0.961925064	-1.242499256	9.065286742	11.80169807	0.001522862	0.020216746	-1.264369293	9.065286742	23.90891898	2.17E-05	8.96E-05	con	Conserved
831	CG1673	0.692057087	6.88709409	4.767044009	0.035859951	0.081068288	1.397153456	6.88709409	9.694172477	0.003691373	0.034608362	2.089210543	6.88709409	40.50591118	2.66E-07	1.71E-06	con	Conserved
832	CG16772	-0.946586864	7.280822859	0.29007715	0.593805192	0.723190687	-8.61382506	7.280822859	10.14174892	0.003169776	0.031755279	-9.560411924	7.280822859	52.18939031	2.86E-08	2.34E-07	con	Conserved
833	CG18542.CG32939	0.285810165	3.257385025	2.67289166	0.110889383	0.204802895	-1.083572643	3.257385025	20.05547465	7.46E-05	0.002374708	-0.797762478	3.257385025	22.70006018	3.15E-05	0.000125784	con	Conserved
834	CG2909	0.19689614	5.13066039	0.737125829	0.396330972	0.544626272	-1.045958894	5.13066039	10.85386047	0.002237591	0.025501354	-0.849062754	5.13066039	14.89895003	0.000458784	0.001361827	con	Conserved
835	CG31522	-0.087646834	1.371775971	0.029147429	0.865406361	0.923055281	1.423069126	1.371775971	3.763785256	0.060333139	0.207532277	1.335422292	1.371775971	6.388062568	0.016078562	0.031603787	con	Conserved
836	CG32486	0.471049179	2.67282007	2.731283427	0.107199946	0.199889303	-1.519551211	2.67282007	15.2051781	0.000409463	0.00833861	-1.048502031	2.67282007	15.52757068	0.000363569	0.001112422	con	Conserved
837	CG33178	-0.332846144	1.360122613	0.572502662	0.454247954	0.599192483	-1.373370439	1.360122613	5.500600531	0.024709063	0.11634725	-1.706216584	1.360122613	19.94653106	7.73E-05	0.00028002	con	Conserved
838	CG6903	-0.078404739	4.822559759	0.364496264	0.549850156	0.685278511	-0.535408322	4.822559759	8.838359125	0.005265504	0.042752104	-0.613813061	4.822559759	24.12434688	2.02E-05	8.46E-05	con	Conserved
839	CG7627	0.373291776	6.91590692	1.005372623	0.323045379	0.469584687	1.562406035	6.91590692	8.724792722	0.00564017	0.045203232	1.935697811	6.91590692	25.36303955	1.51E-05	6.52E-05	con	Conserved
840	CG9664	0.229449291	6.988244466	0.221224531	0.641146505	0.759441474	1.446747557	6.988244466	4.340002852	0.044906662	0.171494692	1.676196848	6.988244466	11.15114488	0.002064777	0.005176528	con	Conserved
841	Dro	-1.026479046	9.118615896	1.049015193	0.313223418	0.458711219	-2.868999444	9.118615896	4.019275016	0.053288504	0.193418976	-3.895478491	9.118615896	12.22346374	0.001375941	0.003629008	con	Conserved
842	FBgn0196692	-1.602997268	5.073727215	0.223880357	0.63921495	0.758057062	-4.911431905	5.073727215	0.488725513	0.489396176	0.708569231	-6.514429174	5.073727215	50.83032935	3.63E-08	2.90E-07	con	Conserved
843	fbl	-0.315553739	8.946918076	2.586569792	0.116613265	0.213268794	-1.631963782	8.946918076	34.29669481	1.13E-06	0.000140016	-1.947517521	8.946918076	92.5263415	1.96E-11	3.30E-10	con	Conserved
844	Herp	0.055140208	6.08694801	0.175841814	0.677492679	0.790063629	-0.628014889	6.08694801	11.48900624	0.001725693	0.021763875	-0.572874681	6.08694801	19.21396828	9.90E-05	0.000349996	con	Conserved
845	Hydr1	-0.035531305	4.250670191	0.019979654	0.888391298	0.938861711	-1.520068988	4.250670191	19.89781462	7.86E-05	0.002471527	-1.555600293	4.250670191	44.85757774	8.70E-08	6.25E-07	con	Conserved
846	Idgf4	0.177426671	11.22933859	1.331460554	0.256238576	0.396801342	-0.637172986	11.22933859	8.576110459	0.005908283	0.04645294	-0.459746315	11.22933859	8.912836859	0.005096924	0.011485993	con	Conserved
847	l(2)05714	0.035184118	3.453688906	0.05156299	0.821665367	0.894774317	-0.795628627	3.453688906	13.57789545	0.000756491	0.012962074	-0.760444509	3.453688906	25.4932262	1.33E-05	5.82E-05	con	Conserved
848	Lk6	0.145404602	7.271413308	1.36680517	0.250135435	0.389631027	-0.987736836	7.271413308	31.64768941	2.28E-06	0.000226996	-0.842332234	7.271413308	45.98234138	6.76E-08	5.03E-07	con	Conserved
849	Lsp1beta	-0.243534897	16.88738308	0.855084329	0.36142867	0.509458009	1.248786369	16.88738308	11.16832466	0.001984987	0.023906523	1.005251472	16.88738308	14.30069261	0.000582163	0.001686746	con	Conserved
850	mfrn	0.568146573	4.901326765	8.156726988	0.00711741	0.020803772	-1.015060669	4.901326765	13.58586133	0.000754177	0.012962074	-0.446914096	4.901326765	5.507220172	0.024628551	0.045766369	con	Conserved
851	nec	0.132021942	9.838911211	0.470535015	0.497187399	0.638048601	-1.788802549	9.838911211	42.59452788	1.46E-07	2.90E-05	-1.656780606	9.838911211	70.58683445	5.76E-10	6.93E-09	con	Conserved
852	nmd	-0.243095688	6.006659647	3.971762749	0.053983311	0.113710501	-0.579516476	6.006659647	11.46682408	0.00174129	0.021904991	-0.822612164	6.006659647	46.50170623	6.02E-08	4.56E-07	con	Conserved
853	Nmda1	0.193131686	6.856439267	1.851004617	0.18222465	0.303138362	-1.298576306	6.856439267	41.8508872	1.74E-07	3.08E-05	-1.10544462	6.856439267	60.20197624	3.69E-09	3.69E-08	con	Conserved
854	Oat	0.096697187	9.523705013	0.113175757	0.738559992	0.83826053	1.736360494	9.523705013	17.98173497	0.000154172	0.004096677	1.833057681	9.523705013	38.21934267	4.39E-07	2.70E-06	con	Conserved
855	ome	-0.033565998	6.020375889	0.002072226	0.963966022	0.978777332	-4.259609556	6.020375889	16.23355191	0.00031005	0.00672767	-4.293175554	6.020375889	28.69101872	6.46E-06	3.03E-05	con	Conserved
856	Ost48	0.091319351	9.192212771	1.043208843	0.313971901	0.459671884	-0.413935431	9.192212771	10.71536509	0.002369413	0.026637131	-0.32261608	9.192212771	13.00877031	0.000943028	0.002601835	con	Conserved
857	PAN2	0.200029257	6.172625167	0.782850184	0.382211906	0.530357711	-3.05536887	6.172625167	89.31487181	3.09E-11	2.20E-08	-2.855339613	6.172625167	144.8522723	4.22E-14	1.42E-12	con	Conserved
858	Prosalpha3	-0.016928919	7.879870426	0.028065043	0.867904671	0.924360073	-0.562009497	7.879870426	15.47523421	0.000370631	0.007673609	-0.578938416	7.879870426	32.75040959	1.70E-06	9.12E-06	con	Conserved
859	Prosbeta4	-0.038021973	7.452737208	0.152183517	0.698783331	0.807501017	-0.675986492	7.452737208	24.06451665	2.06E-05	0.001032613	-0.714008465	7.452737208	53.43281191	1.39E-08	1.22E-07	con	Conserved
860	Prosbeta5	0.194842475	8.567288769	3.259754477	0.079467943	0.156845996	-0.81560445	8.567288769	28.52487877	5.46E-06	0.000411055	-0.620761975	8.567288769	32.94980943	1.61E-06	8.70E-06	con	Conserved
861	Rpn11	0.108502453	8.147064826	1.23998872	0.272940418	0.413954749	-0.590506273	8.147064826	18.36697686	0.000132259	0.003630909	-0.48200382	8.147064826	24.44580676	1.83E-05	7.74E-05	con	Conserved
862	Rpn9	-0.182138396	8.135440409	3.510397506	0.069217826	0.140327775	-0.424911516	8.135440409	9.563910083	0.003847001	0.035531131	-0.607049912	8.135440409	38.84922789	3.57E-07	2.24E-06	con	Conserved
863	Sec61alpha	-0.257049274	10.0854195	3.072485309	0.088242315	0.171346645	0.783063369	10.0854195	14.23299223	0.00058918	0.010803088	0.526014094	10.0854195	12.81422825	0.001017547	0.002782714	con	Conserved
864	SelR	-0.435286233	5.442726823	1.173131557	0.286336572	0.427911708	-1.551321637	5.442726823	7.775491887	0.008589468	0.059945316	-1.986607871	5.442726823	25.45883246	1.48E-05	6.38E-05	con	Conserved
865	sog	0.98575501	3.474864724	16.38579914	0.000266051	0.001197472	1.054417717	3.474864724	9.678052402	0.00366391	0.034608362	2.040172727	3.474864724	71.98187604	4.55E-10	5.58E-09	con	Conserved
866	Srr	0.603174239	5.244998462	0.457476727	0.503544119	0.644873898	3.720972415	5.244998462	8.237735052	0.00712639	0.052305808	4.324146654	5.244998462	19.16460494	0.000114862	0.000398013	con	Conserved
867	TotB	1.844977221	1.558649173	5.97252707	0.020305246	0.051164689	3.581090391	1.558649173	10.66000816	0.00263564	0.028347395	5.426067611	1.558649173	43.46702992	2.10E-07	1.39E-06	con	Conserved
868	Usp32	-0.041289248	4.214068665	0.069975247	0.792899362	0.875037802	-0.685096521	4.214068665	10.11215635	0.003048193	0.030911167	-0.726385769	4.214068665	23.82684223	2.21E-05	9.16E-05	con	Conserved
869	Xbp1	0.1529709	9.99821555	2.515911648	0.121552085	0.220586346	-0.529058584	9.99821555	15.04474897	0.000434558	0.008629132	-0.376087683	9.99821555	15.19507512	0.000410997	0.001242997	con	Conserved
870	CG17129	-0.816155777	1.633398929	6.483336964	0.015367431	0.040402521	-0.096944998	1.633398929	0.047380775	0.828928922	0.927238924	-0.913100775	1.633398929	9.431585188	0.004071578	0.009458471	con	Conserved
871	CG18088	4.72305309	4.132046675	14.43113384	0.000596832	0.002446913	2.143972133	4.132046675	1.233197807	0.274855061	0.506022527	6.867025223	4.132046675	22.14393213	4.43E-05	0.000171054	con	Conserved
872	FBgn0192725	3.677455777	2.809193354	6.44409474	0.016783761	0.043459358	-0.195101468	2.809193354	0.010442439	0.919313395	0.969042906	3.48235431	2.809193354	6.486657734	0.016460079	0.032238918	con	Conserved
873	FBgn0269600	7.255654484	0.433695273	11.42589016	0.00393931	0.012596159	0.294702719	0.433695273	5.74E-08	0.999811842	0.999958552	7.550357203	0.433695273	16.52894239	0.000945267	0.002605985	con	Conserved
874	hook	-0.263111687	5.025759399	7.193807198	0.011022343	0.030563628	-0.216703309	5.025759399	2.489947458	0.123427143	0.311444721	-0.479814996	5.025759399	24.81353954	1.63E-05	7.00E-05	con	Conserved
875	mfrn	0.568146573	4.901326765	8.156726988	0.00711741	0.020803772	-1.015060669	4.901326765	13.58586133	0.000754177	0.012962074	-0.446914096	4.901326765	5.507220172	0.024628551	0.045766369	con	Conserved
876	par-6	0.408828765	4.932431721	8.272970199	0.006757721	0.019860815	-0.354898793	4.932431721	3.146911138	0.084630641	0.249825911	0.053929973	4.932431721	0.146662955	0.704023731	0.767201335	con	Conserved
877	Pat1	0.578741396	5.009582364	7.392008242	0.010061523	0.028230213	-0.246344118	5.009582364	0.67898667	0.415426129	0.643934763	0.332397278	5.009582364	2.497454424	0.122881605	0.181048995	con	Conserved
878	sog	0.98575501	3.474864724	16.38579914	0.000266051	0.001197472	1.054417717	3.474864724	9.678052402	0.00366391	0.034608362	2.040172727	3.474864724	71.98187604	4.55E-10	5.58E-09	con	Conserved
879	TotM	6.855594527	0.809119538	24.41856807	0.000379505	0.001636945	1.663372832	0.809119538	8.82E-08	0.999768157	0.999958552	8.51896736	0.809119538	53.68988671	1.12E-05	4.98E-05	con	Conserved
880	AANATL4	-0.471679126	4.460555754	2.029886564	0.1631315	0.277697986	0.827545012	4.460555754	2.913922777	0.096719651	0.271877525	0.355865886	4.460555754	1.010415616	0.321735955	0.408249734	con	Ambiguous
881	bur	-0.18105505	6.518219521	2.700446082	0.109130579	0.202415023	0.14785504	6.518219521	0.905374789	0.347764674	0.582224618	-0.03320001	6.518219521	0.091771679	0.763701157	0.814866018	con	Ambiguous
882	CG10214	0.173718122	3.993698517	1.129285095	0.295088396	0.437012064	0.138269691	3.993698517	0.368077373	0.547906535	0.749600103	0.311987813	3.993698517	3.850192252	0.057599589	0.095851426	con	Ambiguous
883	CG10433	0.089984912	6.418605294	0.110878061	0.741114986	0.840776339	-0.584322492	6.418605294	2.407500646	0.129669428	0.320560889	-0.49433758	6.418605294	3.548296199	0.067859561	0.109871019	con	Ambiguous
884	CG10621	0.09348584	12.3416806	0.359102379	0.552802495	0.688267501	-0.328224543	12.3416806	2.212611373	0.145697216	0.344019063	-0.234738704	12.3416806	2.262257651	0.141387323	0.2042307	con	Ambiguous
885	CG16758	0.107568288	7.893682224	0.150380627	0.700503247	0.808804156	0.195937989	7.893682224	0.249988869	0.620189244	0.802531342	0.303506277	7.893682224	1.200004881	0.280747342	0.363479297	con	Ambiguous
886	CG1814	-0.015487985	3.272308261	0.007172069	0.932984168	0.962424399	-0.05566926	3.272308261	0.048798525	0.826430212	0.925314216	-0.071157245	3.272308261	0.168801552	0.683643385	0.749563985	con	Ambiguous
887	CG31678	0.160986565	5.925044384	0.838854703	0.36589137	0.513881916	0.05231105	5.925044384	0.044828162	0.833528615	0.930324278	0.213297615	5.925044384	1.508477242	0.227435296	0.304616169	con	Ambiguous
888	CG33099	-0.947274345	6.484126391	3.485309592	0.070677027	0.142242125	1.917400283	6.484126391	7.133224793	0.011583923	0.072040695	0.970125938	6.484126391	3.648744544	0.064692459	0.10563813	con	Ambiguous
889	CG33172	-0.258251884	3.541961828	2.369171196	0.132600827	0.23641676	0.547871614	3.541961828	5.569221357	0.023888146	0.114686181	0.28961973	3.541961828	3.257774573	0.079555415	0.125376105	con	Ambiguous
890	CG33459	-0.015406123	6.352323728	0.002516326	0.960279217	0.977918881	-0.123645146	6.352323728	0.081633099	0.776789603	0.89889789	-0.139051269	6.352323728	0.207954834	0.651207282	0.723741665	con	Ambiguous
891	CG42675	-0.994626502	0.876028716	1.78508944	0.190009498	0.313361166	1.061423393	0.876028716	1.028713966	0.317309475	0.55118594	0.066796891	0.876028716	0.008256502	0.928109312	0.947365483	con	Ambiguous
892	CG46385.Dsim_GD10223	-0.407011718	4.759367186	2.790326954	0.103611234	0.194281736	0.542875194	4.759367186	2.507556289	0.122151876	0.309679936	0.135863476	4.759367186	0.31737504	0.576723267	0.657731906	con	Ambiguous
893	CG6379	-0.093015838	4.588839212	0.590573272	0.447269118	0.593611177	0.136968152	4.588839212	0.654100386	0.424026262	0.652924232	0.043952314	4.588839212	0.13769419	0.712784769	0.774226728	con	Ambiguous
894	CG8963	0.206027179	6.625588604	5.618592429	0.023315863	0.057128462	-0.248436041	6.625588604	4.08933906	0.050723514	0.187342931	-0.042408862	6.625588604	0.238559071	0.628245961	0.703573176	con	Ambiguous
895	CG9062	-0.350438788	3.617697059	3.536021417	0.06825614	0.138897756	0.352981307	3.617697059	1.830211904	0.184638188	0.394270373	0.002542518	3.617697059	0.00019406	0.988963235	0.992483732	con	Ambiguous
896	CG9328	0.852949551	2.00962811	5.298632715	0.027308558	0.064988614	-0.833085985	2.00962811	2.880356199	0.098399535	0.274027061	0.019863567	2.00962811	0.003769864	0.951384918	0.964781971	con	Ambiguous
897	CG9674	-0.020266844	7.371075714	0.003308469	0.954464079	0.97466749	-0.62394378	7.371075714	1.558608219	0.220292339	0.442275811	-0.644210625	7.371075714	3.288744234	0.078481362	0.123936858	con	Ambiguous
898	Cpr11A	1.82144883	0.37562224	1.172125971	0.286248487	0.427908765	-2.606897634	0.37562224	1.786620125	0.189824225	0.401206539	-0.785448804	0.37562224	0.645937557	0.426906526	0.517642393	con	Ambiguous
899	drpr	-0.189413624	4.321639937	1.25695324	0.269739506	0.410642037	0.118132969	4.321639937	0.255550886	0.616311209	0.799595403	-0.071280655	4.321639937	0.194540432	0.661833142	0.732052915	con	Ambiguous
900	eIF3b	0.195199315	9.493929968	4.045593854	0.051910209	0.110278678	-0.108060169	9.493929968	0.620848535	0.43595088	0.661447305	0.087139146	9.493929968	0.80800884	0.374753521	0.46437662	con	Ambiguous
901	klar	-0.081397404	3.205543521	0.135826586	0.714649829	0.819735688	0.52754454	3.205543521	2.927714879	0.09577802	0.269796476	0.446147137	3.205543521	4.292876667	0.045582055	0.078318545	con	Ambiguous
902	Mtor	-0.23883422	5.25864154	2.730542048	0.107245901	0.199889303	0.06378176	5.25864154	0.099260407	0.754559556	0.885040734	-0.17505246	5.25864154	1.522174542	0.225379632	0.302433538	con	Ambiguous
903	mus101	0.120338768	4.288549887	0.466565395	0.498995861	0.640038831	-0.447993004	4.288549887	3.290006586	0.078144753	0.238660897	-0.327654236	4.288549887	3.580958594	0.066605408	0.108370095	con	Ambiguous
904	Nepl11	0.495754985	7.943076624	5.28644558	0.027474672	0.065290443	-0.712568955	7.943076624	5.514071497	0.024545521	0.116059698	-0.216813971	7.943076624	1.030254034	0.316952598	0.403209795	con	Ambiguous
905	NimB3	0.212378337	8.504440827	1.749562286	0.194371726	0.319281417	-0.444681492	8.504440827	3.83849639	0.057961421	0.202538889	-0.232303154	8.504440827	2.096938003	0.156350773	0.222345131	con	Ambiguous
906	Ns4	-0.15926972	5.665090458	0.559192833	0.459500388	0.60371693	-0.184468457	5.665090458	0.380051446	0.541500768	0.745970977	-0.343738177	5.665090458	2.668471514	0.111174531	0.16645811	con	Ambiguous
907	Psc	-0.385492451	2.61780677	2.20620573	0.146264423	0.25547787	0.483261433	2.61780677	1.743295744	0.195153692	0.408302608	0.097768981	2.61780677	0.143885423	0.706703284	0.769414684	con	Ambiguous
908	schlank	-0.023638246	6.63857796	0.007302899	0.932382664	0.962003625	0.105500709	6.63857796	0.072712803	0.789002824	0.907535888	0.081862463	6.63857796	0.087511464	0.769104441	0.819575374	con	Ambiguous
909	sfl	-0.039717249	4.0692787	0.046283743	0.830889412	0.901136038	-0.084211758	4.0692787	0.109542024	0.742607698	0.877113775	-0.123929007	4.0692787	0.501484898	0.483462626	0.57297519	con	Ambiguous
910	Sin3A	-0.191608443	5.762671595	1.748305722	0.194528221	0.319281417	0.439865686	5.762671595	4.663829148	0.037623849	0.154251573	0.248257243	5.762671595	3.008363586	0.09149398	0.140971655	con	Ambiguous
911	Snx6	-0.177231134	7.294957126	0.840383795	0.365459868	0.513421002	-0.001418829	7.294957126	2.76E-05	0.995836677	0.999958552	-0.178649963	7.294957126	0.853855454	0.361689274	0.450434587	con	Ambiguous
912	Syp	-0.049971553	5.463882943	0.03135958	0.860457472	0.920872965	-0.137020909	5.463882943	0.117989837	0.733272024	0.869521845	-0.186992462	5.463882943	0.439100776	0.511880606	0.600031784	con	Ambiguous
913	Uba1	0.099111302	9.225537072	0.189310632	0.666119185	0.779745011	-0.009509509	9.225537072	0.000871336	0.976616114	0.993255754	0.089601793	9.225537072	0.154778915	0.696357569	0.760818109	con	Ambiguous
914	AANATL4	-0.74518585	4.460555754	5.081424801	0.030578912	0.070672844	-0.124790732	4.460555754	0.071402766	0.790881111	0.907595436	-0.869976583	4.460555754	6.692095411	0.014022518	0.027606139	Control	Ambiguous
915	AcCoAS	-0.241283765	10.66424957	1.425190131	0.240450867	0.374898135	-0.824310862	10.66424957	8.30494533	0.006662236	0.067422909	-1.065594627	10.66424957	27.26247025	7.87E-06	3.75E-05	Control	Ambiguous
916	Alas	-0.205400964	6.604134135	2.778122528	0.104341646	0.193171997	-0.115889405	6.604134135	0.447309595	0.507932269	0.727570239	-0.32129037	6.604134135	6.942123016	0.012387245	0.024899766	Control	Ambiguous
917	Arp2	0.000546816	6.072845192	1.75E-05	0.996684596	1	0.343834464	6.072845192	3.479622357	0.0703929	0.24895539	0.34438128	6.072845192	7.009947504	0.012002362	0.024222612	Control	Ambiguous
918	bur	-0.078898199	6.518219521	0.511984356	0.478951211	0.625962275	-0.25827037	6.518219521	2.762478857	0.105286495	0.309934001	-0.337168569	6.518219521	9.467405611	0.004009434	0.00917682	Control	Ambiguous
919	CenB1A	-0.25855458	4.253695665	3.355512763	0.075363491	0.148958308	-0.192189454	4.253695665	0.975652903	0.329944987	0.580292422	-0.450744033	4.253695665	11.30796874	0.001857478	0.004678058	Control	Ambiguous
920	cert	0.328831857	5.939734488	3.300312689	0.077699641	0.152725284	0.09387435	5.939734488	0.136351683	0.714123978	0.865756984	0.422706207	5.939734488	5.580028243	0.023761586	0.043909007	Control	Ambiguous
921	CG10214	0.023604348	3.993698517	0.019818005	0.88884064	0.936723041	-0.504933038	3.993698517	4.801625498	0.035067135	0.166454496	-0.48132869	3.993698517	9.263157408	0.004377908	0.009919665	Control	Ambiguous
922	CG10433	0.225664069	6.418605294	0.687312458	0.412647235	0.565016289	0.417515628	6.418605294	1.21624293	0.277556279	0.529637922	0.643179697	6.418605294	5.943236344	0.019942564	0.037789166	Control	Ambiguous
923	CG10621	0.034985486	12.3416806	0.050296478	0.823831221	0.893802912	-0.624633445	12.3416806	8.002021109	0.007628309	0.071926124	-0.589647959	12.3416806	14.19269553	0.000598242	0.001719296	Control	Ambiguous
924	CG12163	-0.064311191	7.722422745	0.19363429	0.662570782	0.777405954	-0.338095041	7.722422745	2.683453973	0.110211382	0.319323822	-0.402406232	7.722422745	7.608484137	0.009114044	0.019116794	Control	Ambiguous
925	CG1271	-0.246495419	4.890187135	2.869401241	0.099017489	0.185733047	-0.273634833	4.890187135	1.833240009	0.184284318	0.427501763	-0.520130251	4.890187135	13.70457288	0.000720573	0.002019475	Control	Ambiguous
926	CG12811	-0.245249886	7.142322346	2.531507329	0.120441603	0.216759987	-0.223570006	7.142322346	1.05977453	0.310215016	0.561960778	-0.468819892	7.142322346	9.346735361	0.004222929	0.00960354	Control	Ambiguous
927	CG12926	1.206530262	7.318767449	3.338006867	0.076736487	0.151310954	0.5177266	7.318767449	0.313003015	0.579614087	0.781164984	1.724256862	7.318767449	6.534917168	0.015356326	0.029935498	Control	Ambiguous
928	CG16743	-0.155626265	8.841170619	0.461022614	0.501540072	0.645133994	-0.915512971	8.841170619	7.962787653	0.007764036	0.072654419	-1.071139236	8.841170619	21.44922639	4.71E-05	0.000180661	Control	Ambiguous
929	CG16756	-0.584942041	4.170735708	3.504592376	0.069450931	0.139808895	-0.164637829	4.170735708	0.152245918	0.698728408	0.857491098	-0.74957987	4.170735708	7.052826215	0.011772307	0.023817831	Control	Ambiguous
930	CG16758	0.121123259	7.893682224	0.191216995	0.664572475	0.779570498	-0.80643789	7.893682224	4.232926872	0.047101625	0.198428929	-0.685314631	7.893682224	6.087223514	0.018614791	0.035493821	Control	Ambiguous
931	CG1812	-0.404697966	1.680128509	0.552803108	0.462056853	0.611440879	-1.322975997	1.680128509	3.316294883	0.077015001	0.262114752	-1.727673963	1.680128509	13.05632956	0.000925708	0.002506726	Control	Ambiguous
932	CG1814	-0.362829334	3.272308261	3.726539925	0.061555614	0.126208655	-0.420378482	3.272308261	2.665968232	0.111336393	0.321344248	-0.783207815	3.272308261	19.72177186	8.34E-05	0.000299965	Control	Ambiguous
933	CG30098	-2.86993192	1.336155147	4.061689597	0.051470042	0.109354417	-2.623955197	1.336155147	1.01981909	0.319381312	0.571070794	-5.493887117	1.336155147	25.58532034	1.29E-05	5.77E-05	Control	Ambiguous
934	CG30283	-0.119989035	9.826632651	0.288330956	0.594634651	0.722077121	-0.873346346	9.826632651	7.61657179	0.009080558	0.078429989	-0.993335381	9.826632651	19.41859844	9.23E-05	0.000329134	Control	Ambiguous
935	CG31678	0.336363894	5.925044384	3.543628897	0.067973504	0.137245161	0.122439593	5.925044384	0.240241418	0.627041077	0.814407744	0.458803487	5.925044384	6.880428344	0.012748911	0.025533793	Control	Ambiguous
936	CG33099	-1.201790597	6.484126391	5.595360144	0.023935953	0.057374698	-0.43254874	6.484126391	0.373884201	0.545016891	0.757323527	-1.634339337	6.484126391	10.25525365	0.002981623	0.007061814	Control	Ambiguous
937	CG33129	0.00885007	10.08591753	0.004717098	0.945628016	0.972462296	0.417711668	10.08591753	5.250842978	0.027966281	0.148625083	0.426561738	10.08591753	10.92379267	0.002174021	0.00537653	Control	Ambiguous
938	CG33172	-0.148427096	3.541961828	0.763018447	0.388243791	0.539480816	-0.360353034	3.541961828	2.379653877	0.13177402	0.352413944	-0.508780131	3.541961828	10.05511089	0.003122378	0.007363596	Control	Ambiguous
939	CG33225	-0.510410706	5.524772755	3.982460777	0.053691934	0.113048822	-0.066309428	5.524772755	0.034750227	0.853180926	0.940429463	-0.576720134	5.524772755	5.426819483	0.025637352	0.046766521	Control	Ambiguous
940	CG33459	-0.080962978	6.352323728	0.069281346	0.793937713	0.872997676	-1.058135477	6.352323728	5.892572705	0.020518369	0.12696859	-1.139098455	6.352323728	13.42268124	0.000820036	0.002250355	Control	Ambiguous
941	CG34015	0.328391243	3.896290565	3.926151623	0.055309727	0.115963727	0.42179582	3.896290565	3.36460836	0.074986162	0.257959234	0.750187063	3.896290565	21.98745686	3.96E-05	0.000155178	Control	Ambiguous
942	CG3505	-0.13295447	7.591362111	0.650598863	0.425258111	0.577036471	-0.419940673	7.591362111	3.261969409	0.079370215	0.26608459	-0.552895143	7.591362111	11.31680455	0.001850803	0.004665977	Control	Ambiguous
943	CG42637.Gyc76C	0.093437919	6.958097294	0.382621262	0.540144246	0.679832005	0.298100529	6.958097294	1.954231574	0.170787411	0.410964961	0.391538448	6.958097294	6.75113425	0.013544331	0.026856257	Control	Ambiguous
944	CG42675	-0.950964493	0.876028716	0.787918274	0.380692295	0.531334857	-1.908096298	0.876028716	1.597670935	0.21445294	0.464320985	-2.859060791	0.876028716	7.220235332	0.010888708	0.022357848	Control	Ambiguous
945	CG4293	-0.157447784	6.230768164	1.368912198	0.249777456	0.386408524	-0.429427707	6.230768164	5.129169939	0.029720099	0.153194163	-0.586875491	6.230768164	19.20180569	9.94E-05	0.000350945	Control	Ambiguous
946	CG4607	-0.341104019	6.730487041	2.127759836	0.153425064	0.263339946	-0.547999178	6.730487041	2.756654069	0.105640793	0.310792837	-0.889103197	6.730487041	14.36394775	0.000560726	0.001631292	Control	Ambiguous
947	CG4630	-0.528617221	7.131816169	3.157334679	0.08429424	0.1634745	-1.000206241	7.131816169	5.666234563	0.022881987	0.134716344	-1.528823462	7.131816169	25.53403474	1.37E-05	6.07E-05	Control	Ambiguous
948	CG46385.Dsim_GD10223	-0.3456198	4.759367186	2.049425315	0.160990799	0.273772512	-0.712545265	4.759367186	4.403635709	0.04302757	0.188037357	-1.058165065	4.759367186	19.34113575	9.48E-05	0.000336666	Control	Ambiguous
949	CG5162	1.474438737	2.726813758	4.257518234	0.04671793	0.101106879	0.954783717	2.726813758	0.930636191	0.341457027	0.591095781	2.429222454	2.726813758	12.18919293	0.001343974	0.003495763	Control	Ambiguous
950	CG5276	-0.511509564	4.791725066	5.067666294	0.030651972	0.070808762	-0.54819297	4.791725066	3.002021097	0.091822912	0.287819377	-1.059702534	4.791725066	22.78747345	3.07E-05	0.00012294	Control	Ambiguous
951	CG6379	-0.042446998	4.588839212	0.121213203	0.72977415	0.829615134	-0.291705621	4.588839212	2.948759104	0.094638634	0.292666167	-0.334152619	4.588839212	7.970420056	0.00773743	0.016472704	Control	Ambiguous
952	CG7791	-0.001571197	5.723972515	0.00014801	0.990361198	0.999636433	-0.391005568	5.723972515	4.685666777	0.0372054	0.1721537	-0.392576765	5.723972515	9.657069298	0.003696857	0.008555976	Control	Ambiguous
953	CG8963	0.063506956	6.625588604	0.531574292	0.470718665	0.619438836	0.171405377	6.625588604	1.944299093	0.171849865	0.411437144	0.234912333	6.625588604	7.327166231	0.010365544	0.021429738	Control	Ambiguous
954	CG9062	-0.296491641	3.617697059	2.426679029	0.128137765	0.227035325	-0.173157759	3.617697059	0.435464654	0.513569441	0.732868642	-0.4696494	3.617697059	6.7402844	0.013613473	0.026961079	Control	Ambiguous
955	CG9328	0.598423001	2.00962811	2.372723322	0.132319986	0.232825074	0.287596446	2.00962811	0.302815206	0.585561711	0.785293981	0.886019448	2.00962811	6.689806586	0.013940194	0.027476725	Control	Ambiguous
956	CG9674	-0.057538635	7.371075714	0.026929843	0.870609564	0.925162302	-0.817258598	7.371075714	2.701507822	0.109356037	0.317957956	-0.874797233	7.371075714	6.10538226	0.018579513	0.035440154	Control	Ambiguous
957	Cpr11A	2.20509058	0.37562224	3.047852288	0.089475769	0.171133601	2.492740068	0.37562224	1.603169609	0.213682909	0.463298138	4.697830648	0.37562224	9.948465776	0.003266286	0.007670215	Control	Ambiguous
958	CROT	-0.511148728	8.348329838	5.151646159	0.029387299	0.068332003	-0.011681116	8.348329838	0.001354592	0.970846411	0.99457571	-0.522829844	8.348329838	5.400447944	0.025962759	0.047273342	Control	Ambiguous
959	Cyp9h1	1.166532352	5.048666391	5.524821117	0.02475177	0.058903998	0.903368423	5.048666391	1.684091026	0.203204891	0.451335724	2.069900775	5.048666391	16.7103137	0.000255026	0.000811802	Control	Ambiguous
960	Dis3l2	0.211231544	4.659950662	1.676996171	0.203665404	0.32925783	-0.666637496	4.659950662	8.625595058	0.005780843	0.061221317	-0.455405952	4.659950662	8.318775295	0.006621385	0.014386385	Control	Ambiguous
961	drpr	-0.019761499	4.321639937	0.013044654	0.90971094	0.948980808	0.476382844	4.321639937	3.967556345	0.054104151	0.211023176	0.456621345	4.321639937	7.639237173	0.008987418	0.018931107	Control	Ambiguous
962	eIF3b	0.190251427	9.493929968	3.841914017	0.05785543	0.120185466	0.374382211	9.493929968	7.444634267	0.009821828	0.081887023	0.564633637	9.493929968	33.70415485	1.32E-06	7.64E-06	Control	Ambiguous
963	Elal	0.402602777	7.752175113	4.903165283	0.033304922	0.075774796	0.068853806	7.752175113	0.072186095	0.789731965	0.906695503	0.471456583	7.752175113	6.76597175	0.01345039	0.026712624	Control	Ambiguous
964	f-cup	-0.442677481	2.658575999	4.447075332	0.042069048	0.092797522	-0.023941321	2.658575999	0.006916924	0.93623304	0.981257536	-0.466618801	2.658575999	5.569216636	0.023888201	0.044061052	Control	Ambiguous
965	FBgn0196691	-3.040828616	2.78904885	1.534670076	0.230993407	0.363805465	-2.282064954	2.78904885	5.54E-08	0.999814683	0.99995088	-5.32289357	2.78904885	12.88568202	0.002037479	0.005067184	Control	Ambiguous
966	Gdi	0.239258151	9.542036718	3.5986278	0.065968579	0.133795049	0.127642371	9.542036718	0.512844497	0.478584743	0.705454639	0.366900522	9.542036718	8.455352575	0.006232088	0.01364797	Control	Ambiguous
967	Glt	-0.175869024	11.30319819	0.832091261	0.367808706	0.517598827	-0.547348512	11.30319819	4.02809864	0.052393372	0.208644129	-0.723217536	11.30319819	13.9474852	0.000656674	0.001859266	Control	Ambiguous
968	Gpat4	-0.026077237	5.826228401	0.073245016	0.788233336	0.869032937	0.318481833	5.826228401	5.556728519	0.024035364	0.137710489	0.292404596	5.826228401	9.52709417	0.003908123	0.008982174	Control	Ambiguous
969	Gpdh1	0.385865571	7.16573896	5.802496968	0.021311599	0.052243383	0.564659752	7.16573896	6.306558657	0.016715167	0.112766305	0.950525323	7.16573896	35.7067842	7.83E-07	4.75E-06	Control	Ambiguous
970	Hex-A	-0.179281053	6.98373217	0.652095361	0.424730967	0.576636113	-0.376378176	6.98373217	1.452760093	0.236041708	0.489520553	-0.555659229	6.98373217	6.37202826	0.0162017	0.031337581	Control	Ambiguous
971	kay	-0.03259053	5.078767276	0.055646618	0.81486666	0.888344105	-0.498793678	5.078767276	6.708203945	0.013820146	0.100988687	-0.531384208	5.078767276	15.64741126	0.00034793	0.001072495	Control	Ambiguous
972	klar	-0.54055045	3.205543521	5.755637098	0.021803895	0.053143037	-0.408410992	3.205543521	1.730171235	0.196803817	0.443412534	-0.948961442	3.205543521	19.52401279	8.91E-05	0.000318768	Control	Ambiguous
973	l(1)G0193	-0.060496056	6.064469836	0.157310798	0.694013769	0.802082146	-0.426361411	6.064469836	3.959347617	0.054340832	0.211780073	-0.486857468	6.064469836	10.43803298	0.002658946	0.006401309	Control	Ambiguous
974	Lcp9	-2.348428656	1.560593222	4.196636723	0.048075105	0.10368281	-0.355247441	1.560593222	0.054310358	0.817085725	0.923169388	-2.703676097	1.560593222	5.85878074	0.020836224	0.039262495	Control	Ambiguous
975	magu	-0.13072616	4.256280092	0.348931971	0.558452583	0.694150249	-0.416407982	4.256280092	1.879445354	0.178984388	0.419847072	-0.547134142	4.256280092	6.902359109	0.012619062	0.025304325	Control	Ambiguous
976	Met	-0.33534013	3.665912943	4.346632363	0.044322008	0.096594762	-0.285567129	3.665912943	1.672303129	0.204284869	0.452358072	-0.620907258	3.665912943	16.77716921	0.000231191	0.000741154	Control	Ambiguous
977	mtgo	-0.080129859	7.0110404	0.301097126	0.586622925	0.715175256	-0.47053764	7.0110404	5.216867214	0.028444376	0.149092935	-0.550667499	7.0110404	14.30622129	0.000573085	0.00166238	Control	Ambiguous
978	Mtor	-0.216682451	5.25864154	2.201835616	0.146652872	0.253997253	-0.460550828	5.25864154	5.077964224	0.030493746	0.155519863	-0.677233279	5.25864154	22.28428962	3.60E-05	0.000142216	Control	Ambiguous
979	mus101	-0.253761587	4.288549887	1.97277869	0.16882433	0.283983783	-0.480688922	4.288549887	3.720150007	0.0617681	0.230590731	-0.734450509	4.288549887	18.1997124	0.00014014	0.000476302	Control	Ambiguous
980	Ndg	1.021896002	6.062605184	4.633281046	0.038610727	0.086266504	1.575949029	6.062605184	5.400483181	0.0263015	0.145189324	2.59784503	6.062605184	26.21614662	1.23E-05	5.52E-05	Control	Ambiguous
981	Nepl11	0.313587473	7.943076624	2.096179769	0.156423571	0.267419267	0.35748111	7.943076624	1.379182389	0.248041829	0.500820742	0.671068584	7.943076624	9.760836589	0.003536956	0.008234399	Control	Ambiguous
982	NimB3	0.234008908	8.504440827	2.121133284	0.154048599	0.263954306	0.253297713	8.504440827	1.245197467	0.271952428	0.52413683	0.487306622	8.504440827	9.189154378	0.004520215	0.010212899	Control	Ambiguous
983	Ns4	-0.048660997	5.665090458	0.052415364	0.820223458	0.891056048	-0.726448375	5.665090458	5.925139698	0.020079301	0.12566001	-0.775109372	5.665090458	13.60647418	0.000748224	0.002091073	Control	Ambiguous
984	Pdi	0.221258148	12.3598417	1.664994995	0.205254102	0.331138843	0.458242758	12.3598417	3.570890629	0.066971339	0.240443722	0.679500906	12.3598417	15.57796184	0.000356904	0.001097435	Control	Ambiguous
985	Pi4KIIalpha	-0.325347495	5.986196701	3.130345839	0.085419849	0.165027695	-0.64105686	5.986196701	6.088098438	0.018559925	0.120391863	-0.966404355	5.986196701	27.30518035	7.77E-06	3.71E-05	Control	Ambiguous
986	Pngl	-0.176620101	4.516133025	1.532729943	0.223811208	0.354290504	-0.260819851	4.516133025	1.776281858	0.191079814	0.436139455	-0.437439952	4.516133025	10.6588805	0.002425532	0.005913871	Control	Ambiguous
987	Pop1	-0.230549981	4.167804286	1.347351034	0.253471556	0.390542686	-0.356437047	4.167804286	1.711097867	0.199232181	0.446945691	-0.586987028	4.167804286	9.877821812	0.003365504	0.00789202	Control	Ambiguous
988	Prosbeta2	0.037093894	8.369899007	0.148399459	0.702363279	0.808441773	-0.282213953	8.369899007	4.301190819	0.045384617	0.194244004	-0.245120058	8.369899007	6.4963594	0.015272901	0.029796249	Control	Ambiguous
989	Prosbeta6	-0.033915945	7.501176247	0.139634568	0.71086226	0.815014898	-0.207777513	7.501176247	2.62931802	0.113737384	0.324805208	-0.241693458	7.501176247	7.134794239	0.01132716	0.023086406	Control	Ambiguous
990	Psc	-0.38250862	2.61780677	2.012649426	0.164694355	0.278450578	-0.969690759	2.61780677	6.779641612	0.013364463	0.098968728	-1.352199379	2.61780677	27.29882236	7.78E-06	3.71E-05	Control	Ambiguous
991	QC	-0.087247705	5.44743224	0.214861387	0.645807009	0.764415205	-0.560492468	5.44743224	4.506323214	0.040799334	0.18227513	-0.647740174	5.44743224	12.18041779	0.001307062	0.003412922	Control	Ambiguous
992	RecQ5	-0.323684798	4.320814346	4.26805395	0.046177177	0.100067332	-0.390705541	4.320814346	3.25872931	0.079513221	0.266240699	-0.714390339	4.320814346	22.74671698	3.11E-05	0.000124236	Control	Ambiguous
993	Rtnl1	0.268826411	9.468383989	2.807716661	0.102580538	0.190664702	0.552534401	9.468383989	5.93207728	0.020011941	0.125396385	0.821360812	9.468383989	25.91975856	1.17E-05	5.31E-05	Control	Ambiguous
994	Sam-S	-0.350678581	8.091419339	3.996724032	0.053272349	0.112355816	-0.439887457	8.091419339	3.165971413	0.083732716	0.271762159	-0.790566038	8.091419339	20.34068169	6.78E-05	0.000249009	Control	Ambiguous
995	schlank	-0.127912406	6.63857796	0.215748438	0.645161026	0.764377561	-0.71031847	6.63857796	3.319285513	0.076984092	0.262114752	-0.838230876	6.63857796	9.142967986	0.004639535	0.010455259	Control	Ambiguous
996	sfl	-0.397457839	4.0692787	4.421662917	0.042626904	0.093805619	-0.279258189	4.0692787	1.157000949	0.289329213	0.541701906	-0.676716028	4.0692787	14.3947857	0.00055424	0.001617157	Control	Ambiguous
997	SH3PX1	-0.149774915	6.304909497	2.16193338	0.150256197	0.258660032	-0.257801228	6.304909497	3.23189354	0.080708849	0.266570156	-0.407576142	6.304909497	16.25750563	0.00027866	0.000881388	Control	Ambiguous
998	Sin3A	-0.117037197	5.762671595	0.645300541	0.427132562	0.579212385	-0.356244392	5.762671595	3.034121654	0.090171757	0.285209077	-0.47328159	5.762671595	10.8397079	0.002250696	0.005539231	Control	Ambiguous
999	Snx6	-0.139182263	7.294957126	0.519647191	0.475702766	0.623685236	-0.39062847	7.294957126	2.049401516	0.160993163	0.397799616	-0.529810733	7.294957126	7.516820385	0.009502981	0.019823809	Control	Ambiguous
1000	Syp	0.082831085	5.463882943	0.088196106	0.768231761	0.855714777	-0.758074196	5.463882943	3.687260084	0.062976452	0.232661701	-0.675243111	5.463882943	5.821656758	0.021183231	0.039765574	Control	Ambiguous
1001	Ten-m	0.32577723	6.131187614	0.952652087	0.335826702	0.484530453	-1.1216633	6.131187614	5.644322227	0.023191417	0.13554001	-0.79588607	6.131187614	5.669361047	0.022909866	0.042540779	Control	Ambiguous
1002	tmod	0.288785347	3.968085954	3.405500671	0.073315696	0.145722277	0.352262315	3.968085954	2.661698111	0.111613122	0.321693525	0.641047662	3.968085954	18.48304401	0.000127067	0.000435447	Control	Ambiguous
1003	Tollo	-0.26705572	3.735024785	1.027291602	0.317639557	0.465452952	-0.735436672	3.735024785	4.292144695	0.045599483	0.194444508	-1.002492392	3.735024785	17.68390178	0.000167738	0.00055752	Control	Ambiguous
1004	Uba1	0.144181213	9.225537072	0.400607229	0.530823504	0.671673541	-0.747668733	9.225537072	5.375808643	0.026281688	0.145189324	-0.60348752	9.225537072	6.976625247	0.01218982	0.024572501	Control	Ambiguous
1005	Ugt317A1	-0.378495769	5.781264599	2.718390703	0.108002332	0.198396889	-0.650542586	5.781264599	4.220787436	0.047334204	0.198819661	-1.029038355	5.781264599	21.93992136	4.02E-05	0.00015732	Control	Ambiguous
1006	Vago	0.132116629	7.912116647	0.39266792	0.534900985	0.675285313	-0.617235055	7.912116647	4.286798424	0.045726995	0.194444508	-0.485118427	7.912116647	5.29141709	0.027406776	0.049575636	Control	Ambiguous
1007	Zip99C	-0.70409267	1.958592322	2.760571537	0.10540236	0.1947729	-0.695670224	1.958592322	1.46572099	0.234003914	0.487328352	-1.399762894	1.958592322	13.03648046	0.000932895	0.002523437	Control	Ambiguous
1008	ACC	-0.370878546	10.9031564	1.360108797	0.251477899	0.391354112	-0.947926897	10.9031564	4.438494759	0.042445219	0.165373115	-1.318805443	10.9031564	16.70476047	0.000245498	0.000783482	Wasp	Ambiguous
1009	Act5C.Act42A.Dsim_GD16764	0.383412195	10.284799	5.277662647	0.027595068	0.065513565	0.273274584	10.284799	1.344303373	0.253999293	0.483016642	0.656686779	10.284799	15.40298342	0.000380621	0.001159599	Wasp	Ambiguous
1010	Adk3	-0.458157377	5.22089591	1.836113827	0.184190473	0.30579434	-0.748713101	5.22089591	2.418268885	0.129030026	0.319787375	-1.206870478	5.22089591	12.15117138	0.00135348	0.003577363	Wasp	Ambiguous
1011	Alas	-0.2524838	6.604134135	4.186346197	0.04819741	0.103408001	-0.448517884	6.604134135	6.697200918	0.013891809	0.081209883	-0.701001684	6.604134135	32.91669719	1.62E-06	8.76E-06	Wasp	Ambiguous
1012	apolpp	0.04225951	12.96042665	0.038307515	0.845940577	0.911027033	0.592701998	12.96042665	3.761465367	0.06040849	0.207532277	0.634961507	12.96042665	8.580701787	0.005896333	0.01307402	Wasp	Ambiguous
1013	Cdc6	-0.152973826	4.73750278	1.017863229	0.319839329	0.466475382	0.57211053	4.73750278	7.080950234	0.011613206	0.072132525	0.419136704	4.73750278	7.553698095	0.009344402	0.019649739	Wasp	Ambiguous
1014	CenB1A	-0.318143284	4.253695665	5.43072285	0.025576638	0.061574765	-0.518830494	4.253695665	7.432262205	0.009877622	0.064243327	-0.836973778	4.253695665	39.48129718	3.06E-07	1.94E-06	Wasp	Ambiguous
1015	CG10459	1.665954642	2.623537364	5.556842468	0.024246753	0.058771764	1.596251081	2.623537364	2.434560053	0.127859665	0.318144554	3.262205723	2.623537364	18.45347632	0.000135609	0.00045996	Wasp	Ambiguous
1016	CG10674	0.03062418	6.188289657	0.100563628	0.753007896	0.848332847	0.349186974	6.188289657	6.571942457	0.014736496	0.084458651	0.379811154	6.188289657	15.6069613	0.000353127	0.001081139	Wasp	Ambiguous
1017	CG13360	0.256431607	9.603550102	2.213994174	0.14557511	0.254525939	0.179428578	9.603550102	0.542831028	0.466092978	0.687245106	0.435860185	9.603550102	6.385577646	0.016097579	0.031628655	Wasp	Ambiguous
1018	CG13912	0.150368176	8.607940286	0.678350583	0.41564263	0.565745297	0.368022466	8.607940286	2.035108345	0.16242076	0.364365128	0.518390642	8.607940286	8.054120106	0.007451996	0.016127599	Wasp	Ambiguous
1019	CG16756	-0.141506959	4.170735708	0.23632539	0.629858611	0.751444763	-0.931695431	4.170735708	5.416965626	0.025760879	0.11929712	-1.07320239	4.170735708	15.10382321	0.000425901	0.001281054	Wasp	Ambiguous
1020	CG16799	0.357608415	6.44771004	2.638189611	0.113150798	0.208162278	0.663283152	6.44771004	4.607151554	0.038734168	0.157068209	1.020891567	6.44771004	21.79147924	4.22E-05	0.000163227	Wasp	Ambiguous
1021	CG2200	0.242400248	5.749292029	1.604308344	0.213523867	0.343699415	0.491641833	5.749292029	3.313518137	0.077133463	0.237911965	0.734042081	5.749292029	14.70414118	0.000493416	0.001453084	Wasp	Ambiguous
1022	CG31445	-1.394836846	2.163995558	4.074493351	0.051122845	0.108885306	-2.376529717	2.163995558	6.663989471	0.014110558	0.082161713	-3.771366563	2.163995558	45.21238496	8.03E-08	5.80E-07	Wasp	Ambiguous
1023	CG33129	0.027925847	10.08591753	0.046961589	0.829675207	0.900536501	0.33771455	10.08591753	3.432380919	0.072240336	0.23111779	0.365640397	10.08591753	8.030677064	0.007530784	0.016276845	Wasp	Ambiguous
1024	CG4293	-0.116678096	6.230768164	0.766751656	0.387097772	0.535641556	-0.530284597	6.230768164	7.876790036	0.008070698	0.057785733	-0.646962693	6.230768164	23.18980954	2.70E-05	0.000109613	Wasp	Ambiguous
1025	CG4630	-0.634958245	7.131816169	4.529048246	0.040453626	0.089738424	-0.599666021	7.131816169	2.027998151	0.163294248	0.365499602	-1.234624266	7.131816169	16.7110051	0.000242467	0.000774306	Wasp	Ambiguous
1026	CG46385.Dsim_GD10222	0.452595249	5.942076674	2.942996259	0.095011159	0.181302015	0.231560928	5.942076674	0.38719014	0.537776236	0.743757505	0.684156177	5.942076674	6.703255678	0.01388465	0.027752545	Wasp	Ambiguous
1027	CG5276	-0.453727064	4.791725066	4.424271039	0.042569278	0.093554508	-0.489221419	4.791725066	2.520917126	0.121194392	0.308195973	-0.942948483	4.791725066	18.05011035	0.00014761	0.000496262	Wasp	Ambiguous
1028	CG6067	0.2524347	7.971092096	2.246671148	0.142724168	0.250776659	0.675073335	7.971092096	8.031347233	0.00752852	0.054654548	0.927508035	7.971092096	29.90752427	3.69E-06	1.82E-05	Wasp	Ambiguous
1029	CG8839	0.235177136	6.377499889	2.052354438	0.16070008	0.274216585	-0.616534752	6.377499889	7.176236872	0.011112164	0.069717606	-0.381357616	6.377499889	5.588380418	0.023664272	0.044255841	Wasp	Ambiguous
1030	CG8850	3.056517521	2.836111921	4.804049396	0.035531935	0.08043653	2.342747439	2.836111921	0.975784077	0.330407389	0.563403795	5.399264959	2.836111921	10.60058536	0.002610303	0.006364373	Wasp	Ambiguous
1031	CG9928	-0.563462603	4.701940013	0.920477646	0.344215638	0.491637685	-1.074073431	4.701940013	1.899981853	0.177206754	0.384526869	-1.637536034	4.701940013	9.958121895	0.003373785	0.008017379	Wasp	Ambiguous
1032	chk	0.101666915	5.411588374	0.22722858	0.636501433	0.756463913	0.478949126	5.411588374	2.605097367	0.115356694	0.2987011	0.580616041	5.411588374	7.893163804	0.008011323	0.017210663	Wasp	Ambiguous
1033	cindr	-0.166112261	4.185706117	0.473482751	0.495851759	0.63666743	-0.566480039	4.185706117	2.812905433	0.102275264	0.278621594	-0.7325923	4.185706117	9.562879045	0.003848699	0.008982708	Wasp	Ambiguous
1034	Cndp2	0.605289278	9.632385943	4.033881352	0.052372876	0.111119053	0.107700753	9.632385943	0.064313299	0.80129027	0.912832444	0.712990031	9.632385943	5.575959829	0.023914619	0.044589771	Wasp	Ambiguous
1035	Cpr49Ac	0.715651431	8.900567175	1.476446507	0.232873161	0.368400744	0.847374748	8.900567175	1.041192951	0.314897425	0.549342404	1.563026179	8.900567175	6.787759562	0.01361608	0.027325647	Wasp	Ambiguous
1036	cv-2	-0.102761114	4.526142956	0.174473061	0.678676981	0.790702442	0.793275243	4.526142956	5.245394558	0.028042356	0.127137289	0.690514129	4.526142956	7.996268558	0.007648049	0.016508757	Wasp	Ambiguous
1037	Ehbp1	-0.415166119	3.029597842	4.005717867	0.053018726	0.112201894	-0.643017477	3.029597842	5.172565521	0.0290812	0.130891744	-1.058183595	3.029597842	30.15397356	3.45E-06	1.71E-05	Wasp	Ambiguous
1038	eIF4EHP	0.025710972	2.453051892	0.016762007	0.910769475	0.951558773	0.707673287	2.453051892	6.600901371	0.014536398	0.083697989	0.733384258	2.453051892	14.69141554	0.000495773	0.001457337	Wasp	Ambiguous
1039	FBgn0195099	-1.85601428	2.364897803	0.527933314	0.472569508	0.616163182	-1.703307	2.364897803	0.201230048	0.656644239	0.827928248	-3.55932128	2.364897803	7.123615474	0.011680428	0.02393404	Wasp	Ambiguous
1040	FBgn0268178	1.336964178	0.964459336	3.481827527	0.070307964	0.141728306	1.177825476	0.964459336	1.469263186	0.233450817	0.459776896	2.514789654	0.964459336	15.50947165	0.000365995	0.00111778	Wasp	Ambiguous
1041	FBgn0268503	2.816851466	2.357069912	4.849618159	0.034668145	0.078984875	0.532323877	2.357069912	0.094957001	0.759882974	0.886976391	3.349175344	2.357069912	7.812468543	0.00853813	0.018183888	Wasp	Ambiguous
1042	FBgn0269890	0.103852005	5.526187278	0.138799133	0.711713288	0.818256208	0.678397388	5.526187278	3.054377569	0.089245752	0.257826826	0.782249393	5.526187278	8.332450275	0.006615835	0.014493138	Wasp	Ambiguous
1043	Fim	-0.068623845	4.871907145	0.096675839	0.75767036	0.850485065	0.612530132	4.871907145	3.921131632	0.055457904	0.197854657	0.543906288	4.871907145	6.2845932	0.016891358	0.032940799	Wasp	Ambiguous
1044	Fum1	0.41857878	7.283037959	3.78637968	0.059604699	0.123655483	0.847214933	7.283037959	7.784734894	0.00841343	0.058965207	1.265793713	7.283037959	33.9738191	1.23E-06	6.88E-06	Wasp	Ambiguous
1045	Gdi	0.183337263	9.542036718	2.113738552	0.154747942	0.266623621	0.114501077	9.542036718	0.412567807	0.524786894	0.734602794	0.29783834	9.542036718	5.574080821	0.023831146	0.044450813	Wasp	Ambiguous
1046	Glg1	0.185389919	7.447507206	1.243459959	0.272281483	0.413245781	0.356165526	7.447507206	2.29598708	0.138544081	0.333701181	0.541555444	7.447507206	10.56598132	0.002520937	0.00616767	Wasp	Ambiguous
1047	Gpat4	-0.138769033	5.826228401	2.08616907	0.157388462	0.270012155	-0.080006566	5.826228401	0.352458151	0.556481112	0.756954461	-0.218775599	5.826228401	5.358403916	0.026509542	0.048841643	Wasp	Ambiguous
1048	l(1)G0320	0.12568747	8.650898228	0.639361447	0.429248872	0.578616357	0.581600967	8.650898228	6.83725699	0.013008752	0.078068225	0.707288437	8.650898228	20.06248988	7.44E-05	0.000270364	Wasp	Ambiguous
1049	Mal-A5	0.594821618	9.353118083	3.782154639	0.059886017	0.124092419	0.466961692	9.353118083	1.172395805	0.286325707	0.518719212	1.061783309	9.353118083	11.87278371	0.001499587	0.003921814	Wasp	Ambiguous
1050	Met	-0.095730913	3.665912943	0.37631751	0.543483166	0.679683047	-0.594253788	3.665912943	7.620920787	0.009062607	0.061435324	-0.689984701	3.665912943	21.57766802	4.52E-05	0.000173961	Wasp	Ambiguous
1051	Orct	-0.98619616	9.601305384	3.391326522	0.074421624	0.148395285	-1.326183174	9.601305384	3.094412063	0.087706311	0.255309116	-2.312379334	9.601305384	17.24478156	0.000213469	0.000692382	Wasp	Ambiguous
1052	PGRP-LB	-0.415740164	5.267864858	4.033693858	0.052238311	0.110880892	-0.555718796	5.267864858	3.723543411	0.061655156	0.209148665	-0.97145896	5.267864858	23.19733758	2.70E-05	0.000109443	Wasp	Ambiguous
1053	PIG-M	0.03309228	4.334894688	0.071493416	0.79071867	0.874482642	0.280404775	4.334894688	2.693142545	0.109593636	0.290128278	0.313497055	4.334894688	7.074553705	0.011647701	0.023876826	Wasp	Ambiguous
1054	Prip	1.442829524	2.013683965	4.439865167	0.042226507	0.092976032	-0.073155965	2.013683965	0.010630592	0.918458839	0.968737939	1.369673559	2.013683965	6.194580374	0.017634643	0.03425588	Wasp	Ambiguous
1055	Prp3	0.260437286	3.448332467	3.164910821	0.083782397	0.164291528	0.065825471	3.448332467	0.105596125	0.747117961	0.879931062	0.326262757	3.448332467	5.429347592	0.025594042	0.047348024	Wasp	Ambiguous
1056	ras	0.166731101	6.797917549	0.731226341	0.398208287	0.546601375	0.476499061	6.797917549	3.004114221	0.091714211	0.262812649	0.643230162	6.797917549	10.94720157	0.002153174	0.005360282	Wasp	Ambiguous
1057	RpL24-like	-0.301943213	7.561665942	3.420983997	0.072694106	0.145415035	-0.150218308	7.561665942	0.426133413	0.518088736	0.73052864	-0.452161521	7.561665942	7.734111061	0.008608542	0.018303743	Wasp	Ambiguous
1058	shv	-0.413857591	8.12049197	4.994936813	0.031795296	0.073641985	-0.650135908	8.12049197	6.170437203	0.017839972	0.094104905	-1.063993498	8.12049197	32.4030663	1.86E-06	9.93E-06	Wasp	Ambiguous
1059	slf	-0.947484773	1.946232449	0.814594572	0.37303671	0.520972291	-1.241559576	1.946232449	0.777579923	0.383997408	0.619507506	-2.189044349	1.946232449	5.514054831	0.024742642	0.045892568	Wasp	Ambiguous
1060	Ten-m	0.41877738	6.131187614	1.564751026	0.219371717	0.35139656	0.648883896	6.131187614	1.879696625	0.179205004	0.386992466	1.067661276	6.131187614	9.983208584	0.003276011	0.007811181	Wasp	Ambiguous
1061	Tollo	-0.549966615	3.735024785	4.396982196	0.043176493	0.094471155	-0.264491347	3.735024785	0.570325372	0.455100553	0.679074224	-0.814457962	3.735024785	12.48806153	0.0011569	0.003101804	Wasp	Ambiguous
1062	Uxs	0.136173622	4.509447864	1.528879405	0.224381786	0.357018102	0.197377582	4.509447864	1.643167879	0.208182539	0.426405208	0.333551204	4.509447864	9.585974704	0.00381086	0.008911136	Wasp	Ambiguous
1063	wde	0.176543638	5.096915594	1.114797667	0.298158992	0.440806912	0.445886375	5.096915594	3.590394944	0.066264457	0.218675082	0.622430013	5.096915594	14.04833265	0.00063194	0.001820353	Wasp	Ambiguous
1064	AOX3.AOX4.Dsim_GD20336	0.152144385	7.349947648	0.382478323	0.540219532	0.99995452	-1.055022585	7.349947648	9.272062372	0.00436111	0.529607769	-0.902878199	7.349947648	13.67582241	0.000728563	0.045252869	Response (wasp - control)	Ambiguous
1065	CDC50	0.091243757	5.373436306	0.269313839	0.607005847	0.99995452	-0.84582082	5.373436306	11.76782878	0.001541841	0.454801362	-0.754577063	5.373436306	19.0832399	0.000103459	0.017136269	Response (wasp - control)	Ambiguous
1066	CG10562.CHKov1.Dsim_GD18204	-0.224327189	6.060473585	0.920409798	0.343842504	0.99995452	-0.915554166	6.060473585	7.808820015	0.008322274	0.529607769	-1.139881355	6.060473585	24.57517676	1.76E-05	0.005459879	Response (wasp - control)	Ambiguous
1067	CG12811	-0.042740784	7.142322346	0.038569082	0.845422393	0.99995452	-0.871582158	7.142322346	8.05987634	0.007432786	0.529607769	-0.914322942	7.142322346	17.78703473	0.000161791	0.021280091	Response (wasp - control)	Ambiguous
1068	CG13585	-0.209049845	6.430439344	0.720443931	0.401673643	0.99995452	-0.757611561	6.430439344	4.779908042	0.035457133	0.667373092	-0.966661406	6.430439344	15.68338448	0.000343376	0.029562271	Response (wasp - control)	Ambiguous
1069	CG1572	-0.281833033	5.489776635	0.882802808	0.353771085	0.99995452	-0.920947704	5.489776635	4.891818078	0.033496959	0.654124188	-1.202780737	5.489776635	17.27350595	0.000193804	0.022928815	Response (wasp - control)	Ambiguous
1070	CG17019	-0.006826707	5.495136508	0.001624391	0.968076316	0.99995452	-0.67510716	5.495136508	8.16568257	0.007088982	0.529607769	-0.681933867	5.495136508	17.04689385	0.000210009	0.024248431	Response (wasp - control)	Ambiguous
1071	CG18094	-0.151838214	4.872893948	0.583903738	0.449824867	0.99995452	-0.572209175	4.872893948	4.329194709	0.044726498	0.69669583	-0.72404739	4.872893948	14.47802499	0.000537128	0.039180447	Response (wasp - control)	Ambiguous
1072	CG31937	0.0406044	8.496305762	0.088033044	0.768418154	0.99995452	-0.572174099	8.496305762	8.755828025	0.005459311	0.529607769	-0.531569699	8.496305762	15.13566497	0.000420142	0.032620099	Response (wasp - control)	Ambiguous
1073	CG33225	-0.598026937	5.524772755	2.721334439	0.107834998	0.99995452	-1.010027518	5.524772755	4.024273901	0.052514181	0.710528732	-1.608054456	5.524772755	21.02855346	5.42E-05	0.010779461	Response (wasp - control)	Ambiguous
1074	CG3505	-0.174735018	7.591362111	0.562018532	0.458377138	0.99995452	-0.801300547	7.591362111	5.939751921	0.019937709	0.582767502	-0.976035565	7.591362111	17.66379526	0.000168925	0.021522728	Response (wasp - control)	Ambiguous
1075	CG3662	0.002627715	5.61204118	0.000251829	0.987427465	0.99995452	-0.709067322	5.61204118	9.080746431	0.004737688	0.529607769	-0.706439607	5.61204118	18.22659436	0.00013884	0.019751085	Response (wasp - control)	Ambiguous
1076	CG4306.CG32196.Dsim_GD12343	-0.49180187	9.535284584	2.076407639	0.158336097	0.99995452	-1.351695387	9.535284584	7.803053652	0.008344001	0.529607769	-1.843497258	9.535284584	28.48402784	5.52E-06	0.003049868	Response (wasp - control)	Ambiguous
1077	CG5126	-0.049845826	6.835131593	0.101399014	0.752019084	0.99995452	-0.567948536	6.835131593	6.607855793	0.014488783	0.549689774	-0.617794362	6.835131593	15.67000808	0.000345062	0.029562271	Response (wasp - control)	Ambiguous
1078	CG6067	-0.038209891	7.971092096	0.025766012	0.873381084	0.99995452	0.949283718	7.971092096	7.953635878	0.007796068	0.529607769	0.911073828	7.971092096	14.62626079	0.000508029	0.038150972	Response (wasp - control)	Ambiguous
1079	CG6126	0.110721177	8.075257956	0.413866285	0.524139028	0.99995452	0.854736591	8.075257956	12.35291838	0.001220469	0.447289275	0.965457768	8.075257956	31.48484375	2.39E-06	0.001977461	Response (wasp - control)	Ambiguous
1080	CG7791	-0.072707996	5.723972515	0.159739219	0.691786232	0.99995452	-0.69324032	5.723972515	7.407419229	0.009990686	0.544419107	-0.765948316	5.723972515	18.43590669	0.000129149	0.019446751	Response (wasp - control)	Ambiguous
1081	CG8042	0.005196433	6.397063155	0.00128888	0.971562007	0.99995452	-0.627422994	6.397063155	9.527145041	0.003908037	0.529607769	-0.62222656	6.397063155	18.82362029	0.000113044	0.01811979	Response (wasp - control)	Ambiguous
1082	CLIP-190	-0.113912715	5.993844581	0.393813472	0.534309104	0.99995452	-0.545470859	5.993844581	4.586808091	0.039141422	0.685798793	-0.659383574	5.993844581	13.60758172	0.000747906	0.04587224	Response (wasp - control)	Ambiguous
1083	Cyp4p2	-0.023605059	5.280028657	0.010194618	0.92014244	0.99995452	-0.846696579	5.280028657	6.685188185	0.013970506	0.544419107	-0.870301638	5.280028657	14.4439536	0.000544063	0.039180447	Response (wasp - control)	Ambiguous
1084	Cyp6v1	0.214755868	5.076607148	0.385981408	0.538380051	0.99995452	1.084578801	5.076607148	4.935187265	0.03276945	0.654124188	1.299334669	5.076607148	14.14117085	0.000610044	0.039927581	Response (wasp - control)	Ambiguous
1085	Dbp73D	-0.058680545	4.927037382	0.066812927	0.797524569	0.99995452	0.881842402	4.927037382	7.736702257	0.008598438	0.529607769	0.823161857	4.927037382	13.88820558	0.000671691	0.042790161	Response (wasp - control)	Ambiguous
1086	Fum1	0.150526063	7.283037959	0.245576567	0.623254509	0.99995452	1.100691445	7.283037959	6.584022167	0.01465267	0.549689774	1.251217507	7.283037959	16.98451428	0.000214717	0.024248431	Response (wasp - control)	Ambiguous
1087	Gpat4	-0.112691796	5.826228401	0.685978449	0.413057588	0.99995452	-0.398488399	5.826228401	4.36149865	0.043980342	0.695821567	-0.511180195	5.826228401	14.59298248	0.000514412	0.038150972	Response (wasp - control)	Ambiguous
1088	Herp	-0.059658233	6.08694801	0.10255134	0.750662474	0.99995452	-0.774737264	6.08694801	8.74364211	0.005488568	0.529607769	-0.834395496	6.08694801	20.4769239	6.48E-05	0.012385995	Response (wasp - control)	Ambiguous
1089	Hf	-0.098514159	9.579729696	0.215099006	0.645625169	0.99995452	-0.744822622	9.579729696	6.15053806	0.018011152	0.561621957	-0.843336781	9.579729696	15.7424009	0.000336041	0.029562271	Response (wasp - control)	Ambiguous
1090	imd	0.041437581	5.883188008	0.054824334	0.816213923	0.99995452	-0.748047425	5.883188008	9.027052412	0.004849524	0.529607769	-0.706609844	5.883188008	16.26086244	0.000278322	0.02751192	Response (wasp - control)	Ambiguous
1091	Indy	0.158991817	8.43498147	0.435803623	0.513406589	0.99995452	0.918798767	8.43498147	7.345562888	0.010278297	0.544419107	1.077790584	8.43498147	20.30082438	6.87E-05	0.012644345	Response (wasp - control)	Ambiguous
1092	klar	0.459153046	3.205543521	2.119339195	0.154217929	0.99995452	0.935955532	3.205543521	4.575583162	0.039368142	0.685798793	1.395108579	3.205543521	21.05458071	5.36E-05	0.010779461	Response (wasp - control)	Ambiguous
1093	l(2)05714	0.10184883	3.453688906	0.21154938	0.648354416	0.99995452	-0.956997217	3.453688906	9.70635252	0.003619971	0.529607769	-0.855148387	3.453688906	16.12136446	0.000292736	0.02751192	Response (wasp - control)	Ambiguous
1094	Lk6	0.006093614	7.271413308	0.001202612	0.97252979	0.99995452	-0.752343149	7.271413308	9.213090133	0.004473653	0.529607769	-0.746249534	7.271413308	18.22077923	0.00013912	0.019751085	Response (wasp - control)	Ambiguous
1095	Lrrk	0.671557991	4.866938124	1.998450143	0.166354884	0.99995452	1.110984402	4.866938124	2.778591695	0.104520054	0.755982751	1.782542394	4.866938124	14.38687602	0.000569886	0.039883974	Response (wasp - control)	Ambiguous
1096	nmd	0.037063055	6.006659647	0.045875048	0.831626002	0.99995452	-0.676266515	6.006659647	7.773965808	0.008454534	0.529607769	-0.63920346	6.006659647	14.14857353	0.000608334	0.039927581	Response (wasp - control)	Ambiguous
1097	Nmda1	0.084810784	6.856439267	0.178338043	0.675346768	0.99995452	-0.921887924	6.856439267	10.60797312	0.002477326	0.529607769	-0.837077141	6.856439267	17.59030762	0.000173337	0.021532729	Response (wasp - control)	Ambiguous
1098	Npc2a	-0.17328578	8.479353965	1.431226208	0.239476767	0.99995452	-0.452620307	8.479353965	4.887611439	0.033568458	0.654124188	-0.625906087	8.479353965	18.68955105	0.000118358	0.018378723	Response (wasp - control)	Ambiguous
1099	Pop1	0.704748853	4.167804286	6.44153418	0.015675173	0.99995452	0.611232267	4.167804286	2.539579631	0.119871411	0.774565726	1.315981119	4.167804286	24.59602323	1.75E-05	0.005459879	Response (wasp - control)	Ambiguous
1100	Prosalpha2	-0.064310309	6.39093166	0.157004038	0.694296571	0.99995452	-0.542839752	6.39093166	5.651380909	0.022944034	0.597168968	-0.607150061	6.39093166	14.26088299	0.000582994	0.039927581	Response (wasp - control)	Ambiguous
1101	Prosalpha3	0.055691933	7.879870426	0.151873105	0.699075051	0.99995452	-0.649817248	7.879870426	10.35781617	0.002749566	0.529607769	-0.594125315	7.879870426	17.33690509	0.000189511	0.022928815	Response (wasp - control)	Ambiguous
1102	Prosbeta2	-0.093623209	8.369899007	0.472680219	0.496214781	0.99995452	-0.574657387	8.369899007	8.915622562	0.005090732	0.529607769	-0.668280596	8.369899007	24.11120091	2.03E-05	0.005927296	Response (wasp - control)	Ambiguous
1103	Prosbeta4	-0.019505038	7.452737208	0.020017127	0.888287399	0.99995452	-0.535688361	7.452737208	7.571718327	0.009267949	0.541793421	-0.555193399	7.452737208	16.30153344	0.000274263	0.02751192	Response (wasp - control)	Ambiguous
1104	Prosbeta5	0.008698338	8.567288769	0.003251345	0.95484787	0.99995452	-0.719876992	8.567288769	11.14122073	0.001988378	0.470488005	-0.711178655	8.567288769	21.73881535	4.29E-05	0.009810201	Response (wasp - control)	Ambiguous
1105	Prosbeta6	-0.038578783	7.501176247	0.090323656	0.765515429	0.99995452	-0.557930378	7.501176247	9.473448569	0.00399905	0.529607769	-0.596509162	7.501176247	21.70061382	4.34E-05	0.009810201	Response (wasp - control)	Ambiguous
1106	Rpn12	-0.056742499	7.92816772	0.106195417	0.746427002	0.99995452	-0.596900314	7.92816772	5.888400217	0.020440145	0.590506288	-0.653642813	7.92816772	14.13254948	0.000612043	0.039927581	Response (wasp - control)	Ambiguous
1107	Rpn7	0.035260483	7.985981524	0.084714075	0.772698048	0.99995452	-0.480169286	7.985981524	7.875100595	0.008076851	0.529607769	-0.444908803	7.985981524	13.54522302	0.00076606	0.04587224	Response (wasp - control)	Ambiguous
1108	Rpn9	0.028965556	8.135440409	0.044418329	0.834279772	0.99995452	-0.545576842	8.135440409	7.890023609	0.008022673	0.529607769	-0.516611286	8.135440409	14.15785683	0.000606195	0.039927581	Response (wasp - control)	Ambiguous
1109	Rpt3	-0.002661199	7.919353166	0.000435649	0.983464228	0.99995452	-0.612764869	7.919353166	11.60352738	0.001647499	0.454801362	-0.615426068	7.919353166	23.43061999	2.51E-05	0.006917228	Response (wasp - control)	Ambiguous
1110	S2P	-0.038106345	4.850707095	0.047925825	0.827963719	0.99995452	-0.697303491	4.850707095	8.330479334	0.006587024	0.529607769	-0.735409836	4.850707095	19.2325711	9.83E-05	0.016850006	Response (wasp - control)	Ambiguous
1111	sog	0.435738062	3.474864724	1.654141467	0.206703927	0.99995452	1.126849019	3.474864724	5.690815646	0.022505343	0.597168968	1.562587082	3.474864724	22.43492692	3.43E-05	0.008525508	Response (wasp - control)	Ambiguous
1112	wde	0.079557426	5.096915594	0.113457328	0.738220857	0.99995452	0.788051665	5.096915594	5.630597551	0.023178968	0.599876521	0.867609091	5.096915594	13.78102088	0.000699779	0.0440152	Response (wasp - control)	Ambiguous
1113	Alas	-0.2524838	6.604134135	4.186346197	0.04819741	0.103408001	-0.448517884	6.604134135	6.697200918	0.013891809	0.081209883	-0.701001684	6.604134135	32.91669719	1.62E-06	8.76E-06	con	Ambiguous
1114	CenB1A	-0.318143284	4.253695665	5.43072285	0.025576638	0.061574765	-0.518830494	4.253695665	7.432262205	0.009877622	0.064243327	-0.836973778	4.253695665	39.48129718	3.06E-07	1.94E-06	con	Ambiguous
1115	CG16756	-0.141506959	4.170735708	0.23632539	0.629858611	0.751444763	-0.931695431	4.170735708	5.416965626	0.025760879	0.11929712	-1.07320239	4.170735708	15.10382321	0.000425901	0.001281054	con	Ambiguous
1116	CG33129	0.027925847	10.08591753	0.046961589	0.829675207	0.900536501	0.33771455	10.08591753	3.432380919	0.072240336	0.23111779	0.365640397	10.08591753	8.030677064	0.007530784	0.016276845	con	Ambiguous
1117	CG4293	-0.116678096	6.230768164	0.766751656	0.387097772	0.535641556	-0.530284597	6.230768164	7.876790036	0.008070698	0.057785733	-0.646962693	6.230768164	23.18980954	2.70E-05	0.000109613	con	Ambiguous
1118	CG4630	-0.634958245	7.131816169	4.529048246	0.040453626	0.089738424	-0.599666021	7.131816169	2.027998151	0.163294248	0.365499602	-1.234624266	7.131816169	16.7110051	0.000242467	0.000774306	con	Ambiguous
1119	CG5276	-0.453727064	4.791725066	4.424271039	0.042569278	0.093554508	-0.489221419	4.791725066	2.520917126	0.121194392	0.308195973	-0.942948483	4.791725066	18.05011035	0.00014761	0.000496262	con	Ambiguous
1120	Gdi	0.183337263	9.542036718	2.113738552	0.154747942	0.266623621	0.114501077	9.542036718	0.412567807	0.524786894	0.734602794	0.29783834	9.542036718	5.574080821	0.023831146	0.044450813	con	Ambiguous
1121	Gpat4	-0.138769033	5.826228401	2.08616907	0.157388462	0.270012155	-0.080006566	5.826228401	0.352458151	0.556481112	0.756954461	-0.218775599	5.826228401	5.358403916	0.026509542	0.048841643	con	Ambiguous
1122	Met	-0.095730913	3.665912943	0.37631751	0.543483166	0.679683047	-0.594253788	3.665912943	7.620920787	0.009062607	0.061435324	-0.689984701	3.665912943	21.57766802	4.52E-05	0.000173961	con	Ambiguous
1123	Ten-m	0.41877738	6.131187614	1.564751026	0.219371717	0.35139656	0.648883896	6.131187614	1.879696625	0.179205004	0.386992466	1.067661276	6.131187614	9.983208584	0.003276011	0.007811181	con	Ambiguous
1124	Tollo	-0.549966615	3.735024785	4.396982196	0.043176493	0.094471155	-0.264491347	3.735024785	0.570325372	0.455100553	0.679074224	-0.814457962	3.735024785	12.48806153	0.0011569	0.003101804	con	Ambiguous
1125	AcCoAS	-0.154754448	10.66424957	0.586746629	0.448732648	0.594342567	-1.292827225	10.66424957	20.33311571	6.80E-05	0.002329357	-1.447581673	10.66424957	49.43171356	3.19E-08	2.59E-07	con	Ambiguous
1126	Arp2	0.05873619	6.072845192	0.201236598	0.656445038	0.771627413	0.59159509	6.072845192	10.23698985	0.002892338	0.02987948	0.65033128	6.072845192	24.69529853	1.69E-05	7.23E-05	con	Ambiguous
1127	cert	0.396627535	5.939734488	4.777852247	0.035494296	0.080432951	-0.868887028	5.939734488	11.5883849	0.001657618	0.021283476	-0.472259493	5.939734488	6.920902219	0.012510382	0.02541459	con	Ambiguous
1128	CG12163	-0.112088416	7.722422745	0.586630764	0.44877708	0.594342567	-0.895201511	7.722422745	18.73623848	0.000116478	0.003288508	-1.007289927	7.722422745	46.95152565	5.46E-08	4.19E-07	con	Ambiguous
1129	CG1271	0.087187487	4.890187135	0.358610311	0.553073333	0.688432212	-1.130497485	4.890187135	31.28793437	2.52E-06	0.000245503	-1.043309998	4.890187135	54.9844694	1.01E-08	9.25E-08	con	Ambiguous
1130	CG12811	-0.28799067	7.142322346	3.50620632	0.069376559	0.140534906	-1.095152164	7.142322346	25.36697684	1.38E-05	0.000798321	-1.383142834	7.142322346	78.92452297	1.48E-10	2.00E-09	con	Ambiguous
1131	CG16743	-0.054034441	8.841170619	0.055586408	0.814964951	0.890209023	-1.888435697	8.841170619	33.45319831	1.41E-06	0.000166463	-1.942470138	8.841170619	67.36794063	1.00E-09	1.14E-08	con	Ambiguous
1132	CG1812	0.145375652	1.680128509	0.107629012	0.744782852	0.843041524	-1.483061226	1.680128509	5.280640294	0.027554186	0.125496564	-1.337685574	1.680128509	8.026897351	0.007543571	0.016297393	con	Ambiguous
1133	CG30283	-0.102648323	9.826632651	0.211079329	0.648717915	0.76557632	-1.679209837	9.826632651	27.89097926	6.55E-06	0.000471854	-1.781858161	9.826632651	60.08019806	3.77E-09	3.76E-08	con	Ambiguous
1134	CG33225	-1.108437644	5.524772755	18.29804817	0.000135831	0.000660415	-1.076336946	5.524772755	9.082139135	0.00473949	0.039887767	-2.184774589	5.524772755	72.85972719	3.99E-10	4.93E-09	con	Ambiguous
1135	CG3505	-0.307689488	7.591362111	3.479665434	0.07039124	0.141838634	-1.22124122	7.591362111	27.42711902	7.50E-06	0.000524687	-1.528930708	7.591362111	83.41301223	7.39E-11	1.07E-09	con	Ambiguous
1136	CG42637.Gyc76C	0.177587766	6.958097294	1.376958709	0.248416326	0.387804186	0.822568659	6.958097294	14.79028741	0.000477771	0.009273606	1.000156424	6.958097294	43.22445311	1.26E-07	8.83E-07	con	Ambiguous
1137	CG4607	-0.430340914	6.730487041	3.36724152	0.074877321	0.149184205	-1.493047576	6.730487041	20.26919741	6.94E-05	0.002345881	-1.923388489	6.730487041	64.14309651	1.78E-09	1.92E-08	con	Ambiguous
1138	CG7791	-0.074279192	5.723972515	0.336349774	0.565599027	0.698424842	-1.084245889	5.723972515	36.29790267	6.73E-07	9.56E-05	-1.158525081	5.723972515	82.86135365	8.03E-11	1.15E-09	con	Ambiguous
1139	Cyp9h1	1.595420912	5.048666391	9.612924242	0.00389113	0.012450113	2.266723868	5.048666391	9.43189244	0.004201026	0.037100808	3.862144781	5.048666391	47.11871082	7.00E-08	5.20E-07	con	Ambiguous
1140	Dis3l2	0.006131678	4.659950662	0.001422703	0.970122802	0.982580555	-1.072306318	4.659950662	22.47791177	3.38E-05	0.00143753	-1.06617464	4.659950662	45.58577732	7.39E-08	5.43E-07	con	Ambiguous
1141	f-cup	-0.239499763	2.658575999	1.321921679	0.257918063	0.397925244	-1.20585075	2.658575999	17.61604613	0.000171778	0.004332805	-1.445350512	2.658575999	52.64224152	1.63E-08	1.42E-07	con	Ambiguous
1142	Glt	-0.223720007	11.30319819	1.34615589	0.253678342	0.393791841	-0.940162775	11.30319819	11.85236528	0.001490311	0.019965406	-1.163882782	11.30319819	35.55931752	8.13E-07	4.72E-06	con	Ambiguous
1143	Hex-A	0.068232199	6.98373217	0.094819344	0.759933165	0.851503522	-0.977231596	6.98373217	9.795910081	0.003484594	0.033671746	-0.908999397	6.98373217	16.96305039	0.000216363	0.000700854	con	Ambiguous
1144	kay	-0.133164254	5.078767276	0.937601506	0.339432513	0.486083869	-1.026757074	5.078767276	28.66645303	5.24E-06	0.000400824	-1.159921329	5.078767276	74.31586145	3.09E-10	3.91E-09	con	Ambiguous
1145	l(1)G0193	0.184670094	6.064469836	1.456025408	0.23552623	0.371297537	-1.309483681	6.064469836	37.05347042	5.56E-07	8.13E-05	-1.124813586	6.064469836	54.90770197	1.03E-08	9.36E-08	con	Ambiguous
1146	Lcp9	-4.31980951	1.560593222	8.140210344	0.007228117	0.021102533	6.284225843	1.560593222	12.54003209	0.001151276	0.017025871	1.964416333	1.560593222	4.404868167	0.043132915	0.074939669	con	Ambiguous
1147	magu	0.068804587	4.256280092	0.10700227	0.745500141	0.843248396	-1.251992934	4.256280092	18.29012087	0.00013582	0.003708184	-1.183188347	4.256280092	33.44623266	1.41E-06	7.76E-06	con	Ambiguous
1148	mtgo	-0.569974171	7.0110404	15.17532174	0.000414014	0.001758321	1.04546862	7.0110404	25.67670015	1.26E-05	0.000744506	0.475494449	7.0110404	10.68425265	0.002400151	0.005898293	con	Ambiguous
1149	Ndg	1.312191869	6.062605184	7.43720349	0.010068425	0.028233638	3.481728545	6.062605184	21.82935649	4.64E-05	0.001769455	4.793920414	6.062605184	64.42099418	2.51E-09	2.58E-08	con	Ambiguous
1150	Pdi	0.188409121	12.3598417	1.207681432	0.279173341	0.42100526	0.762611119	12.3598417	9.871514032	0.003374518	0.033022739	0.951020241	12.3598417	30.25165984	3.35E-06	1.67E-05	con	Ambiguous
1151	Pi4KIIalpha	0.008955722	5.986196701	0.002369413	0.96144926	0.97831316	-0.871713938	5.986196701	11.14556469	0.001984845	0.023906523	-0.862758216	5.986196701	21.53995962	4.58E-05	0.0001757	con	Ambiguous
1152	Pngl	-0.139735351	4.516133025	0.981625888	0.328488829	0.474338027	-0.796931066	4.516133025	16.87578869	0.000223194	0.005306476	-0.936666416	4.516133025	49.07163217	3.45E-08	2.78E-07	con	Ambiguous
1153	Prosbeta2	-0.056529315	8.369899007	0.344649617	0.560865062	0.694477572	-0.856871339	8.369899007	39.5124807	3.03E-07	4.86E-05	-0.913400654	8.369899007	88.8028533	3.33E-11	5.22E-10	con	Ambiguous
1154	Prosbeta6	-0.072494728	7.501176247	0.637687672	0.429848221	0.578838973	-0.765707892	7.501176247	35.58134244	8.08E-07	0.000108555	-0.83820262	7.501176247	84.62874403	6.15E-11	9.02E-10	con	Ambiguous
1155	QC	-0.029299822	5.44743224	0.02449145	0.876525659	0.93016677	-0.845785241	5.44743224	10.36191956	0.002744851	0.029322515	-0.875085063	5.44743224	22.37335884	3.50E-05	0.000138559	con	Ambiguous
1156	RecQ5	-0.268027539	4.320814346	3.029368678	0.090414103	0.174497926	-0.710160704	4.320814346	11.04548374	0.002067947	0.024604609	-0.978188243	4.320814346	43.15409863	1.28E-07	8.97E-07	con	Ambiguous
1157	Rtnl1	0.271207446	9.468383989	2.857913047	0.099670266	0.188704165	1.11781849	9.468383989	24.15620069	2.00E-05	0.001014012	1.389025936	9.468383989	72.33253342	4.29E-10	5.29E-09	con	Ambiguous
1158	Sam-S	-0.307904929	8.091419339	3.090120499	0.087371061	0.169987002	-0.786240306	8.091419339	10.11421342	0.003045553	0.030911167	-1.094145235	8.091419339	38.60320231	3.79E-07	2.36E-06	con	Ambiguous
1159	SH3PX1	-0.020716052	6.304909497	0.04158519	0.839574574	0.908024754	-0.783812285	6.304909497	29.90818413	3.69E-06	0.000311609	-0.804528338	6.304909497	62.92526271	2.22E-09	2.32E-08	con	Ambiguous
1160	Vago	0.233059301	7.912116647	1.216316258	0.277489544	0.419160831	-1.622317353	7.912116647	29.24968726	4.44E-06	0.000361725	-1.389258052	7.912116647	42.06331011	1.65E-07	1.12E-06	con	Ambiguous
1161	Zip99C	-0.352494772	1.958592322	0.647003415	0.426528732	0.575773233	-2.610385351	1.958592322	19.68985553	8.43E-05	0.002581953	-2.962880124	1.958592322	55.86017178	8.53E-09	7.85E-08	con	Ambiguous
1162	CG12926	1.686015159	7.318767449	6.303840601	0.017116067	0.044227632	1.927422046	7.318767449	3.93642029	0.055604431	0.198063381	3.613437205	7.318767449	22.62929337	3.75E-05	0.000147085	con	Ambiguous
1163	CG30098	-3.218885047	1.336155147	7.738631331	0.008590924	0.024632604	-0.634389628	1.336155147	0.054066484	0.817465099	0.921534541	-3.853274676	1.336155147	25.21620895	1.45E-05	6.25E-05	con	Ambiguous
1164	CG33225	-1.108437644	5.524772755	18.29804817	0.000135831	0.000660415	-1.076336946	5.524772755	9.082139135	0.00473949	0.039887767	-2.184774589	5.524772755	72.85972719	3.99E-10	4.93E-09	con	Ambiguous
1165	CG34015	0.848473944	3.896290565	25.82954848	1.20E-05	7.80E-05	-0.459142138	3.896290565	3.932869259	0.055112125	0.19771186	0.389331807	3.896290565	5.854106529	0.020783317	0.039583099	con	Ambiguous
1166	CG5162	1.97376468	2.726813758	6.765443168	0.013624615	0.036594979	-1.617079262	2.726813758	2.737684922	0.107139496	0.285686435	0.356685419	2.726813758	0.332695	0.567846717	0.64984577	con	Ambiguous
1167	CROT	-0.552361971	8.348329838	5.996726628	0.01939587	0.049197589	0.773108882	8.348329838	5.899777716	0.020327653	0.103174779	0.220746911	8.348329838	0.965269791	0.332497371	0.418909594	con	Ambiguous
1168	Cyp9h1	1.595420912	5.048666391	9.612924242	0.00389113	0.012450113	2.266723868	5.048666391	9.43189244	0.004201026	0.037100808	3.862144781	5.048666391	47.11871082	7.00E-08	5.20E-07	con	Ambiguous
1169	Elal	0.49541691	7.752175113	7.42146181	0.009926606	0.027914717	-0.455824006	7.752175113	3.167873601	0.083643695	0.248282867	0.039592905	7.752175113	0.048071144	0.827707353	0.867583576	con	Ambiguous
1170	FBgn0196691	-6.145476175	2.78904885	13.63181231	0.001618613	0.00585363	-4.886815128	2.78904885	5.29E-08	0.999818954	0.999958552	-11.0322913	2.78904885	98.34152473	8.27E-09	7.62E-08	con	Ambiguous
1171	Gpdh1	0.428483323	7.16573896	7.169504711	0.011146788	0.030839861	0.020224645	7.16573896	0.008061448	0.928961201	0.973935327	0.448707968	7.16573896	8.085284789	0.007348623	0.015931635	con	Ambiguous
1172	Lcp9	-4.31980951	1.560593222	8.140210344	0.007228117	0.021102533	6.284225843	1.560593222	12.54003209	0.001151276	0.017025871	1.964416333	1.560593222	4.404868167	0.043132915	0.074939669	con	Ambiguous
1173	mtgo	-0.569974171	7.0110404	15.17532174	0.000414014	0.001758321	1.04546862	7.0110404	25.67670015	1.26E-05	0.000744506	0.475494449	7.0110404	10.68425265	0.002400151	0.005898293	con	Ambiguous
1174	Ndg	1.312191869	6.062605184	7.43720349	0.010068425	0.028233638	3.481728545	6.062605184	21.82935649	4.64E-05	0.001769455	4.793920414	6.062605184	64.42099418	2.51E-09	2.58E-08	con	Ambiguous
1175	Pop1	0.474198872	4.167804286	5.970261777	0.019645544	0.049678732	0.254795219	4.167804286	0.89116099	0.351530177	0.585569377	0.728994091	4.167804286	14.95571538	0.000449186	0.00133733	con	Ambiguous
1176	tmod	0.45126775	3.968085954	8.405355074	0.006371675	0.018868207	-0.449691271	3.968085954	4.439565426	0.042233067	0.164981217	0.001576479	3.968085954	0.00011665	0.991442998	0.993843102	con	Ambiguous
1177	Ugt317A1	-0.725199262	5.781264599	10.3119279	0.002802883	0.009341062	-0.859897478	5.781264599	7.535560326	0.009422038	0.062422809	-1.58509674	5.781264599	51.06232154	2.26E-08	1.90E-07	con	Ambiguous
1178	CG31445	-1.394836846	2.163995558	4.074493351	0.051122845	0.108885306	-2.376529717	2.163995558	6.663989471	0.014110558	0.082161713	-3.771366563	2.163995558	45.21238496	8.03E-08	5.80E-07	con	Both *cis*- and *trans*-diverged
1179	AOX3.AOX4.Dsim_GD20336	-0.603285415	7.349947648	11.95689916	0.001429116	0.005149583	0.91060459	7.349947648	13.77426366	0.000701591	0.017470475	0.307319175	7.349947648	3.171031662	0.083496135	0.127895282	Control	Both *cis*- and *trans*-diverged
1180	BomBc3	-3.046290489	4.556876169	11.60722529	0.001736384	0.006080404	4.052509691	4.556876169	11.25143275	0.002001349	0.032183506	1.006219202	4.556876169	1.582207026	0.217217135	0.290773691	Control	Both *cis*- and *trans*-diverged
1181	CG11313	5.257181496	8.858631274	474.6307499	3.67E-22	1.66E-19	-0.99141525	8.858631274	11.91524754	0.001453172	0.027117267	4.265766246	8.858631274	350.0316674	5.40E-20	8.14E-18	Control	Both *cis*- and *trans*-diverged
1182	CG12104	-0.991479991	4.13665869	26.22911092	1.07E-05	6.99E-05	-0.828925931	4.13665869	9.71125892	0.003612411	0.045558552	-1.820405921	4.13665869	96.01887049	1.21E-11	2.34E-10	Control	Both *cis*- and *trans*-diverged
1183	CG1637	1.662407767	3.751250206	50.09962653	2.77E-08	3.45E-07	-1.241558509	3.751250206	16.01014366	0.000304795	0.009846004	0.420849257	3.751250206	4.276267802	0.045979309	0.077186211	Control	Both *cis*- and *trans*-diverged
1184	CG1648	1.293426171	4.248125909	31.52056725	2.36E-06	1.85E-05	2.366075933	4.248125909	49.72705374	3.00E-08	1.86E-05	3.659502104	4.248125909	207.7985869	2.00E-16	1.21E-14	Control	Both *cis*- and *trans*-diverged
1185	CG17019	0.323588421	5.495136508	7.316656019	0.010415747	0.02848423	-0.605998919	5.495136508	13.13320648	0.000898423	0.020200286	-0.282410498	5.495136508	5.842371747	0.020902176	0.039356921	Control	Both *cis*- and *trans*-diverged
1186	CG31445	2.226364515	2.163995558	6.161729318	0.017914663	0.045118074	-5.047300201	2.163995558	22.42448351	3.44E-05	0.002288693	-2.820935686	2.163995558	22.03887808	3.89E-05	0.000153119	Control	Both *cis*- and *trans*-diverged
1187	CG32536	-1.724498492	4.121742306	120.6580185	5.56E-13	1.96E-11	1.373957881	4.121742306	41.00894038	2.12E-07	8.78E-05	-0.350540611	4.121742306	5.633972679	0.023140639	0.042937205	Control	Both *cis*- and *trans*-diverged
1188	CG33226	1.319100987	2.617729733	25.27489206	1.42E-05	8.93E-05	-1.560248251	2.617729733	18.35333833	0.000132884	0.005900833	-0.241147264	2.617729733	0.911180497	0.346242806	0.429047507	Control	Both *cis*- and *trans*-diverged
1189	CG4269	-1.107170251	8.52657006	29.23319966	4.46E-06	3.23E-05	1.627905211	8.52657006	31.97765529	2.09E-06	0.000324295	0.52073496	8.52657006	6.602399873	0.014526124	0.028484117	Control	Both *cis*- and *trans*-diverged
1190	CG4306.CG32196.Dsim_GD12343	-1.10269972	9.535284584	20.43094021	6.58E-05	0.000347478	-2.085693195	9.535284584	36.59844644	6.24E-07	0.000155035	-3.188392914	9.535284584	147.7308933	3.18E-14	1.15E-12	Control	Both *cis*- and *trans*-diverged
1191	CG4335	-0.873276317	9.294955538	36.45338444	6.47E-07	5.93E-06	1.060389057	9.294955538	27.1506719	8.13E-06	0.000877981	0.18711274	9.294955538	1.700579161	0.200586971	0.271729033	Control	Both *cis*- and *trans*-diverged
1192	CG4586	-4.741067796	9.05652101	291.0712343	1.04E-18	1.62E-16	-1.364487315	9.05652101	16.06451977	0.000298835	0.00983384	-6.105555112	9.05652101	423.7793571	2.38E-21	5.15E-19	Control	Both *cis*- and *trans*-diverged
1193	CG4594	1.397197529	8.698982494	124.5323692	3.58E-13	1.38E-11	0.595151925	8.698982494	11.70028179	0.001584378	0.028524541	1.992349454	8.698982494	244.276087	1.65E-17	1.37E-15	Control	Both *cis*- and *trans*-diverged
1194	CG4598	0.585129064	8.388285407	19.3975913	9.30E-05	0.000473447	0.741310349	8.388285407	15.6580238	0.00034658	0.01089971	1.326439412	8.388285407	97.40347649	1.00E-11	1.97E-10	Control	Both *cis*- and *trans*-diverged
1195	CG5126	1.255055697	6.835131593	125.0576346	3.38E-13	1.32E-11	0.489488747	6.835131593	9.811087135	0.003462193	0.044453842	1.744544443	6.835131593	237.3078305	2.59E-17	2.04E-15	Control	Both *cis*- and *trans*-diverged
1196	CG7016	-0.630647166	7.184320028	11.09954556	0.002022606	0.006955246	-0.891047076	7.184320028	11.1991482	0.001941823	0.031883634	-1.521694242	7.184320028	63.31486367	2.07E-09	2.26E-08	Control	Both *cis*- and *trans*-diverged
1197	CG7461	1.674096176	9.263434304	226.8896144	5.18E-17	5.05E-15	0.91801577	9.263434304	35.84112648	7.56E-07	0.00017083	2.592111946	9.263434304	511.5000677	1.06E-22	4.38E-20	Control	Both *cis*- and *trans*-diverged
1198	CG7582	0.756677322	3.614969527	13.28791085	0.000846074	0.003232242	0.938099794	3.614969527	10.52623965	0.002562967	0.037237957	1.694777117	3.614969527	68.72202062	7.92E-10	9.60E-09	Control	Both *cis*- and *trans*-diverged
1199	CG8112	-1.900141733	6.392641279	27.12102802	8.93E-06	5.95E-05	-2.916353017	6.392641279	31.96133274	2.33E-06	0.000351179	-4.816494751	6.392641279	134.7810117	1.87E-13	5.58E-12	Control	Both *cis*- and *trans*-diverged
1200	Csk	-1.285227336	6.227421894	106.2916996	3.14E-12	9.68E-11	-1.079114442	6.227421894	38.36973962	4.01E-07	0.000105928	-2.364341778	6.227421894	338.6978807	9.20E-20	1.27E-17	Control	Both *cis*- and *trans*-diverged
1201	Cyp4d20	-4.83665897	5.38408467	178.7298465	2.37E-15	1.51E-13	-1.762354707	5.38408467	10.35285461	0.002775562	0.038632407	-6.599013677	5.38408467	282.1525726	2.23E-18	2.31E-16	Control	Both *cis*- and *trans*-diverged
1202	Cyp6a17.Cyp6a23	3.098102947	6.946892284	200.7694473	3.37E-16	2.54E-14	1.440645775	6.946892284	24.68825571	1.70E-05	0.001454931	4.538748723	6.946892284	381.2276741	1.35E-20	2.48E-18	Control	Both *cis*- and *trans*-diverged
1203	gammaCOP	0.374256148	8.570164216	20.79013803	5.84E-05	0.000314304	-0.356075652	8.570164216	9.440712199	0.004055646	0.049759276	0.018180496	8.570164216	0.049311386	0.825535724	0.866333055	Control	Both *cis*- and *trans*-diverged
1204	Irp-1B	-1.880172282	8.029983685	91.04289139	2.42E-11	6.29E-10	0.898841541	8.029983685	11.11511074	0.002009749	0.032214336	-0.981330742	8.029983685	26.30921002	1.04E-05	4.80E-05	Control	Both *cis*- and *trans*-diverged
1205	LTV1	-0.356302457	7.480811462	7.345977633	0.010276339	0.028149465	-0.650666344	7.480811462	12.3466213	0.00122352	0.024318682	-1.006968801	7.480811462	58.58860925	5.01E-09	4.88E-08	Control	Both *cis*- and *trans*-diverged
1206	mino	0.521742675	8.904398789	7.947030246	0.007819276	0.022458951	-0.853763285	8.904398789	10.68341645	0.002400983	0.035402025	-0.33202061	8.904398789	3.243590723	0.080185231	0.123816163	Control	Both *cis*- and *trans*-diverged
1207	Mtpbeta	-0.78937692	9.185612609	36.64701721	6.16E-07	5.68E-06	0.577633025	9.185612609	9.925748845	0.003297846	0.043237463	-0.211743896	9.185612609	2.672357861	0.110923774	0.164090573	Control	Both *cis*- and *trans*-diverged
1208	myo	1.312148919	3.815440152	75.56883833	2.52E-10	5.00E-09	0.669455436	3.815440152	10.53842851	0.002549997	0.037158171	1.981604355	3.815440152	190.796239	7.29E-16	3.81E-14	Control	Both *cis*- and *trans*-diverged
1209	Nep7	1.964482363	5.897299594	31.36612613	2.68E-06	2.07E-05	-1.827700341	5.897299594	14.91380872	0.000469966	0.013498625	0.136782022	5.897299594	0.180440094	0.673621373	0.735977265	Control	Both *cis*- and *trans*-diverged
1210	Nepl18	-0.415606366	8.676933994	11.85591842	0.001488186	0.005316173	-0.613666271	8.676933994	12.97426044	0.000955811	0.02097271	-1.029272637	8.676933994	71.8220911	4.67E-10	5.92E-09	Control	Both *cis*- and *trans*-diverged
1211	Npc2a	-0.822205901	8.479353965	63.63973832	1.95E-09	3.01E-08	0.897810141	8.479353965	38.33101656	4.05E-07	0.000105928	0.07560424	8.479353965	0.546333198	0.464668986	0.545590782	Control	Both *cis*- and *trans*-diverged
1212	Pgk	-0.689423189	9.495629558	29.6125446	4.01E-06	2.95E-05	0.594597916	9.495629558	11.10659573	0.002016772	0.032222957	-0.094825273	9.495629558	0.566325883	0.45667341	0.536964073	Control	Both *cis*- and *trans*-diverged
1213	pita	-0.378158142	4.205883418	8.119312488	0.007237508	0.021055724	-0.734320845	4.205883418	15.97664763	0.00030853	0.009846004	-1.112478987	4.205883418	75.6709363	2.48E-10	3.39E-09	Control	Both *cis*- and *trans*-diverged
1214	scu	-0.82478	11.22279364	39.53327217	3.02E-07	2.99E-06	0.742649043	11.22279364	16.20150071	0.000284361	0.009547238	-0.082130957	11.22279364	0.397446232	0.532440079	0.609607086	Control	Both *cis*- and *trans*-diverged
1215	Ugt35A1	2.44104879	5.419411735	82.13259529	8.97E-11	2.04E-09	-1.375542827	5.419411735	15.01101879	0.000440039	0.01286209	1.065505963	5.419411735	19.79564799	8.13E-05	0.000293254	Control	Both *cis*- and *trans*-diverged
1216	veil.NT5E-2.Dsim_GD11274	0.629373322	7.200554071	20.87326648	5.69E-05	0.00030683	-0.601437122	7.200554071	9.648663315	0.003710144	0.046672673	0.0279362	7.200554071	0.041984753	0.838816673	0.876567834	Control	Both *cis*- and *trans*-diverged
1217	Alg7	-0.460038852	5.889550212	10.21593019	0.002918023	0.009672887	-0.948224949	5.889550212	21.89527165	4.08E-05	0.001621509	-1.408263801	5.889550212	94.62079434	1.46E-11	2.56E-10	Wasp	Both *cis*- and *trans*-diverged
1218	Atg4a	0.71533199	5.987557624	31.75829399	2.22E-06	1.74E-05	-0.568338449	5.987557624	10.20562322	0.002930682	0.030150229	0.146993541	5.987557624	1.382003162	0.247567799	0.326217023	Wasp	Both *cis*- and *trans*-diverged
1219	CDC50	0.937012268	5.373436306	55.5003809	9.16E-09	1.27E-07	-1.085200723	5.373436306	38.4682627	3.92E-07	5.90E-05	-0.148188454	5.373436306	1.477924248	0.232105292	0.30978544	Wasp	Both *cis*- and *trans*-diverged
1220	CG10208	3.089555207	5.464374896	255.0857365	8.38E-18	1.02E-15	-0.879771244	5.464374896	11.51580294	0.001707048	0.021693923	2.209783962	5.464374896	140.7320852	6.38E-14	2.06E-12	Wasp	Both *cis*- and *trans*-diverged
1221	CG10467	-1.02794396	8.760290623	57.9622711	5.65E-09	8.12E-08	-0.693191296	8.760290623	13.42074642	0.000803713	0.013401507	-1.721135255	8.760290623	157.0135587	1.31E-14	5.09E-13	Wasp	Both *cis*- and *trans*-diverged
1222	CG10562.CHKov1.Dsim_GD18204	1.169860293	6.060473585	49.27826099	3.30E-08	4.08E-07	-0.76330739	6.060473585	10.91968226	0.002177704	0.024990784	0.406552903	6.060473585	6.320149263	0.016607148	0.032475765	Wasp	Both *cis*- and *trans*-diverged
1223	CG11313	5.762993485	8.858631274	543.8126974	3.81E-23	2.35E-20	-2.636639361	8.858631274	82.26276844	8.80E-11	5.46E-08	3.126354123	8.858631274	209.7012308	1.74E-16	1.18E-14	Wasp	Both *cis*- and *trans*-diverged
1224	CG12104	-1.224778301	4.13665869	40.94360081	2.15E-07	2.19E-06	-0.894225661	4.13665869	11.60228441	0.001648328	0.021274128	-2.119003962	4.13665869	131.4053224	1.69E-13	4.79E-12	Wasp	Both *cis*- and *trans*-diverged
1225	CG12171.CG31549.Dsim_GD27233	0.437076098	6.754823071	11.74402211	0.001556692	0.005683471	1.053596441	6.754823071	34.12232071	1.18E-06	0.000142978	1.490672539	6.754823071	132.144549	1.56E-13	4.53E-12	Wasp	Both *cis*- and *trans*-diverged
1226	BaraB	3.007197848	7.849638736	17.24308697	0.000216829	0.001003189	-3.084673588	7.849638736	10.23396182	0.003034278	0.030911167	-0.07747574	7.849638736	0.013887276	0.906903177	0.930498015	Wasp	Both *cis*- and *trans*-diverged
1227	CG1468	-0.723957607	9.339498563	41.64027794	1.83E-07	1.89E-06	-0.726226054	9.339498563	21.13445364	5.22E-05	0.001935957	-1.450183661	9.339498563	162.5428135	7.91E-15	3.27E-13	Wasp	Both *cis*- and *trans*-diverged
1228	CG14696	-1.673793838	2.250679112	8.568874614	0.005927169	0.017795831	-2.725114479	2.250679112	12.2234791	0.00128485	0.018290684	-4.398908317	2.250679112	85.08823826	5.74E-11	8.50E-10	Wasp	Both *cis*- and *trans*-diverged
1229	CG1572	2.460405709	5.489776635	126.7647187	2.80E-13	1.17E-11	-1.235563898	5.489776635	17.8357982	0.000159057	0.004159765	1.224841811	5.489776635	35.8499448	7.55E-07	4.43E-06	Wasp	Both *cis*- and *trans*-diverged
1230	CG1637	1.587953348	3.751250206	47.40410057	4.94E-08	5.92E-07	-1.92798332	3.751250206	40.08173579	2.65E-07	4.38E-05	-0.340029973	3.751250206	2.924382707	0.095959856	0.14680558	Wasp	Both *cis*- and *trans*-diverged
1231	CG1648	1.143311299	4.248125909	24.63270125	1.73E-05	0.000107023	1.431249515	4.248125909	18.92579238	0.000109164	0.003172135	2.574560814	4.248125909	113.1397799	1.35E-12	3.03E-11	Wasp	Both *cis*- and *trans*-diverged
1232	CG16704	1.346410363	7.714948534	6.633521609	0.014594444	0.038677224	-3.931386883	7.714948534	27.2729735	9.16E-06	0.00060488	-2.584976521	7.714948534	22.54214198	3.74E-05	0.000146731	Wasp	Both *cis*- and *trans*-diverged
1233	CG17019	0.316761714	5.495136508	7.021528408	0.011937942	0.032647018	-1.281106079	5.495136508	58.51855551	5.08E-09	2.10E-06	-0.964344365	5.495136508	67.33680803	1.01E-09	1.15E-08	Wasp	Both *cis*- and *trans*-diverged
1234	CG1773.CG30002.Dsim_GD10676	3.356631152	8.378245883	58.8321072	6.17E-09	8.83E-08	2.607191952	8.378245883	19.87114506	8.47E-05	0.002581953	5.963823105	8.378245883	142.2653937	9.64E-14	2.92E-12	Wasp	Both *cis*- and *trans*-diverged
1235	CG2617	1.792528912	2.043697191	25.0034393	1.54E-05	9.75E-05	-1.48134813	2.043697191	9.663333139	0.003686989	0.034608362	0.311180782	2.043697191	0.965517579	0.332436146	0.418909594	Wasp	Both *cis*- and *trans*-diverged
1236	CG30154	-1.861414539	5.917447168	39.98797005	2.85E-07	2.80E-06	-1.265537312	5.917447168	9.890602782	0.003372533	0.033022739	-3.12695185	5.917447168	108.1871717	2.86E-12	6.14E-11	Wasp	Both *cis*- and *trans*-diverged
1237	CG31937	0.664630393	8.496305762	46.76168612	5.69E-08	6.71E-07	-0.550359784	8.496305762	16.18511176	0.000286053	0.006344991	0.114270608	8.496305762	1.400508265	0.244486222	0.323098946	Wasp	Both *cis*- and *trans*-diverged
1238	CG33225	-1.108437644	5.524772755	18.29804817	0.000135831	0.000660415	-1.076336946	5.524772755	9.082139135	0.00473949	0.039887767	-2.184774589	5.524772755	72.85972719	3.99E-10	4.93E-09	Wasp	Both *cis*- and *trans*-diverged
1239	CG33226	1.327504584	2.617729733	25.03767718	1.53E-05	9.66E-05	-2.080503773	2.617729733	33.0640384	1.56E-06	0.000177617	-0.752999189	2.617729733	9.369705757	0.004181371	0.009677332	Wasp	Both *cis*- and *trans*-diverged
1240	CG33969	0.44931258	4.596511386	6.078176826	0.018648779	0.047569703	-0.773249378	4.596511386	9.418438703	0.004094643	0.036528333	-0.323936798	4.596511386	3.466491666	0.070901035	0.114089134	Wasp	Both *cis*- and *trans*-diverged
1241	CG34241	-1.476796644	3.338228365	18.91161742	0.000109694	0.000545067	-1.823475024	3.338228365	11.97239161	0.001420276	0.019335212	-3.300271668	3.338228365	66.63740652	1.14E-09	1.28E-08	Wasp	Both *cis*- and *trans*-diverged
1242	CG3662	0.387549177	5.61204118	10.66819539	0.002416181	0.008206426	-0.693882866	5.61204118	17.37317066	0.000187102	0.004602513	-0.306333688	5.61204118	6.882132696	0.012738769	0.025773184	Wasp	Both *cis*- and *trans*-diverged
1243	CG4306.CG32196.Dsim_GD12343	-1.59450159	9.535284584	41.63447206	1.83E-07	1.89E-06	-3.437388582	9.535284584	95.38842001	1.32E-11	1.30E-08	-5.031890172	9.535284584	307.8203097	4.27E-19	5.45E-17	Wasp	Both *cis*- and *trans*-diverged
1244	CG4335	-0.928932104	9.294955538	41.15662579	2.05E-07	2.08E-06	0.905841885	9.294955538	19.8325252	8.03E-05	0.002494604	-0.02309022	9.294955538	0.025895936	0.873065067	0.904558031	Wasp	Both *cis*- and *trans*-diverged
1245	CG4716	-1.992917582	8.491441897	40.61137612	2.47E-07	2.46E-06	-2.484275255	8.491441897	33.11879109	1.61E-06	0.000177617	-4.477192837	8.491441897	168.3669089	5.89E-15	2.58E-13	Wasp	Both *cis*- and *trans*-diverged
1246	CG4797	1.219371678	5.112601839	18.71457009	0.000118342	0.000585698	-1.474042362	5.112601839	14.97899652	0.00044804	0.008834563	-0.254670684	5.112601839	0.985019911	0.327701528	0.414232738	Wasp	Both *cis*- and *trans*-diverged
1247	CG6126	-1.661257138	8.075257956	177.3016676	2.19E-15	1.49E-13	0.621721828	8.075257956	13.06226997	0.000923568	0.014522819	-1.03953531	8.075257956	71.83527348	4.66E-10	5.68E-09	Wasp	Both *cis*- and *trans*-diverged
1248	CG6163	-1.706807683	3.344788311	24.88763239	1.60E-05	0.00010013	1.708060262	3.344788311	12.76518678	0.001037305	0.015572108	0.001252578	3.344788311	1.30E-05	0.997147818	0.997348532	Wasp	Both *cis*- and *trans*-diverged
1249	CG7016	-0.686355398	7.184320028	13.10380033	0.000908757	0.003547223	-1.201800875	7.184320028	20.31217901	6.84E-05	0.002329537	-1.888156272	7.184320028	95.61191125	1.28E-11	2.31E-10	Wasp	Both *cis*- and *trans*-diverged
1250	CG7461	1.731649715	9.263434304	241.988016	1.91E-17	2.10E-15	0.457369432	9.263434304	8.9285345	0.005062135	0.041371299	2.189019147	9.263434304	376.3874437	1.66E-20	3.18E-18	Wasp	Both *cis*- and *trans*-diverged
1251	CG7582	1.08362698	3.614969527	25.48790023	1.33E-05	8.56E-05	1.20631344	3.614969527	16.28174896	0.000276229	0.006182811	2.28994042	3.614969527	116.1455501	9.40E-13	2.17E-11	Wasp	Both *cis*- and *trans*-diverged
1252	CG8042	-0.839804274	6.397063155	67.07476539	1.06E-09	1.83E-08	-0.678794256	6.397063155	22.23154265	3.66E-05	0.001516263	-1.518598531	6.397063155	215.0357627	1.18E-16	8.65E-15	Wasp	Both *cis*- and *trans*-diverged
1253	CG8549	0.618947031	5.133828541	35.97454292	7.31E-07	6.51E-06	0.560889489	5.133828541	15.03654289	0.000435885	0.008629132	1.17983652	5.133828541	132.0595441	1.57E-13	4.55E-12	Wasp	Both *cis*- and *trans*-diverged
1254	CG9008	-1.484685008	3.488038729	19.96212574	7.69E-05	0.000399427	-1.372576476	3.488038729	9.59673222	0.003793371	0.035101046	-2.857261484	3.488038729	92.75900392	1.90E-11	3.21E-10	Wasp	Both *cis*- and *trans*-diverged
1255	Cralbp	-1.060167825	2.904174349	9.645097208	0.003715796	0.011942945	-2.249122869	2.904174349	21.70291222	4.34E-05	0.00171162	-3.309290694	2.904174349	89.18995334	3.15E-11	5.00E-10	Wasp	Both *cis*- and *trans*-diverged
1256	Csk	-1.185647966	6.227421894	90.89548998	2.47E-11	6.07E-10	-0.890934776	6.227421894	26.08509459	1.11E-05	0.000691757	-2.076582742	6.227421894	264.1311014	4.85E-18	4.55E-16	Wasp	Both *cis*- and *trans*-diverged
1257	CycG	-0.471832445	7.882323551	16.46759903	0.000258329	0.001168006	-0.648955984	7.882323551	15.66832206	0.000345275	0.007395132	-1.120788429	7.882323551	91.78842711	2.17E-11	3.61E-10	Wasp	Both *cis*- and *trans*-diverged
1258	Cyp4d14	3.015973105	3.63442942	36.06315314	7.76E-07	6.87E-06	-2.484098598	3.63442942	15.57358921	0.000366912	0.00762839	0.531874508	3.63442942	2.043339828	0.161787272	0.228581449	Wasp	Both *cis*- and *trans*-diverged
1259	Cyp4d20	-4.414596176	5.38408467	156.2492013	1.69E-14	8.92E-13	-2.016572217	5.38408467	16.53965333	0.000255485	0.00577404	-6.431168393	5.38408467	309.6181517	5.17E-19	6.26E-17	Wasp	Both *cis*- and *trans*-diverged
1260	Cyp4p2	-0.532245813	5.280028657	10.27470213	0.002846945	0.009456197	-0.951417208	5.280028657	16.82586388	0.000227205	0.005339506	-1.483663021	5.280028657	81.31882694	1.02E-10	1.41E-09	Wasp	Both *cis*- and *trans*-diverged
1261	Cyp6a17.Cyp6a23	3.207172615	6.946892284	211.6966364	1.50E-16	1.36E-14	1.041185222	6.946892284	12.80172674	0.001022545	0.015397055	4.248357837	6.946892284	340.41905	8.48E-20	1.24E-17	Wasp	Both *cis*- and *trans*-diverged
1262	Cyp6v1	1.180096704	5.076607148	22.59777903	3.26E-05	0.000185664	1.660606132	5.076607148	22.48428899	3.38E-05	0.00143753	2.840702836	5.076607148	120.1000137	5.93E-13	1.44E-11	Wasp	Both *cis*- and *trans*-diverged
1263	Cyp9h1	1.595420912	5.048666391	9.612924242	0.00389113	0.012450113	2.266723868	5.048666391	9.43189244	0.004201026	0.037100808	3.862144781	5.048666391	47.11871082	7.00E-08	5.20E-07	Wasp	Both *cis*- and *trans*-diverged
1264	Dbp73D	0.634758194	4.927037382	15.86712272	0.000321083	0.001406932	0.64870028	4.927037382	8.496723972	0.006119061	0.04759094	1.283458474	4.927037382	66.35182355	1.20E-09	1.33E-08	Wasp	Both *cis*- and *trans*-diverged
1265	Dcr-1	1.517043715	6.528889293	108.2345635	2.46E-12	8.45E-11	-0.866775878	6.528889293	18.52953533	0.000125049	0.003510556	0.650267837	6.528889293	21.01890332	5.42E-05	0.00020472	Wasp	Both *cis*- and *trans*-diverged
1266	Dif	1.547561079	5.016097647	41.77205023	1.77E-07	1.84E-06	-1.665773164	5.016097647	26.38318076	1.02E-05	0.000641053	-0.118212085	5.016097647	0.289144521	0.594117284	0.674165057	Wasp	Both *cis*- and *trans*-diverged
1267	dsx	0.654473333	3.191049013	8.480389156	0.006163423	0.018382983	0.961127925	3.191049013	9.336684916	0.004241251	0.037366629	1.615601258	3.191049013	52.50664976	1.68E-08	1.44E-07	Wasp	Both *cis*- and *trans*-diverged
1268	eIF4E1	-0.650337314	7.490889792	22.96775421	2.90E-05	0.000167833	0.581135975	7.490889792	9.24048827	0.004420984	0.038349551	-0.069201339	7.490889792	0.262824012	0.611355206	0.689474358	Wasp	Both *cis*- and *trans*-diverged
1269	FBgn0190857	2.408595542	1.350654889	15.39534663	0.000381694	0.001643532	-3.196502242	1.350654889	16.7766177	0.000231237	0.005394435	-0.7879067	1.350654889	2.694419375	0.109512521	0.164301847	Wasp	Both *cis*- and *trans*-diverged
1270	FBgn0193408	5.535785795	11.58280459	442.8374948	1.16E-21	3.25E-19	-1.427955595	11.58280459	21.48014628	4.66E-05	0.001769455	4.1078302	11.58280459	279.9654307	1.93E-18	1.96E-16	Wasp	Both *cis*- and *trans*-diverged
1271	gammaCOP	0.368896377	8.570164216	20.22037558	7.06E-05	0.000370768	-0.47406207	8.570164216	16.72938339	0.000235175	0.005460665	-0.105165693	8.570164216	1.648780674	0.207424645	0.28207254	Wasp	Both *cis*- and *trans*-diverged
1272	GstS1	-0.597844876	9.042423095	12.89887752	0.00098438	0.003821394	0.737218363	9.042423095	9.853898406	0.00339983	0.03311761	0.139373487	9.042423095	0.70632489	0.406279632	0.496020514	Wasp	Both *cis*- and *trans*-diverged
1273	Hs2st	0.487460339	5.351546066	6.601753125	0.014530558	0.038549034	1.192824891	5.351546066	19.83498948	8.03E-05	0.002494604	1.68028523	5.351546066	76.1901262	2.28E-10	2.95E-09	Wasp	Both *cis*- and *trans*-diverged
1274	Idgf6	0.618866991	11.23361325	27.4375552	7.47E-06	5.07E-05	-0.820708457	11.23361325	24.23830986	1.95E-05	0.00099884	-0.201841466	11.23361325	2.94065047	0.095075825	0.145587604	Wasp	Both *cis*- and *trans*-diverged
1275	imd	-0.354314419	5.883188008	8.017854135	0.007574258	0.02198393	-0.651588571	5.883188008	13.70308473	0.000720985	0.01274937	-1.005902991	5.883188008	64.95821068	1.54E-09	1.66E-08	Wasp	Both *cis*- and *trans*-diverged
1276	Indy	-4.484557122	8.43498147	531.609299	5.56E-23	2.76E-20	0.796688738	8.43498147	11.03750554	0.00207473	0.024604609	-3.687868384	8.43498147	390.4636183	9.13E-21	1.89E-18	Wasp	Both *cis*- and *trans*-diverged
1277	Irp-1B	-1.788610801	8.029983685	83.11102486	7.73E-11	1.69E-09	1.169671713	8.029983685	18.82383788	0.000113035	0.003227998	-0.618939088	8.029983685	10.60279505	0.00248266	0.006086008	Wasp	Both *cis*- and *trans*-diverged
1278	key	-0.550167856	4.616880314	6.749731004	0.013553252	0.03642299	-2.525087867	4.616880314	72.3878279	4.25E-10	2.35E-07	-3.075255723	4.616880314	203.3543658	2.78E-16	1.68E-14	Wasp	Both *cis*- and *trans*-diverged
1279	Lcp9	-4.31980951	1.560593222	8.140210344	0.007228117	0.021102533	6.284225843	1.560593222	12.54003209	0.001151276	0.017025871	1.964416333	1.560593222	4.404868167	0.043132915	0.074939669	Wasp	Both *cis*- and *trans*-diverged
1280	LysX	-4.317389959	2.309339454	42.47110575	2.61E-07	2.58E-06	-5.721244221	2.309339454	14.41985905	0.000798828	0.013401507	-10.03863418	2.309339454	220.9574372	8.32E-16	4.21E-14	Wasp	Both *cis*- and *trans*-diverged
1281	mfrn	0.568146573	4.901326765	8.156726988	0.00711741	0.020803772	-1.015060669	4.901326765	13.58586133	0.000754177	0.012962074	-0.446914096	4.901326765	5.507220172	0.024628551	0.045766369	Wasp	Both *cis*- and *trans*-diverged
1282	mino	0.542088163	8.904398789	8.574640555	0.005912114	0.017761364	-1.415444709	8.904398789	29.1936677	4.51E-06	0.000361725	-0.873356546	8.904398789	22.17741696	3.73E-05	0.000146349	Wasp	Both *cis*- and *trans*-diverged
1283	mtgo	-0.569974171	7.0110404	15.17532174	0.000414014	0.001758321	1.04546862	7.0110404	25.67670015	1.26E-05	0.000744506	0.475494449	7.0110404	10.68425265	0.002400151	0.005898293	Wasp	Both *cis*- and *trans*-diverged
1284	Naa80	0.574936145	5.233588877	24.65724102	1.71E-05	0.000106392	0.599832514	5.233588877	13.60110268	0.000749771	0.012962074	1.174768659	5.233588877	103.2022403	4.66E-12	9.64E-11	Wasp	Both *cis*- and *trans*-diverged
1285	Ndg	1.312191869	6.062605184	7.43720349	0.010068425	0.028233638	3.481728545	6.062605184	21.82935649	4.64E-05	0.001769455	4.793920414	6.062605184	64.42099418	2.51E-09	2.58E-08	Wasp	Both *cis*- and *trans*-diverged
1286	Nep7	1.638906907	5.897299594	22.97458178	3.05E-05	0.000175493	-2.237390971	5.897299594	22.84538553	3.18E-05	0.001409478	-0.598484064	5.897299594	3.485220802	0.070398649	0.113390886	Wasp	Both *cis*- and *trans*-diverged
1287	Nepl18	-0.435806225	8.676933994	13.03406308	0.000933774	0.003639156	-0.845450587	8.676933994	24.59498959	1.75E-05	0.000904473	-1.281256811	8.676933994	110.156694	1.94E-12	4.28E-11	Wasp	Both *cis*- and *trans*-diverged
1288	Npc2a	-0.99549168	8.479353965	92.63561123	1.93E-11	4.89E-10	0.445189834	8.479353965	9.448544791	0.004042028	0.036264604	-0.550301846	8.479353965	28.78084935	5.07E-06	2.44E-05	Wasp	Both *cis*- and *trans*-diverged
1289	PGRP-SD	-1.204635568	7.5777313	31.57289517	2.33E-06	1.81E-05	-0.940906563	7.5777313	9.910483252	0.003319237	0.032724783	-2.145542132	7.5777313	96.02877001	1.21E-11	2.20E-10	Wasp	Both *cis*- and *trans*-diverged
1290	pita	-0.530193008	4.205883418	16.42292834	0.000262516	0.001182632	-0.7507421	4.205883418	17.14313113	0.000202958	0.004919497	-1.280935108	4.205883418	101.9879375	5.45E-12	1.10E-10	Wasp	Both *cis*- and *trans*-diverged
1291	PKD	0.495999165	6.161002376	12.15873805	0.001318399	0.004918261	0.604596672	6.161002376	9.131645381	0.004634219	0.039381122	1.100595838	6.161002376	59.81362985	3.97E-09	3.93E-08	Wasp	Both *cis*- and *trans*-diverged
1292	Prosalpha2	1.039788467	6.39093166	80.69949675	1.12E-10	2.35E-09	-0.710277115	6.39093166	19.31352033	9.57E-05	0.00282989	0.329511353	6.39093166	8.392005431	0.00640951	0.014067515	Wasp	Both *cis*- and *trans*-diverged
1293	Rpn7	-0.74269738	7.985981524	74.41425829	3.04E-10	5.77E-09	-0.562302681	7.985981524	21.56616865	4.54E-05	0.001747454	-1.305000061	7.985981524	225.7771308	5.59E-17	4.27E-15	Wasp	Both *cis*- and *trans*-diverged
1294	Rpt3	0.378104028	7.919353166	17.59054957	0.000173322	0.000820225	-0.725803694	7.919353166	32.48877165	1.82E-06	0.000188361	-0.347699666	7.919353166	14.94861999	0.000450374	0.001340064	Wasp	Both *cis*- and *trans*-diverged
1295	rush	-0.534668646	6.713521459	16.10756511	0.000294204	0.001308774	-0.667725815	6.713521459	12.72541015	0.00105363	0.015769536	-1.202394461	6.713521459	81.36600816	1.01E-10	1.40E-09	Wasp	Both *cis*- and *trans*-diverged
1296	sel	4.786690205	7.926394463	547.1908459	3.43E-23	2.35E-20	-0.748677438	7.926394463	8.945768381	0.005024234	0.041185915	4.038012767	7.926394463	420.6497874	2.69E-21	6.86E-19	Wasp	Both *cis*- and *trans*-diverged
1297	SMC1	0.851953678	5.14232917	64.30914568	1.73E-09	2.87E-08	-0.627011285	5.14232917	17.95610801	0.00015252	0.004074575	0.224942393	5.14232917	4.727997143	0.036408719	0.064474315	Wasp	Both *cis*- and *trans*-diverged
1298	sog	0.98575501	3.474864724	16.38579914	0.000266051	0.001197472	1.054417717	3.474864724	9.678052402	0.00366391	0.034608362	2.040172727	3.474864724	71.98187604	4.55E-10	5.58E-09	Wasp	Both *cis*- and *trans*-diverged
1299	SPE	-1.731002148	8.308075093	48.73981342	3.70E-08	4.51E-07	-2.054557935	8.308075093	35.70587915	7.83E-07	0.000108068	-3.785560084	8.308075093	199.8839225	3.61E-16	2.08E-14	Wasp	Both *cis*- and *trans*-diverged
1300	Spn28Dc	-1.016365103	7.364110226	60.66344024	3.38E-09	5.22E-08	-0.557766813	7.364110226	9.367918134	0.004184589	0.03706457	-1.574131916	7.364110226	144.0008251	4.59E-14	1.53E-12	Wasp	Both *cis*- and *trans*-diverged
1301	svr	1.255335854	6.006641556	32.87116429	1.64E-06	1.33E-05	-1.978053158	6.006641556	42.3179082	1.56E-07	2.98E-05	-0.722717305	6.006641556	11.71485038	0.001575099	0.004089167	Wasp	Both *cis*- and *trans*-diverged
1302	Tret1-1	0.903188362	6.00258086	23.50577959	2.45E-05	0.000145129	-1.308116234	6.00258086	25.41975291	1.36E-05	0.000794942	-0.404927872	6.00258086	5.018997016	0.031411992	0.056552966	Wasp	Both *cis*- and *trans*-diverged
1303	Ufd1-like	-0.386516202	7.120652334	20.59030706	6.24E-05	0.000333177	-0.439282909	7.120652334	13.37885235	0.000816824	0.013529329	-0.825799111	7.120652334	93.82602719	1.64E-11	2.85E-10	Wasp	Both *cis*- and *trans*-diverged
1304	Ugt35A1	2.276057535	5.419411735	76.1030273	2.31E-10	4.58E-09	-1.904586069	5.419411735	29.89977346	3.70E-06	0.000311609	0.371471466	5.419411735	2.483399386	0.123905281	0.182263275	Wasp	Both *cis*- and *trans*-diverged
1305	veil.NT5E-2.Dsim_GD11274	0.415767492	7.200554071	9.139002765	0.004619464	0.014400324	-0.604074277	7.200554071	9.739398301	0.003569375	0.034042661	-0.188306784	7.200554071	1.910369812	0.175539138	0.24487759	Wasp	Both *cis*- and *trans*-diverged
1306	CG11313	5.762993485	8.858631274	543.8126974	3.81E-23	2.35E-20	-2.636639361	8.858631274	82.26276844	8.80E-11	5.46E-08	3.126354123	8.858631274	209.7012308	1.74E-16	1.18E-14	con	Both *cis*- and *trans*-diverged
1307	CG12104	-1.224778301	4.13665869	40.94360081	2.15E-07	2.19E-06	-0.894225661	4.13665869	11.60228441	0.001648328	0.021274128	-2.119003962	4.13665869	131.4053224	1.69E-13	4.79E-12	con	Both *cis*- and *trans*-diverged
1308	CG1637	1.587953348	3.751250206	47.40410057	4.94E-08	5.92E-07	-1.92798332	3.751250206	40.08173579	2.65E-07	4.38E-05	-0.340029973	3.751250206	2.924382707	0.095959856	0.14680558	con	Both *cis*- and *trans*-diverged
1309	CG1648	1.143311299	4.248125909	24.63270125	1.73E-05	0.000107023	1.431249515	4.248125909	18.92579238	0.000109164	0.003172135	2.574560814	4.248125909	113.1397799	1.35E-12	3.03E-11	con	Both *cis*- and *trans*-diverged
1310	CG17019	0.316761714	5.495136508	7.021528408	0.011937942	0.032647018	-1.281106079	5.495136508	58.51855551	5.08E-09	2.10E-06	-0.964344365	5.495136508	67.33680803	1.01E-09	1.15E-08	con	Both *cis*- and *trans*-diverged
1311	CG33226	1.327504584	2.617729733	25.03767718	1.53E-05	9.66E-05	-2.080503773	2.617729733	33.0640384	1.56E-06	0.000177617	-0.752999189	2.617729733	9.369705757	0.004181371	0.009677332	con	Both *cis*- and *trans*-diverged
1312	CG4306.CG32196.Dsim_GD12343	-1.59450159	9.535284584	41.63447206	1.83E-07	1.89E-06	-3.437388582	9.535284584	95.38842001	1.32E-11	1.30E-08	-5.031890172	9.535284584	307.8203097	4.27E-19	5.45E-17	con	Both *cis*- and *trans*-diverged
1313	CG4335	-0.928932104	9.294955538	41.15662579	2.05E-07	2.08E-06	0.905841885	9.294955538	19.8325252	8.03E-05	0.002494604	-0.02309022	9.294955538	0.025895936	0.873065067	0.904558031	con	Both *cis*- and *trans*-diverged
1314	CG7016	-0.686355398	7.184320028	13.10380033	0.000908757	0.003547223	-1.201800875	7.184320028	20.31217901	6.84E-05	0.002329537	-1.888156272	7.184320028	95.61191125	1.28E-11	2.31E-10	con	Both *cis*- and *trans*-diverged
1315	CG7461	1.731649715	9.263434304	241.988016	1.91E-17	2.10E-15	0.457369432	9.263434304	8.9285345	0.005062135	0.041371299	2.189019147	9.263434304	376.3874437	1.66E-20	3.18E-18	con	Both *cis*- and *trans*-diverged
1316	CG7582	1.08362698	3.614969527	25.48790023	1.33E-05	8.56E-05	1.20631344	3.614969527	16.28174896	0.000276229	0.006182811	2.28994042	3.614969527	116.1455501	9.40E-13	2.17E-11	con	Both *cis*- and *trans*-diverged
1317	Csk	-1.185647966	6.227421894	90.89548998	2.47E-11	6.07E-10	-0.890934776	6.227421894	26.08509459	1.11E-05	0.000691757	-2.076582742	6.227421894	264.1311014	4.85E-18	4.55E-16	con	Both *cis*- and *trans*-diverged
1318	Cyp4d20	-4.414596176	5.38408467	156.2492013	1.69E-14	8.92E-13	-2.016572217	5.38408467	16.53965333	0.000255485	0.00577404	-6.431168393	5.38408467	309.6181517	5.17E-19	6.26E-17	con	Both *cis*- and *trans*-diverged
1319	Cyp6a17.Cyp6a23	3.207172615	6.946892284	211.6966364	1.50E-16	1.36E-14	1.041185222	6.946892284	12.80172674	0.001022545	0.015397055	4.248357837	6.946892284	340.41905	8.48E-20	1.24E-17	con	Both *cis*- and *trans*-diverged
1320	gammaCOP	0.368896377	8.570164216	20.22037558	7.06E-05	0.000370768	-0.47406207	8.570164216	16.72938339	0.000235175	0.005460665	-0.105165693	8.570164216	1.648780674	0.207424645	0.28207254	con	Both *cis*- and *trans*-diverged
1321	Irp-1B	-1.788610801	8.029983685	83.11102486	7.73E-11	1.69E-09	1.169671713	8.029983685	18.82383788	0.000113035	0.003227998	-0.618939088	8.029983685	10.60279505	0.00248266	0.006086008	con	Both *cis*- and *trans*-diverged
1322	LTV1	-0.29855182	7.480811462	5.171829252	0.029091915	0.068445892	-1.201358862	7.480811462	41.96558934	1.69E-07	3.08E-05	-1.499910682	7.480811462	127.289042	2.64E-13	7.05E-12	con	Both *cis*- and *trans*-diverged
1323	mino	0.542088163	8.904398789	8.574640555	0.005912114	0.017761364	-1.415444709	8.904398789	29.1936677	4.51E-06	0.000361725	-0.873356546	8.904398789	22.17741696	3.73E-05	0.000146349	con	Both *cis*- and *trans*-diverged
1324	Nep7	1.638906907	5.897299594	22.97458178	3.05E-05	0.000175493	-2.237390971	5.897299594	22.84538553	3.18E-05	0.001409478	-0.598484064	5.897299594	3.485220802	0.070398649	0.113390886	con	Both *cis*- and *trans*-diverged
1325	Nepl18	-0.435806225	8.676933994	13.03406308	0.000933774	0.003639156	-0.845450587	8.676933994	24.59498959	1.75E-05	0.000904473	-1.281256811	8.676933994	110.156694	1.94E-12	4.28E-11	con	Both *cis*- and *trans*-diverged
1326	Npc2a	-0.99549168	8.479353965	92.63561123	1.93E-11	4.89E-10	0.445189834	8.479353965	9.448544791	0.004042028	0.036264604	-0.550301846	8.479353965	28.78084935	5.07E-06	2.44E-05	con	Both *cis*- and *trans*-diverged
1327	pita	-0.530193008	4.205883418	16.42292834	0.000262516	0.001182632	-0.7507421	4.205883418	17.14313113	0.000202958	0.004919497	-1.280935108	4.205883418	101.9879375	5.45E-12	1.10E-10	con	Both *cis*- and *trans*-diverged
1328	Ugt35A1	2.276057535	5.419411735	76.1030273	2.31E-10	4.58E-09	-1.904586069	5.419411735	29.89977346	3.70E-06	0.000311609	0.371471466	5.419411735	2.483399386	0.123905281	0.182263275	con	Both *cis*- and *trans*-diverged
1329	veil.NT5E-2.Dsim_GD11274	0.415767492	7.200554071	9.139002765	0.004619464	0.014400324	-0.604074277	7.200554071	9.739398301	0.003569375	0.034042661	-0.188306784	7.200554071	1.910369812	0.175539138	0.24487759	con	Both *cis*- and *trans*-diverged
1330	AOX3.AOX4.Dsim_GD20336	-0.603285415	7.349947648	11.95689916	0.001429116	0.005149583	0.91060459	7.349947648	13.77426366	0.000701591	0.017470475	0.307319175	7.349947648	3.171031662	0.083496135	0.127895282	Control	Both *cis*- and *trans*-diverged
1331	BomBc3	-3.046290489	4.556876169	11.60722529	0.001736384	0.006080404	4.052509691	4.556876169	11.25143275	0.002001349	0.032183506	1.006219202	4.556876169	1.582207026	0.217217135	0.290773691	Control	Both *cis*- and *trans*-diverged
1332	CG11313	5.257181496	8.858631274	474.6307499	3.67E-22	1.66E-19	-0.99141525	8.858631274	11.91524754	0.001453172	0.027117267	4.265766246	8.858631274	350.0316674	5.40E-20	8.14E-18	Control	Both *cis*- and *trans*-diverged
1333	CG12104	-0.991479991	4.13665869	26.22911092	1.07E-05	6.99E-05	-0.828925931	4.13665869	9.71125892	0.003612411	0.045558552	-1.820405921	4.13665869	96.01887049	1.21E-11	2.34E-10	Control	Both *cis*- and *trans*-diverged
1334	CG1637	1.662407767	3.751250206	50.09962653	2.77E-08	3.45E-07	-1.241558509	3.751250206	16.01014366	0.000304795	0.009846004	0.420849257	3.751250206	4.276267802	0.045979309	0.077186211	Control	Both *cis*- and *trans*-diverged
1335	CG1648	1.293426171	4.248125909	31.52056725	2.36E-06	1.85E-05	2.366075933	4.248125909	49.72705374	3.00E-08	1.86E-05	3.659502104	4.248125909	207.7985869	2.00E-16	1.21E-14	Control	Both *cis*- and *trans*-diverged
1336	CG17019	0.323588421	5.495136508	7.316656019	0.010415747	0.02848423	-0.605998919	5.495136508	13.13320648	0.000898423	0.020200286	-0.282410498	5.495136508	5.842371747	0.020902176	0.039356921	Control	Both *cis*- and *trans*-diverged
1337	CG31445	2.226364515	2.163995558	6.161729318	0.017914663	0.045118074	-5.047300201	2.163995558	22.42448351	3.44E-05	0.002288693	-2.820935686	2.163995558	22.03887808	3.89E-05	0.000153119	Control	Both *cis*- and *trans*-diverged
1338	CG32536	-1.724498492	4.121742306	120.6580185	5.56E-13	1.96E-11	1.373957881	4.121742306	41.00894038	2.12E-07	8.78E-05	-0.350540611	4.121742306	5.633972679	0.023140639	0.042937205	Control	Both *cis*- and *trans*-diverged
1339	CG33226	1.319100987	2.617729733	25.27489206	1.42E-05	8.93E-05	-1.560248251	2.617729733	18.35333833	0.000132884	0.005900833	-0.241147264	2.617729733	0.911180497	0.346242806	0.429047507	Control	Both *cis*- and *trans*-diverged
1340	CG4269	-1.107170251	8.52657006	29.23319966	4.46E-06	3.23E-05	1.627905211	8.52657006	31.97765529	2.09E-06	0.000324295	0.52073496	8.52657006	6.602399873	0.014526124	0.028484117	Control	Both *cis*- and *trans*-diverged
1341	CG4306.CG32196.Dsim_GD12343	-1.10269972	9.535284584	20.43094021	6.58E-05	0.000347478	-2.085693195	9.535284584	36.59844644	6.24E-07	0.000155035	-3.188392914	9.535284584	147.7308933	3.18E-14	1.15E-12	Control	Both *cis*- and *trans*-diverged
1342	CG4335	-0.873276317	9.294955538	36.45338444	6.47E-07	5.93E-06	1.060389057	9.294955538	27.1506719	8.13E-06	0.000877981	0.18711274	9.294955538	1.700579161	0.200586971	0.271729033	Control	Both *cis*- and *trans*-diverged
1343	CG4586	-4.741067796	9.05652101	291.0712343	1.04E-18	1.62E-16	-1.364487315	9.05652101	16.06451977	0.000298835	0.00983384	-6.105555112	9.05652101	423.7793571	2.38E-21	5.15E-19	Control	Both *cis*- and *trans*-diverged
1344	CG4594	1.397197529	8.698982494	124.5323692	3.58E-13	1.38E-11	0.595151925	8.698982494	11.70028179	0.001584378	0.028524541	1.992349454	8.698982494	244.276087	1.65E-17	1.37E-15	Control	Both *cis*- and *trans*-diverged
1345	CG4598	0.585129064	8.388285407	19.3975913	9.30E-05	0.000473447	0.741310349	8.388285407	15.6580238	0.00034658	0.01089971	1.326439412	8.388285407	97.40347649	1.00E-11	1.97E-10	Control	Both *cis*- and *trans*-diverged
1346	CG5126	1.255055697	6.835131593	125.0576346	3.38E-13	1.32E-11	0.489488747	6.835131593	9.811087135	0.003462193	0.044453842	1.744544443	6.835131593	237.3078305	2.59E-17	2.04E-15	Control	Both *cis*- and *trans*-diverged
1347	CG7016	-0.630647166	7.184320028	11.09954556	0.002022606	0.006955246	-0.891047076	7.184320028	11.1991482	0.001941823	0.031883634	-1.521694242	7.184320028	63.31486367	2.07E-09	2.26E-08	Control	Both *cis*- and *trans*-diverged
1348	CG7461	1.674096176	9.263434304	226.8896144	5.18E-17	5.05E-15	0.91801577	9.263434304	35.84112648	7.56E-07	0.00017083	2.592111946	9.263434304	511.5000677	1.06E-22	4.38E-20	Control	Both *cis*- and *trans*-diverged
1349	CG7582	0.756677322	3.614969527	13.28791085	0.000846074	0.003232242	0.938099794	3.614969527	10.52623965	0.002562967	0.037237957	1.694777117	3.614969527	68.72202062	7.92E-10	9.60E-09	Control	Both *cis*- and *trans*-diverged
1350	CG8112	-1.900141733	6.392641279	27.12102802	8.93E-06	5.95E-05	-2.916353017	6.392641279	31.96133274	2.33E-06	0.000351179	-4.816494751	6.392641279	134.7810117	1.87E-13	5.58E-12	Control	Both *cis*- and *trans*-diverged
1351	Csk	-1.285227336	6.227421894	106.2916996	3.14E-12	9.68E-11	-1.079114442	6.227421894	38.36973962	4.01E-07	0.000105928	-2.364341778	6.227421894	338.6978807	9.20E-20	1.27E-17	Control	Both *cis*- and *trans*-diverged
1352	Cyp4d20	-4.83665897	5.38408467	178.7298465	2.37E-15	1.51E-13	-1.762354707	5.38408467	10.35285461	0.002775562	0.038632407	-6.599013677	5.38408467	282.1525726	2.23E-18	2.31E-16	Control	Both *cis*- and *trans*-diverged
1353	Cyp6a17.Cyp6a23	3.098102947	6.946892284	200.7694473	3.37E-16	2.54E-14	1.440645775	6.946892284	24.68825571	1.70E-05	0.001454931	4.538748723	6.946892284	381.2276741	1.35E-20	2.48E-18	Control	Both *cis*- and *trans*-diverged
1354	gammaCOP	0.374256148	8.570164216	20.79013803	5.84E-05	0.000314304	-0.356075652	8.570164216	9.440712199	0.004055646	0.049759276	0.018180496	8.570164216	0.049311386	0.825535724	0.866333055	Control	Both *cis*- and *trans*-diverged
1355	Irp-1B	-1.880172282	8.029983685	91.04289139	2.42E-11	6.29E-10	0.898841541	8.029983685	11.11511074	0.002009749	0.032214336	-0.981330742	8.029983685	26.30921002	1.04E-05	4.80E-05	Control	Both *cis*- and *trans*-diverged
1356	LTV1	-0.356302457	7.480811462	7.345977633	0.010276339	0.028149465	-0.650666344	7.480811462	12.3466213	0.00122352	0.024318682	-1.006968801	7.480811462	58.58860925	5.01E-09	4.88E-08	Control	Both *cis*- and *trans*-diverged
1357	mino	0.521742675	8.904398789	7.947030246	0.007819276	0.022458951	-0.853763285	8.904398789	10.68341645	0.002400983	0.035402025	-0.33202061	8.904398789	3.243590723	0.080185231	0.123816163	Control	Both *cis*- and *trans*-diverged
1358	Mtpbeta	-0.78937692	9.185612609	36.64701721	6.16E-07	5.68E-06	0.577633025	9.185612609	9.925748845	0.003297846	0.043237463	-0.211743896	9.185612609	2.672357861	0.110923774	0.164090573	Control	Both *cis*- and *trans*-diverged
1359	myo	1.312148919	3.815440152	75.56883833	2.52E-10	5.00E-09	0.669455436	3.815440152	10.53842851	0.002549997	0.037158171	1.981604355	3.815440152	190.796239	7.29E-16	3.81E-14	Control	Both *cis*- and *trans*-diverged
1360	Nep7	1.964482363	5.897299594	31.36612613	2.68E-06	2.07E-05	-1.827700341	5.897299594	14.91380872	0.000469966	0.013498625	0.136782022	5.897299594	0.180440094	0.673621373	0.735977265	Control	Both *cis*- and *trans*-diverged
1361	Nepl18	-0.415606366	8.676933994	11.85591842	0.001488186	0.005316173	-0.613666271	8.676933994	12.97426044	0.000955811	0.02097271	-1.029272637	8.676933994	71.8220911	4.67E-10	5.92E-09	Control	Both *cis*- and *trans*-diverged
1362	Npc2a	-0.822205901	8.479353965	63.63973832	1.95E-09	3.01E-08	0.897810141	8.479353965	38.33101656	4.05E-07	0.000105928	0.07560424	8.479353965	0.546333198	0.464668986	0.545590782	Control	Both *cis*- and *trans*-diverged
1363	Pgk	-0.689423189	9.495629558	29.6125446	4.01E-06	2.95E-05	0.594597916	9.495629558	11.10659573	0.002016772	0.032222957	-0.094825273	9.495629558	0.566325883	0.45667341	0.536964073	Control	Both *cis*- and *trans*-diverged
1364	pita	-0.378158142	4.205883418	8.119312488	0.007237508	0.021055724	-0.734320845	4.205883418	15.97664763	0.00030853	0.009846004	-1.112478987	4.205883418	75.6709363	2.48E-10	3.39E-09	Control	Both *cis*- and *trans*-diverged
1365	scu	-0.82478	11.22279364	39.53327217	3.02E-07	2.99E-06	0.742649043	11.22279364	16.20150071	0.000284361	0.009547238	-0.082130957	11.22279364	0.397446232	0.532440079	0.609607086	Control	Both *cis*- and *trans*-diverged
1366	Ugt35A1	2.44104879	5.419411735	82.13259529	8.97E-11	2.04E-09	-1.375542827	5.419411735	15.01101879	0.000440039	0.01286209	1.065505963	5.419411735	19.79564799	8.13E-05	0.000293254	Control	Both *cis*- and *trans*-diverged
1367	veil.NT5E-2.Dsim_GD11274	0.629373322	7.200554071	20.87326648	5.69E-05	0.00030683	-0.601437122	7.200554071	9.648663315	0.003710144	0.046672673	0.0279362	7.200554071	0.041984753	0.838816673	0.876567834	Control	Both *cis*- and *trans*-diverged
1368	Alg7	-0.460038852	5.889550212	10.21593019	0.002918023	0.009672887	-0.948224949	5.889550212	21.89527165	4.08E-05	0.001621509	-1.408263801	5.889550212	94.62079434	1.46E-11	2.56E-10	Wasp	Both *cis*- and *trans*-diverged
1369	Atg4a	0.71533199	5.987557624	31.75829399	2.22E-06	1.74E-05	-0.568338449	5.987557624	10.20562322	0.002930682	0.030150229	0.146993541	5.987557624	1.382003162	0.247567799	0.326217023	Wasp	Both *cis*- and *trans*-diverged
1370	CDC50	0.937012268	5.373436306	55.5003809	9.16E-09	1.27E-07	-1.085200723	5.373436306	38.4682627	3.92E-07	5.90E-05	-0.148188454	5.373436306	1.477924248	0.232105292	0.30978544	Wasp	Both *cis*- and *trans*-diverged
1371	CG10208	3.089555207	5.464374896	255.0857365	8.38E-18	1.02E-15	-0.879771244	5.464374896	11.51580294	0.001707048	0.021693923	2.209783962	5.464374896	140.7320852	6.38E-14	2.06E-12	Wasp	Both *cis*- and *trans*-diverged
1372	CG10467	-1.02794396	8.760290623	57.9622711	5.65E-09	8.12E-08	-0.693191296	8.760290623	13.42074642	0.000803713	0.013401507	-1.721135255	8.760290623	157.0135587	1.31E-14	5.09E-13	Wasp	Both *cis*- and *trans*-diverged
1373	CG10562.CHKov1.Dsim_GD18204	1.169860293	6.060473585	49.27826099	3.30E-08	4.08E-07	-0.76330739	6.060473585	10.91968226	0.002177704	0.024990784	0.406552903	6.060473585	6.320149263	0.016607148	0.032475765	Wasp	Both *cis*- and *trans*-diverged
1374	CG11313	5.762993485	8.858631274	543.8126974	3.81E-23	2.35E-20	-2.636639361	8.858631274	82.26276844	8.80E-11	5.46E-08	3.126354123	8.858631274	209.7012308	1.74E-16	1.18E-14	Wasp	Both *cis*- and *trans*-diverged
1375	CG12104	-1.224778301	4.13665869	40.94360081	2.15E-07	2.19E-06	-0.894225661	4.13665869	11.60228441	0.001648328	0.021274128	-2.119003962	4.13665869	131.4053224	1.69E-13	4.79E-12	Wasp	Both *cis*- and *trans*-diverged
1376	CG12171.CG31549.Dsim_GD27233	0.437076098	6.754823071	11.74402211	0.001556692	0.005683471	1.053596441	6.754823071	34.12232071	1.18E-06	0.000142978	1.490672539	6.754823071	132.144549	1.56E-13	4.53E-12	Wasp	Both *cis*- and *trans*-diverged
1377	BaraB	3.007197848	7.849638736	17.24308697	0.000216829	0.001003189	-3.084673588	7.849638736	10.23396182	0.003034278	0.030911167	-0.07747574	7.849638736	0.013887276	0.906903177	0.930498015	Wasp	Both *cis*- and *trans*-diverged
1378	CG1468	-0.723957607	9.339498563	41.64027794	1.83E-07	1.89E-06	-0.726226054	9.339498563	21.13445364	5.22E-05	0.001935957	-1.450183661	9.339498563	162.5428135	7.91E-15	3.27E-13	Wasp	Both *cis*- and *trans*-diverged
1379	CG14696	-1.673793838	2.250679112	8.568874614	0.005927169	0.017795831	-2.725114479	2.250679112	12.2234791	0.00128485	0.018290684	-4.398908317	2.250679112	85.08823826	5.74E-11	8.50E-10	Wasp	Both *cis*- and *trans*-diverged
1380	CG1572	2.460405709	5.489776635	126.7647187	2.80E-13	1.17E-11	-1.235563898	5.489776635	17.8357982	0.000159057	0.004159765	1.224841811	5.489776635	35.8499448	7.55E-07	4.43E-06	Wasp	Both *cis*- and *trans*-diverged
1381	CG1637	1.587953348	3.751250206	47.40410057	4.94E-08	5.92E-07	-1.92798332	3.751250206	40.08173579	2.65E-07	4.38E-05	-0.340029973	3.751250206	2.924382707	0.095959856	0.14680558	Wasp	Both *cis*- and *trans*-diverged
1382	CG1648	1.143311299	4.248125909	24.63270125	1.73E-05	0.000107023	1.431249515	4.248125909	18.92579238	0.000109164	0.003172135	2.574560814	4.248125909	113.1397799	1.35E-12	3.03E-11	Wasp	Both *cis*- and *trans*-diverged
1383	CG16704	1.346410363	7.714948534	6.633521609	0.014594444	0.038677224	-3.931386883	7.714948534	27.2729735	9.16E-06	0.00060488	-2.584976521	7.714948534	22.54214198	3.74E-05	0.000146731	Wasp	Both *cis*- and *trans*-diverged
1384	CG17019	0.316761714	5.495136508	7.021528408	0.011937942	0.032647018	-1.281106079	5.495136508	58.51855551	5.08E-09	2.10E-06	-0.964344365	5.495136508	67.33680803	1.01E-09	1.15E-08	Wasp	Both *cis*- and *trans*-diverged
1385	CG1773.CG30002.Dsim_GD10676	3.356631152	8.378245883	58.8321072	6.17E-09	8.83E-08	2.607191952	8.378245883	19.87114506	8.47E-05	0.002581953	5.963823105	8.378245883	142.2653937	9.64E-14	2.92E-12	Wasp	Both *cis*- and *trans*-diverged
1386	CG2617	1.792528912	2.043697191	25.0034393	1.54E-05	9.75E-05	-1.48134813	2.043697191	9.663333139	0.003686989	0.034608362	0.311180782	2.043697191	0.965517579	0.332436146	0.418909594	Wasp	Both *cis*- and *trans*-diverged
1387	CG30154	-1.861414539	5.917447168	39.98797005	2.85E-07	2.80E-06	-1.265537312	5.917447168	9.890602782	0.003372533	0.033022739	-3.12695185	5.917447168	108.1871717	2.86E-12	6.14E-11	Wasp	Both *cis*- and *trans*-diverged
1388	CG31937	0.664630393	8.496305762	46.76168612	5.69E-08	6.71E-07	-0.550359784	8.496305762	16.18511176	0.000286053	0.006344991	0.114270608	8.496305762	1.400508265	0.244486222	0.323098946	Wasp	Both *cis*- and *trans*-diverged
1389	CG33225	-1.108437644	5.524772755	18.29804817	0.000135831	0.000660415	-1.076336946	5.524772755	9.082139135	0.00473949	0.039887767	-2.184774589	5.524772755	72.85972719	3.99E-10	4.93E-09	Wasp	Both *cis*- and *trans*-diverged
1390	CG33226	1.327504584	2.617729733	25.03767718	1.53E-05	9.66E-05	-2.080503773	2.617729733	33.0640384	1.56E-06	0.000177617	-0.752999189	2.617729733	9.369705757	0.004181371	0.009677332	Wasp	Both *cis*- and *trans*-diverged
1391	CG33969	0.44931258	4.596511386	6.078176826	0.018648779	0.047569703	-0.773249378	4.596511386	9.418438703	0.004094643	0.036528333	-0.323936798	4.596511386	3.466491666	0.070901035	0.114089134	Wasp	Both *cis*- and *trans*-diverged
1392	CG34241	-1.476796644	3.338228365	18.91161742	0.000109694	0.000545067	-1.823475024	3.338228365	11.97239161	0.001420276	0.019335212	-3.300271668	3.338228365	66.63740652	1.14E-09	1.28E-08	Wasp	Both *cis*- and *trans*-diverged
1393	CG3662	0.387549177	5.61204118	10.66819539	0.002416181	0.008206426	-0.693882866	5.61204118	17.37317066	0.000187102	0.004602513	-0.306333688	5.61204118	6.882132696	0.012738769	0.025773184	Wasp	Both *cis*- and *trans*-diverged
1394	CG4306.CG32196.Dsim_GD12343	-1.59450159	9.535284584	41.63447206	1.83E-07	1.89E-06	-3.437388582	9.535284584	95.38842001	1.32E-11	1.30E-08	-5.031890172	9.535284584	307.8203097	4.27E-19	5.45E-17	Wasp	Both *cis*- and *trans*-diverged
1395	CG4335	-0.928932104	9.294955538	41.15662579	2.05E-07	2.08E-06	0.905841885	9.294955538	19.8325252	8.03E-05	0.002494604	-0.02309022	9.294955538	0.025895936	0.873065067	0.904558031	Wasp	Both *cis*- and *trans*-diverged
1396	CG4716	-1.992917582	8.491441897	40.61137612	2.47E-07	2.46E-06	-2.484275255	8.491441897	33.11879109	1.61E-06	0.000177617	-4.477192837	8.491441897	168.3669089	5.89E-15	2.58E-13	Wasp	Both *cis*- and *trans*-diverged
1397	CG4797	1.219371678	5.112601839	18.71457009	0.000118342	0.000585698	-1.474042362	5.112601839	14.97899652	0.00044804	0.008834563	-0.254670684	5.112601839	0.985019911	0.327701528	0.414232738	Wasp	Both *cis*- and *trans*-diverged
1398	CG6126	-1.661257138	8.075257956	177.3016676	2.19E-15	1.49E-13	0.621721828	8.075257956	13.06226997	0.000923568	0.014522819	-1.03953531	8.075257956	71.83527348	4.66E-10	5.68E-09	Wasp	Both *cis*- and *trans*-diverged
1399	CG6163	-1.706807683	3.344788311	24.88763239	1.60E-05	0.00010013	1.708060262	3.344788311	12.76518678	0.001037305	0.015572108	0.001252578	3.344788311	1.30E-05	0.997147818	0.997348532	Wasp	Both *cis*- and *trans*-diverged
1400	CG7016	-0.686355398	7.184320028	13.10380033	0.000908757	0.003547223	-1.201800875	7.184320028	20.31217901	6.84E-05	0.002329537	-1.888156272	7.184320028	95.61191125	1.28E-11	2.31E-10	Wasp	Both *cis*- and *trans*-diverged
1401	CG7461	1.731649715	9.263434304	241.988016	1.91E-17	2.10E-15	0.457369432	9.263434304	8.9285345	0.005062135	0.041371299	2.189019147	9.263434304	376.3874437	1.66E-20	3.18E-18	Wasp	Both *cis*- and *trans*-diverged
1402	CG7582	1.08362698	3.614969527	25.48790023	1.33E-05	8.56E-05	1.20631344	3.614969527	16.28174896	0.000276229	0.006182811	2.28994042	3.614969527	116.1455501	9.40E-13	2.17E-11	Wasp	Both *cis*- and *trans*-diverged
1403	CG8042	-0.839804274	6.397063155	67.07476539	1.06E-09	1.83E-08	-0.678794256	6.397063155	22.23154265	3.66E-05	0.001516263	-1.518598531	6.397063155	215.0357627	1.18E-16	8.65E-15	Wasp	Both *cis*- and *trans*-diverged
1404	CG8549	0.618947031	5.133828541	35.97454292	7.31E-07	6.51E-06	0.560889489	5.133828541	15.03654289	0.000435885	0.008629132	1.17983652	5.133828541	132.0595441	1.57E-13	4.55E-12	Wasp	Both *cis*- and *trans*-diverged
1405	CG9008	-1.484685008	3.488038729	19.96212574	7.69E-05	0.000399427	-1.372576476	3.488038729	9.59673222	0.003793371	0.035101046	-2.857261484	3.488038729	92.75900392	1.90E-11	3.21E-10	Wasp	Both *cis*- and *trans*-diverged
1406	Cralbp	-1.060167825	2.904174349	9.645097208	0.003715796	0.011942945	-2.249122869	2.904174349	21.70291222	4.34E-05	0.00171162	-3.309290694	2.904174349	89.18995334	3.15E-11	5.00E-10	Wasp	Both *cis*- and *trans*-diverged
1407	Csk	-1.185647966	6.227421894	90.89548998	2.47E-11	6.07E-10	-0.890934776	6.227421894	26.08509459	1.11E-05	0.000691757	-2.076582742	6.227421894	264.1311014	4.85E-18	4.55E-16	Wasp	Both *cis*- and *trans*-diverged
1408	CycG	-0.471832445	7.882323551	16.46759903	0.000258329	0.001168006	-0.648955984	7.882323551	15.66832206	0.000345275	0.007395132	-1.120788429	7.882323551	91.78842711	2.17E-11	3.61E-10	Wasp	Both *cis*- and *trans*-diverged
1409	Cyp4d14	3.015973105	3.63442942	36.06315314	7.76E-07	6.87E-06	-2.484098598	3.63442942	15.57358921	0.000366912	0.00762839	0.531874508	3.63442942	2.043339828	0.161787272	0.228581449	Wasp	Both *cis*- and *trans*-diverged
1410	Cyp4d20	-4.414596176	5.38408467	156.2492013	1.69E-14	8.92E-13	-2.016572217	5.38408467	16.53965333	0.000255485	0.00577404	-6.431168393	5.38408467	309.6181517	5.17E-19	6.26E-17	Wasp	Both *cis*- and *trans*-diverged
1411	Cyp4p2	-0.532245813	5.280028657	10.27470213	0.002846945	0.009456197	-0.951417208	5.280028657	16.82586388	0.000227205	0.005339506	-1.483663021	5.280028657	81.31882694	1.02E-10	1.41E-09	Wasp	Both *cis*- and *trans*-diverged
1412	Cyp6a17.Cyp6a23	3.207172615	6.946892284	211.6966364	1.50E-16	1.36E-14	1.041185222	6.946892284	12.80172674	0.001022545	0.015397055	4.248357837	6.946892284	340.41905	8.48E-20	1.24E-17	Wasp	Both *cis*- and *trans*-diverged
1413	Cyp6v1	1.180096704	5.076607148	22.59777903	3.26E-05	0.000185664	1.660606132	5.076607148	22.48428899	3.38E-05	0.00143753	2.840702836	5.076607148	120.1000137	5.93E-13	1.44E-11	Wasp	Both *cis*- and *trans*-diverged
1414	Cyp9h1	1.595420912	5.048666391	9.612924242	0.00389113	0.012450113	2.266723868	5.048666391	9.43189244	0.004201026	0.037100808	3.862144781	5.048666391	47.11871082	7.00E-08	5.20E-07	Wasp	Both *cis*- and *trans*-diverged
1415	Dbp73D	0.634758194	4.927037382	15.86712272	0.000321083	0.001406932	0.64870028	4.927037382	8.496723972	0.006119061	0.04759094	1.283458474	4.927037382	66.35182355	1.20E-09	1.33E-08	Wasp	Both *cis*- and *trans*-diverged
1416	Dcr-1	1.517043715	6.528889293	108.2345635	2.46E-12	8.45E-11	-0.866775878	6.528889293	18.52953533	0.000125049	0.003510556	0.650267837	6.528889293	21.01890332	5.42E-05	0.00020472	Wasp	Both *cis*- and *trans*-diverged
1417	Dif	1.547561079	5.016097647	41.77205023	1.77E-07	1.84E-06	-1.665773164	5.016097647	26.38318076	1.02E-05	0.000641053	-0.118212085	5.016097647	0.289144521	0.594117284	0.674165057	Wasp	Both *cis*- and *trans*-diverged
1418	dsx	0.654473333	3.191049013	8.480389156	0.006163423	0.018382983	0.961127925	3.191049013	9.336684916	0.004241251	0.037366629	1.615601258	3.191049013	52.50664976	1.68E-08	1.44E-07	Wasp	Both *cis*- and *trans*-diverged
1419	eIF4E1	-0.650337314	7.490889792	22.96775421	2.90E-05	0.000167833	0.581135975	7.490889792	9.24048827	0.004420984	0.038349551	-0.069201339	7.490889792	0.262824012	0.611355206	0.689474358	Wasp	Both *cis*- and *trans*-diverged
1420	FBgn0190857	2.408595542	1.350654889	15.39534663	0.000381694	0.001643532	-3.196502242	1.350654889	16.7766177	0.000231237	0.005394435	-0.7879067	1.350654889	2.694419375	0.109512521	0.164301847	Wasp	Both *cis*- and *trans*-diverged
1421	FBgn0193408	5.535785795	11.58280459	442.8374948	1.16E-21	3.25E-19	-1.427955595	11.58280459	21.48014628	4.66E-05	0.001769455	4.1078302	11.58280459	279.9654307	1.93E-18	1.96E-16	Wasp	Both *cis*- and *trans*-diverged
1422	gammaCOP	0.368896377	8.570164216	20.22037558	7.06E-05	0.000370768	-0.47406207	8.570164216	16.72938339	0.000235175	0.005460665	-0.105165693	8.570164216	1.648780674	0.207424645	0.28207254	Wasp	Both *cis*- and *trans*-diverged
1423	GstS1	-0.597844876	9.042423095	12.89887752	0.00098438	0.003821394	0.737218363	9.042423095	9.853898406	0.00339983	0.03311761	0.139373487	9.042423095	0.70632489	0.406279632	0.496020514	Wasp	Both *cis*- and *trans*-diverged
1424	Hs2st	0.487460339	5.351546066	6.601753125	0.014530558	0.038549034	1.192824891	5.351546066	19.83498948	8.03E-05	0.002494604	1.68028523	5.351546066	76.1901262	2.28E-10	2.95E-09	Wasp	Both *cis*- and *trans*-diverged
1425	Idgf6	0.618866991	11.23361325	27.4375552	7.47E-06	5.07E-05	-0.820708457	11.23361325	24.23830986	1.95E-05	0.00099884	-0.201841466	11.23361325	2.94065047	0.095075825	0.145587604	Wasp	Both *cis*- and *trans*-diverged
1426	imd	-0.354314419	5.883188008	8.017854135	0.007574258	0.02198393	-0.651588571	5.883188008	13.70308473	0.000720985	0.01274937	-1.005902991	5.883188008	64.95821068	1.54E-09	1.66E-08	Wasp	Both *cis*- and *trans*-diverged
1427	Indy	-4.484557122	8.43498147	531.609299	5.56E-23	2.76E-20	0.796688738	8.43498147	11.03750554	0.00207473	0.024604609	-3.687868384	8.43498147	390.4636183	9.13E-21	1.89E-18	Wasp	Both *cis*- and *trans*-diverged
1428	Irp-1B	-1.788610801	8.029983685	83.11102486	7.73E-11	1.69E-09	1.169671713	8.029983685	18.82383788	0.000113035	0.003227998	-0.618939088	8.029983685	10.60279505	0.00248266	0.006086008	Wasp	Both *cis*- and *trans*-diverged
1429	key	-0.550167856	4.616880314	6.749731004	0.013553252	0.03642299	-2.525087867	4.616880314	72.3878279	4.25E-10	2.35E-07	-3.075255723	4.616880314	203.3543658	2.78E-16	1.68E-14	Wasp	Both *cis*- and *trans*-diverged
1430	Lcp9	-4.31980951	1.560593222	8.140210344	0.007228117	0.021102533	6.284225843	1.560593222	12.54003209	0.001151276	0.017025871	1.964416333	1.560593222	4.404868167	0.043132915	0.074939669	Wasp	Both *cis*- and *trans*-diverged
1431	LysX	-4.317389959	2.309339454	42.47110575	2.61E-07	2.58E-06	-5.721244221	2.309339454	14.41985905	0.000798828	0.013401507	-10.03863418	2.309339454	220.9574372	8.32E-16	4.21E-14	Wasp	Both *cis*- and *trans*-diverged
1432	mfrn	0.568146573	4.901326765	8.156726988	0.00711741	0.020803772	-1.015060669	4.901326765	13.58586133	0.000754177	0.012962074	-0.446914096	4.901326765	5.507220172	0.024628551	0.045766369	Wasp	Both *cis*- and *trans*-diverged
1433	mino	0.542088163	8.904398789	8.574640555	0.005912114	0.017761364	-1.415444709	8.904398789	29.1936677	4.51E-06	0.000361725	-0.873356546	8.904398789	22.17741696	3.73E-05	0.000146349	Wasp	Both *cis*- and *trans*-diverged
1434	mtgo	-0.569974171	7.0110404	15.17532174	0.000414014	0.001758321	1.04546862	7.0110404	25.67670015	1.26E-05	0.000744506	0.475494449	7.0110404	10.68425265	0.002400151	0.005898293	Wasp	Both *cis*- and *trans*-diverged
1435	Naa80	0.574936145	5.233588877	24.65724102	1.71E-05	0.000106392	0.599832514	5.233588877	13.60110268	0.000749771	0.012962074	1.174768659	5.233588877	103.2022403	4.66E-12	9.64E-11	Wasp	Both *cis*- and *trans*-diverged
1436	Ndg	1.312191869	6.062605184	7.43720349	0.010068425	0.028233638	3.481728545	6.062605184	21.82935649	4.64E-05	0.001769455	4.793920414	6.062605184	64.42099418	2.51E-09	2.58E-08	Wasp	Both *cis*- and *trans*-diverged
1437	Nep7	1.638906907	5.897299594	22.97458178	3.05E-05	0.000175493	-2.237390971	5.897299594	22.84538553	3.18E-05	0.001409478	-0.598484064	5.897299594	3.485220802	0.070398649	0.113390886	Wasp	Both *cis*- and *trans*-diverged
1438	Nepl18	-0.435806225	8.676933994	13.03406308	0.000933774	0.003639156	-0.845450587	8.676933994	24.59498959	1.75E-05	0.000904473	-1.281256811	8.676933994	110.156694	1.94E-12	4.28E-11	Wasp	Both *cis*- and *trans*-diverged
1439	Npc2a	-0.99549168	8.479353965	92.63561123	1.93E-11	4.89E-10	0.445189834	8.479353965	9.448544791	0.004042028	0.036264604	-0.550301846	8.479353965	28.78084935	5.07E-06	2.44E-05	Wasp	Both *cis*- and *trans*-diverged
1440	PGRP-SD	-1.204635568	7.5777313	31.57289517	2.33E-06	1.81E-05	-0.940906563	7.5777313	9.910483252	0.003319237	0.032724783	-2.145542132	7.5777313	96.02877001	1.21E-11	2.20E-10	Wasp	Both *cis*- and *trans*-diverged
1441	pita	-0.530193008	4.205883418	16.42292834	0.000262516	0.001182632	-0.7507421	4.205883418	17.14313113	0.000202958	0.004919497	-1.280935108	4.205883418	101.9879375	5.45E-12	1.10E-10	Wasp	Both *cis*- and *trans*-diverged
1442	PKD	0.495999165	6.161002376	12.15873805	0.001318399	0.004918261	0.604596672	6.161002376	9.131645381	0.004634219	0.039381122	1.100595838	6.161002376	59.81362985	3.97E-09	3.93E-08	Wasp	Both *cis*- and *trans*-diverged
1443	Prosalpha2	1.039788467	6.39093166	80.69949675	1.12E-10	2.35E-09	-0.710277115	6.39093166	19.31352033	9.57E-05	0.00282989	0.329511353	6.39093166	8.392005431	0.00640951	0.014067515	Wasp	Both *cis*- and *trans*-diverged
1444	Rpn7	-0.74269738	7.985981524	74.41425829	3.04E-10	5.77E-09	-0.562302681	7.985981524	21.56616865	4.54E-05	0.001747454	-1.305000061	7.985981524	225.7771308	5.59E-17	4.27E-15	Wasp	Both *cis*- and *trans*-diverged
1445	Rpt3	0.378104028	7.919353166	17.59054957	0.000173322	0.000820225	-0.725803694	7.919353166	32.48877165	1.82E-06	0.000188361	-0.347699666	7.919353166	14.94861999	0.000450374	0.001340064	Wasp	Both *cis*- and *trans*-diverged
1446	rush	-0.534668646	6.713521459	16.10756511	0.000294204	0.001308774	-0.667725815	6.713521459	12.72541015	0.00105363	0.015769536	-1.202394461	6.713521459	81.36600816	1.01E-10	1.40E-09	Wasp	Both *cis*- and *trans*-diverged
1447	sel	4.786690205	7.926394463	547.1908459	3.43E-23	2.35E-20	-0.748677438	7.926394463	8.945768381	0.005024234	0.041185915	4.038012767	7.926394463	420.6497874	2.69E-21	6.86E-19	Wasp	Both *cis*- and *trans*-diverged
1448	SMC1	0.851953678	5.14232917	64.30914568	1.73E-09	2.87E-08	-0.627011285	5.14232917	17.95610801	0.00015252	0.004074575	0.224942393	5.14232917	4.727997143	0.036408719	0.064474315	Wasp	Both *cis*- and *trans*-diverged
1449	sog	0.98575501	3.474864724	16.38579914	0.000266051	0.001197472	1.054417717	3.474864724	9.678052402	0.00366391	0.034608362	2.040172727	3.474864724	71.98187604	4.55E-10	5.58E-09	Wasp	Both *cis*- and *trans*-diverged
1450	SPE	-1.731002148	8.308075093	48.73981342	3.70E-08	4.51E-07	-2.054557935	8.308075093	35.70587915	7.83E-07	0.000108068	-3.785560084	8.308075093	199.8839225	3.61E-16	2.08E-14	Wasp	Both *cis*- and *trans*-diverged
1451	Spn28Dc	-1.016365103	7.364110226	60.66344024	3.38E-09	5.22E-08	-0.557766813	7.364110226	9.367918134	0.004184589	0.03706457	-1.574131916	7.364110226	144.0008251	4.59E-14	1.53E-12	Wasp	Both *cis*- and *trans*-diverged
1452	svr	1.255335854	6.006641556	32.87116429	1.64E-06	1.33E-05	-1.978053158	6.006641556	42.3179082	1.56E-07	2.98E-05	-0.722717305	6.006641556	11.71485038	0.001575099	0.004089167	Wasp	Both *cis*- and *trans*-diverged
1453	Tret1-1	0.903188362	6.00258086	23.50577959	2.45E-05	0.000145129	-1.308116234	6.00258086	25.41975291	1.36E-05	0.000794942	-0.404927872	6.00258086	5.018997016	0.031411992	0.056552966	Wasp	Both *cis*- and *trans*-diverged
1454	Ufd1-like	-0.386516202	7.120652334	20.59030706	6.24E-05	0.000333177	-0.439282909	7.120652334	13.37885235	0.000816824	0.013529329	-0.825799111	7.120652334	93.82602719	1.64E-11	2.85E-10	Wasp	Both *cis*- and *trans*-diverged
1455	Ugt35A1	2.276057535	5.419411735	76.1030273	2.31E-10	4.58E-09	-1.904586069	5.419411735	29.89977346	3.70E-06	0.000311609	0.371471466	5.419411735	2.483399386	0.123905281	0.182263275	Wasp	Both *cis*- and *trans*-diverged
1456	veil.NT5E-2.Dsim_GD11274	0.415767492	7.200554071	9.139002765	0.004619464	0.014400324	-0.604074277	7.200554071	9.739398301	0.003569375	0.034042661	-0.188306784	7.200554071	1.910369812	0.175539138	0.24487759	Wasp	Both *cis*- and *trans*-diverged
1457	AOX3.AOX4.Dsim_GD20336	-0.451141029	7.349947648	6.699462412	0.013877047	0.037152505	-0.144417995	7.349947648	0.347776628	0.559101467	0.758829859	-0.595559024	7.349947648	11.88328763	0.001471923	0.003857588	con	Both *cis*- and *trans*-diverged
1458	BomBc3	-3.713589092	4.556876169	21.53205896	5.24E-05	0.000284506	-1.102111951	4.556876169	1.040583353	0.315060856	0.549342404	-4.815701044	4.556876169	43.52505955	1.63E-07	1.11E-06	con	Both *cis*- and *trans*-diverged
1459	CG11313	5.762993485	8.858631274	543.8126974	3.81E-23	2.35E-20	-2.636639361	8.858631274	82.26276844	8.80E-11	5.46E-08	3.126354123	8.858631274	209.7012308	1.74E-16	1.18E-14	con	Both *cis*- and *trans*-diverged
1460	CG12104	-1.224778301	4.13665869	40.94360081	2.15E-07	2.19E-06	-0.894225661	4.13665869	11.60228441	0.001648328	0.021274128	-2.119003962	4.13665869	131.4053224	1.69E-13	4.79E-12	con	Both *cis*- and *trans*-diverged
1461	CG1637	1.587953348	3.751250206	47.40410057	4.94E-08	5.92E-07	-1.92798332	3.751250206	40.08173579	2.65E-07	4.38E-05	-0.340029973	3.751250206	2.924382707	0.095959856	0.14680558	con	Both *cis*- and *trans*-diverged
1462	CG1648	1.143311299	4.248125909	24.63270125	1.73E-05	0.000107023	1.431249515	4.248125909	18.92579238	0.000109164	0.003172135	2.574560814	4.248125909	113.1397799	1.35E-12	3.03E-11	con	Both *cis*- and *trans*-diverged
1463	CG17019	0.316761714	5.495136508	7.021528408	0.011937942	0.032647018	-1.281106079	5.495136508	58.51855551	5.08E-09	2.10E-06	-0.964344365	5.495136508	67.33680803	1.01E-09	1.15E-08	con	Both *cis*- and *trans*-diverged
1464	CG32536	-1.188920517	4.121742306	59.41942093	4.28E-09	6.50E-08	0.517544338	4.121742306	5.849027687	0.02083467	0.105104034	-0.671376179	4.121742306	20.17024485	7.18E-05	0.000261983	con	Both *cis*- and *trans*-diverged
1465	CG33226	1.327504584	2.617729733	25.03767718	1.53E-05	9.66E-05	-2.080503773	2.617729733	33.0640384	1.56E-06	0.000177617	-0.752999189	2.617729733	9.369705757	0.004181371	0.009677332	con	Both *cis*- and *trans*-diverged
1466	CG4269	-0.985358942	8.52657006	23.19689253	2.70E-05	0.000157806	0.734161418	8.52657006	6.556239145	0.014846244	0.084567122	-0.251197524	8.52657006	1.54058488	0.222652815	0.299340324	con	Both *cis*- and *trans*-diverged
1467	CG4306.CG32196.Dsim_GD12343	-1.59450159	9.535284584	41.63447206	1.83E-07	1.89E-06	-3.437388582	9.535284584	95.38842001	1.32E-11	1.30E-08	-5.031890172	9.535284584	307.8203097	4.27E-19	5.45E-17	con	Both *cis*- and *trans*-diverged
1468	CG4335	-0.928932104	9.294955538	41.15662579	2.05E-07	2.08E-06	0.905841885	9.294955538	19.8325252	8.03E-05	0.002494604	-0.02309022	9.294955538	0.025895936	0.873065067	0.904558031	con	Both *cis*- and *trans*-diverged
1469	CG4586	-4.651084778	9.05652101	281.3920725	1.78E-18	2.77E-16	-0.940921992	9.05652101	7.578042503	0.009241278	0.061720311	-5.59200677	9.05652101	370.0605771	2.19E-20	4.03E-18	con	Both *cis*- and *trans*-diverged
1470	CG4594	1.524141696	8.698982494	147.0702038	3.39E-14	1.68E-12	0.406700298	8.698982494	5.464363569	0.025154902	0.117476231	1.930841995	8.698982494	230.1475559	4.16E-17	3.33E-15	con	Both *cis*- and *trans*-diverged
1471	CG4598	0.433069877	8.388285407	10.65044741	0.002434032	0.00825577	0.262550271	8.388285407	1.967967031	0.169331019	0.373201576	0.695620148	8.388285407	27.4407107	7.47E-06	3.45E-05	con	Both *cis*- and *trans*-diverged
1472	CG5126	1.20520987	6.835131593	115.6714392	9.95E-13	3.72E-11	-0.078459789	6.835131593	0.251805328	0.618898255	0.801904936	1.126750081	6.835131593	102.0484343	5.41E-12	1.09E-10	con	Both *cis*- and *trans*-diverged
1473	CG7016	-0.686355398	7.184320028	13.10380033	0.000908757	0.003547223	-1.201800875	7.184320028	20.31217901	6.84E-05	0.002329537	-1.888156272	7.184320028	95.61191125	1.28E-11	2.31E-10	con	Both *cis*- and *trans*-diverged
1474	CG7461	1.731649715	9.263434304	241.988016	1.91E-17	2.10E-15	0.457369432	9.263434304	8.9285345	0.005062135	0.041371299	2.189019147	9.263434304	376.3874437	1.66E-20	3.18E-18	con	Both *cis*- and *trans*-diverged
1475	CG7582	1.08362698	3.614969527	25.48790023	1.33E-05	8.56E-05	1.20631344	3.614969527	16.28174896	0.000276229	0.006182811	2.28994042	3.614969527	116.1455501	9.40E-13	2.17E-11	con	Both *cis*- and *trans*-diverged
1476	CG8112	-2.444219381	6.392641279	41.80712996	2.03E-07	2.08E-06	-1.264680103	6.392641279	5.988276783	0.019653062	0.100676354	-3.708899484	6.392641279	86.98173275	5.97E-11	8.80E-10	con	Both *cis*- and *trans*-diverged
1477	Csk	-1.185647966	6.227421894	90.89548998	2.47E-11	6.07E-10	-0.890934776	6.227421894	26.08509459	1.11E-05	0.000691757	-2.076582742	6.227421894	264.1311014	4.85E-18	4.55E-16	con	Both *cis*- and *trans*-diverged
1478	Cyp4d20	-4.414596176	5.38408467	156.2492013	1.69E-14	8.92E-13	-2.016572217	5.38408467	16.53965333	0.000255485	0.00577404	-6.431168393	5.38408467	309.6181517	5.17E-19	6.26E-17	con	Both *cis*- and *trans*-diverged
1479	Cyp6a17.Cyp6a23	3.207172615	6.946892284	211.6966364	1.50E-16	1.36E-14	1.041185222	6.946892284	12.80172674	0.001022545	0.015397055	4.248357837	6.946892284	340.41905	8.48E-20	1.24E-17	con	Both *cis*- and *trans*-diverged
1480	gammaCOP	0.368896377	8.570164216	20.22037558	7.06E-05	0.000370768	-0.47406207	8.570164216	16.72938339	0.000235175	0.005460665	-0.105165693	8.570164216	1.648780674	0.207424645	0.28207254	con	Both *cis*- and *trans*-diverged
1481	Irp-1B	-1.788610801	8.029983685	83.11102486	7.73E-11	1.69E-09	1.169671713	8.029983685	18.82383788	0.000113035	0.003227998	-0.618939088	8.029983685	10.60279505	0.00248266	0.006086008	con	Both *cis*- and *trans*-diverged
1482	mino	0.542088163	8.904398789	8.574640555	0.005912114	0.017761364	-1.415444709	8.904398789	29.1936677	4.51E-06	0.000361725	-0.873356546	8.904398789	22.17741696	3.73E-05	0.000146349	con	Both *cis*- and *trans*-diverged
1483	Mtpbeta	-0.765514784	9.185612609	34.46098618	1.08E-06	9.13E-06	0.094098552	9.185612609	0.263660545	0.610790775	0.794720071	-0.671416232	9.185612609	26.64091925	9.44E-06	4.28E-05	con	Both *cis*- and *trans*-diverged
1484	myo	1.296402541	3.815440152	74.1514218	3.18E-10	6.00E-09	-0.029534683	3.815440152	0.022532902	0.960615877	0.987851882	1.266867857	3.815440152	83.22892135	7.60E-11	1.10E-09	con	Both *cis*- and *trans*-diverged
1485	Nep7	1.638906907	5.897299594	22.97458178	3.05E-05	0.000175493	-2.237390971	5.897299594	22.84538553	3.18E-05	0.001409478	-0.598484064	5.897299594	3.485220802	0.070398649	0.113390886	con	Both *cis*- and *trans*-diverged
1486	Nepl18	-0.435806225	8.676933994	13.03406308	0.000933774	0.003639156	-0.845450587	8.676933994	24.59498959	1.75E-05	0.000904473	-1.281256811	8.676933994	110.156694	1.94E-12	4.28E-11	con	Both *cis*- and *trans*-diverged
1487	Npc2a	-0.99549168	8.479353965	92.63561123	1.93E-11	4.89E-10	0.445189834	8.479353965	9.448544791	0.004042028	0.036264604	-0.550301846	8.479353965	28.78084935	5.07E-06	2.44E-05	con	Both *cis*- and *trans*-diverged
1488	Pgk	-0.730809578	9.495629558	33.23462882	1.49E-06	1.22E-05	0.244711081	9.495629558	1.88361157	0.17851555	0.385939692	-0.486098497	9.495629558	14.81077307	0.000474128	0.001401514	con	Both *cis*- and *trans*-diverged
1489	pita	-0.530193008	4.205883418	16.42292834	0.000262516	0.001182632	-0.7507421	4.205883418	17.14313113	0.000202958	0.004919497	-1.280935108	4.205883418	101.9879375	5.45E-12	1.10E-10	con	Both *cis*- and *trans*-diverged
1490	scu	-0.858057901	11.22279364	42.73733081	1.41E-07	1.50E-06	0.144503812	11.22279364	0.614953184	0.438119324	0.662512149	-0.713554089	11.22279364	29.69927345	3.91E-06	1.92E-05	con	Both *cis*- and *trans*-diverged
1491	Ugt35A1	2.276057535	5.419411735	76.1030273	2.31E-10	4.58E-09	-1.904586069	5.419411735	29.89977346	3.70E-06	0.000311609	0.371471466	5.419411735	2.483399386	0.123905281	0.182263275	con	Both *cis*- and *trans*-diverged
1492	veil.NT5E-2.Dsim_GD11274	0.415767492	7.200554071	9.139002765	0.004619464	0.014400324	-0.604074277	7.200554071	9.739398301	0.003569375	0.034042661	-0.188306784	7.200554071	1.910369812	0.175539138	0.24487759	con	Both *cis*- and *trans*-diverged
1493	CG13575	0.98368997	1.351789428	2.086298952	0.157375899	0.270012155	-0.078738522	1.351789428	0.002828473	0.957883314	0.986303583	0.904951448	1.351789428	1.502596344	0.228325034	0.305643075	con	*Cis*-diverged
1494	CG31370	0.835741066	2.033430752	5.139776792	0.029562537	0.069356112	-0.672687566	2.033430752	1.887456294	0.178084194	0.385485842	0.163053501	2.033430752	0.251804709	0.618898685	0.695743137	con	*Cis*-diverged
1495	CG32647	0.509598828	3.863605684	4.976114033	0.032098724	0.074254451	-0.768386676	3.863605684	6.18012364	0.017757283	0.093768268	-0.258787848	3.863605684	1.544319596	0.222104648	0.298926868	con	*Cis*-diverged
1496	GAA1	-0.179279317	6.808649964	3.018035864	0.090994924	0.175389363	0.323655994	6.808649964	4.938415947	0.032715984	0.140993691	0.144376677	6.808649964	1.973500551	0.16874847	0.23653347	con	*Cis*-diverged
1497	Gnmt	0.568080165	10.19807857	3.882490105	0.056735179	0.118751939	-0.380495215	10.19807857	0.876286394	0.355628868	0.589629578	0.187584949	10.19807857	0.426192741	0.518124214	0.604498525	con	*Cis*-diverged
1498	iPLA2-VIA	0.179618176	6.313495932	2.268884922	0.140823339	0.248314824	0.039076595	6.313495932	0.054277632	0.817115579	0.921534541	0.218694771	6.313495932	3.434824844	0.072143444	0.115713613	con	*Cis*-diverged
1499	Lip4	-0.939565195	7.333335855	2.26190803	0.142051902	0.249860495	2.245758546	7.333335855	6.382343718	0.016476526	0.089398356	1.306193351	7.333335855	4.26158468	0.046873907	0.080122615	con	*Cis*-diverged
1500	PNPase	-0.238190705	4.75884175	2.691315894	0.1097098	0.203337559	0.02240948	4.75884175	0.012444542	0.91180319	0.966367491	-0.215781225	4.75884175	2.385097393	0.131347031	0.191228655	con	*Cis*-diverged
1501	Saf6	-0.161764337	3.385098452	0.752240404	0.391580429	0.540639943	-0.018954436	3.385098452	0.00537694	0.941956148	0.980020959	-0.180718773	3.385098452	1.018235514	0.31975208	0.406251109	con	*Cis*-diverged
1502	snRNP-U1-70K	-0.263226128	5.531878609	4.337632385	0.04453027	0.096709314	0.490403262	5.531878609	7.602637564	0.009138334	0.061460457	0.227177134	5.531878609	3.29576235	0.077895815	0.123229641	con	*Cis*-diverged
1503	Cdc6	-0.152973826	4.73750278	1.017863229	0.319839329	0.466475382	0.57211053	4.73750278	7.080950234	0.011613206	0.072132525	0.419136704	4.73750278	7.553698095	0.009344402	0.019649739	con	*Cis*-diverged
1504	CG10459	1.665954642	2.623537364	5.556842468	0.024246753	0.058771764	1.596251081	2.623537364	2.434560053	0.127859665	0.318144554	3.262205723	2.623537364	18.45347632	0.000135609	0.00045996	con	*Cis*-diverged
1505	cindr	-0.166112261	4.185706117	0.473482751	0.495851759	0.63666743	-0.566480039	4.185706117	2.812905433	0.102275264	0.278621594	-0.7325923	4.185706117	9.562879045	0.003848699	0.008982708	con	*Cis*-diverged
1506	FBgn0268178	1.336964178	0.964459336	3.481827527	0.070307964	0.141728306	1.177825476	0.964459336	1.469263186	0.233450817	0.459776896	2.514789654	0.964459336	15.50947165	0.000365995	0.00111778	con	*Cis*-diverged
1507	shv	-0.413857591	8.12049197	4.994936813	0.031795296	0.073641985	-0.650135908	8.12049197	6.170437203	0.017839972	0.094104905	-1.063993498	8.12049197	32.4030663	1.86E-06	9.93E-06	con	*Cis*-diverged
1508	Alg7	-0.460038852	5.889550212	10.21593019	0.002918023	0.009672887	-0.948224949	5.889550212	21.89527165	4.08E-05	0.001621509	-1.408263801	5.889550212	94.62079434	1.46E-11	2.56E-10	con	*Cis*-diverged
1509	Atg4a	0.71533199	5.987557624	31.75829399	2.22E-06	1.74E-05	-0.568338449	5.987557624	10.20562322	0.002930682	0.030150229	0.146993541	5.987557624	1.382003162	0.247567799	0.326217023	con	*Cis*-diverged
1510	CDC50	0.937012268	5.373436306	55.5003809	9.16E-09	1.27E-07	-1.085200723	5.373436306	38.4682627	3.92E-07	5.90E-05	-0.148188454	5.373436306	1.477924248	0.232105292	0.30978544	con	*Cis*-diverged
1511	CG10208	3.089555207	5.464374896	255.0857365	8.38E-18	1.02E-15	-0.879771244	5.464374896	11.51580294	0.001707048	0.021693923	2.209783962	5.464374896	140.7320852	6.38E-14	2.06E-12	con	*Cis*-diverged
1512	CG10467	-1.02794396	8.760290623	57.9622711	5.65E-09	8.12E-08	-0.693191296	8.760290623	13.42074642	0.000803713	0.013401507	-1.721135255	8.760290623	157.0135587	1.31E-14	5.09E-13	con	*Cis*-diverged
1513	CG10562.CHKov1.Dsim_GD18204	1.169860293	6.060473585	49.27826099	3.30E-08	4.08E-07	-0.76330739	6.060473585	10.91968226	0.002177704	0.024990784	0.406552903	6.060473585	6.320149263	0.016607148	0.032475765	con	*Cis*-diverged
1514	CG13658.CG11893.CG31104.CG31300.CG31436.Dsim_GD21212	-0.42833563	3.964842347	3.512718898	0.069130082	0.140327775	-1.71487671	3.964842347	30.69309502	2.97E-06	0.000258696	-2.143212341	3.964842347	101.5122624	5.80E-12	1.15E-10	con	*Cis*-diverged
1515	BaraB	3.007197848	7.849638736	17.24308697	0.000216829	0.001003189	-3.084673588	7.849638736	10.23396182	0.003034278	0.030911167	-0.07747574	7.849638736	0.013887276	0.906903177	0.930498015	con	*Cis*-diverged
1516	CG1468	-0.723957607	9.339498563	41.64027794	1.83E-07	1.89E-06	-0.726226054	9.339498563	21.13445364	5.22E-05	0.001935957	-1.450183661	9.339498563	162.5428135	7.91E-15	3.27E-13	con	*Cis*-diverged
1517	CG14696	-1.673793838	2.250679112	8.568874614	0.005927169	0.017795831	-2.725114479	2.250679112	12.2234791	0.00128485	0.018290684	-4.398908317	2.250679112	85.08823826	5.74E-11	8.50E-10	con	*Cis*-diverged
1518	CG1572	2.460405709	5.489776635	126.7647187	2.80E-13	1.17E-11	-1.235563898	5.489776635	17.8357982	0.000159057	0.004159765	1.224841811	5.489776635	35.8499448	7.55E-07	4.43E-06	con	*Cis*-diverged
1519	CG16704	1.346410363	7.714948534	6.633521609	0.014594444	0.038677224	-3.931386883	7.714948534	27.2729735	9.16E-06	0.00060488	-2.584976521	7.714948534	22.54214198	3.74E-05	0.000146731	con	*Cis*-diverged
1520	CG1773.CG30002.Dsim_GD10676	3.356631152	8.378245883	58.8321072	6.17E-09	8.83E-08	2.607191952	8.378245883	19.87114506	8.47E-05	0.002581953	5.963823105	8.378245883	142.2653937	9.64E-14	2.92E-12	con	*Cis*-diverged
1521	CG2617	1.792528912	2.043697191	25.0034393	1.54E-05	9.75E-05	-1.48134813	2.043697191	9.663333139	0.003686989	0.034608362	0.311180782	2.043697191	0.965517579	0.332436146	0.418909594	con	*Cis*-diverged
1522	CG30154	-1.861414539	5.917447168	39.98797005	2.85E-07	2.80E-06	-1.265537312	5.917447168	9.890602782	0.003372533	0.033022739	-3.12695185	5.917447168	108.1871717	2.86E-12	6.14E-11	con	*Cis*-diverged
1523	CG31937	0.664630393	8.496305762	46.76168612	5.69E-08	6.71E-07	-0.550359784	8.496305762	16.18511176	0.000286053	0.006344991	0.114270608	8.496305762	1.400508265	0.244486222	0.323098946	con	*Cis*-diverged
1524	CG33969	0.44931258	4.596511386	6.078176826	0.018648779	0.047569703	-0.773249378	4.596511386	9.418438703	0.004094643	0.036528333	-0.323936798	4.596511386	3.466491666	0.070901035	0.114089134	con	*Cis*-diverged
1525	CG34241	-1.476796644	3.338228365	18.91161742	0.000109694	0.000545067	-1.823475024	3.338228365	11.97239161	0.001420276	0.019335212	-3.300271668	3.338228365	66.63740652	1.14E-09	1.28E-08	con	*Cis*-diverged
1526	CG3662	0.387549177	5.61204118	10.66819539	0.002416181	0.008206426	-0.693882866	5.61204118	17.37317066	0.000187102	0.004602513	-0.306333688	5.61204118	6.882132696	0.012738769	0.025773184	con	*Cis*-diverged
1527	CG4716	-1.992917582	8.491441897	40.61137612	2.47E-07	2.46E-06	-2.484275255	8.491441897	33.11879109	1.61E-06	0.000177617	-4.477192837	8.491441897	168.3669089	5.89E-15	2.58E-13	con	*Cis*-diverged
1528	CG4797	1.219371678	5.112601839	18.71457009	0.000118342	0.000585698	-1.474042362	5.112601839	14.97899652	0.00044804	0.008834563	-0.254670684	5.112601839	0.985019911	0.327701528	0.414232738	con	*Cis*-diverged
1529	CG6126	-1.661257138	8.075257956	177.3016676	2.19E-15	1.49E-13	0.621721828	8.075257956	13.06226997	0.000923568	0.014522819	-1.03953531	8.075257956	71.83527348	4.66E-10	5.68E-09	con	*Cis*-diverged
1530	CG6163	-1.706807683	3.344788311	24.88763239	1.60E-05	0.00010013	1.708060262	3.344788311	12.76518678	0.001037305	0.015572108	0.001252578	3.344788311	1.30E-05	0.997147818	0.997348532	con	*Cis*-diverged
1531	CG8042	-0.839804274	6.397063155	67.07476539	1.06E-09	1.83E-08	-0.678794256	6.397063155	22.23154265	3.66E-05	0.001516263	-1.518598531	6.397063155	215.0357627	1.18E-16	8.65E-15	con	*Cis*-diverged
1532	CG8549	0.618947031	5.133828541	35.97454292	7.31E-07	6.51E-06	0.560889489	5.133828541	15.03654289	0.000435885	0.008629132	1.17983652	5.133828541	132.0595441	1.57E-13	4.55E-12	con	*Cis*-diverged
1533	CG9008	-1.484685008	3.488038729	19.96212574	7.69E-05	0.000399427	-1.372576476	3.488038729	9.59673222	0.003793371	0.035101046	-2.857261484	3.488038729	92.75900392	1.90E-11	3.21E-10	con	*Cis*-diverged
1534	Cralbp	-1.060167825	2.904174349	9.645097208	0.003715796	0.011942945	-2.249122869	2.904174349	21.70291222	4.34E-05	0.00171162	-3.309290694	2.904174349	89.18995334	3.15E-11	5.00E-10	con	*Cis*-diverged
1535	CycG	-0.471832445	7.882323551	16.46759903	0.000258329	0.001168006	-0.648955984	7.882323551	15.66832206	0.000345275	0.007395132	-1.120788429	7.882323551	91.78842711	2.17E-11	3.61E-10	con	*Cis*-diverged
1536	Cyp4d14	3.015973105	3.63442942	36.06315314	7.76E-07	6.87E-06	-2.484098598	3.63442942	15.57358921	0.000366912	0.00762839	0.531874508	3.63442942	2.043339828	0.161787272	0.228581449	con	*Cis*-diverged
1537	Cyp4p2	-0.532245813	5.280028657	10.27470213	0.002846945	0.009456197	-0.951417208	5.280028657	16.82586388	0.000227205	0.005339506	-1.483663021	5.280028657	81.31882694	1.02E-10	1.41E-09	con	*Cis*-diverged
1538	Cyp6v1	1.180096704	5.076607148	22.59777903	3.26E-05	0.000185664	1.660606132	5.076607148	22.48428899	3.38E-05	0.00143753	2.840702836	5.076607148	120.1000137	5.93E-13	1.44E-11	con	*Cis*-diverged
1539	Dbp73D	0.634758194	4.927037382	15.86712272	0.000321083	0.001406932	0.64870028	4.927037382	8.496723972	0.006119061	0.04759094	1.283458474	4.927037382	66.35182355	1.20E-09	1.33E-08	con	*Cis*-diverged
1540	Dcr-1	1.517043715	6.528889293	108.2345635	2.46E-12	8.45E-11	-0.866775878	6.528889293	18.52953533	0.000125049	0.003510556	0.650267837	6.528889293	21.01890332	5.42E-05	0.00020472	con	*Cis*-diverged
1541	Dif	1.547561079	5.016097647	41.77205023	1.77E-07	1.84E-06	-1.665773164	5.016097647	26.38318076	1.02E-05	0.000641053	-0.118212085	5.016097647	0.289144521	0.594117284	0.674165057	con	*Cis*-diverged
1542	Dredd	-0.25999834	3.182283294	1.966727274	0.169461864	0.28663898	-0.803662368	3.182283294	9.964838079	0.003243741	0.032430879	-1.063660708	3.182283294	36.90100829	5.78E-07	3.46E-06	con	*Cis*-diverged
1543	dsx	0.654473333	3.191049013	8.480389156	0.006163423	0.018382983	0.961127925	3.191049013	9.336684916	0.004241251	0.037366629	1.615601258	3.191049013	52.50664976	1.68E-08	1.44E-07	con	*Cis*-diverged
1544	eIF4E1	-0.650337314	7.490889792	22.96775421	2.90E-05	0.000167833	0.581135975	7.490889792	9.24048827	0.004420984	0.038349551	-0.069201339	7.490889792	0.262824012	0.611355206	0.689474358	con	*Cis*-diverged
1545	FBgn0190857	2.408595542	1.350654889	15.39534663	0.000381694	0.001643532	-3.196502242	1.350654889	16.7766177	0.000231237	0.005394435	-0.7879067	1.350654889	2.694419375	0.109512521	0.164301847	con	*Cis*-diverged
1546	FBgn0193408	5.535785795	11.58280459	442.8374948	1.16E-21	3.25E-19	-1.427955595	11.58280459	21.48014628	4.66E-05	0.001769455	4.1078302	11.58280459	279.9654307	1.93E-18	1.96E-16	con	*Cis*-diverged
1547	GstS1	-0.597844876	9.042423095	12.89887752	0.00098438	0.003821394	0.737218363	9.042423095	9.853898406	0.00339983	0.03311761	0.139373487	9.042423095	0.70632489	0.406279632	0.496020514	con	*Cis*-diverged
1548	Hs2st	0.487460339	5.351546066	6.601753125	0.014530558	0.038549034	1.192824891	5.351546066	19.83498948	8.03E-05	0.002494604	1.68028523	5.351546066	76.1901262	2.28E-10	2.95E-09	con	*Cis*-diverged
1549	Idgf6	0.618866991	11.23361325	27.4375552	7.47E-06	5.07E-05	-0.820708457	11.23361325	24.23830986	1.95E-05	0.00099884	-0.201841466	11.23361325	2.94065047	0.095075825	0.145587604	con	*Cis*-diverged
1550	imd	-0.354314419	5.883188008	8.017854135	0.007574258	0.02198393	-0.651588571	5.883188008	13.70308473	0.000720985	0.01274937	-1.005902991	5.883188008	64.95821068	1.54E-09	1.66E-08	con	*Cis*-diverged
1551	Indy	-4.484557122	8.43498147	531.609299	5.56E-23	2.76E-20	0.796688738	8.43498147	11.03750554	0.00207473	0.024604609	-3.687868384	8.43498147	390.4636183	9.13E-21	1.89E-18	con	*Cis*-diverged
1552	key	-0.550167856	4.616880314	6.749731004	0.013553252	0.03642299	-2.525087867	4.616880314	72.3878279	4.25E-10	2.35E-07	-3.075255723	4.616880314	203.3543658	2.78E-16	1.68E-14	con	*Cis*-diverged
1553	LysX	-4.317389959	2.309339454	42.47110575	2.61E-07	2.58E-06	-5.721244221	2.309339454	14.41985905	0.000798828	0.013401507	-10.03863418	2.309339454	220.9574372	8.32E-16	4.21E-14	con	*Cis*-diverged
1554	Naa80	0.574936145	5.233588877	24.65724102	1.71E-05	0.000106392	0.599832514	5.233588877	13.60110268	0.000749771	0.012962074	1.174768659	5.233588877	103.2022403	4.66E-12	9.64E-11	con	*Cis*-diverged
1555	PGRP-SD	-1.204635568	7.5777313	31.57289517	2.33E-06	1.81E-05	-0.940906563	7.5777313	9.910483252	0.003319237	0.032724783	-2.145542132	7.5777313	96.02877001	1.21E-11	2.20E-10	con	*Cis*-diverged
1556	PKD	0.495999165	6.161002376	12.15873805	0.001318399	0.004918261	0.604596672	6.161002376	9.131645381	0.004634219	0.039381122	1.100595838	6.161002376	59.81362985	3.97E-09	3.93E-08	con	*Cis*-diverged
1557	Prosalpha2	1.039788467	6.39093166	80.69949675	1.12E-10	2.35E-09	-0.710277115	6.39093166	19.31352033	9.57E-05	0.00282989	0.329511353	6.39093166	8.392005431	0.00640951	0.014067515	con	*Cis*-diverged
1558	Rpn12	0.283314396	7.92816772	5.286435688	0.027474807	0.065290443	-0.567204375	7.92816772	10.61934515	0.002465655	0.027165936	-0.283889979	7.92816772	5.333029993	0.026845585	0.04936925	con	*Cis*-diverged
1559	Rpn7	-0.74269738	7.985981524	74.41425829	3.04E-10	5.77E-09	-0.562302681	7.985981524	21.56616865	4.54E-05	0.001747454	-1.305000061	7.985981524	225.7771308	5.59E-17	4.27E-15	con	*Cis*-diverged
1560	Rpt3	0.378104028	7.919353166	17.59054957	0.000173322	0.000820225	-0.725803694	7.919353166	32.48877165	1.82E-06	0.000188361	-0.347699666	7.919353166	14.94861999	0.000450374	0.001340064	con	*Cis*-diverged
1561	rush	-0.534668646	6.713521459	16.10756511	0.000294204	0.001308774	-0.667725815	6.713521459	12.72541015	0.00105363	0.015769536	-1.202394461	6.713521459	81.36600816	1.01E-10	1.40E-09	con	*Cis*-diverged
1562	sel	4.786690205	7.926394463	547.1908459	3.43E-23	2.35E-20	-0.748677438	7.926394463	8.945768381	0.005024234	0.041185915	4.038012767	7.926394463	420.6497874	2.69E-21	6.86E-19	con	*Cis*-diverged
1563	SMC1	0.851953678	5.14232917	64.30914568	1.73E-09	2.87E-08	-0.627011285	5.14232917	17.95610801	0.00015252	0.004074575	0.224942393	5.14232917	4.727997143	0.036408719	0.064474315	con	*Cis*-diverged
1564	SPE	-1.731002148	8.308075093	48.73981342	3.70E-08	4.51E-07	-2.054557935	8.308075093	35.70587915	7.83E-07	0.000108068	-3.785560084	8.308075093	199.8839225	3.61E-16	2.08E-14	con	*Cis*-diverged
1565	Spn28Dc	-1.016365103	7.364110226	60.66344024	3.38E-09	5.22E-08	-0.557766813	7.364110226	9.367918134	0.004184589	0.03706457	-1.574131916	7.364110226	144.0008251	4.59E-14	1.53E-12	con	*Cis*-diverged
1566	svr	1.255335854	6.006641556	32.87116429	1.64E-06	1.33E-05	-1.978053158	6.006641556	42.3179082	1.56E-07	2.98E-05	-0.722717305	6.006641556	11.71485038	0.001575099	0.004089167	con	*Cis*-diverged
1567	Tret1-1	0.903188362	6.00258086	23.50577959	2.45E-05	0.000145129	-1.308116234	6.00258086	25.41975291	1.36E-05	0.000794942	-0.404927872	6.00258086	5.018997016	0.031411992	0.056552966	con	*Cis*-diverged
1568	Ufd1-like	-0.386516202	7.120652334	20.59030706	6.24E-05	0.000333177	-0.439282909	7.120652334	13.37885235	0.000816824	0.013529329	-0.825799111	7.120652334	93.82602719	1.64E-11	2.85E-10	con	*Cis*-diverged
1569	AANATL2	1.813200092	4.715215315	10.67505635	0.00251097	0.008338948	-1.949231339	4.715215315	6.527822616	0.015340029	0.10783041	-0.136031248	4.715215315	0.066375149	0.79826556	0.844312807	Control	*Cis*-diverged
1570	Adck1	-0.626745754	4.602728721	19.81370378	8.08E-05	0.000416232	-0.000926213	4.602728721	1.67E-05	0.996761882	0.99995088	-0.627671967	4.602728721	21.9156943	4.05E-05	0.000158178	Control	*Cis*-diverged
1571	Adgf-C	-1.959068706	2.498615243	6.76995726	0.013476643	0.035506596	-0.710809707	2.498615243	0.48442226	0.491000094	0.714388791	-2.669878413	2.498615243	20.03895409	7.65E-05	0.00027812	Control	*Cis*-diverged
1572	Agpat3	-1.031424856	8.62536753	50.92602766	2.33E-08	2.96E-07	0.535002927	8.62536753	6.994322726	0.012089871	0.092850958	-0.496421929	8.62536753	12.02270287	0.00139197	0.003610058	Control	*Cis*-diverged
1573	Ahcy	0.575813505	10.42894579	19.41814388	9.23E-05	0.00047065	-0.033378404	10.42894579	0.032858214	0.857185746	0.943116587	0.542435101	10.42894579	17.26260717	0.000194552	0.000636005	Control	*Cis*-diverged
1574	Ak1	-2.7741932	4.632344815	94.31296424	1.53E-11	4.11E-10	0.87890387	4.632344815	5.438717787	0.025475718	0.143038238	-1.89528933	4.632344815	54.67533373	1.08E-08	9.79E-08	Control	*Cis*-diverged
1575	Ak3	0.670793383	8.487595867	23.10870744	2.77E-05	0.000161862	0.3371064	8.487595867	2.9485527	0.094649734	0.292666167	1.007899784	8.487595867	51.84091639	1.92E-08	1.64E-07	Control	*Cis*-diverged
1576	Akap200	2.212252358	5.396965424	18.74781499	0.000126897	0.000619403	-1.326940343	5.396965424	3.630898242	0.065298493	0.237011111	0.885312015	5.396965424	3.260210861	0.079942346	0.12347949	Control	*Cis*-diverged
1577	Alg7	-0.60980175	5.889550212	17.87576033	0.000156853	0.000740175	-0.278399114	5.889550212	1.900461764	0.176634273	0.417215637	-0.888200864	5.889550212	38.72422141	3.68E-07	2.42E-06	Control	*Cis*-diverged
1578	alphaTub85E	-2.715210622	3.363062251	8.267275405	0.006942925	0.020305707	-3.45374601	3.363062251	4.085650745	0.051239631	0.206127406	-6.168956632	3.363062251	32.88072855	1.96E-06	1.10E-05	Control	*Cis*-diverged
1579	ast	-1.581642746	4.494650843	56.2457844	7.90E-09	1.09E-07	-0.35773233	4.494650843	1.550606476	0.221185651	0.47157049	-1.939375077	4.494650843	93.40167566	1.73E-11	3.18E-10	Control	*Cis*-diverged
1580	Atg3	0.42022733	6.711478188	13.31057864	0.000838681	0.003210636	-0.16566541	6.711478188	1.041393845	0.314387225	0.565805911	0.254561919	6.711478188	4.932219879	0.032818673	0.057848877	Control	*Cis*-diverged
1581	Atg4a	0.773675735	5.987557624	37.38776938	5.12E-07	4.79E-06	-0.246040728	5.987557624	1.925507599	0.173881583	0.413801526	0.527635007	5.987557624	17.78495031	0.000161909	0.000540676	Control	*Cis*-diverged
1582	Best1	-1.835483389	3.570263924	40.05362884	2.66E-07	2.67E-06	-0.83322658	3.570263924	4.484501587	0.041262018	0.182983761	-2.668709969	3.570263924	99.99196156	7.09E-12	1.48E-10	Control	*Cis*-diverged
1583	Bet1	0.805826974	6.937913181	52.51092527	1.67E-08	2.16E-07	0.209582328	6.937913181	1.804964727	0.187620682	0.432033666	1.015409302	6.937913181	83.48034832	7.31E-11	1.18E-09	Control	*Cis*-diverged
1584	beta4GalNAcTB	-1.415720216	4.873974216	73.51502565	3.53E-10	6.69E-09	-0.084516212	4.873974216	0.137882054	0.712597962	0.864942512	-1.500236428	4.873974216	85.40298647	5.48E-11	9.02E-10	Control	*Cis*-diverged
1585	bip2	0.451894792	5.622366932	17.94778077	0.000152963	0.000726568	0.109179537	5.622366932	0.533986257	0.469721208	0.700046668	0.561074329	5.622366932	28.51095026	5.48E-06	2.75E-05	Control	*Cis*-diverged
1586	Cand1	-0.916846465	6.762347657	65.45381121	1.41E-09	2.24E-08	-0.355038926	6.762347657	5.003275434	0.031661878	0.157959709	-1.271885391	6.762347657	125.2905085	3.29E-13	9.25E-12	Control	*Cis*-diverged
1587	CDC50	0.845768512	5.373436306	46.01468102	6.71E-08	7.77E-07	-0.239379903	5.373436306	1.890438121	0.177750509	0.418251393	0.606388609	5.373436306	24.50602787	1.80E-05	7.71E-05	Control	*Cis*-diverged
1588	Cdc6	-0.424120419	4.73750278	7.545535645	0.009379255	0.026080312	0.253020853	4.73750278	1.370910394	0.249438567	0.502415986	-0.171099566	4.73750278	1.279092732	0.265634503	0.344631292	Control	*Cis*-diverged
1589	CG10208	3.177422957	5.464374896	277.4423519	2.23E-18	3.17E-16	-0.443062266	5.464374896	3.052433245	0.089244919	0.283752311	2.734360691	5.464374896	214.8384532	1.20E-16	7.85E-15	Control	*Cis*-diverged
1590	CG10425	0.703505462	5.11607505	27.25443758	7.88E-06	5.33E-05	-0.013984331	5.11607505	0.00548612	0.941370908	0.982291483	0.689521131	5.11607505	27.15971436	8.11E-06	3.84E-05	Control	*Cis*-diverged
1591	CG10459	3.291498292	2.623537364	17.62838016	0.000180054	0.000835375	-2.481106913	2.623537364	5.908237413	0.020441751	0.126744278	0.810391379	2.623537364	1.530465672	0.224438515	0.298990612	Control	*Cis*-diverged
1592	CG10467	-0.901930461	8.760290623	44.89994312	8.61E-08	9.77E-07	-0.351989771	8.760290623	3.472549702	0.070666092	0.24956632	-1.253920231	8.760290623	85.57422691	5.34E-11	8.82E-10	Control	*Cis*-diverged
1593	CG10562.CHKov1.Dsim_GD18204	1.394187482	6.060473585	68.59737392	8.10E-10	1.37E-08	0.152246775	6.060473585	0.428643317	0.516866208	0.735062446	1.546434257	6.060473585	86.62376467	4.58E-11	7.63E-10	Control	*Cis*-diverged
1594	CG11475	2.63136071	0.775757574	12.02462803	0.001390899	0.005030113	-2.251694909	0.775757574	4.892087206	0.03349239	0.162364572	0.379665801	0.775757574	0.318337796	0.57614834	0.649621308	Control	*Cis*-diverged
1595	CG11999	0.494103677	7.293984233	7.438437799	0.00984973	0.027236119	0.255234212	7.293984233	1.000407502	0.323966721	0.575130632	0.749337889	7.293984233	17.12980542	0.000203919	0.000664441	Control	*Cis*-diverged
1596	CG12177	-1.150037702	6.171593332	54.73662041	1.07E-08	1.44E-07	-0.067603139	6.171593332	0.09782941	0.756276331	0.887142844	-1.217640842	6.171593332	62.51802253	2.40E-09	2.56E-08	Control	*Cis*-diverged
1597	CG12375	-1.079006022	6.703654966	155.8677287	1.46E-14	7.56E-13	0.083800423	6.703654966	0.484373949	0.490969723	0.714388791	-0.995205599	6.703654966	135.2871154	1.12E-13	3.52E-12	Control	*Cis*-diverged
1598	CG12773	0.827634864	5.301823205	26.69471587	9.29E-06	6.17E-05	-0.105571215	5.301823205	0.223560009	0.639228699	0.822882748	0.722063649	5.301823205	21.15536731	5.19E-05	0.000196381	Control	*Cis*-diverged
1599	CG13575	1.705308093	1.351789428	6.93938305	0.01240307	0.033152693	-2.656397334	1.351789428	8.964133982	0.004984179	0.056415453	-0.951089241	1.351789428	2.458812022	0.125719838	0.182075743	Control	*Cis*-diverged
1600	CG13585	1.120770706	6.430439344	40.33638389	2.49E-07	2.51E-06	0.448226992	6.430439344	3.330424144	0.076415369	0.261506865	1.568997698	6.430439344	79.19941926	1.41E-10	2.06E-09	Control	*Cis*-diverged
1601	CG13658.CG11893.CG31104.CG31300.CG31436.Dsim_GD21212	-0.618632222	3.964842347	7.414638955	0.009957685	0.027504023	-0.024776051	3.964842347	0.00629696	0.937196233	0.981568004	-0.643408273	3.964842347	9.304600009	0.004300314	0.009761654	Control	*Cis*-diverged
1602	BaraB	3.275053371	7.849638736	19.13257013	0.00011445	0.000567569	-1.1910003	7.849638736	1.514889495	0.22706829	0.478702729	2.08405307	7.849638736	9.184480499	0.004711802	0.010613301	Control	*Cis*-diverged
1603	CG13887	-0.830886531	7.845890472	80.03661585	1.24E-10	2.71E-09	0.087165713	7.845890472	0.447193028	0.507987215	0.727570239	-0.743720819	7.845890472	64.57826559	1.65E-09	1.86E-08	Control	*Cis*-diverged
1604	CG14275	4.571683892	3.10932753	68.38988633	9.14E-10	1.53E-08	0.913224521	3.10932753	1.119115569	0.297318376	0.550650224	5.484908413	3.10932753	98.179187	1.02E-11	1.99E-10	Control	*Cis*-diverged
1605	CG14341	0.936424166	2.902662333	19.29203353	9.64E-05	0.000488323	-0.224877024	2.902662333	0.585467316	0.449223629	0.684721537	0.711547143	2.902662333	12.34091998	0.00122629	0.003229164	Control	*Cis*-diverged
1606	CG14615	3.194884069	4.776155028	58.6109318	5.95E-09	8.42E-08	1.782459151	4.776155028	9.220288978	0.004524855	0.052903537	4.97734322	4.776155028	141.0862888	9.10E-14	2.94E-12	Control	*Cis*-diverged
1607	CG1468	-0.744704931	9.339498563	44.00238817	1.06E-07	1.17E-06	-0.283737185	9.339498563	3.231549782	0.080724295	0.266570156	-1.028442116	9.339498563	83.3367721	7.47E-11	1.19E-09	Control	*Cis*-diverged
1608	CG14696	-1.840681949	2.250679112	7.300782954	0.010492062	0.028645635	-2.814273513	2.250679112	8.119500459	0.007236899	0.070143957	-4.654955463	2.250679112	72.46157889	4.20E-10	5.45E-09	Control	*Cis*-diverged
1609	CG14985	1.872024728	4.091538781	69.69229206	6.71E-10	1.17E-08	-0.173370754	4.091538781	0.312545692	0.579624732	0.781164984	1.698653974	4.091538781	60.24124217	3.66E-09	3.70E-08	Control	*Cis*-diverged
1610	CG15011	0.556773169	3.399823637	13.43241251	0.000800102	0.003086728	0.087692912	3.399823637	0.175464151	0.677818904	0.845884152	0.644466081	3.399823637	19.83697568	8.02E-05	0.000289427	Control	*Cis*-diverged
1611	CG15046	0.789506003	3.648166351	8.720711185	0.00554408	0.016736655	-0.617786103	3.648166351	2.797701146	0.103172727	0.306985199	0.171719901	3.648166351	0.452787644	0.505361791	0.585075195	Control	*Cis*-diverged
1612	CG15343	4.765396507	6.941963327	40.48744296	3.28E-07	3.24E-06	-2.623226752	6.941963327	7.990838604	0.007914673	0.073327793	2.142169755	6.941963327	10.38328614	0.002853303	0.00679026	Control	*Cis*-diverged
1613	CG1544	1.346011633	7.526333566	17.93229725	0.000158932	0.000748011	0.286529277	7.526333566	0.42015766	0.521113913	0.738145676	1.63254091	7.526333566	25.96911925	1.22E-05	5.49E-05	Control	*Cis*-diverged
1614	CG1572	2.742238742	5.489776635	152.0019242	2.10E-14	1.05E-12	-0.314616194	5.489776635	1.121639722	0.296703592	0.549914266	2.427622548	5.489776635	127.6419426	2.54E-13	7.38E-12	Control	*Cis*-diverged
1615	CG16704	1.819040486	7.714948534	11.85325992	0.001562209	0.00554869	-1.90255727	7.714948534	6.785232714	0.013599626	0.100407581	-0.083516784	7.714948534	0.026683584	0.871222271	0.904013923	Control	*Cis*-diverged
1616	CG17110	2.194423221	3.45315182	8.078863693	0.007589563	0.021925893	-2.629593081	3.45315182	6.101727294	0.018791704	0.120632778	-0.43516986	3.45315182	0.348394468	0.559005667	0.635193039	Control	*Cis*-diverged
1617	CG1773.CG30002.Dsim_GD10676	3.569110077	8.378245883	65.31378165	1.92E-09	2.97E-08	0.56650815	8.378245883	0.994704902	0.325593626	0.576988134	4.135618228	8.378245883	82.81738601	1.16E-10	1.75E-09	Control	*Cis*-diverged
1618	CG17807	0.916340921	3.893772169	34.24401947	1.14E-06	9.78E-06	-0.195599349	3.893772169	0.84356648	0.364564047	0.613229521	0.720741572	3.893772169	24.49444242	1.80E-05	7.72E-05	Control	*Cis*-diverged
1619	CG18094	1.452197337	4.872893948	103.9788026	4.21E-12	1.25E-10	0.264064828	4.872893948	1.830433606	0.184612252	0.427863004	1.716262165	4.872893948	155.5645023	1.50E-14	5.79E-13	Control	*Cis*-diverged
1620	CG18628	4.541459365	2.541949165	20.09900613	7.35E-05	0.000381121	2.861864954	2.541949165	1.342212594	0.254362142	0.507346125	7.403324318	2.541949165	102.436333	5.14E-12	1.11E-10	Control	*Cis*-diverged
1621	CG18754	-4.632161866	3.649791255	35.50302437	9.26E-07	8.14E-06	2.700783638	3.649791255	7.156230718	0.011344762	0.089320772	-1.931378228	3.649791255	15.52557069	0.000377717	0.001156425	Control	*Cis*-diverged
1622	CG1907	-0.748329117	9.099054559	45.74376971	7.13E-08	8.18E-07	-0.161580516	9.099054559	1.079162919	0.305894017	0.55779353	-0.909909633	9.099054559	67.43981527	9.90E-10	1.17E-08	Control	*Cis*-diverged
1623	CG1927	-1.171144773	7.859748251	72.89998631	3.90E-10	7.29E-09	0.355430335	7.859748251	3.450741088	0.071515973	0.25167342	-0.815714438	7.859748251	35.99542609	7.27E-07	4.46E-06	Control	*Cis*-diverged
1624	CG2611	-1.317277969	2.69852116	6.624815218	0.014431265	0.037701545	-1.058086336	2.69852116	2.204946286	0.146486145	0.374906184	-2.375364305	2.69852116	21.54503463	4.68E-05	0.000179616	Control	*Cis*-diverged
1625	CG2617	1.302214437	2.043697191	13.42351577	0.000802854	0.003092544	0.216190083	2.043697191	0.197889801	0.659124354	0.8341383	1.51840452	2.043697191	20.64668181	6.13E-05	0.00022927	Control	*Cis*-diverged
1626	CG30090	-0.810108536	4.914985571	14.65103199	0.000503332	0.002068697	-0.627690647	4.914985571	4.488986789	0.04116645	0.182983761	-1.437799183	4.914985571	46.30939407	6.29E-08	4.89E-07	Control	*Cis*-diverged
1627	CG30154	-1.936197051	5.917447168	40.88903595	2.30E-07	2.35E-06	-0.576807887	5.917447168	1.96266593	0.169999342	0.409982727	-2.513004938	5.917447168	71.35807294	5.59E-10	6.96E-09	Control	*Cis*-diverged
1628	CG30288	-4.055945769	5.896331304	424.8459977	2.29E-21	5.97E-19	-0.262744615	5.896331304	1.05253941	0.31184839	0.564302494	-4.318690384	5.896331304	504.6699297	1.32E-22	4.70E-20	Control	*Cis*-diverged
1629	CG31370	1.293029606	2.033430752	11.70131673	0.001583717	0.005617051	-0.452135457	2.033430752	0.800950207	0.376824727	0.62545104	0.840894149	2.033430752	6.129015995	0.018198296	0.034819921	Control	*Cis*-diverged
1630	CG31937	0.624025993	8.496305762	41.26343672	2.00E-07	2.07E-06	0.021814315	8.496305762	0.025436107	0.87418722	0.950898019	0.645840307	8.496305762	44.38162689	9.69E-08	7.24E-07	Control	*Cis*-diverged
1631	CG32407	1.304200198	5.218274016	6.344436386	0.016719298	0.042495239	-0.260815203	5.218274016	0.126209354	0.724621221	0.869283953	1.043384996	5.218274016	3.915796426	0.056099058	0.091575631	Control	*Cis*-diverged
1632	CG32647	0.572331596	3.863605684	6.588031124	0.014624964	0.038062972	-0.132447109	3.863605684	0.18535608	0.669407267	0.840789655	0.439884487	3.863605684	4.285891983	0.045748653	0.076863358	Control	*Cis*-diverged
1633	CG33969	0.613942155	4.596511386	11.14278312	0.001987106	0.006842642	-0.456593385	4.596511386	3.23141926	0.08073016	0.266570156	0.15734877	4.596511386	0.803777261	0.375993214	0.457358698	Control	*Cis*-diverged
1634	CG34241	-1.905571128	3.338228365	30.33220468	3.28E-06	2.47E-05	-0.5974628	3.338228365	1.524082568	0.225095112	0.475349602	-2.503033927	3.338228365	50.367393	2.62E-08	2.18E-07	Control	*Cis*-diverged
1635	CG3662	0.384921462	5.61204118	10.5742771	0.002512257	0.008338948	0.015184456	5.61204118	0.008373266	0.927604202	0.976332404	0.400105918	5.61204118	11.64551295	0.001619786	0.004138156	Control	*Cis*-diverged
1636	CG3999	-2.19614093	9.071152861	96.86449645	1.08E-11	2.94E-10	-0.354066003	9.071152861	1.372760335	0.24912534	0.502192216	-2.550206933	9.071152861	127.3377915	2.63E-13	7.57E-12	Control	*Cis*-diverged
1637	CG42663	-2.489776134	3.707763038	22.26904079	3.91E-05	0.000218437	-1.588189844	3.707763038	4.635552718	0.038452731	0.175778862	-4.077965977	3.707763038	56.76556303	9.15E-09	8.40E-08	Control	*Cis*-diverged
1638	CG46280.CG46281	-0.771553205	6.096659091	29.32500221	4.35E-06	3.16E-05	-0.278997017	6.096659091	1.944529848	0.171825093	0.411437144	-1.050550222	6.096659091	54.22967332	1.18E-08	1.06E-07	Control	*Cis*-diverged
1639	CG4716	-1.929485247	8.491441897	38.1570449	4.46E-07	4.23E-06	-1.149191795	8.491441897	7.229640261	0.010895331	0.087180189	-3.078677043	8.491441897	90.32363292	3.06E-11	5.30E-10	Control	*Cis*-diverged
1640	CG4793.CG18477.CG31780.Dsim_GD24018	-0.939564514	10.26561966	22.74282959	3.11E-05	0.000178335	0.236157147	10.26561966	0.731020423	0.398274051	0.643297884	-0.703407367	10.26561966	12.85521448	0.001001342	0.002688097	Control	*Cis*-diverged
1641	CG4797	1.392267462	5.112601839	25.64422055	1.29E-05	8.22E-05	-0.429083283	5.112601839	1.311716582	0.259771722	0.513446972	0.963184179	5.112601839	13.72701707	0.000718244	0.00201522	Control	*Cis*-diverged
1642	CG4968	0.954364051	5.512992202	72.48614372	4.18E-10	7.78E-09	0.031302251	5.512992202	0.040233089	0.842167827	0.935881805	0.985666302	5.512992202	79.28991585	1.39E-10	2.04E-09	Control	*Cis*-diverged
1643	CG4995	0.932697336	7.413885137	42.80750493	1.39E-07	1.51E-06	-0.441607904	7.413885137	4.903832534	0.033293667	0.161716745	0.491089432	7.413885137	12.16330877	0.001316	0.003429053	Control	*Cis*-diverged
1644	CG5009	-1.084790061	7.425769029	43.15026881	1.28E-07	1.41E-06	-0.020582939	7.425769029	0.007971044	0.929359559	0.977099436	-1.105373	7.425769029	45.19574651	8.06E-08	6.11E-07	Control	*Cis*-diverged
1645	CG5321	1.2683151	8.86085811	52.86804939	1.56E-08	2.04E-07	0.38088011	8.86085811	2.459246272	0.125687525	0.342214417	1.649195211	8.86085811	87.80620256	3.85E-11	6.55E-10	Control	*Cis*-diverged
1646	CG5382	-0.521792213	6.671354276	28.23752102	5.93E-06	4.17E-05	-0.077811613	6.671354276	0.317464359	0.57666988	0.779153424	-0.599603826	6.671354276	37.65605937	4.79E-07	3.06E-06	Control	*Cis*-diverged
1647	CG5541	-1.655718093	6.025634527	104.9724451	3.71E-12	1.12E-10	0.623711166	6.025634527	7.991602434	0.007664102	0.072126748	-1.032006927	6.025634527	44.46661411	9.50E-08	7.12E-07	Control	*Cis*-diverged
1648	CG5577	1.499224223	6.720746797	106.2352751	3.16E-12	9.69E-11	-0.159181755	6.720746797	0.626548794	0.433870069	0.671229236	1.340042468	6.720746797	86.57238581	4.61E-11	7.66E-10	Control	*Cis*-diverged
1649	CG5707	1.085810394	5.618967467	15.44444048	0.000378011	0.001602676	0.604310923	5.618967467	2.547326648	0.119390032	0.331980454	1.690121317	5.618967467	40.36383581	2.55E-07	1.75E-06	Control	*Cis*-diverged
1650	CG5846	-0.511252	4.317627359	7.490267711	0.009618951	0.026642458	0.392080607	4.317627359	2.306295553	0.137688459	0.361996801	-0.119171393	4.317627359	0.44604427	0.508529255	0.587373749	Control	*Cis*-diverged
1651	CG5989	0.662687298	5.720164187	48.01312913	4.33E-08	5.21E-07	0.079361156	5.720164187	0.352134653	0.556661419	0.76600681	0.742048454	5.720164187	62.01089635	2.63E-09	2.77E-08	Control	*Cis*-diverged
1652	CG6126	-1.771978315	8.075257956	200.1928502	3.52E-16	2.57E-14	-0.233014763	8.075257956	1.836823459	0.183866602	0.426731968	-2.004993078	8.075257956	253.7111241	9.12E-18	7.95E-16	Control	*Cis*-diverged
1653	CG6163	-1.850626971	3.344788311	29.28969564	4.39E-06	3.18E-05	0.699852248	3.344788311	2.244137143	0.142942901	0.37051814	-1.150774723	3.344788311	12.63962647	0.001089774	0.002908211	Control	*Cis*-diverged
1654	CG6356	-0.901900111	7.951186618	11.5969834	0.001656249	0.0058451	0.133843293	7.951186618	0.12985381	0.720721742	0.868109161	-0.768056818	7.951186618	8.469207215	0.006204108	0.013592685	Control	*Cis*-diverged
1655	CG6726	-3.32598462	3.415911031	77.2675146	1.93E-10	4.02E-09	0.359169829	3.415911031	0.461561115	0.501295849	0.722748431	-2.966814791	3.415911031	65.51355215	1.40E-09	1.62E-08	Control	*Cis*-diverged
1656	CG7231	0.552860479	7.924862454	8.050017857	0.007465719	0.021630995	-0.007918359	7.924862454	0.000834791	0.977111607	0.996632895	0.544942121	7.924862454	7.867865674	0.008103259	0.017222024	Control	*Cis*-diverged
1657	CG8042	-0.845000708	6.397063155	67.88542497	9.16E-10	1.53E-08	-0.051371263	6.397063155	0.128108052	0.722516733	0.868722461	-0.89637197	6.397063155	77.35984722	1.89E-10	2.68E-09	Control	*Cis*-diverged
1658	CG8281	-0.842653905	2.890781951	25.18146233	1.46E-05	9.12E-05	0.628265245	2.890781951	7.649891054	0.008943993	0.077426306	-0.214388659	2.890781951	1.954137814	0.170797403	0.236470409	Control	*Cis*-diverged
1659	CG8549	0.541455386	5.133828541	27.28149686	7.82E-06	5.30E-05	0.326214163	5.133828541	5.081321566	0.030442354	0.155519863	0.867669549	5.133828541	72.70193419	4.04E-10	5.29E-09	Control	*Cis*-diverged
1660	CG9008	-1.81052762	3.488038729	27.71631974	6.89E-06	4.77E-05	-0.281733212	3.488038729	0.371526328	0.546046888	0.758330628	-2.092260833	3.488038729	49.03203005	3.47E-08	2.82E-07	Control	*Cis*-diverged
1661	CG9149	3.184037174	4.445046176	152.1500043	2.07E-14	1.04E-12	-0.417580983	4.445046176	1.427742967	0.240038285	0.493359453	2.766456191	4.445046176	125.1894748	3.33E-13	9.29E-12	Control	*Cis*-diverged
1662	CG9396	-1.136054893	6.370614816	10.45778705	0.002682141	0.008805084	-0.125925558	6.370614816	0.068916103	0.794475036	0.909352443	-1.261980451	6.370614816	14.90104868	0.000471859	0.001406851	Control	*Cis*-diverged
1663	CG9485	1.015592062	8.591878383	30.31173152	3.30E-06	2.48E-05	0.158270931	8.591878383	0.375872592	0.543720285	0.756367888	1.173862993	8.591878383	40.32187543	2.50E-07	1.72E-06	Control	*Cis*-diverged
1664	CG9691	0.649504105	11.19832068	14.89421042	0.000459595	0.001915814	-0.088115789	11.19832068	0.138271401	0.712211266	0.864927007	0.561388316	11.19832068	11.15935188	0.001973679	0.0049233	Control	*Cis*-diverged
1665	chic	-0.999294214	5.871588938	10.68564757	0.002433578	0.008121189	-0.873774995	5.871588938	4.116224059	0.05017261	0.203709012	-1.873069209	5.871588938	35.59773304	8.71E-07	5.26E-06	Control	*Cis*-diverged
1666	CHOp24	0.614128367	8.721632536	29.5639163	4.07E-06	2.99E-05	0.284622031	8.721632536	3.200608089	0.082128322	0.268307449	0.898750398	8.721632536	62.91845824	2.23E-09	2.41E-08	Control	*Cis*-diverged
1667	cindr	-0.600527112	4.185706117	6.311297371	0.016677417	0.042410484	-0.87664359	4.185706117	6.895692058	0.012658385	0.095470832	-1.477170702	4.185706117	39.06498549	3.38E-07	2.24E-06	Control	*Cis*-diverged
1668	CLIP-190	0.484846609	5.993844581	14.14881255	0.000608278	0.002441466	0.085449181	5.993844581	0.22414311	0.638793384	0.822535456	0.57029579	5.993844581	20.21352662	7.07E-05	0.000259372	Control	*Cis*-diverged
1669	Cp1	-0.731769335	8.013750713	6.711960443	0.013836519	0.036339146	-0.595839902	8.013750713	2.260693436	0.14159998	0.368189587	-1.327609237	8.013750713	21.93439293	4.10E-05	0.000159504	Control	*Cis*-diverged
1670	Cralbp	-1.392181195	2.904174349	15.56870144	0.000358119	0.001528773	-0.728018567	2.904174349	2.239799266	0.143318252	0.371103906	-2.120199762	2.904174349	38.92235106	3.50E-07	2.31E-06	Control	*Cis*-diverged
1671	cv	-0.524460527	4.422719903	19.25562867	9.76E-05	0.000492241	-0.078115465	4.422719903	0.226494381	0.637045067	0.82131288	-0.602575992	4.422719903	28.8321238	5.00E-06	2.54E-05	Control	*Cis*-diverged
1672	CycG	-0.510297934	7.882323551	19.2555385	9.76E-05	0.000492241	-0.303277657	7.882323551	3.426886411	0.072458704	0.253376002	-0.813575591	7.882323551	48.87392874	3.59E-08	2.90E-07	Control	*Cis*-diverged
1673	Cyp4d14	2.336699164	3.63442942	25.45976531	1.42E-05	8.93E-05	-0.364961591	3.63442942	0.367448493	0.5483311	0.759308735	1.971737574	3.63442942	24.67157842	1.79E-05	7.71E-05	Control	*Cis*-diverged
1674	Cyp4d8	3.766918775	8.180483947	21.63744139	5.12E-05	0.000279208	1.612314056	8.180483947	2.405263495	0.130461026	0.350221954	5.379232831	8.180483947	38.27971375	5.56E-07	3.49E-06	Control	*Cis*-diverged
1675	Cyp4p2	-0.508640754	5.280028657	9.410012922	0.004109499	0.01286711	-0.104720629	5.280028657	0.204794653	0.653625897	0.833641448	-0.613361383	5.280028657	14.30132061	0.000574147	0.00166449	Control	*Cis*-diverged
1676	Cyp6v1	0.965340836	5.076607148	15.55612448	0.000359776	0.001534529	0.576027331	5.076607148	2.8363145	0.100910825	0.303710411	1.541368167	5.076607148	39.70053938	2.90E-07	1.95E-06	Control	*Cis*-diverged
1677	CysRS	0.763620623	6.560111097	32.91125601	1.62E-06	1.32E-05	-0.114909987	6.560111097	0.379132676	0.541987299	0.755005491	0.648710636	6.560111097	24.16957591	1.99E-05	8.44E-05	Control	*Cis*-diverged
1678	Dbp73D	0.693438739	4.927037382	18.01628522	0.000149357	0.000712242	-0.233142121	4.927037382	1.06614795	0.308785653	0.560392955	0.460296617	4.927037382	8.634424734	0.005758414	0.012734117	Control	*Cis*-diverged
1679	Dcr-1	1.644665927	6.528889293	126.2210905	2.97E-13	1.19E-11	-0.576597153	6.528889293	8.180780202	0.007041332	0.069146992	1.068068773	6.528889293	55.62611722	8.93E-09	8.22E-08	Control	*Cis*-diverged
1680	deltaCOP	-0.518185637	7.351796069	22.26794936	3.62E-05	0.000204138	-0.010860786	7.351796069	0.004939444	0.944363445	0.983761417	-0.529046423	7.351796069	23.36906975	2.55E-05	0.000105338	Control	*Cis*-diverged
1681	Dif	1.349569733	5.016097647	31.39558361	2.45E-06	1.91E-05	-0.313081565	5.016097647	0.919667944	0.344034585	0.593644964	1.036488169	5.016097647	21.20137905	5.11E-05	0.000193897	Control	*Cis*-diverged
1682	Dmtn	1.395024825	4.148421678	20.40081188	6.65E-05	0.000349898	0.051192792	4.148421678	0.014433322	0.905049147	0.965165691	1.446217617	4.148421678	27.66222813	7.00E-06	3.39E-05	Control	*Cis*-diverged
1683	dob	0.705876455	6.945070409	13.56639015	0.000759846	0.002961312	0.025496012	6.945070409	0.008974729	0.925056863	0.975325527	0.731372467	6.945070409	14.66301407	0.000501076	0.001482052	Control	*Cis*-diverged
1684	Dpck	-0.415441642	5.033955293	7.349795041	0.010258338	0.028146704	0.311122612	5.033955293	2.094113145	0.156622192	0.391870932	-0.10431903	5.033955293	0.477763213	0.49392317	0.574643932	Control	*Cis*-diverged
1685	Dredd	-0.499191953	3.182283294	7.149917934	0.011248187	0.030458986	0.203715814	3.182283294	0.636000985	0.430453504	0.668471288	-0.295476139	3.182283294	2.861182358	0.099484001	0.149391358	Control	*Cis*-diverged
1686	dsx	0.549275404	3.191049013	6.063843908	0.018777953	0.046841188	-0.012457254	3.191049013	0.001522733	0.969090837	0.99457571	0.53681815	3.191049013	6.152146788	0.017997247	0.034473477	Control	*Cis*-diverged
1687	eas	-2.181294498	4.068290161	14.32645297	0.000602862	0.002425604	-1.251014836	4.068290161	2.392131536	0.131290789	0.351879142	-3.432309334	4.068290161	32.16204265	2.37E-06	1.32E-05	Control	*Cis*-diverged
1688	eIF4E1	-0.657383445	7.490889792	23.48678977	2.46E-05	0.000145127	0.037684871	7.490889792	0.038931564	0.844707302	0.936900758	-0.619698574	7.490889792	20.96189641	5.52E-05	0.000208579	Control	*Cis*-diverged
1689	Ent2	-0.723136772	5.523619662	14.88855067	0.000460566	0.001916711	-0.383475082	5.523619662	2.167389583	0.1497574	0.378892322	-1.106611854	5.523619662	36.47324298	6.44E-07	4.00E-06	Control	*Cis*-diverged
1690	FBgn0183166	9.144140206	8.480812868	7.922560926	0.00870868	0.024545339	-8.24528128	8.480812868	3.181887524	0.084991604	0.274592509	0.898858927	8.480812868	0.21878026	0.643488183	0.710396086	Control	*Cis*-diverged
1691	FBgn0186436	1.37171421	5.249103336	6.383457277	0.016432543	0.041916482	-0.418329058	5.249103336	0.301299194	0.586720218	0.786216167	0.953385153	5.249103336	3.063743088	0.089239419	0.135688701	Control	*Cis*-diverged
1692	FBgn0188125	0.544954994	5.931200814	25.52931633	1.32E-05	8.38E-05	0.286147381	5.931200814	3.569599575	0.067018425	0.240443722	0.831102375	5.931200814	60.06138379	3.79E-09	3.82E-08	Control	*Cis*-diverged
1693	FBgn0190857	2.584659393	1.350654889	12.12251564	0.001337575	0.004854651	-2.418458662	1.350654889	7.186858468	0.011057772	0.087913709	0.166200731	1.350654889	0.108604933	0.743670539	0.797216145	Control	*Cis*-diverged
1694	FBgn0193408	5.459627817	11.58280459	433.9858436	1.61E-21	4.49E-19	0.305914314	11.58280459	0.994742823	0.325321654	0.57692315	5.765542131	11.58280459	470.6834124	4.21E-22	9.52E-20	Control	*Cis*-diverged
1695	FBgn0196907	-4.866957217	12.00516604	58.21336373	8.26E-09	1.14E-07	-1.11276239	12.00516604	2.084845852	0.158105029	0.393695464	-5.979719607	12.00516604	79.23035988	2.52E-10	3.44E-09	Control	*Cis*-diverged
1696	FBgn0268178	3.403829273	0.964459336	14.34102838	0.000565598	0.002294252	-2.991441572	0.964459336	6.843619253	0.012970103	0.096733317	0.412387702	0.964459336	0.384868599	0.538963127	0.61537403	Control	*Cis*-diverged
1697	g	-0.541040763	5.183531111	11.24006218	0.001909642	0.006603347	-0.024741078	5.183531111	0.012050627	0.913204443	0.969397638	-0.565781841	5.183531111	12.74916888	0.001043846	0.002797665	Control	*Cis*-diverged
1698	GAA1	-0.395940576	6.808649964	14.67608698	0.000498628	0.002055576	0.404372652	6.808649964	7.712079075	0.00869497	0.076334465	0.008432076	6.808649964	0.006748931	0.934986412	0.952819418	Control	*Cis*-diverged
1699	Gale	-1.508495825	8.343874691	69.06941082	7.46E-10	1.29E-08	0.155079103	8.343874691	0.381599702	0.540682734	0.753768386	-1.353416722	8.343874691	56.30919258	7.80E-09	7.29E-08	Control	*Cis*-diverged
1700	ghi	0.628710878	4.344382797	10.42626412	0.002672039	0.008787136	0.16578398	4.344382797	0.378857563	0.542133144	0.755005491	0.794494858	4.344382797	18.01896139	0.000149218	0.000504056	Control	*Cis*-diverged
1701	Gnmt	0.738705504	10.19807857	6.533711515	0.015077951	0.039042387	0.67056703	10.19807857	2.715845243	0.108297038	0.315802807	1.409272534	10.19807857	23.1561948	2.82E-05	0.000114425	Control	*Cis*-diverged
1702	Grasp65	0.49743168	8.680484837	19.04581407	0.000104786	0.00052541	-0.034691714	8.680484837	0.04656558	0.830383442	0.93044411	0.462739966	8.680484837	16.51947434	0.000253556	0.00080764	Control	*Cis*-diverged
1703	GstE13	-0.834608618	5.47583732	24.30868506	1.91E-05	0.000115904	0.025918263	5.47583732	0.011925881	0.913653016	0.969397638	-0.808690355	5.47583732	23.40701917	2.52E-05	0.000104267	Control	*Cis*-diverged
1704	GstS1	-0.656043283	9.042423095	15.52013145	0.000364564	0.001553617	0.631810352	9.042423095	7.24791379	0.010750619	0.086857023	-0.024232932	9.042423095	0.021378339	0.884578345	0.913439276	Control	*Cis*-diverged
1705	Hen1	1.295270331	4.089405929	27.92015667	6.50E-06	4.55E-05	0.574974065	4.089405929	2.813941504	0.102214432	0.305491868	1.870244395	4.089405929	57.43463352	6.26E-09	6.00E-08	Control	*Cis*-diverged
1706	Hf	0.764874173	9.579729696	25.63667687	1.27E-05	8.15E-05	0.631299899	9.579729696	8.823674093	0.005299442	0.058130085	1.396174072	9.579729696	83.40825335	7.39E-11	1.18E-09	Control	*Cis*-diverged
1707	Hs2st	0.494776209	5.351546066	6.866592887	0.01283157	0.034096295	0.502536461	5.351546066	3.576342791	0.066772896	0.240256714	0.99731267	5.351546066	27.91439812	6.51E-06	3.18E-05	Control	*Cis*-diverged
1708	Hsc70-3	0.402862552	10.8043724	7.669277851	0.008865549	0.024916806	-0.368739293	10.8043724	3.221354132	0.081183933	0.266977475	0.034123259	10.8043724	0.055220454	0.815563581	0.85804265	Control	*Cis*-diverged
1709	Idgf6	0.494539105	11.23361325	17.56871297	0.000174656	0.000815664	-0.287864518	11.23361325	2.990557403	0.09242084	0.288104865	0.206674588	11.23361325	3.082654027	0.087738746	0.133652308	Control	*Cis*-diverged
1710	if	1.684341225	6.593550955	66.62717797	1.14E-09	1.87E-08	-0.090595646	6.593550955	0.102415173	0.75082234	0.883433132	1.593745579	6.593550955	61.34339149	2.98E-09	3.10E-08	Control	*Cis*-diverged
1711	imd	-0.395752001	5.883188008	9.957706066	0.003253541	0.01045045	0.096458854	5.883188008	0.299830193	0.587408015	0.786362876	-0.299293147	5.883188008	5.832284932	0.021004933	0.039490545	Control	*Cis*-diverged
1712	Indy	-4.643548939	8.43498147	561.5462321	2.22E-23	1.23E-20	-0.122110029	8.43498147	0.259933216	0.613314517	0.804643412	-4.765658968	8.43498147	588.7996497	1.00E-23	5.54E-21	Control	*Cis*-diverged
1713	iPLA2-VIA	0.361774551	6.313495932	9.184340108	0.004529642	0.014067371	0.361897221	6.313495932	4.655744978	0.037780063	0.173661719	0.723671772	6.313495932	37.33290218	5.19E-07	3.29E-06	Control	*Cis*-diverged
1714	Irp-1A	0.75463269	7.973836617	64.99915904	1.53E-09	2.40E-08	-0.253697818	7.973836617	3.718814615	0.061812609	0.230590731	0.500934872	7.973836617	28.91846216	4.88E-06	2.49E-05	Control	*Cis*-diverged
1715	key	-1.014776474	4.616880314	22.43615352	3.43E-05	0.00019457	-0.843811489	4.616880314	8.187323706	0.007020787	0.069081759	-1.858587962	4.616880314	80.42059683	1.17E-10	1.75E-09	Control	*Cis*-diverged
1716	Lac	1.276822914	5.510539932	38.44177577	3.94E-07	3.80E-06	-0.182081672	5.510539932	0.396390913	0.532981793	0.747968451	1.094741242	5.510539932	28.1140988	6.14E-06	3.04E-05	Control	*Cis*-diverged
1717	Ldsdh1	1.584270605	9.505738247	83.93843994	6.82E-11	1.61E-09	0.506982515	9.505738247	4.503244864	0.040864257	0.18227513	2.09125312	9.505738247	141.8270207	5.71E-14	2.00E-12	Control	*Cis*-diverged
1718	Lip4	-1.588479994	7.333335855	6.284722475	0.017252431	0.043679956	1.02011023	7.333335855	1.352806966	0.253085975	0.505663133	-0.568369763	7.333335855	0.840785952	0.365790105	0.447246809	Control	*Cis*-diverged
1719	Lnpk	0.683228518	6.173580166	31.53468075	2.36E-06	1.85E-05	-0.246853815	6.173580166	2.084658312	0.157534687	0.393140153	0.436374703	6.173580166	13.06061342	0.000924164	0.002503911	Control	*Cis*-diverged
1720	loj	-2.066737071	7.135631508	221.895124	7.30E-17	6.72E-15	0.51253701	7.135631508	7.369460031	0.010166141	0.083674183	-1.554200062	7.135631508	130.6725897	1.83E-13	5.47E-12	Control	*Cis*-diverged
1721	Lrrk	-2.587772358	4.866938124	55.13409794	1.14E-08	1.52E-07	0.117060789	4.866938124	0.061101783	0.806217282	0.916064318	-2.470711569	4.866938124	52.48103106	1.93E-08	1.65E-07	Control	*Cis*-diverged
1722	Lsp1gamma	-1.028127842	17.06361397	29.90628928	3.69E-06	2.73E-05	0.24534834	17.06361397	0.869075626	0.357495204	0.60841314	-0.782779502	17.06361397	17.48541715	0.000179847	0.000590653	Control	*Cis*-diverged
1723	Lsp2	-2.204608299	10.54129159	12.69525883	0.00113466	0.004191915	-0.091326989	10.54129159	0.011898056	0.91379725	0.969397638	-2.295935288	10.54129159	13.68599608	0.00077807	0.002160087	Control	*Cis*-diverged
1724	LysX	-3.940311815	2.309339454	46.49522695	1.11E-07	1.23E-06	-2.29684518	2.309339454	5.209063308	0.039076465	0.177325074	-6.237156995	2.309339454	114.6700223	4.87E-12	1.06E-10	Control	*Cis*-diverged
1725	Marf	0.549579781	5.779561701	22.87824253	2.98E-05	0.000172244	-0.006770515	5.779561701	0.001799018	0.966405164	0.99457571	0.542809266	5.779561701	23.21774429	2.68E-05	0.000109459	Control	*Cis*-diverged
1726	mof	0.710250334	3.617519824	10.94935942	0.002151263	0.007331701	-0.235852061	3.617519824	0.647577109	0.4263256	0.665121477	0.474398273	3.617519824	5.611332847	0.02339907	0.04330353	Control	*Cis*-diverged
1727	Naa80	0.674632662	5.233588877	33.87598277	1.26E-06	1.06E-05	0.45393316	5.233588877	7.833965434	0.008228236	0.075189087	1.128565821	5.233588877	96.41323967	1.15E-11	2.23E-10	Control	*Cis*-diverged
1728	Or83a	5.207868747	3.964776255	197.6664179	4.27E-16	3.03E-14	0.41559941	3.964776255	0.571385871	0.454684955	0.689030052	5.623468156	3.964776255	186.8713946	9.96E-16	4.90E-14	Control	*Cis*-diverged
1729	OXA1L	0.569506531	4.760997477	8.424826792	0.006316918	0.018735484	0.02684236	4.760997477	0.009800819	0.921694728	0.973618432	0.596348891	4.760997477	10.53339596	0.002555344	0.006190884	Control	*Cis*-diverged
1730	Papss	-1.600593199	7.205294132	38.7134825	3.72E-07	3.62E-06	-0.978929094	7.205294132	7.542365462	0.009401279	0.079718354	-2.579522293	7.205294132	94.1705492	1.60E-11	2.96E-10	Control	*Cis*-diverged
1731	Pex10	-0.338502067	4.77768209	6.97496837	0.012199223	0.032660527	0.142664606	4.77768209	0.638235401	0.429651947	0.668471288	-0.195837461	4.77768209	2.47539987	0.124492308	0.180568304	Control	*Cis*-diverged
1732	Pex11	-1.39036465	5.981785774	123.9358038	3.83E-13	1.45E-11	0.226831229	5.981785774	1.729773355	0.196854105	0.443412534	-1.163533421	5.981785774	90.38457891	2.65E-11	4.66E-10	Control	*Cis*-diverged
1733	Pex13	-0.345521768	6.754732043	11.06906861	0.002048035	0.007025645	0.138798235	6.754732043	0.899061833	0.349430108	0.599115187	-0.206723533	6.754732043	4.004925978	0.053041003	0.087214012	Control	*Cis*-diverged
1734	PGRP-SD	-1.29051415	7.5777313	36.08694813	7.10E-07	6.43E-06	-0.072145232	7.5777313	0.058416158	0.810404753	0.919173983	-1.362659382	7.5777313	40.5615442	2.36E-07	1.64E-06	Control	*Cis*-diverged
1735	pinta	-2.051199471	3.164002384	31.13676044	2.63E-06	2.04E-05	-0.681006948	3.164002384	1.830771378	0.184572746	0.427863004	-2.732206418	3.164002384	62.99484557	2.19E-09	2.38E-08	Control	*Cis*-diverged
1736	PKD	0.555416172	6.161002376	15.26300886	0.000400798	0.001687767	0.278640721	6.161002376	1.949756834	0.171265092	0.411072323	0.834056893	6.161002376	34.86652434	9.72E-07	5.82E-06	Control	*Cis*-diverged
1737	PNPase	-0.434066336	4.75884175	8.508025414	0.006088569	0.018192484	-0.402727715	4.75884175	3.867207877	0.057077647	0.218672957	-0.83679405	4.75884175	35.05856083	9.25E-07	5.56E-06	Control	*Cis*-diverged
1738	ppk30	-3.747264951	4.852681141	244.8372389	1.59E-17	1.87E-15	0.103988994	4.852681141	0.113176162	0.895147313	0.96048089	-3.643275957	4.852681141	272.3539706	2.99E-18	2.86E-16	Control	*Cis*-diverged
1739	ppl	0.34056429	9.371838252	6.930393812	0.012455143	0.033202579	0.097967774	9.371838252	0.287563963	0.595123266	0.791472823	0.438532064	9.371838252	11.48682854	0.001727217	0.004392294	Control	*Cis*-diverged
1740	Prosalpha2	1.104098777	6.39093166	90.64648122	2.56E-11	6.62E-10	-0.167437363	6.39093166	1.075848807	0.306626897	0.558243563	0.936661414	6.39093166	66.97055045	1.08E-09	1.26E-08	Control	*Cis*-diverged
1741	Prosalpha5	-0.55910366	7.403978742	17.0489219	0.000209857	0.000957559	0.297310341	7.403978742	2.434142338	0.127571408	0.345262705	-0.261793319	7.403978742	3.787411514	0.059571667	0.096483577	Control	*Cis*-diverged
1742	Prosbeta1	-0.686046355	7.714986613	35.44916031	8.36E-07	7.43E-06	0.408295522	7.714986613	6.347865213	0.016389193	0.111865248	-0.277750832	7.714986613	5.888288322	0.020441255	0.038664863	Control	*Cis*-diverged
1743	Pyroxd1	-0.784911293	4.739990681	25.65094877	1.27E-05	8.12E-05	0.21811131	4.739990681	1.020050475	0.319327185	0.571070794	-0.566799983	4.739990681	14.04316691	0.000633182	0.001801995	Control	*Cis*-diverged
1744	r2d2	-1.211371919	5.768517906	94.00858722	1.59E-11	4.26E-10	-0.173357185	5.768517906	0.999015277	0.324299015	0.575514931	-1.384729105	5.768517906	125.1199031	3.36E-13	9.29E-12	Control	*Cis*-diverged
1745	Rab7	0.363677121	7.407321401	7.499387158	0.009578951	0.026546462	-0.312114108	7.407321401	2.774314153	0.104570771	0.308764075	0.051563013	7.407321401	0.15188496	0.699063904	0.758272984	Control	*Cis*-diverged
1746	Reg-2	-0.554215759	8.134604726	13.10011698	0.000910061	0.003446716	-0.189755364	8.134604726	0.773425836	0.385061203	0.632100798	-0.743971123	8.134604726	23.5575783	2.41E-05	9.99E-05	Control	*Cis*-diverged
1747	RhoBTB	0.727892014	4.283552152	11.01348587	0.002095293	0.007165526	-0.161745302	4.283552152	0.276020325	0.602580919	0.795912969	0.566146712	4.283552152	6.838396055	0.013001824	0.02594621	Control	*Cis*-diverged
1748	Rpn12	0.340056895	7.92816772	7.614268712	0.00909008	0.025432776	0.029695939	7.92816772	0.029167812	0.865359776	0.945943616	0.369752834	7.92816772	9.041863094	0.004818396	0.010819074	Control	*Cis*-diverged
1749	Rpn7	-0.777957863	7.985981524	81.56705143	9.79E-11	2.18E-09	-0.082133394	7.985981524	0.461042998	0.501530674	0.722768538	-0.860091257	7.985981524	99.94546877	7.13E-12	1.48E-10	Control	*Cis*-diverged
1750	Rpt3	0.380765227	7.919353166	17.83744983	0.000158966	0.000748011	-0.113038825	7.919353166	0.790070759	0.380049544	0.628232263	0.267726402	7.919353166	8.873326217	0.005185624	0.011575637	Control	*Cis*-diverged
1751	rush	-0.734069419	6.713521459	30.2869019	3.32E-06	2.49E-05	0.142936046	6.713521459	0.584814791	0.449474387	0.684893661	-0.591133373	6.713521459	20.0480719	7.47E-05	0.000272496	Control	*Cis*-diverged
1752	S2P	-1.326619757	4.850707095	113.2671687	1.33E-12	4.33E-11	0.287515695	4.850707095	2.825530774	0.101536782	0.304855753	-1.039104061	4.850707095	75.83384839	2.41E-10	3.33E-09	Control	*Cis*-diverged
1753	Saf6	-0.696003068	3.385098452	13.21656151	0.000869803	0.003314455	-0.040323478	3.385098452	0.023430456	0.879207908	0.953674765	-0.736326546	3.385098452	17.06368672	0.00020876	0.000677628	Control	*Cis*-diverged
1754	sel	5.032351177	7.926394463	587.9858524	1.03E-23	6.38E-21	-0.547183509	7.926394463	4.754545299	0.035918614	0.168606382	4.485167668	7.926394463	498.2972106	1.64E-22	5.39E-20	Control	*Cis*-diverged
1755	shv	-0.774099968	8.12049197	17.29678029	0.000192216	0.000886013	0.011424303	8.12049197	0.001907757	0.96540541	0.99457571	-0.762675665	8.12049197	16.8599091	0.000224462	0.000721361	Control	*Cis*-diverged
1756	SMC1	0.719427204	5.14232917	45.02884273	8.37E-08	9.52E-07	-0.164860272	5.14232917	1.223831966	0.276034687	0.527544753	0.554566932	5.14232917	28.349505	5.74E-06	2.87E-05	Control	*Cis*-diverged
1757	Smn	0.838687563	4.995708795	70.34404124	6.00E-10	1.06E-08	-0.004512462	4.995708795	0.001023893	0.97465223	0.995587599	0.8341751	4.995708795	72.56355541	4.13E-10	5.37E-09	Control	*Cis*-diverged
1758	snRNP-U1-70K	-0.377831933	5.531878609	8.870326319	0.005192426	0.015799856	0.124346843	5.531878609	0.488535004	0.48912608	0.713584114	-0.253485091	5.531878609	4.118219243	0.049956508	0.082938151	Control	*Cis*-diverged
1759	Snx1	-0.876085498	6.190766993	11.90644395	0.001461366	0.005227881	-1.02408901	6.190766993	8.227967567	0.006902765	0.068636816	-1.900174508	6.190766993	53.66460629	1.34E-08	1.19E-07	Control	*Cis*-diverged
1760	SPE	-1.614410595	8.308075093	42.65514293	1.44E-07	1.56E-06	-0.364487493	8.308075093	1.144112354	0.291988818	0.544220719	-1.978898087	8.308075093	63.248867	2.10E-09	2.28E-08	Control	*Cis*-diverged
1761	Spn28Dc	-0.992838615	7.364110226	57.78645921	5.85E-09	8.33E-08	-0.156840369	7.364110226	0.739277782	0.39564944	0.6405937	-1.149678984	7.364110226	78.17518614	1.66E-10	2.39E-09	Control	*Cis*-diverged
1762	Spn43Ad	10.61011146	4.606454238	532.4225681	1.16E-15	7.66E-14	0.459264841	4.606454238	4.35E-07	0.99960149	0.99995088	11.0693763	4.606454238	755.936314	4.13E-17	3.01E-15	Control	*Cis*-diverged
1763	Spn55B	1.999921001	6.632987562	60.36465378	3.61E-09	5.36E-08	-0.886272793	6.632987562	6.371563125	0.01621302	0.111120688	1.113648208	6.632987562	19.97879431	7.67E-05	0.000278779	Control	*Cis*-diverged
1764	Sras	0.989458778	5.248550625	76.3685561	2.22E-10	4.48E-09	0.022217512	5.248550625	0.019975569	0.888402631	0.957307232	1.01167629	5.248550625	82.69369257	8.24E-11	1.30E-09	Control	*Cis*-diverged
1765	sut1	0.454263556	7.146106079	6.97039001	0.012225246	0.032712573	-0.251100027	7.146106079	1.075507341	0.306702541	0.558243563	0.203163529	7.146106079	1.416283503	0.241897323	0.318407363	Control	*Cis*-diverged
1766	svr	1.551047078	6.006641556	49.51781716	3.13E-08	3.88E-07	-0.511469626	6.006641556	2.848286964	0.100221005	0.302734451	1.039577452	6.006641556	23.62050017	2.36E-05	9.83E-05	Control	*Cis*-diverged
1767	teq	-2.066913625	8.575027504	74.21288084	3.14E-10	6.05E-09	-0.039876233	8.575027504	0.01493684	0.903415441	0.964509078	-2.106789858	8.575027504	77.2921083	1.91E-10	2.70E-09	Control	*Cis*-diverged
1768	TotX	6.794863076	7.923237372	9.961864372	0.005708998	0.017151156	-1.322121383	7.923237372	1.50E-08	0.999903602	0.99995088	5.472741693	7.923237372	7.581019524	0.013480532	0.026761792	Control	*Cis*-diverged
1769	Tpc1	1.001855184	6.106927505	18.20642573	0.000139814	0.000673193	-0.013302988	6.106927505	0.001651769	0.967808567	0.99457571	0.988552196	6.106927505	18.09958245	0.000145094	0.000491402	Control	*Cis*-diverged
1770	Tret1-1	0.952065891	6.00258086	25.83449532	1.20E-05	7.76E-05	-0.600444592	6.00258086	5.341330957	0.026735143	0.145665486	0.3516213	6.00258086	3.75907727	0.060486166	0.09774171	Control	*Cis*-diverged
1771	Tsp2A	2.44233484	4.204656324	87.35995613	4.11E-11	1.02E-09	-0.005697851	4.204656324	0.0001708	0.989645721	0.99995088	2.436636989	4.204656324	91.1925304	2.37E-11	4.23E-10	Control	*Cis*-diverged
1772	Ufd1-like	-0.424257127	7.120652334	24.77344379	1.65E-05	0.000102388	0.00536862	7.120652334	0.002002172	0.964560272	0.99457571	-0.418888507	7.120652334	24.4060126	1.85E-05	7.92E-05	Control	*Cis*-diverged
1773	Ugt35E1.Ugt35E2.Ugt35D1.Dsim_GD20683	-1.630063688	3.54372422	17.95506662	0.000152995	0.000726568	-1.397752609	3.54372422	7.107995887	0.011476273	0.089662897	-3.027816297	3.54372422	72.69897545	4.10E-10	5.36E-09	Control	*Cis*-diverged
1774	wol	-1.084877261	6.425598307	75.05296351	2.74E-10	5.38E-09	-0.242071004	6.425598307	1.920196953	0.17446095	0.414929676	-1.326948265	6.425598307	112.5801925	1.44E-12	3.47E-11	Control	*Cis*-diverged
1775	AANATL2	2.337382654	4.715215315	15.643546	0.000374909	0.001622756	-1.180728272	4.715215315	2.14745311	0.152129713	0.352427149	1.156654382	4.715215315	4.256302454	0.046924532	0.080181568	Wasp	*Cis*-diverged
1776	Adck1	-0.432786609	4.602728721	9.817257662	0.003453129	0.011258924	0.394758379	4.602728721	4.240972302	0.046836239	0.176176588	-0.03802823	4.602728721	0.081726815	0.77662882	0.826176109	Wasp	*Cis*-diverged
1777	Adgf-C	-2.895643609	2.498615243	11.76176455	0.001559565	0.00568978	-2.054382834	2.498615243	2.635321865	0.113441431	0.29590051	-4.950026443	2.498615243	59.92254765	4.20E-09	4.13E-08	Wasp	*Cis*-diverged
1778	Agpat3	-1.146473159	8.62536753	62.58261371	2.37E-09	3.77E-08	0.121900144	8.62536753	0.363277826	0.55051444	0.751719222	-1.024573015	8.62536753	50.37925041	2.61E-08	2.15E-07	Wasp	*Cis*-diverged
1779	Ahcy	0.681529543	10.42894579	27.13602927	8.16E-06	5.47E-05	-0.476905694	10.42894579	6.701127731	0.013866188	0.081209883	0.204623849	10.42894579	2.469437955	0.1249319	0.183393385	Wasp	*Cis*-diverged
1780	Ak1	-3.450405218	4.632344815	132.1640385	1.56E-13	6.78E-12	0.353596801	4.632344815	0.835465208	0.366850458	0.602007901	-3.096808416	4.632344815	134.370107	1.23E-13	3.66E-12	Wasp	*Cis*-diverged
1781	Ak3	0.594034801	8.487595867	18.15851138	0.000142156	0.0006858	-0.064042188	8.487595867	0.106493282	0.746084381	0.879665468	0.529992613	8.487595867	14.53333261	0.000526069	0.001536765	Wasp	*Cis*-diverged
1782	Akap200	1.901042006	5.396965424	14.09222992	0.000659376	0.002672462	0.207716832	5.396965424	0.087730838	0.768904174	0.893309526	2.108758838	5.396965424	16.32135668	0.000293058	0.000917007	Wasp	*Cis*-diverged
1783	alphaTub85E	-3.024897295	3.363062251	17.9371543	0.000166085	0.00078823	0.106925476	3.363062251	0.014176015	0.905931465	0.964140812	-2.917971819	3.363062251	20.44632249	7.20E-05	0.000262556	Wasp	*Cis*-diverged
1784	AOX3.AOX4.Dsim_GD20336	-0.451141029	7.349947648	6.699462412	0.013877047	0.037152505	-0.144417995	7.349947648	0.347776628	0.559101467	0.758829859	-0.595559024	7.349947648	11.88328763	0.001471923	0.003857588	Wasp	*Cis*-diverged
1785	ast	-1.25992972	4.494650843	38.67745821	3.72E-07	3.58E-06	0.148723022	4.494650843	0.287143085	0.595391747	0.783884927	-1.111206697	4.494650843	32.84211652	1.66E-06	8.92E-06	Wasp	*Cis*-diverged
1786	Atg3	0.328115596	6.711478188	8.093376903	0.007322034	0.021326604	-0.317840484	6.711478188	3.819158635	0.058565213	0.203503877	0.010275112	6.711478188	0.0080215	0.92913695	0.947853889	Wasp	*Cis*-diverged
1787	Best1	-2.168627192	3.570263924	53.75098475	1.30E-08	1.73E-07	-0.733185885	3.570263924	3.431393053	0.072279542	0.23111779	-2.901813077	3.570263924	123.5572829	4.00E-13	1.03E-11	Wasp	*Cis*-diverged
1788	Bet1	0.833974551	6.937913181	56.27916461	7.85E-09	1.11E-07	0.011057655	6.937913181	0.005076292	0.943599327	0.98070384	0.845032206	6.937913181	58.00909249	5.60E-09	5.36E-08	Wasp	*Cis*-diverged
1789	beta4GalNAcTB	-1.325252723	4.873974216	64.41218027	1.70E-09	2.83E-08	0.361442459	4.873974216	2.480989883	0.12408176	0.311856402	-0.963810264	4.873974216	35.46571178	8.33E-07	4.81E-06	Wasp	*Cis*-diverged
1790	bip2	0.422848817	5.622366932	15.69413166	0.000342028	0.001485608	-0.103823062	5.622366932	0.485286637	0.490564328	0.709227276	0.319025755	5.622366932	9.345825613	0.004224584	0.009763702	Wasp	*Cis*-diverged
1791	BomBc3	-3.713589092	4.556876169	21.53205896	5.24E-05	0.000284506	-1.102111951	4.556876169	1.040583353	0.315060856	0.549342404	-4.815701044	4.556876169	43.52505955	1.63E-07	1.11E-06	Wasp	*Cis*-diverged
1792	Cand1	-0.992504034	6.762347657	76.66602964	2.11E-10	4.21E-09	0.249499964	6.762347657	2.47174821	0.124761345	0.313100566	-0.743004071	6.762347657	43.56197708	1.17E-07	8.20E-07	Wasp	*Cis*-diverged
1793	CG10425	0.722384263	5.11607505	28.86353422	4.96E-06	3.52E-05	0.213472727	5.11607505	1.285039063	0.264545655	0.495091717	0.93585699	5.11607505	49.17963998	3.37E-08	2.72E-07	Wasp	*Cis*-diverged
1794	CG11475	2.672260587	0.775757574	10.44473502	0.00265152	0.0089023	0.696808774	0.775757574	0.42080878	0.520699437	0.731925178	3.369069361	0.775757574	15.01472737	0.000439433	0.001312225	Wasp	*Cis*-diverged
1795	CG11999	0.538802658	7.293984233	8.863717902	0.005207444	0.015923561	-0.156223248	7.293984233	0.374687926	0.544352601	0.747358619	0.38257941	7.293984233	4.486996827	0.041208821	0.071948921	Wasp	*Cis*-diverged
1796	CG12177	-1.092427749	6.171593332	49.07893295	3.44E-08	4.23E-07	-0.436075554	6.171593332	4.05178878	0.051740307	0.190020387	-1.528503302	6.171593332	97.50138398	9.89E-12	1.85E-10	Wasp	*Cis*-diverged
1797	CG12375	-1.119551611	6.703654966	167.1064788	5.26E-15	3.11E-13	-0.184747748	6.703654966	2.344732307	0.134551912	0.328482581	-1.304299359	6.703654966	228.8436429	4.54E-17	3.58E-15	Wasp	*Cis*-diverged
1798	CG12773	1.143571976	5.301823205	50.34993439	2.63E-08	3.33E-07	0.002447757	5.301823205	0.000131501	0.990914607	0.999958552	1.146019733	5.301823205	52.12442557	1.81E-08	1.55E-07	Wasp	*Cis*-diverged
1799	CG12926	1.686015159	7.318767449	6.303840601	0.017116067	0.044227632	1.927422046	7.318767449	3.93642029	0.055604431	0.198063381	3.613437205	7.318767449	22.62929337	3.75E-05	0.000147085	Wasp	*Cis*-diverged
1800	CG13585	0.911720862	6.430439344	27.15258025	8.12E-06	5.45E-05	-0.309384569	6.430439344	1.601867887	0.213864894	0.434817782	0.602336293	6.430439344	12.18723292	0.001303519	0.003461885	Wasp	*Cis*-diverged
1801	CG13887	-0.851275317	7.845890472	83.92899016	6.83E-11	1.53E-09	-0.082198051	7.845890472	0.397478477	0.532423543	0.739469518	-0.933473369	7.845890472	100.9410459	6.25E-12	1.21E-10	Wasp	*Cis*-diverged
1802	CG14275	6.319942204	3.10932753	92.42788427	2.23E-11	5.59E-10	-2.561413108	3.10932753	7.822074072	0.008310978	0.058644753	3.758529096	3.10932753	63.95084399	2.00E-09	2.10E-08	Wasp	*Cis*-diverged
1803	CG14341	0.709285761	2.902662333	11.40563783	0.001785098	0.006349429	-0.758717445	2.902662333	6.938692922	0.01240706	0.075737936	-0.049431684	2.902662333	0.062767119	0.803615924	0.848707232	Wasp	*Cis*-diverged
1804	CG14615	3.685397123	4.776155028	76.46935644	2.74E-10	5.34E-09	-0.100994167	4.776155028	0.038571746	0.845447267	0.936475138	3.584402956	4.776155028	92.67748442	2.53E-11	4.14E-10	Wasp	*Cis*-diverged
1805	CG14985	1.495904547	4.091538781	45.44109388	7.63E-08	8.60E-07	-0.274504137	4.091538781	0.775664727	0.38438152	0.619925925	1.22140041	4.091538781	30.72021304	2.95E-06	1.50E-05	Wasp	*Cis*-diverged
1806	CG15011	0.494428747	3.399823637	11.08297641	0.002036389	0.007066212	0.435723389	3.399823637	4.395098452	0.043218759	0.167384265	0.930152137	3.399823637	40.29966068	2.51E-07	1.63E-06	Wasp	*Cis*-diverged
1807	CG15046	1.076840185	3.648166351	16.29594653	0.000274817	0.001230238	-0.056463741	3.648166351	0.022463727	0.881706543	0.956234132	1.020376445	3.648166351	15.24472141	0.000403517	0.001224099	Wasp	*Cis*-diverged
1808	CG15343	4.404614971	6.941963327	34.35792915	1.43E-06	1.18E-05	-1.300136758	6.941963327	1.800354782	0.188801529	0.39989548	3.104478213	6.941963327	18.72609941	0.000131026	0.000446854	Wasp	*Cis*-diverged
1809	CG1544	1.577210248	7.526333566	24.20781671	2.07E-05	0.000125089	1.135161646	7.526333566	6.511970374	0.015267526	0.085942545	2.712371894	7.526333566	66.1694469	1.46E-09	1.59E-08	Wasp	*Cis*-diverged
1810	CG15739	1.124315047	4.529324125	16.49697986	0.000255614	0.001156781	0.029864942	4.529324125	0.005695437	0.94026505	0.979433552	1.154179989	4.529324125	23.2102053	2.69E-05	0.000109091	Wasp	*Cis*-diverged
1811	CG17110	2.785918951	3.45315182	10.5284897	0.002676329	0.008973468	-0.55531389	3.45315182	0.164337938	0.687785018	0.845313815	2.230605061	3.45315182	5.497288229	0.025151606	0.046581561	Wasp	*Cis*-diverged
1812	CG17129	-0.816155777	1.633398929	6.483336964	0.015367431	0.040402521	-0.096944998	1.633398929	0.047380775	0.828928922	0.927238924	-0.913100775	1.633398929	9.431585188	0.004071578	0.009458471	Wasp	*Cis*-diverged
1813	CG17807	0.896763033	3.893772169	34.83314819	9.80E-07	8.41E-06	0.073965425	3.893772169	0.12492855	0.725835335	0.865755667	0.970728459	3.893772169	45.62439745	7.32E-08	5.40E-07	Wasp	*Cis*-diverged
1814	CG18088	4.72305309	4.132046675	14.43113384	0.000596832	0.002446913	2.143972133	4.132046675	1.233197807	0.274855061	0.506022527	6.867025223	4.132046675	22.14393213	4.43E-05	0.000171054	Wasp	*Cis*-diverged
1815	CG18094	1.300359123	4.872893948	84.71263891	6.08E-11	1.39E-09	-0.308144348	4.872893948	2.528838104	0.120630831	0.307566561	0.992214775	4.872893948	53.8780659	1.27E-08	1.13E-07	Wasp	*Cis*-diverged
1816	CG18628	5.164759656	2.541949165	58.23229084	5.37E-09	7.87E-08	0.96842841	2.541949165	0.732918819	0.397668369	0.631516634	6.133188065	2.541949165	100.074721	7.01E-12	1.35E-10	Wasp	*Cis*-diverged
1817	CG18754	-2.965523124	3.649791255	23.27827713	2.81E-05	0.000162881	-0.546717509	3.649791255	0.41598649	0.523215177	0.733378033	-3.512240633	3.649791255	58.32119827	6.47E-09	6.14E-08	Wasp	*Cis*-diverged
1818	CG1907	-0.681632572	9.099054559	38.02934055	4.36E-07	4.14E-06	0.243198435	9.099054559	2.444276812	0.12680698	0.316476083	-0.438434137	9.099054559	15.84770613	0.000323364	0.001000497	Wasp	*Cis*-diverged
1819	CG1927	-1.118551405	7.859748251	66.64976822	1.14E-09	1.96E-08	0.520607711	7.859748251	7.391450865	0.010064095	0.064694033	-0.597943694	7.859748251	19.42248341	9.22E-05	0.000328467	Wasp	*Cis*-diverged
1820	CG2611	-1.637043063	2.69852116	9.347714183	0.004250281	0.013417819	1.157964097	2.69852116	2.362859626	0.133212023	0.326556756	-0.479078966	2.69852116	0.825370269	0.369804467	0.459274781	Wasp	*Cis*-diverged
1821	CG30090	-0.962377389	4.914985571	20.37697008	6.70E-05	0.00035526	0.481801954	4.914985571	2.61362179	0.114783781	0.298082025	-0.480575435	4.914985571	5.260989607	0.027825205	0.050963304	Wasp	*Cis*-diverged
1822	CG30098	-3.218885047	1.336155147	7.738631331	0.008590924	0.024632604	-0.634389628	1.336155147	0.054066484	0.817465099	0.921534541	-3.853274676	1.336155147	25.21620895	1.45E-05	6.25E-05	Wasp	*Cis*-diverged
1823	CG30288	-4.211233895	5.896331304	453.8309203	7.71E-22	2.58E-19	0.188900083	5.896331304	0.572011634	0.454440011	0.678315534	-4.022333812	5.896331304	458.2560023	6.56E-22	2.17E-19	Wasp	*Cis*-diverged
1824	CG32407	2.230973195	5.218274016	16.73957159	0.000253905	0.001151144	0.24783952	5.218274016	0.105027857	0.747891325	0.880633173	2.478812716	5.218274016	17.73540754	0.000179759	0.000593503	Wasp	*Cis*-diverged
1825	CG32536	-1.188920517	4.121742306	59.41942093	4.28E-09	6.50E-08	0.517544338	4.121742306	5.849027687	0.02083467	0.105104034	-0.671376179	4.121742306	20.17024485	7.18E-05	0.000261983	Wasp	*Cis*-diverged
1826	CG34015	0.848473944	3.896290565	25.82954848	1.20E-05	7.80E-05	-0.459142138	3.896290565	3.932869259	0.055112125	0.19771186	0.389331807	3.896290565	5.854106529	0.020783317	0.039583099	Wasp	*Cis*-diverged
1827	CG3999	-2.111718049	9.071152861	90.03325968	2.79E-11	6.76E-10	0.259624296	9.071152861	0.737093481	0.39634123	0.63085947	-1.852093754	9.071152861	70.54263436	5.80E-10	6.96E-09	Wasp	*Cis*-diverged
1828	CG42663	-2.202615162	3.707763038	17.09494697	0.000217893	0.001007175	-0.222407943	3.707763038	0.089754582	0.766302012	0.891939765	-2.425023106	3.707763038	19.73623321	8.86E-05	0.00031688	Wasp	*Cis*-diverged
1829	CG4269	-0.985358942	8.52657006	23.19689253	2.70E-05	0.000157806	0.734161418	8.52657006	6.556239145	0.014846244	0.084567122	-0.251197524	8.52657006	1.54058488	0.222652815	0.299340324	Wasp	*Cis*-diverged
1830	CG4586	-4.651084778	9.05652101	281.3920725	1.78E-18	2.77E-16	-0.940921992	9.05652101	7.578042503	0.009241278	0.061720311	-5.59200677	9.05652101	370.0605771	2.19E-20	4.03E-18	Wasp	*Cis*-diverged
1831	CG4594	1.524141696	8.698982494	147.0702038	3.39E-14	1.68E-12	0.406700298	8.698982494	5.464363569	0.025154902	0.117476231	1.930841995	8.698982494	230.1475559	4.16E-17	3.33E-15	Wasp	*Cis*-diverged
1832	CG4598	0.433069877	8.388285407	10.65044741	0.002434032	0.00825577	0.262550271	8.388285407	1.967967031	0.169331019	0.373201576	0.695620148	8.388285407	27.4407107	7.47E-06	3.45E-05	Wasp	*Cis*-diverged
1833	CG46280.CG46281	-0.963159238	6.096659091	45.45482891	7.60E-08	8.59E-07	0.231048663	6.096659091	1.324599435	0.257445184	0.486271015	-0.732110574	6.096659091	26.37056518	1.02E-05	4.58E-05	Wasp	*Cis*-diverged
1834	CG4793.CG18477.CG31780.Dsim_GD24018	-0.799638563	10.26561966	16.55046181	0.000250749	0.001139956	-0.77837772	10.26561966	7.921762668	0.007908738	0.056871956	-1.578016283	10.26561966	62.35124269	2.47E-09	2.54E-08	Wasp	*Cis*-diverged
1835	CG4968	0.684172638	5.512992202	37.57362191	4.89E-07	4.58E-06	-0.035185102	5.512992202	0.050541021	0.823410814	0.923178776	0.648987536	5.512992202	34.67426355	1.02E-06	5.83E-06	Wasp	*Cis*-diverged
1836	CG4995	0.637084715	7.413885137	20.24457034	7.00E-05	0.000368864	-0.176832487	7.413885137	0.790277836	0.379987792	0.616441181	0.460252229	7.413885137	10.72075325	0.002364132	0.005815531	Wasp	*Cis*-diverged
1837	CG5009	-1.289785682	7.425769029	60.32769448	3.60E-09	5.52E-08	-0.402357452	7.425769029	3.041226823	0.089810844	0.258926122	-1.692143134	7.425769029	102.8799692	4.85E-12	1.00E-10	Wasp	*Cis*-diverged
1838	CG5126	1.20520987	6.835131593	115.6714392	9.95E-13	3.72E-11	-0.078459789	6.835131593	0.251805328	0.618898255	0.801904936	1.126750081	6.835131593	102.0484343	5.41E-12	1.09E-10	Wasp	*Cis*-diverged
1839	CG5162	1.97376468	2.726813758	6.765443168	0.013624615	0.036594979	-1.617079262	2.726813758	2.737684922	0.107139496	0.285686435	0.356685419	2.726813758	0.332695	0.567846717	0.64984577	Wasp	*Cis*-diverged
1840	CG5321	1.431639828	8.86085811	66.79729475	1.11E-09	1.92E-08	0.290699645	8.86085811	1.432042352	0.239345439	0.465847037	1.722339473	8.86085811	95.24432164	1.34E-11	2.40E-10	Wasp	*Cis*-diverged
1841	CG5382	-0.53745355	6.671354276	30.08239045	3.52E-06	2.62E-05	-0.245968134	6.671354276	3.169764382	0.083555313	0.24816877	-0.783421684	6.671354276	63.60695053	1.96E-09	2.07E-08	Wasp	*Cis*-diverged
1842	CG5541	-1.555566964	6.025634527	95.17806804	1.36E-11	3.60E-10	-0.176074002	6.025634527	0.644840419	0.427295944	0.654649639	-1.731640966	6.025634527	121.8295283	4.86E-13	1.22E-11	Wasp	*Cis*-diverged
1843	CG5577	1.27914883	6.720746797	77.89655251	1.74E-10	3.55E-09	-0.39578718	6.720746797	3.863605933	0.057187694	0.201653969	0.88336165	6.720746797	38.27680665	4.10E-07	2.54E-06	Wasp	*Cis*-diverged
1844	CG5707	0.991816004	5.618967467	13.29126623	0.000850661	0.003341449	-0.74237068	5.618967467	3.94241302	0.054888641	0.19763888	0.249445324	5.618967467	0.93389811	0.340422134	0.427917426	Wasp	*Cis*-diverged
1845	CG5846	-0.90525586	4.317627359	23.55546947	2.41E-05	0.000143237	0.123223746	4.317627359	0.227338052	0.636420468	0.814205279	-0.782032114	4.317627359	18.79944878	0.000113983	0.000395241	Wasp	*Cis*-diverged
[truncated: 495 more rows]
