# Supplementary material for: Trans-regulatory changes underpin the evolution of the Drosophila immune response
Source: PLoS Genet. 2022 Nov 7;18(11):e1010453. doi: 10.1371/journal.pgen.1010453 (PMC9671443; doi:10.1371/journal.pgen.1010453)
Supplement: S7 Dataset — (TXT) [file pgen.1010453.s007.txt]

Relish:
GGRDNNHHBS

Dif:
GGGHHNNDVH

serpen:
HGATAABV


dorsal:
GGGWWWHCB

crebA:
DNA sequences bound by CREBA_DROME_B1H - sequence numbers are correlated with the numbers in DNAshape graphs.
1	AGACACGTAAA
2	CGCCACGTAAA
3	CGCCACGTAAA
4	CGCCACGTAAC
5	GGCCACGTAAC
6	GGCCACGTAAC
7	GGCCACGTAAC
8	TGCCACGTAAC
9	TGCCACGTCAC
10	TGCCACGTCAG
11	TGCCACGTCAG
12	TGCCACGTCGG
13	TGCCACGTCGG
14	TGCCACGTCGG
15	TGTGACGTGGT
16	TGTGACGTGTT
17	TGTGACGTGTT
18	TGTGACGTGTT
19	TGTGACGTGTT
20	TGTGACGTGTT
