# Supplementary material for: Trans-regulatory changes underpin the evolution of the Drosophila immune response
Source: PLoS Genet. 2022 Nov 7;18(11):e1010453. doi: 10.1371/journal.pgen.1010453 (PMC9671443; doi:10.1371/journal.pgen.1010453)
Supplement: S8 Dataset — This data underlies Figs 6 and 7. (CSV) [file pgen.1010453.s008.csv]

seqnames	library	treatment	count.sim	count.sec
BomBc1	hyb.c.1	Control	924	800
BomBc1	hyb.c.10	Control	1506	756
BomBc1	hyb.c.2	Control	2163	940
BomBc1	hyb.c.4	Control	1404	747
BomBc1	hyb.c.5	Control	1835	1005
BomBc1	hyb.c.6	Control	1657	885
BomBc1	hyb.c.7	Control	1639	969
BomBc1	hyb.c.8	Control	1793	878
BomBc1	hyb.c.9	Control	688	619
BomBc1	hyb.gdna.1	gDNA	1943	1866
BomBc1	hyb.gdna.2	gDNA	2019	2014
BomBc1	hyb.gdna.3	gDNA	2064	2047
BomBc1	hyb.w.1	Wasp	1226	1399
BomBc1	hyb.w.10	Wasp	1335	1239
BomBc1	hyb.w.2	Wasp	1380	601
BomBc1	hyb.w.3	Wasp	2293	511
BomBc1	hyb.w.4	Wasp	1194	685
BomBc1	hyb.w.5	Wasp	1251	613
BomBc1	hyb.w.6	Wasp	1674	760
BomBc1	hyb.w.7	Wasp	1454	994
BomBc1	hyb.w.8	Wasp	1225	972
BomBc1	hyb.w.9	Wasp	1668	1271
Indy	hyb.c.1	Control	1265	2736
Indy	hyb.c.10	Control	1601	2331
Indy	hyb.c.2	Control	1392	2444
Indy	hyb.c.3	Control	1400	2680
Indy	hyb.c.4	Control	1340	2472
Indy	hyb.c.5	Control	1032	1770
Indy	hyb.c.6	Control	1552	2390
Indy	hyb.c.7	Control	1483	2136
Indy	hyb.c.8	Control	1779	2544
Indy	hyb.c.9	Control	1705	2551
Indy	hyb.gdna.1	gDNA	1888	1998
Indy	hyb.gdna.2	gDNA	1480	1522
Indy	hyb.gdna.3	gDNA	1694	1803
Indy	hyb.w.1	Wasp	1186	2210
Indy	hyb.w.10	Wasp	1431	2682
Indy	hyb.w.2	Wasp	1210	2197
Indy	hyb.w.3	Wasp	1365	2532
Indy	hyb.w.4	Wasp	902	1656
Indy	hyb.w.5	Wasp	1272	2049
Indy	hyb.w.6	Wasp	1228	2358
Indy	hyb.w.7	Wasp	1504	2688
Indy	hyb.w.8	Wasp	2048	3710
Indy	hyb.w.9	Wasp	1437	2846
CG8850	hyb.c.1	Control	2303	644
CG8850	hyb.c.10	Control	2165	476
CG8850	hyb.c.2	Control	2008	621
CG8850	hyb.c.3	Control	2098	823
CG8850	hyb.c.4	Control	1779	409
CG8850	hyb.c.5	Control	1567	384
CG8850	hyb.c.6	Control	2380	371
CG8850	hyb.c.7	Control	2042	431
CG8850	hyb.c.8	Control	2564	398
CG8850	hyb.c.9	Control	2550	443
CG8850	hyb.gdna.1	gDNA	2108	2113
CG8850	hyb.gdna.2	gDNA	1496	1461
CG8850	hyb.gdna.3	gDNA	1985	2003
CG8850	hyb.w.1	Wasp	1757	721
CG8850	hyb.w.10	Wasp	2020	533
CG8850	hyb.w.2	Wasp	1370	480
CG8850	hyb.w.3	Wasp	2302	505
CG8850	hyb.w.4	Wasp	1548	352
CG8850	hyb.w.5	Wasp	1809	540
CG8850	hyb.w.6	Wasp	1807	449
CG8850	hyb.w.7	Wasp	2387	566
CG8850	hyb.w.8	Wasp	1969	516
CG8850	hyb.w.9	Wasp	2328	606
CG16772	hyb.c.1	Control	1843	2733
CG16772	hyb.c.10	Control	1312	1873
CG16772	hyb.c.2	Control	1519	2133
CG16772	hyb.c.3	Control	1703	2396
CG16772	hyb.c.4	Control	1635	2411
CG16772	hyb.c.5	Control	2009	2573
CG16772	hyb.c.6	Control	1777	2539
CG16772	hyb.c.7	Control	1740	1890
CG16772	hyb.c.8	Control	1900	2440
CG16772	hyb.c.9	Control	1681	2687
CG16772	hyb.gdna.1	gDNA	1981	2108
CG16772	hyb.gdna.2	gDNA	1226	1295
CG16772	hyb.gdna.3	gDNA	1682	1796
CG16772	hyb.w.1	Wasp	1528	1990
CG16772	hyb.w.10	Wasp	1791	2102
CG16772	hyb.w.2	Wasp	1632	2168
CG16772	hyb.w.3	Wasp	1708	2301
CG16772	hyb.w.4	Wasp	1354	1571
CG16772	hyb.w.5	Wasp	1640	2052
CG16772	hyb.w.6	Wasp	1456	1855
CG16772	hyb.w.7	Wasp	1899	2273
CG16772	hyb.w.8	Wasp	2038	2499
CG16772	hyb.w.9	Wasp	1941	2411
BomBc3	hyb.c.1	Control	3761	1340
BomBc3	hyb.c.10	Control	4024	606
BomBc3	hyb.c.2	Control	3198	2055
BomBc3	hyb.c.3	Control	3479	1432
BomBc3	hyb.c.4	Control	2800	1288
BomBc3	hyb.c.5	Control	4040	1746
BomBc3	hyb.c.6	Control	4933	974
BomBc3	hyb.c.7	Control	3682	1115
BomBc3	hyb.c.8	Control	4576	1336
BomBc3	hyb.c.9	Control	4649	834
BomBc3	hyb.gdna.1	gDNA	1986	1938
BomBc3	hyb.gdna.2	gDNA	1521	1363
BomBc3	hyb.gdna.3	gDNA	1984	1798
BomBc3	hyb.w.1	Wasp	2684	1108
BomBc3	hyb.w.10	Wasp	3535	1579
BomBc3	hyb.w.2	Wasp	2937	1944
BomBc3	hyb.w.3	Wasp	2833	1532
BomBc3	hyb.w.4	Wasp	2435	1242
BomBc3	hyb.w.5	Wasp	2798	1375
BomBc3	hyb.w.6	Wasp	2700	1511
BomBc3	hyb.w.7	Wasp	3174	1829
BomBc3	hyb.w.8	Wasp	5330	2230
BomBc3	hyb.w.9	Wasp	3573	2166
BomBc2	hyb.c.1	Control	16	4169
BomBc2	hyb.c.10	Control	175	2112
BomBc2	hyb.c.2	Control	364	5206
BomBc2	hyb.c.3	Control	640	4634
BomBc2	hyb.c.4	Control	161	3946
BomBc2	hyb.c.5	Control	388	4847
BomBc2	hyb.c.6	Control	86	2869
BomBc2	hyb.c.7	Control	986	3576
BomBc2	hyb.c.8	Control	186	3826
BomBc2	hyb.c.9	Control	97	2036
BomBc2	hyb.gdna.1	gDNA	1903	1755
BomBc2	hyb.gdna.2	gDNA	2355	2281
BomBc2	hyb.gdna.3	gDNA	2573	2218
BomBc2	hyb.w.1	Wasp	1865	2481
BomBc2	hyb.w.10	Wasp	585	3582
BomBc2	hyb.w.2	Wasp	199	2930
BomBc2	hyb.w.3	Wasp	252	4146
BomBc2	hyb.w.4	Wasp	20	3724
BomBc2	hyb.w.5	Wasp	1598	2638
BomBc2	hyb.w.6	Wasp	351	3545
BomBc2	hyb.w.7	Wasp	544	2634
BomBc2	hyb.w.8	Wasp	412	6252
BomBc2	hyb.w.9	Wasp	908	4888
Mtk	hyb.c.1	Control	619	2883
Mtk	hyb.c.10	Control	625	2781
Mtk	hyb.c.2	Control	527	2250
Mtk	hyb.c.3	Control	884	2625
Mtk	hyb.c.4	Control	1182	1979
Mtk	hyb.c.5	Control	881	2849
Mtk	hyb.c.6	Control	663	3060
Mtk	hyb.c.7	Control	325	2590
Mtk	hyb.c.8	Control	446	2956
Mtk	hyb.c.9	Control	619	3161
Mtk	hyb.gdna.1	gDNA	2161	2239
Mtk	hyb.gdna.2	gDNA	2319	2519
Mtk	hyb.gdna.3	gDNA	2188	2215
Mtk	hyb.w.1	Wasp	1508	1697
Mtk	hyb.w.10	Wasp	1320	2000
Mtk	hyb.w.2	Wasp	796	1606
Mtk	hyb.w.3	Wasp	1482	2357
Mtk	hyb.w.4	Wasp	843	1669
Mtk	hyb.w.5	Wasp	1084	1892
Mtk	hyb.w.6	Wasp	1030	1875
Mtk	hyb.w.7	Wasp	1291	2221
Mtk	hyb.w.8	Wasp	1499	3459
Mtk	hyb.w.9	Wasp	1674	2136
edin	hyb.c.1	Control	2117	1185
edin	hyb.c.10	Control	1788	1232
edin	hyb.c.2	Control	2303	1052
edin	hyb.c.3	Control	2517	971
edin	hyb.c.4	Control	2156	916
edin	hyb.c.5	Control	2278	1199
edin	hyb.c.6	Control	1837	1233
edin	hyb.c.7	Control	1552	871
edin	hyb.c.8	Control	1970	1237
edin	hyb.c.9	Control	1912	1170
edin	hyb.gdna.1	gDNA	1452	1365
edin	hyb.gdna.2	gDNA	1372	1408
edin	hyb.gdna.3	gDNA	1266	1285
edin	hyb.w.1	Wasp	1762	1144
edin	hyb.w.10	Wasp	2235	995
edin	hyb.w.2	Wasp	2289	1114
edin	hyb.w.3	Wasp	2197	1183
edin	hyb.w.4	Wasp	1588	768
edin	hyb.w.5	Wasp	1813	1276
edin	hyb.w.6	Wasp	2020	866
edin	hyb.w.7	Wasp	2486	967
edin	hyb.w.8	Wasp	2748	1208
edin	hyb.w.9	Wasp	2334	1397
TotX	hyb.c.1	Control	565	1494
TotX	hyb.c.10	Control	867	1519
TotX	hyb.c.2	Control	1618	1502
TotX	hyb.c.3	Control	834	2011
TotX	hyb.c.4	Control	1823	1338
TotX	hyb.c.5	Control	1091	1839
TotX	hyb.c.6	Control	666	2426
TotX	hyb.c.7	Control	329	1563
TotX	hyb.c.8	Control	656	1926
TotX	hyb.c.9	Control	688	2295
TotX	hyb.gdna.1	gDNA	1291	1356
TotX	hyb.gdna.2	gDNA	1499	1394
TotX	hyb.gdna.3	gDNA	1312	1108
TotX	hyb.w.1	Wasp	1647	941
TotX	hyb.w.10	Wasp	1602	1466
TotX	hyb.w.2	Wasp	1692	738
TotX	hyb.w.3	Wasp	1363	860
TotX	hyb.w.4	Wasp	1574	698
TotX	hyb.w.5	Wasp	1375	811
TotX	hyb.w.6	Wasp	1234	1386
TotX	hyb.w.7	Wasp	1653	1490
TotX	hyb.w.8	Wasp	1621	2691
TotX	hyb.w.9	Wasp	1573	1438
BomS1	hyb.c.1	Control	3271	2452
BomS1	hyb.c.10	Control	3905	867
BomS1	hyb.c.2	Control	3593	1620
BomS1	hyb.c.3	Control	3463	1672
BomS1	hyb.c.4	Control	3604	1387
BomS1	hyb.c.5	Control	3697	1805
BomS1	hyb.c.6	Control	4074	773
BomS1	hyb.c.7	Control	3209	1428
BomS1	hyb.c.8	Control	3718	1382
BomS1	hyb.c.9	Control	4012	1035
BomS1	hyb.gdna.1	gDNA	1791	1622
BomS1	hyb.gdna.2	gDNA	1716	1618
BomS1	hyb.gdna.3	gDNA	1563	1507
BomS1	hyb.w.1	Wasp	2916	1475
BomS1	hyb.w.10	Wasp	3293	1669
BomS1	hyb.w.2	Wasp	3515	1155
BomS1	hyb.w.3	Wasp	3996	243
BomS1	hyb.w.4	Wasp	2387	962
BomS1	hyb.w.5	Wasp	3597	1104
BomS1	hyb.w.6	Wasp	3352	986
BomS1	hyb.w.7	Wasp	3620	1468
BomS1	hyb.w.8	Wasp	4362	2221
BomS1	hyb.w.9	Wasp	3734	1875
CecA1	hyb.c.1	Control	2152	1787
CecA1	hyb.c.10	Control	1114	1552
CecA1	hyb.c.2	Control	1720	1984
CecA1	hyb.c.3	Control	1577	2166
CecA1	hyb.c.4	Control	1476	2312
CecA1	hyb.c.5	Control	1501	2347
CecA1	hyb.c.6	Control	2172	2169
CecA1	hyb.c.7	Control	1546	1618
CecA1	hyb.c.8	Control	1785	2014
CecA1	hyb.c.9	Control	1496	2110
CecA1	hyb.gdna.1	gDNA	1972	2079
CecA1	hyb.gdna.2	gDNA	1401	1268
CecA1	hyb.gdna.3	gDNA	1737	1776
CecA1	hyb.w.1	Wasp	858	2390
CecA1	hyb.w.10	Wasp	1527	1784
CecA1	hyb.w.2	Wasp	1598	2302
CecA1	hyb.w.3	Wasp	645	2697
CecA1	hyb.w.4	Wasp	1257	1334
CecA1	hyb.w.5	Wasp	987	2257
CecA1	hyb.w.6	Wasp	792	2165
CecA1	hyb.w.7	Wasp	1515	2044
CecA1	hyb.w.8	Wasp	2510	2573
CecA1	hyb.w.9	Wasp	1637	2318
CecC	hyb.c.1	Control	820	445
CecC	hyb.c.10	Control	1807	1026
CecC	hyb.c.2	Control	1540	830
CecC	hyb.c.3	Control	1427	901
CecC	hyb.c.4	Control	2005	876
CecC	hyb.c.5	Control	2155	1075
CecC	hyb.c.6	Control	1373	784
CecC	hyb.c.7	Control	1984	852
CecC	hyb.c.8	Control	1555	497
CecC	hyb.c.9	Control	1340	728
CecC	hyb.gdna.1	gDNA	1415	1370
CecC	hyb.gdna.2	gDNA	1696	1423
CecC	hyb.gdna.3	gDNA	1535	1381
CecC	hyb.w.1	Wasp	1662	2224
CecC	hyb.w.10	Wasp	2249	1212
CecC	hyb.w.2	Wasp	1142	1240
CecC	hyb.w.3	Wasp	1609	1961
CecC	hyb.w.4	Wasp	1445	870
CecC	hyb.w.5	Wasp	1020	2154
CecC	hyb.w.6	Wasp	1369	1278
CecC	hyb.w.7	Wasp	1852	956
CecC	hyb.w.8	Wasp	1283	838
CecC	hyb.w.9	Wasp	2184	1516
TotB	hyb.c.1	Control	304	13
TotB	hyb.c.10	Control	604	295
TotB	hyb.c.2	Control	502	101
TotB	hyb.c.3	Control	272	250
TotB	hyb.c.4	Control	1525	538
TotB	hyb.c.5	Control	591	164
TotB	hyb.c.6	Control	255	29
TotB	hyb.c.7	Control	126	46
TotB	hyb.c.8	Control	211	29
TotB	hyb.c.9	Control	553	312
TotB	hyb.gdna.1	gDNA	1717	1671
TotB	hyb.gdna.2	gDNA	1062	1075
TotB	hyb.gdna.3	gDNA	1503	1355
TotB	hyb.w.1	Wasp	749	116
TotB	hyb.w.10	Wasp	1503	382
TotB	hyb.w.2	Wasp	374	14
TotB	hyb.w.3	Wasp	572	46
TotB	hyb.w.4	Wasp	248	5
TotB	hyb.w.5	Wasp	49	NA
TotB	hyb.w.6	Wasp	208	NA
TotB	hyb.w.7	Wasp	242	50
TotB	hyb.w.8	Wasp	177	68
TotB	hyb.w.9	Wasp	249	99
