# Supplementary material for: Trans-regulatory changes underpin the evolution of the Drosophila immune response
Source: PLoS Genet. 2022 Nov 7;18(11):e1010453. doi: 10.1371/journal.pgen.1010453 (PMC9671443; doi:10.1371/journal.pgen.1010453)
Supplement: S9 Dataset — The data is raw cycle threshold values, and was combined with S8 Dataset to generate Fig 7. (XLS) [file pgen.1010453.s009.xls]

## Sheet: Results
Well	rpl_1	rpl_2	edin_1	edin_2	boms4_1	boms4_2	totx_1	totx_2	GD_1	GD_2	CG8850_1	CG8850_2	mtk_1	mtk_1	mtk_2	cecA1_1	cecA1_2	indy_1	indy_2	dro_1	dro_1	dro_2	rpl_new_1	rpl_new_2	CG16772_1	CG16772_2	196692_1	196692_2	boms1_1	boms1_2	nec_1	nec_2	CecC_1	CecC_2	BomBc1_1	BomBc1_2	BomBc3_1	BomBc3_2
hybrid_c_1	17.1521	17.1788	26.9558	26.2817	27.2207	26.94	28.6573	28.1155	32.4824		24.9842	26.0091	25.0455		24.9978	26.0356	25.9675	20.9217	21.0207	29.3357		29.1393	17.1749	17.2255	29.5845	29.5239	29.9888	30.3125	23.9103	23.8361	23.7937	23.8283	27.7827	27.4691	28.5796	27.9132	24.7261	24.4406
hybrid_c_2	16.3413	16.3129	25.8377	24.9772	25.7327	25.4682	25.4663	25.223		31.4642	23.4963	24.7619	22.6093		22.2642	25.5355	25.413	19.6995	19.8236	25.9162		26.7217	17.1967	16.7712	23.7753	24.0144	27.9586	28.0367	20.5899	20.5717	23.0894	22.9728	26.6571	26.4955	22.8687	22.3502	22.5636	22.5616
hybrid_c_3	16.8055	16.6843	25.4813	24.4635	26.0331	26.0428	26.483	26.5404	32.3004	32.0562	23.9035	24.9745	24.5202		24.2404	24.8834	24.7946	20.3085	20.3372	26.5197		27.4544	17.0401	16.8292	27.4309	27.6653	27.8822	27.8761	23.1544	22.8816	23.6785	23.9502	26.768	26.5714	25.5377	25.185	24.0483	23.5395
hybrid_c_4	16.6859	16.6061	25.6548	25.3	26.4651	26.7238	24.1924	24.172	28.9888	28.8684	24.1244	25.3764	23.9954		23.7739	24.4287	24.2552	20.3291	20.325	25.3922		25.8806	16.8187	16.9584	26.6894	27.3172	29.3177	29.3457	23.0051	22.8343	22.7924	22.8196	26.3947	25.8349	25.2469	25.1304	23.4856	23.195
hybrid_c_5	16.2559	16.207	25.1756	24.7196	25.0156	25.115	26.084	26.1924	30.9707	30.9635	23.394	24.6847	22.8763		22.5412	24.5067	24.2856	20.0752	19.7337	26.9388		27.9759	16.0974	16.2203	24.0592	24.2482	27.1533	27.0825	20.8347	20.4982	22.4138	22.8382	25.5761	25.4437	22.9572	22.7362	23.575	23.3059
hybrid_c_6	16.9801	16.806	27.5552	27.0891	28.5479	28.5239	27.1883	27.1777	33.3182		24.8031	25.5985	23.6244		23.6607	25.0051	24.7162	19.7195	19.5531	26.8733		27.2688	16.7466	16.9805	29.0745	29.2286	31.4006	31.5212	23.7782	23.7008	23.2018	23.1357	26.9269	26.6474	25.6666	25.0658	23.7359	23.8801
hybrid_c_7	16.1669	16.1374	27.5951	26.7961	24.339	24.3374	27.271	27.0456	32.3634	32.7525	23.8738	24.9049	23.2617		22.8305	24.1413	24.3168	19.7054	19.4057	28.5102		28.6566	16.3534	16.5824	22.7808	22.9354	28.4304	28.4986	18.5736	18.3309	22.2525	22.3027	25.4511	25.218	21.7998	21.4617	23.4081	23.165
hybrid_c_8	16.4904	16.149	27.6271	26.7489	26.9635	26.9232	27.1718	27.0249	32.3163		23.7233	24.7211	24.7973		24.8378	26.5168	26.6419	19.2742	19.1615	27.9855		27.9949	16.1058	16.0845	27.3905	27.4184	30.2358	30.029	22.2059	22.2779	22.4511	22.4482	27.1303	27.1097	25.8164	25.4493	23.9968	23.8626
hybrid_c_9	16.1502	15.9723	27.5437	27.0092	28.9799	29.0655	26.6101	26.4154	30.9986	30.8233	23.8455	25.1046	24.3303		24.2126	25.5673	25.4917	19.5816	19.1909	28.3875		28.5294	16.6229	16.685	27.4708	27.4231	32.0892	32.0052	24.8862	24.9984	22.4101	22.6483	26.8083	26.6714	27.8505	27.7335	23.8071	24.1397
hybrid_c_10	16.707	16.4783	27.5205	26.8256	27.7272	27.7788	26.7727	26.8749	30.5565	30.1294	24.0724	24.9794	24.9423		24.6224	25.3505	25.3762	19.914	20.0921	28.1356		27.7628	17.0749	17.3316	26.7293	27.0477	31.4193	31.1457	23.2645	23.3382	23.8391	23.7251	26.8064	26.5057	25.5155	25.2546	23.9701	24.1016
hybrid_t_1	17.8188	17.5384	19.0618	18.6696	25.8693	26.0405	24.4602	24.3921	30.4515	30.5097	24.1623	25.119	15.7579		15.3048	18.8278	18.9443	21.0646	21.1098	20.8111		21.2591	18.11	18.3443	25.858	25.699	28.9941	28.7428	20.5398	20.6592	24.4435	24.2593	21.7275	21.5906	22.4755	22.2074	23.4283	23.7912
hybrid_t_2	19.0317	18.8387	24.524	24.059	27.496	27.6057	25.4334	25.4013	32.0407	32.9396	26.3251	27.5326	20.2801		20.0467	23.6808	23.8112	22.566	22.5057	23.9392		24.1403	19.0026	19.0209	26.26	26.3825	31.4688	31.4544	23.7584	23.6996	25.3388	25.4158	26.4287	26.1232	25.9772	25.9127	25.0689	25.5842
hybrid_t_3	17.4646	17.0694	20.5118	19.9842	25.2822	25.5399	24.8339	24.7974		32.1276	24.9343	25.6779	16.6895		16.3191	21.7876	21.5364	20.628	20.697	21.9381		22.4822	17.5534	17.8343	25.9041	26.458	30.5315	30.1262	20.9636	21.1069	23.7933	23.9258	25.0239	25.0072	23.0869	22.8179	23.9593	24.3296
hybrid_t_4	16.7784	16.8907	24.2852	23.7002	26.0086	26.1082	24.2743	24.1858	31.4573	31.9962	24.3905	25.4172	19.6102		19.2565	24.6217	24.5423	20.6975	20.3644	23.4667		23.8511	16.97	16.9897	23.381	24.7191	27.3804	27.1186	22.4381	22.1916	24.1971	23.6405	25.4304	25.596	24.0488	24.5614	23.991	23.8811
hybrid_t_5	19.4265	19.2814	21.5537	20.8479	26.4864	26.2652	27.1115	27.3247			25.6287	26.6878	18.2545		17.5169	22.3096	22.2374	21.76	22.4597	24.2133		24.6012	18.8657	19.1795	23.9595	24.2713	28.3619	28.3398	21.7468	21.8315	25.072	24.8032	23.7101	23.4146	23.8607	24.0087	23.2451	23.3367
hybrid_t_6	17.2372	17.1909	22.7228	22.2747	26.4193	26.3098	24.6913	25.0368		32.4289	23.9744	25.3696	18.4851		18.4928	22.7478	22.6669	20.6965	20.8703	24.0059		23.789	17.7081	17.939	24.8093	24.9823	29.5821	29.5873	21.3397	21.3911	23.9141	24.1197	24.9637	25.2737	24.4147	24.5208	23.4782	23.8192
hybrid_t_7	19.4689	19.2396	25.0211	24.4072	24.5575	25.0317	26.1135	25.7234	32.9648		25.9769	27.9474	19.2549		19.2663	25.6849	25.5896	22.7524	22.6503	23.6644		23.5116	19.4472	19.6852	25.5811	25.3664	31.0612	30.8892	21.5178	22.3466	25.6822	25.6175	26.6454	26.5377	24.9505	24.9837	24.9361	25.4538
hybrid_t_8	17.8606	17.844	25.6902	24.9596	24.8585	24.8165	25.6342	25.5512	32.9091	32.6377	25.3156	26.1735	20.9411		20.6142	25.5329	25.8323	21.4362	21.5622	24.3678		24.1284	17.9242	18.0693	25.1537	25.0992	30.0031	29.7141	21.9336	21.9973	24.4133	24.1884	26.8714	26.5165	24.9576	24.9631	24.3679	24.2477
hybrid_t_9	17.721	17.5689	21.6632	21.026	23.7972	23.8693	26.132	26.0149	32.4348		24.7936	25.0843	18.1909		17.8243	24.0838	24.1066	21.1509	21.0709	22.9181		22.2472	17.7944	18.0134	24.3746	24.4829	27.015	26.6091	20.4552	20.1482	23.9016	23.8236	25.2665	25.0364	22.3786	22.7094	23.4734	23.618
hybrid_t_10	17.9706	17.4467	23.9796	23.3908	24.0329	24.0065	24.9565	24.968	29.1675	29.3679	24.5517	25.8275	18.9693		18.9729	22.455	22.2589	20.4927	20.9514	23.0345		22.6299	17.027	17.4879	25.5662	25.8106	29.325	30.0017	20.9827	20.9522	23.3696	23.8477	23.2515	23.2608	23.3566	23.6187	24.315	23.5633
sec_c_1	18.9433	19.2115	27.3855	26.9598	25.3214	25.4522	26.6024	26.1967	35.715	33.7237	28.4284	29.5479	21.2385		21.2985	24.8981	25.8222	21.397	21.5888	24.7822		24.436			25.5428	25.1113	29.4354	29.2764	21.9737	21.98	23.8784	23.4841	26.6493	26.8757	25.0155	24.9056	24.8364	22.3004
sec_c_2	19.2478	19.3262	28.6218	27.8643	26.1884	26.2603	27.2842	27.6188			27.6556	29.0751	24.0732		24.0355	26.5941	26.6541	22.232	21.9974	28.319		28.1134			26.5113	26.2629	28.7633	29.1801	21.9245	21.9459	23.7298	23.5192	27.556	26.9066	24.9193	25.2932	26.2059	25.9657
sec_c_3	19.5877	19.6007	26.5978	25.5992	24.7403	24.3724	26.9173	26.9546			25.2644	27.0093	21.4146		21.504	25.4304	25.1836	22.1019	22.2046	23.9631		23.7495			25.5917	25.2967	26.0693	26.1414	20.6391	20.6263	23.9627	23.7187	26.1247	26.215	22.4513	22.7391	24.0833	23.9404
sec_c_4	18.2042	17.9893	26.8287	26.0427	22.5446	22.558	24.2992	23.8572	32.1083		25.6551	27.1053	21.2184		21.537	23.8645	24.2715	20.9566	21.112	25.5776		25.4924			22.0141	22.3433	26.2001	26.4693	18.3221	18.2656	21.6622	21.9528	24.6337	25.1024	20.573	20.8293	22.8464	22.876
sec_c_6	17.4071	17.1843	25.9971	25.6117	22.9523	22.9765	23.1484	23.1891	31.1322	31.6014	24.0035	24.9976	20.5961		20.5835	23.9414	23.6374	20.9555	20.9725	25.0796		24.4437			23.5678	23.6871	25.4589	25.1898	18.7901	18.6725	21.8734	21.8498	24.3478	23.5542	22.4422	22.3274	22.4789	22.4336
sec_c_11	19.9892	20.208	27.7343	26.946	23.6446	23.6088	25.6201	26.144	32.6186	33.5149	27.0049	28.842	22.6563		22.6677	24.9488	24.7213	23.4308	23.6783	27.9519		27.2418			23.919	23.9556	25.965	25.7643	19.5131	19.956	23.8911	23.6137	25.7867	25.7229	22.6678	22.865	24.4431	24.6315
sec_c_12	17.8663	17.3892	25.3275	24.5602	22.1527	22.187	23.0757	23.578		33.4173	24.0492	25.7313	22.0204		21.7191	21.356	20.9958	21.6031	21.3727	24.9623		24.0939			22.3597	22.3319	23.9518	23.7227	17.9649	18.0261	22.0507	21.8298	22.6302	22.4754	20.6155	20.7358	22.2064	21.9696
sec_c_13	19.8409	19.4458	28.6323	27.9393	24.9329	25.0934	26.6715	25.9958			27.597	28.981	23.869		23.8449	25.5074	25.487	22.8263	22.7838	30.1615		29.4416			24.099	25.9492	28.3931	28.2934	21.4738	21.6457	23.954	23.7982	26.0027	25.9386	23.9764	24.3145	25.1565	24.6964
sec_c_14	20.0792	20.0261	25.811	24.9808	23.6471	23.5088	26.7672	26.5982	34.0272		28.0174	29.422		22.1802	22.414	24.1131	23.9126	22.9037	22.8362		26.8581	26.7539			24.351	24.5132	27.5774	27.3208	19.9425	19.8966	24.0738	23.8551	24.6312	24.6168	22.9777	23.0327	25.0137	24.665
sec_c_15	20.2532	19.7123	22.2948	21.953	21.8431	21.691	26.8674	26.3829	32.3347		27.7099	29.2652		17.9986	17.9978	22.0515	22.1295	24.4196	24.2449		20.9974	21.0996			22.2668	22.3051	22.7016	22.73	17.2942	17.1323	23.6395	23.3836	23.1184	22.6552	18.7689	18.8012	22.2391	22.1147
sec_t_1	17.8327	17.6533	21.0132	20.7402	21.3485	21.3005	26.1059	25.7344	32.8811		23.5797	25.4229		16.3177	16.0914	21.0117	21.1846	20.9231	20.7751		19.1334	18.4012			20.909	21.5183	22.2345	22.1218	16.2748	16.289	20.1132	20.4533	19.8543	20.05	17.9745	17.7128
sec_t_2	17.6982	17.3256	22.3154	21.948	22.0753	21.9636	24.6472	24.5187	31.6906		24.8722	25.9626		16.5693	16.3607	22.9196	22.8729	20.8385	20.7744		20.4434	20.1574			22.5543	22.6053	22.5601	22.3888	15.7528	15.8848	21.2519	21.5891	22.4572	22.3275	17.6596	17.2687	21.0131	20.6811
sec_t_3	20.297	19.6743	21.9958	21.8742	23.8729	24.0929	28.0306	27.8814	34.0351	36.0396	27.8499	29.0956		17.1347	17.4244	23.1776	23.0368	22.9946	23.0284		22.2287	22.2499			24.9737	25.6507	26.1735	25.9597	18.929	18.8533	23.3854	23.3447	23.4459	23.5162	20.9835	20.8723	23.2973	23.0585
sec_t_4	18.9861	18.437	20.5505	20.1694	22.5242	22.5672	25.4565	25.3536			25.6295	27.074		17.0244	16.9479	20.7475	20.6432	22.1089	21.9835		20.5397	21.0934			19.8159	20.1127	24.0877	23.9749	17.3787	17.0414	21.9425	21.9462	20.733	20.9391	19.3215	19.73	21.6983	21.9425
sec_t_9	21.3881	20.7826	22.1329	21.9323	23.1953	23.1214	26.9859	27.2097	33.8056	32.3977	28.468	29.7206		18.9578	19.0355	22.212	22.2191	25.0166	24.9539		22.3471	22.2157			23.3357	23.9708	24.109	24.0819	18.405	18.2684	24.923	24.6064	23.162	23.3097	20.7001	20.8687	22.5469	22.9139
sec_t_11	19.4827	18.7569	22.0566	21.5251	22.1416	22.143	25.2701	25.137	33.952		27.1351	28.7893		17.9996	18.166	21.9648	22.0067	22.7468	22.8049		21.9418	21.869			24.5649	24.4831	23.5884	23.4188	17.2092	17.0752	22.5233	22.4642	21.7176	21.9929	19.6104	19.7381	21.482	21.2324
sec_t_12	19.5252	19.1307	21.6668	21.1062	22.3856	22.4354	27.4118	27.0988		35.2095	26.599	27.7489		17.7524	17.8637	21.6633	21.6856	23.7391	23.2885		21.5458	21.6294			23.2539	22.9469	23.734	23.6279	17.9664	17.9726	23.1439	22.684	22.0559	21.9813	20.296	20.6368	22.8523	22.5833
sec_t_13	21.296	20.5744	23.6112	23.1302	23.3466	23.2509	27.4336	27.6915			28.1076	29.762		20.1513	20.313	22.7366	22.636	25.1289	24.8875		23.3226	23.4785			22.9716	23.4209	24.6437	24.5509	19.4265	19.1076	24.9206	24.6999	24.0008	23.7457	21.6887	21.8903	24.0187	23.716
sec_t_14	20.7533	19.786	22.4304	21.9792	21.9704	21.9954	25.4087	25.41			28.4244	30.0579		18.3713	18.3105	22.2929	22.3717	24.3368	24.2555		22.2632	22.5533			22.1562	22.5902	23.4333	23.4184	17.6602	17.3752	23.5634	23.448	23.7815	23.9558	20.1341	20.4466	21.9958	22.0341
sec_t_15	18.0232	17.473	26.2393	25.6646	23.7093	23.6965	23.3533	23.4754	33.2248		27.045	28.1277		22.8474	23.1253	24.7164	24.4886	21.7176	21.7791		29.3586	29.5161			25.7942	26.1022	24.1084	24.0256	19.1471	19.5911	23.2276	23.0478	24.9415	24.8088	23.17	23.6067	24.6596	24.7687
sim_c_1	16.7685	16.3701	25.8671	25.0795	31.1729	31.319	29.4296	29.5432	33.042	34.413	23.8531	24.7177		24.3952	24.4839	26.8502	26.7791	21.2068	21.1085		30.6822	30.9816			27.7531	28.8625	33.6601	33.8754	25.2489	25.4034	22.9449	22.7805	26.8419	26.7287	27.7598	28.2957	24.5668	24.2177
sim_c_2	17.1627	16.6838	25.9846	25.3784	29.828	29.9167	27.8284	28.1078	32.5854		23.7006	25.6808		24.8371	24.6426	28.3544	28.3035	21.5524	21.2446		30.8028	30.8946			25.3418	25.9489	30.6042	30.8986	21.5285	21.3017	23.2296	22.6672	27.4486	27.5755	22.8571	22.6379	22.6895	22.3266
sim_c_3	16.5155	15.9669	26.5354	25.9232	29.3946	29.6105	29.2605	29.0161			23.0611	24.3733		25.9608	26.5607	25.8123	25.7385	20.9064	20.8854		30.539	30.8304			27.0298	26.7879	32.8463	33.3036	23.3054	22.941	22.6373	22.1246	24.2182	24.085	24.9537	25.2832	23.9031	23.5811
sim_c_4	17.5514	16.9212	27.7096	26.8949	30.0161	30.0794	29.0613	28.8352			24.4413	25.7061		26.6252	26.3944	28.2031	27.0283	22.3434	22.2456		30.4402	30.9683			28.1697	28.4313	31.8542	32.8725	23.6171	23.6536	23.4639	23.4208	27.2859	27.0092	25.801	25.7365	24.5685	24.3586
sim_c_5	16.9641	16.4386	25.9677	25.3989	26.9639	27.2566	30.2942	29.7927	32.5783	33.5372	23.3475	25.2388		24.9783	26.8337	26.3705	26.436	21.5307	21.6971		31.2049	31.0816			24.9501	24.5789	29.3784	29.5383	20.902	20.7149	22.6923	22.3395	25.4987	25.593	23.0983	23.0711	23.3143	23.0972
sim_c_6	20.2993	19.4065	29.68	29.0623	33.904	33.7692	32.5581	32.8521			26.7279	28.4431		29.6583	30.0715	28.0537	28.2677	23.9634	24.2576		32.779	32.3277			29.2362	30.7439	34.8553	34.7367	27.2849	27.2871	26.1386	26.5963	28.5799	28.6871	28.0283	30.0432	27.6924	27.3839
sim_c_7	19.6357	18.6	30.0568	29.584	32.962	34.1494	33.1173	33.2086	35.058		26.1096	27.7024		24.0682	30.9715	28.1987	28.134	23.2	23.018		32.3946	31.7771			30.756	31.4789	33.2519	35.3853	24.0596	23.7568	25.4694	25.3765	27.8418	27.782	25.7527	25.6483	24.8537	25.0645
sim_c_8	17.878	17.2924	29.3577	28.6523	33.2015	34.5718	30.9129	30.8937			24.5958	25.723		26.0089	26.0342	28.3629	28.479	21.7897	21.6349		31.6654	31.1705			29.7098	29.9407	35.0964	34.2891	26.2556	26.2536	24.5035	24.0794	27.8514	28.1532	28.1386	29.3195	24.9754	24.4067
sim_c_9	18.3747	17.4994	28.248	27.7379	33.8161	34.7975	32.1064	32.5215			25.1505	26.0807		26.0109	26.1222	26.6311	26.4175	22.1604	21.9277		32.0598	31.9405			30.2027	29.6458	34.8757	34.8834	26.9394	27.2604	24.6418	24.4857	27.9301	27.9216	28.8649	30.6941	24.9489	24.0563
sim_c_10	19.5022	18.8841	31.0537	30.0781	32.84	33.8917	33.5429	32.8683		34.7664	25.9807	27.8479		30.7244	Undetermined	30.2237	29.9008	23.1309	23.0263		32.6867	33.1195			30.708	31.0135	34.6353	37.3086	28.1982	27.9925	25.7904	24.949	28.8812	28.8015	29.0036	30.3818	26.5052	26.2757
sim_t_1	18.9568	18.193	23.5068	22.7122	28.8512	29.0999	24.2225	24.2311	29.1526	29.0378	25.9909	27.7221		19.6286	19.3763	26.2335	25.9607	22.0165	22.4183		29.9579	30.493			23.0814	23.5247	32.9825	33.0599	20.6898	20.4118	23.2935	23.1165	24.5889	24.9666	22.4638	22.3162
sim_t_2	17.8631	16.9174	21.6278	21.0267	28.3363	28.5486	25.3968	25.1729	31.5864	32.2107	23.6354	25.4752		20.289	20.7013	21.8209	21.7952	21.7923	21.7425		30.6639	30.8251			23.6635	23.9933	31.957	31.8642	21.0988	20.6211	23.47	23.2593	22.1456	22.2281	21.6064	21.929	21.9823	21.8845
sim_t_3	20.5568	19.6933	24.5349	23.9556	29.5727	29.8022	23.9319	23.3304	30.1348	30.3135	26.1297	27.3908		22.2827	21.9536	26.0058	25.7121	23.9156	23.9578		32.1389	32.1313			25.6507	25.9572	33.2876	32.6393	22.8091	22.3327	25.3691	24.9637	25.4578	25.9536	23.6342	23.7626	24.9955	24.4437
sim_t_4	19.5949	18.7068	23.7356	22.9821	28.8039	29.9406	25.0084	24.9685	31.2482	31.0625	25.5339	26.4943		21.1795	20.9199	25.2631	25.0131	23.1084	23.1194		31.5875	31.67			24.532	23.9429	32.5357	31.6257	23.0551	22.8143	24.9652	24.5207	25.2934	25.459	24.0891	24.3634	23.9886	23.2368
sim_t_5	20.9693	20.1751	24.5401	23.9595	30.4942	30.6997	30.8342	30.2511	34.413	35.0504	26.8603	27.9946		22.1673	22.1386	25.8588	25.7833	24.6549	24.5629		33.0997	33.172			25.721	24.9097	33.522	33.2696	23.1993	23.2801	26.293	25.9771	25.5946	25.972	24.9538	24.7539	24.7732	24.4042
sim_t_6	19.6205	18.9977	26.9767	26.3052	28.9879	29.0042	23.9693	23.6764	31.2923	31.0747	26.0361	26.7458		23.3923	22.599	27.5185	27.5178	23.8623	23.9087		32.4575	32.1083			26.26	26.2013	32.9987	33.2738	21.0719	20.9807	25.3872	24.976	27.3787	27.559	22.9417	22.9631	24.3306	23.9204
sim_t_7	20.347	19.7401	27.1266	26.4394	31.1504	31.6958	28.1043	28.2667	34.4383		27.0945	27.8816		24.3632	24.4812	27.8513	27.895	24.6822	24.7454			33.2032			27.2124	27.9562	32.0187	32.6068	22.4083	22.5712	25.735	25.9517	28.4521	28.2124	24.6496	22.4858	24.7401	24.9464
sim_t_8	18.8248	18.4049	25.3764	24.7333	28.982	29.154	24.0318	24.0513	30.8011	31.1922	25.7038	26.7813		22.2893	22.2643	26.0576	25.9872	23.2626	23.6707		30.8871	32.1039			22.6197	23.174	27.7392	27.632	19.6121	18.6505	24.0605	23.9712	26.5298	26.6552	20.9783	21.2902	22.9663	22.9089
sim_t_9	16.8996	16.4213	24.6541	23.9595	27.9602	28.0367	23.9498	23.8934	32.1194	31.4864	23.3496	24.2179		22.0055	21.6909	26.0922	25.9264	21.5205	21.3803		31.065	31.2114			23.5082	23.6391	30.9178	30.3101	19.963	19.8402	22.3959	22.0805	25.5734	25.458	22.3843	22.5834	21.4929	21.3125
sim_t_10	17.8868	17.2262	20.2583	19.9498	28.1754	28.1396	23.4267	23.6919	29.799	29.3793	24.0313	25.1668		17.7547	18.1067	20.909	20.8194	22.1038	22.2777		30.7255	30.4691			24.8066	25.1365	30.9309	30.7194	20.4247	19.9783	23.7198	23.5973	20.8525	20.664	21.7488	22.3134	23.4448	23.2185
+ve	20.1572	19.1501	21.4997	20.6438	23.21	23.3727	25.3804	25.3114	34.4895		26.9072	28.8	21.9299	21.7018	21.7018	25.4548	24.9445	23.7921	24.0543	32.5463	30.4016						23.4085	23.4511	16.4974	19.4672	21.9676	21.7232	23.6608	23.6403	22.2708	22.2461	23.061	23.0226
+ve	19.9775	19.466	21.6228	20.6036	23.2924	23.2939	25.2323	25.2739	33.9898		26.9467	28.2614	21.9357	21.6582	21.6582	25.4292	24.9751	24.9376	24.5486	31.9453	26.9183						23.6793	23.3781	16.5941	19.5915	21.9496	21.7987	23.9023	23.7557	22.1446	22.3292	23.0692	23.0092
