# Supplementary material for: Trans-regulatory changes underpin the evolution of the Drosophila immune response
Source: PLoS Genet. 2022 Nov 7;18(11):e1010453. doi: 10.1371/journal.pgen.1010453 (PMC9671443; doi:10.1371/journal.pgen.1010453)
Supplement: S10 Dataset — Separate cpm values are given for each library. This data underlies Fig 3B, and was combined with the statistical significance values in S3 Dataset to generate Fig 3B. (CSV) [file pgen.1010453.s010.csv]

	A10.HYB.wasp	A12.HYB.ctrl	A02.SEC.wasp	A04.SEC.ctrl	A06.SIM.wasp	A08.SIM.ctrl	B10.HYB.wasp	B12.HYB.ctrl	B02.SEC.wasp	B04.SEC.ctrl	B06.SIM.wasp	B08.SIM.ctrl	C01.SEC.wasp	C10.HYB.wasp	C11.HYB.ctrl	C12.HYB.ctrl	C02.SEC.wasp	C03.SEC.ctrl	C04.SEC.ctrl	C05.SIM.wasp	C06.SIM.wasp	C07.SIM.ctrl	C08.SIM.ctrl	C09.HYB.wasp	D10.HYB.wasp	D12.HYB.ctrl	D02.SEC.wasp	D04.SEC.ctrl	D06.SIM.wasp	D08.SIM.ctrl
128up	213.113326	186.8035989	114.3509093	216.2306993	150.4878571	155.5576208	191.9764127	199.6426739	172.7936613	168.4653692	194.3031071	177.0563134	198.8954898	220.3402102	161.805209	168.245738	131.7900659	205.7181814	162.9269566	187.4151672	162.5753607	179.0163906	184.7485775	230.8334681	181.1883817	143.2354228	178.4343116	151.6857261	178.7389263	167.3044742
14-3-3epsilon	221.8380137	209.2838456	201.6734219	185.57383	214.4320571	225.1724142	197.0395269	212.822967	198.5727668	196.9732382	201.8207869	202.5602699	209.0981333	162.1121667	227.0732611	200.6408801	244.2048819	204.0601924	196.6627864	195.3604486	208.7748337	245.6406136	229.4034469	190.9583681	207.402871	196.0213853	223.9994087	169.6790584	221.1231958	193.1084909
14-3-3zeta	157.1726818	137.7821576	128.2116256	150.3819209	150.3126675	141.8773761	181.5337397	181.6812942	153.938087	144.4757285	179.2677476	161.6885448	178.7144367	181.6979631	175.8266727	150.48066	187.9974739	178.9352812	164.7925324	169.966706	143.0819122	179.7115999	160.5240404	172.9338026	157.5953414	141.6661104	175.3038851	159.231317	176.0899094	182.1460001
312	11.41907647	7.396726353	14.43824613	15.41913544	13.66478795	13.90089377	14.87289791	15.11857142	13.40513485	13.87741547	18.50505782	9.97270094	16.14484247	17.07140367	12.90470992	12.540055	13.62022515	15.17697681	16.32378859	16.66951196	16.76436573	16.5691546	15.32274932	15.13383327	11.2568101	10.55719251	13.56518158	11.41512479	14.77872557	15.85344816
4E-T	23.86458678	29.58690541	27.37491466	27.57304219	27.85514468	28.57405942	21.41275372	28.68652014	35.20689263	32.48821296	24.67341043	26.64836481	32.06545101	26.46729252	30.02826732	31.74201423	37.69541185	27.67566359	33.42490045	32.56007476	31.87178834	31.28441777	25.68384647	27.12186973	28.8359382	32.81289565	29.0434016	29.60193379	32.206468	24.79209446
AANATL2	27.45710522	17.98419741	9.009465584	6.349055768	17.69414851	53.39708401	28.26905418	20.41653235	9.722405496	4.73338202	16.57744763	25.8309303	5.605848078	18.79177769	66.01255459	45.32707382	6.714195495	9.947934377	58.61017427	16.20214246	14.13275018	25.14340243	21.3059181	14.28361792	21.12579429	53.78461592	6.434765623	80.87325701	18.26427406	17.5399852
AANATL4	20.65698103	45.10552737	10.28003124	21.9495928	9.109858636	12.24602547	26.05394172	36.56885225	3.977347703	6.131881253	5.397308531	9.97270094	10.98746223	30.96673224	37.72145977	27.69262147	1.630590335	16.83496587	33.89129441	9.814759378	7.40751044	9.848798188	8.901787697	40.04514309	26.98550366	39.51813955	3.478251688	22.83024959	7.110518908	13.99825742
Aatf	68.89937151	67.44074028	68.26402769	108.840956	36.61462413	19.74809512	59.06966545	66.80599509	90.1532146	120.5936646	26.60102062	21.41678399	82.8544346	70.27066163	44.67014973	53.42585934	55.44007138	108.4069772	46.01753736	38.32429852	28.46043485	25.02753422	30.06177485	77.70968319	62.45216561	42.65676435	80.69543917	57.84953073	29.55745115	22.26228891
aay	85.0657045	147.2093578	899.2139689	122.6274771	390.1472151	376.6480265	65.18759508	150.5396214	907.8664405	574.8907617	526.0448208	544.0844054	757.3500754	112.4859932	284.2758695	265.0392875	1846.691512	601.0848041	531.5336494	427.6430872	801.6680706	319.6804024	529.4374716	80.77045846	218.1970724	260.0778642	1124.866596	318.8495874	417.1504426	431.4161744
ABCA	3.46421421	6.961624803	5.428780544	7.256063735	12.08808165	6.509148671	4.957632636	5.427179485	14.58360824	11.94103191	7.51767974	9.155266437	9.081473887	4.10243034	3.846596226	5.878150783	10.07129324	9.310246276	8.239626622	7.010542413	9.844191505	6.720356411	3.794204592	4.761205972	4.009274829	5.991920075	7.826066299	8.512974422	8.225894423	5.059611115
ABCB7	46.57443549	55.54796458	53.59476963	40.08975214	75.68190252	65.20181126	43.66935981	47.81086689	61.13330729	56.47785365	88.47730771	72.75167079	45.96795424	52.00822979	43.80156348	42.58393678	67.42970619	59.04991816	32.95850649	76.64859705	90.44960116	57.23889771	70.6305778	45.99665055	46.72347205	39.51813955	57.21724027	35.59971122	77.79744217	61.7272556
ABCD	55.94064428	63.08972478	83.97283948	70.02101504	53.25763511	61.7817501	53.26818045	62.92943832	55.38824949	53.68085518	47.22644965	61.47107465	67.83076175	61.66879156	81.647107	77.72221591	81.43359965	55.73394004	93.74518591	52.03380369	48.53868683	73.34457945	58.08051645	53.13845951	61.06433971	75.04166571	72.5215477	73.90809612	46.00923999	60.71533338
Abp1	6.92842842	13.92324961	13.39869241	11.42830038	10.16099617	9.046613407	13.39615627	16.02310134	6.776222013	12.37133937	6.939396683	8.828292636	18.61141562	12.43962748	13.27696117	12.14817829	30.02204557	6.504418631	16.47925324	7.010542413	6.530305256	5.214069629	9.777373373	7.226830494	14.0324619	21.25704979	12.34779349	17.21942554	7.668206666	8.601338895
Ac76E	4.87556074	3.335778552	15.47779985	9.070079669	15.41668385	8.936288853	4.324743363	6.460927959	13.6997532	13.98499233	10.02357299	14.05987346	7.736070348	7.278505442	3.474344979	3.788141616	10.45496156	12.11607392	4.353010291	16.3579323	17.1542347	9.269457118	10.94482094	5.356356719	5.859709366	2.567965747	8.869541805	7.545590965	12.54797454	12.81768149
Ac78C	2.5660846	5.656320153	5.313274575	2.902425494	4.379739729	2.206491075	3.375409454	1.679841269	0.883855045	2.151537282	3.469698341	0.980921404	2.242339231	1.720374013	3.102093731	0.914379011	2.302009884	1.020300962	4.353010291	2.336847471	3.118951764	1.15868214	1.313378513	1.78545224	2.158840293	2.71063051	0.695650338	1.547813531	1.533641333	5.565572226
Acbp1	35.9251844	27.84649921	12.70565659	17.41455296	29.0814718	38.28262015	38.0788379	37.3441636	13.25782568	13.55468488	34.88974443	36.94803955	20.62952093	31.89308748	31.7654398	34.48515126	13.90797638	17.21757873	27.05084966	28.82111881	21.34532614	40.32213846	34.58563417	29.33242965	29.14434395	27.39163463	15.47822001	23.41067966	23.42288582	35.75458521
Acbp2	420.3246575	379.8436533	107.998081	102.8547034	744.5557539	761.2394209	330.4736819	473.1983637	115.7850109	109.5132476	733.8411992	1021.139182	116.713757	392.1129386	350.7847591	337.0139782	177.9261806	141.6942961	88.4593877	601.504539	582.2693075	1124.96449	1051.432465	315.2598526	239.014461	235.1115306	158.7821896	68.49074876	617.4997695	946.1472785
ACC	841.4191404	1000.733565	3710.398243	1865.533986	1747.516152	1127.075641	688.267084	788.8793037	5269.543779	5603.463697	2276.893156	1874.70429	3374.83266	1728.843547	636.9218848	717.00377	8639.826763	2468.618177	1018.604408	1942.543408	2884.055709	2220.03498	1705.349033	1147.535661	848.7326408	580.5029235	6517.374101	1667.962557	2068.185049	1468.97376
AcCoAS	1062.615633	844.2420412	3454.783534	1791.340735	1371.384104	1088.462047	664.0063285	995.3705613	3392.8249	3592.206646	1445.707642	1062.828341	3633.374374	1086.482358	1308.214968	1036.644547	6095.434422	2478.566111	1825.621423	1137.577349	2285.314438	1144.198613	1216.772227	965.9296616	1123.984778	846.2873783	4542.074967	1787.337675	1424.195111	908.5375025
Acf	14.37007376	14.50338501	14.09172822	20.31697846	15.59187344	13.45959556	16.244158	11.88810744	19.73942934	21.83810341	10.79461706	10.79013544	13.79038627	16.14504843	11.41570493	10.97254813	17.64874244	19.64079351	9.016949888	12.30739668	19.39598128	11.70268961	11.23668283	20.40516845	14.49507054	11.27051633	12.69561866	15.47813531	15.89410109	13.49229631
Ack	22.83815294	22.62528061	27.83693854	30.29406609	15.59187344	19.52744601	26.05394172	20.67496947	23.4221587	24.85025561	17.73401375	17.16612457	32.62603582	22.36486218	27.42250858	28.73762605	23.69151839	24.35968546	30.78200134	17.60425095	19.2010468	21.20388316	18.97102296	22.10559916	30.53216986	27.1063051	37.56511823	41.59748865	19.51907151	18.04594631
Acox57D-d	96.09986828	109.2104891	206.4091667	431.1915874	136.6478795	127.8661578	59.28062854	103.8917216	250.1309778	500.8778792	170.0152187	232.1513989	231.4094087	81.65159741	92.19422568	104.6310839	186.942386	336.3167045	64.98422506	182.2741027	135.1870655	265.33821	222.6906234	79.41011389	100.8486822	93.44542022	319.1295924	182.0615666	136.0758128	203.5650205
Acox57D-p	186.8109589	204.3526947	250.5324468	208.793234	119.3041102	270.4054812	159.4880967	175.6080219	282.9809236	251.9450157	135.5109963	200.1079664	141.0431377	145.9671182	246.3062422	241.65731	195.1912548	261.1970462	234.1297678	147.2213907	119.299905	178.9005224	185.1863703	107.2971774	246.4161991	293.4614189	271.999282	190.7680177	144.4411292	164.1000538
Acp63F	1.79625922	3.335778552	1.617083566	0.907007967	1.576706302	0.88259643	1.898667818	1.809059828	4.124656877	2.259114146	0.578283057	1.307895205	2.802924039	2.514392789	2.978009982	2.351260313	2.014258649	2.550752404	3.575687025	3.271586459	0.682270698	1.15868214	1.605240404	1.700430704	0.925217268	3.281289565	2.086951013	4.06301052	0.836531636	1.011922223
Acp95EF	1.53965076	2.175507751	2.656637288	7.437465328	0.175189589	1.103245537	2.109630909	2.196715506	3.977347703	3.227305923	0.578283057	0.326973801	2.578690116	1.323364626	1.489004991	1.30625573	2.397926963	2.933365265	3.264757718	1.09052882	0.682270698	0.57934107	1.021516621	1.700430704	2.621448927	1.426647637	4.869552364	4.836917285	0.418265818	1.011922223
Acph-1	22.70984871	19.28950206	11.89711481	12.51670994	25.05211125	21.07198977	24.366237	18.3490354	10.16433302	10.86526327	19.85438495	21.25329709	14.0146202	23.15888095	22.70732611	23.77385428	10.55087864	12.49868678	14.14728345	22.43373572	23.19720375	25.7227435	21.88964188	28.05710662	25.289272	26.39298128	11.99996832	16.44551877	17.84600824	23.10555742
Acsl	242.7516032	313.9982854	263.0070915	254.1436323	323.0496024	263.8963326	167.6101757	288.0281684	242.9128282	353.2824217	327.5009712	287.0829976	227.0368472	358.3671407	193.0743138	270.9174383	236.3396814	263.3651858	205.5242716	324.354429	354.7807632	325.5896813	308.9358124	240.9510308	281.8828611	249.948666	264.1732157	179.7398463	333.2184351	295.8185965
Act5C.Act42A.Dsim_GD10342	75.6994957	42.20485037	80.39215444	61.13233697	74.2803858	49.31507552	125.312076	18.9951282	28.28336144	20.43960418	54.74412939	5.395067722	33.07450366	27.52598422	62.29004212	22.07572183	22.82826468	29.20611503	49.59322438	19.62951876	19.8833175	5.561674271	6.420961618	71.50311112	47.49448644	39.51813955	25.73906249	38.11490821	66.9225309	6.240187042
Act5C.Act42A.Dsim_GD16764	1357.715362	1378.401711	849.7774141	739.0300914	1335.820617	1620.005747	1202.067692	1307.045726	782.5063333	1014.019521	1448.791819	1145.552713	1071.726036	1169.986666	1449.422275	1412.715572	882.149371	1016.602371	1962.741247	1305.051418	1181.400448	1258.792277	1141.76372	1464.155858	1400.933147	1498.693343	546.0855151	1531.948443	1187.038392	1083.937354
ACXD	3.72082267	6.381489403	6.121816358	5.260646208	3.153412605	2.316815629	3.164446363	3.876556775	1.178473393	3.980343971	2.891415285	1.144408305	1.905988347	6.219813741	5.459684966	5.878150783	1.342839099	2.550752404	7.306838702	3.271586459	2.24174658	2.664968922	3.064549863	5.186313648	6.939129513	8.845215349	2.086951013	4.643440594	3.067282666	2.023844446
Ada1-1.Ada1-2	5.90199458	5.076184752	5.428780544	7.437465328	5.430877264	4.633631257	7.067263544	6.20249084	6.776222013	4.625805156	3.855220379	4.414146318	7.511836425	4.499439728	8.0654437	7.968159951	6.522361338	7.142106732	6.063121477	5.296854267	5.068296617	5.445806057	4.23199743	6.546658212	6.168115122	5.278596257	4.695639779	5.610824051	5.576877575	4.384996299
Ada3	15.26820337	16.24379121	13.62970435	16.14474181	15.76706302	15.99706029	20.25245672	10.85435897	17.97171925	14.73803038	12.91498827	13.56941275	13.67826931	12.17495456	18.98481363	14.89131532	15.82631795	14.79436395	17.25657651	11.99581702	13.45047948	13.44071282	10.94482094	19.21486696	16.1913022	15.12246495	16.52169552	15.28465862	11.57202097	13.82960371
AdamTS-A	34.00062095	35.82336097	28.64548032	23.94501033	27.67995509	27.02951567	32.59379754	29.20339437	29.90376236	29.3684839	22.16751718	18.31053287	19.17200043	35.20149905	31.51727231	40.23267647	39.32600219	34.18008222	26.73992036	24.61479336	27.58322966	21.08801494	20.28440147	38.76982006	56.59245625	50.07533206	42.08684543	134.2728238	24.25941745	18.88921483
AdamTS-B	5.90199458	10.29740335	0.346517907	0.54420478	4.730118907	8.605315192	6.434374272	4.65186813	1.325782568	0.430307456	6.361113626	6.212502225	0.224233923	4.367103265	9.182197444	7.05378094	1.822424492	0.12753762	2.798363758	4.51790511	9.746724263	3.591914633	3.648273646	5.016270578	8.326955415	8.417221058	1.043475506	0.773906766	6.273987272	6.071533338
Adck1	22.06832756	20.44977286	27.14390272	32.65228681	27.67995509	19.63777057	17.61541809	24.42230768	27.9887431	34.10186592	23.90236635	18.80099358	28.92617608	30.56972286	18.98481363	20.90009167	27.43228445	33.66993174	30.78200134	27.41901033	26.70602448	19.69759638	22.32743472	24.91130982	20.81738854	19.11707834	25.56514991	25.15196988	26.49016848	19.90113705
Adck5	11.41907647	13.48814806	17.21038939	15.23773384	15.59187344	13.68024466	14.55645327	14.34326007	22.2436853	18.82595122	19.46886292	15.53125556	19.05988347	14.29233796	8.685862447	10.31942026	21.67725974	15.43205205	14.45821275	17.91583061	19.68838301	17.61196852	14.73902553	13.5184241	11.10260722	10.27186299	17.73908361	13.34989171	12.26913067	16.02210186
Adf1	5.77369035	4.351015502	5.428780544	4.716441428	6.657204388	5.736876795	6.01244809	4.781086689	5.155821097	4.948535748	6.746635664	4.250659417	4.708912386	5.16112204	5.707852465	6.923155367	5.083605161	4.973967189	3.575687025	5.764223762	6.725239741	5.329937843	5.691306889	5.526399789	4.009274829	3.566619093	5.739115286	6.191254125	5.019189818	5.902879634
Adgf-A	14.49837799	17.54909586	6.352828296	6.711858955	12.26327124	14.45251654	11.39200691	13.95560439	7.660077058	5.701573797	14.84259846	13.89638656	7.960304271	12.70430041	10.54711869	12.01755271	9.687624929	7.142106732	7.306838702	18.8505696	13.64541397	16.22154996	13.27971607	10.71271344	12.644636	12.9824935	9.043454389	8.126021039	16.87005466	15.01017964
Adgf-C	1.66795499	1.305304651	20.21354458	6.711858955	1.576706302	2.206491075	1.793186272	3.488901098	14.2889899	11.29557073	1.156566114	1.634869007	9.417824772	1.058691701	0.372251248	2.481885886	41.81984623	7.652257213	2.021040492	0.311579663	0.487336213	0.347604642	0.437792838	1.190301493	0.462608634	0.285329527	44.34770903	6.384730816	0.697109697	0.505961111
AdipoR	166.2822821	139.8126315	339.356537	320.3552139	116.6762664	119.3711672	159.2771336	192.4064346	388.6016015	416.4300409	137.8241286	155.4760425	326.4845921	168.3319804	167.8853127	179.7407884	363.6216446	357.8705623	237.8609195	126.1897634	107.9937048	138.1149111	132.6512298	129.9979274	154.5112838	155.2192629	377.9120459	238.7502372	112.9317709	139.6452668
Adk2	1650.762223	1323.868983	941.6046595	1009.137064	1266.27035	1233.64916	1364.720235	1674.930964	833.6226167	859.0012598	1416.022445	1444.406767	1296.520544	1389.400521	1245.552675	1341.785885	745.8512024	1225.63653	1382.858091	1367.990509	1188.320622	1401.773653	1434.647129	1128.405815	1286.206206	1230.911581	972.6930846	897.3448947	1403.142398	1573.201749
Adk3	36.31009709	62.94469093	35.57583846	18.32156093	12.9640296	55.93454875	38.28980099	40.57462758	18.56095595	20.22445045	10.79461706	17.16612457	20.96587181	21.43850694	121.726158	41.93080892	21.10175727	23.08430926	35.13501163	10.4379187	9.746724263	24.44819315	23.93267512	32.64826952	42.09738571	95.15739739	25.04341216	23.79763304	8.225894423	24.11747965
adp	45.03478473	42.20485037	51.28465025	40.81535851	29.0814718	39.38586569	44.40773063	34.37213674	41.39387795	36.36098006	27.37206469	27.13882551	47.42547474	41.42131279	50.99842094	44.28206923	40.18925589	36.603297	50.5260123	25.86111201	24.26934341	30.00986742	29.47805106	34.09363562	41.17216844	53.49928639	53.39116341	59.97777434	31.5093583	25.80401669
AdSL	265.7180603	393.1867675	336.0068639	292.2379669	251.0466813	405.6633841	338.8067239	459.8888521	187.2299604	218.7037647	300.5144286	296.8922116	182.6385304	378.7469559	369.0250702	606.3639097	132.8451537	222.0429968	1082.189451	280.7332762	259.7502016	244.2501951	288.7973419	272.4940204	479.8793565	761.6871734	160.8691406	1490.737907	312.0263003	296.1559039
AdSS	40.03091976	40.46444417	41.58214885	28.11724697	135.0711732	98.29917739	37.02402245	43.0297802	40.5100229	43.35347623	133.3906251	93.84148098	40.2499892	47.11178068	29.03559732	31.21951194	44.79327566	49.22952141	22.85330403	122.1392278	170.2752729	65.4655409	92.22835778	65.21151751	39.16753103	34.95286711	30.95644003	32.11713077	112.3740831	112.8293279
aft	22.45324025	20.15970516	13.39869241	18.32156093	23.12502577	20.85134066	25.73749709	20.93340659	13.25782568	13.33953115	19.66162393	23.21513989	15.92060854	19.32112354	20.10156738	25.08011001	14.2916447	18.62049255	19.58854631	26.48427134	20.17571922	19.23412352	20.13847053	22.36066376	22.5136202	19.11707834	14.60865709	17.21942554	23.14404194	16.52806297
Afti	12.31720608	12.47291111	10.51104318	15.23773384	7.708341923	10.48083261	19.93601209	8.786862024	10.31164219	12.26376251	8.095962797	9.80921404	10.87534527	9.528225305	11.53978868	9.666292399	10.64679571	9.182708656	7.773232662	10.74949837	12.08593809	9.964666402	9.777373373	13.26335949	12.18202737	11.98384015	10.95649282	11.41512479	9.201847999	9.444607414
AGBE	1196.821858	1372.600357	1601.028237	2576.446831	868.9403622	723.0671253	882.9860169	1627.249316	1576.502782	2656.072774	1130.157854	1359.88404	1841.745328	1531.397545	1202.619698	1309.913246	1926.302688	2535.44789	1924.030549	955.9264054	921.1629101	1700.829513	1427.934305	1290.796948	985.9732023	1078.545614	2058.255437	1734.325062	1022.659925	1196.092068
AGO2	148.4479941	199.5665777	222.1179784	162.5358277	77.95936718	97.85787917	130.2697086	161.6524175	154.0853962	177.3942489	79.61030083	101.1983915	133.4191843	177.9925422	162.9219627	202.7308892	154.4264964	116.8244601	170.38926	89.26757339	103.6076789	95.59127653	96.60628616	125.9168937	180.5715702	192.8827605	152.3474239	214.7591275	92.57616775	97.81914822
Agpat2	47.34426087	47.86117052	107.3050452	101.2220891	53.95839346	35.85547997	39.66106108	69.77802195	148.4876476	186.2155517	91.94700605	79.94509442	113.1260142	64.97720312	61.79370712	74.06469987	180.4200247	96.92859137	75.71128613	52.18959352	59.35755076	79.02212193	70.04685401	44.55128445	63.37738288	56.63791119	143.6517947	47.78874278	58.69663648	66.44955931
Agpat3	407.1093218	406.0947802	483.3924804	529.6926527	237.3818933	304.2751192	282.0576525	366.980708	508.2166509	523.0387132	250.5893247	365.5567099	413.1510034	360.4845241	441.365896	464.1126607	485.052666	442.8106174	515.2098609	253.7816353	200.6850526	411.7956325	363.951779	285.5023153	523.2103652	463.3751525	553.7376688	532.6413314	247.3345205	343.5475947
Ahcy	1276.498784	1347.654535	1313.880398	1034.170484	1494.892764	1461.13839	954.18606	1369.45829	1662.825958	1338.794074	1890.985596	1542.498908	1545.532315	1551.380351	1207.583048	1211.160312	1835.756965	1365.417762	1023.268348	1787.688315	1883.944333	1552.749936	1861.203283	1267.501047	1150.970282	1100.087993	1537.561159	908.3730662	1956.089809	1763.949088
AhcyL2	39.7743113	45.68566277	59.83209196	37.36872824	43.09663893	47.99118088	30.27320354	76.36816847	60.54407059	46.36562842	38.55220379	47.24771429	66.03689036	40.09794816	49.50941595	48.72333871	69.92355023	44.89324232	55.96727517	40.97272566	44.15266091	47.39009952	46.84383362	33.41346334	30.2237641	50.64599111	72.17372253	148.9770524	37.22565781	55.14976115
AIMP1	155.7613352	138.0722253	82.12474398	157.2751815	115.2747497	105.1392997	138.075343	142.9157264	98.84445588	108.8677865	133.7761472	117.7105685	132.4101316	153.5102966	104.2303494	104.2392072	73.56839921	137.7406298	115.0438434	133.2003058	102.5355392	136.3768879	127.9814395	162.3061107	129.8388233	95.87072121	114.9562183	94.80357879	124.085526	122.7798964
AIMP3	96.86969366	96.88261185	57.52197258	81.44931542	83.21505485	73.25550369	111.7049566	103.5040659	60.39676142	69.92496166	95.99498745	80.76252893	88.90875052	107.0601982	78.29684577	73.67282315	61.19509609	83.40960362	79.90883177	83.81492929	70.85868539	90.84067976	90.76904832	111.4632327	67.69506347	72.04570567	69.91285893	58.6234375	97.59535756	104.0593353
Ak1	22.58154448	14.35835116	68.6105456	37.55012983	7.007583566	10.2601835	16.13867645	23.64699633	33.58649171	34.20944278	7.51767974	10.29967474	46.64065601	17.46841306	24.1963311	16.98132448	117.2106699	39.53666227	39.79895123	8.256861064	6.237903528	9.03772069	8.901787697	16.57919937	17.88753385	21.39971456	63.47809331	32.69756085	9.201847999	10.45652964
Ak2	107.1340321	98.7680519	47.58845924	51.15524933	210.9282654	181.2632418	92.50731535	125.7296581	55.97748619	58.62939093	257.3359603	218.2550124	66.93382606	141.2030056	86.48637322	93.00540795	69.06029652	70.27322874	40.8872038	223.8699877	194.1547473	224.3208623	220.0638664	111.4632327	88.97506064	70.90438756	64.86939399	52.23870668	219.3107106	228.357115
Ak3	297.6658136	334.0129567	211.3759233	304.7546769	422.9076682	419.8952516	276.361649	404.9709644	283.8647787	317.9972103	418.4841722	590.6781721	348.6837505	338.7813442	309.0926193	311.0194892	321.1303788	395.3666227	290.4079723	414.7125312	429.9280072	764.7302123	615.3907987	309.0532805	267.3877905	292.6054304	295.8253061	238.1698071	402.9294048	697.0457579
Ak6	13.60024838	11.89277571	9.124971553	11.97250516	17.51895892	13.79056922	16.98252882	11.50045177	9.575096322	11.080417	17.92677476	16.34869007	8.633006041	12.17495456	10.79528618	9.013164534	5.850941789	14.53928871	7.773232662	19.00635943	14.42515191	18.19130959	16.05240404	14.87876866	10.48579571	8.559885822	10.0869299	5.223870668	21.88924448	19.05786853
Akap200	55.29912313	62.36455553	13.0521745	10.15848923	29.43185098	65.53278493	58.75322081	46.38946274	4.419275226	3.980343971	18.89057986	35.14968364	5.71796504	37.98056476	70.85182081	65.05153533	6.042775946	3.826128607	25.65166779	26.48427134	30.01991073	42.2918981	40.422872	35.53900172	71.24172966	79.60693815	2.782601351	84.74279084	34.01895321	48.5722667
AkhR	83.26944528	86.73024234	140.9172822	182.4900029	1.576706302	1.875517414	64.13277963	84.76737482	147.8984109	164.2698715	1.734849171	1.798355907	151.9184829	90.12113101	84.99736823	99.0141843	150.2061449	146.2856504	164.0152092	1.713688145	2.436681066	3.012573563	1.459309459	70.7379173	91.13390093	73.32968854	164.6952174	131.7576268	1.812485212	0.674614815
akirin	31.17792789	26.10609301	20.67556846	21.22398642	30.30779893	30.00827862	32.17187136	36.56885225	18.2663376	19.57898926	25.4444545	28.77369452	21.86280751	24.61458204	37.59737602	31.48076308	21.96501098	26.78290025	26.5844557	29.13269847	21.83266235	28.85118528	25.68384647	28.39719276	33.30782166	35.23819663	22.2608108	26.69978341	30.8122486	30.18901298
Akr1B	352.7083283	460.482474	601.0930628	471.2813396	893.2917151	642.9714992	260.3284541	522.8182904	663.1859022	506.0415687	1547.870982	889.3687396	518.7651812	476.1465923	246.3062422	382.3410521	718.418918	778.8722467	355.081268	673.9468106	730.0296473	1123.226466	810.6464042	395.6902249	249.0376481	244.9553993	664.8678102	316.5278671	602.3027781	737.3539931
Akt1	21.42680641	18.12923126	20.79107442	13.6051195	18.39490686	16.76933217	20.04149363	12.92185592	17.23517338	21.40779595	16.19192559	15.04079486	21.63857358	15.2186932	21.46648862	22.85947527	23.69151839	17.85526683	19.12215235	14.80003398	19.98078474	15.7580771	15.17681837	19.81001771	24.36405473	22.68369743	23.99993665	41.59748865	16.73063273	14.33556483
Aladin	11.16246801	13.19808036	11.78160884	16.87034818	16.81820056	10.70148171	12.86874854	17.31528693	16.79324586	13.7698386	16.19192559	13.24243895	11.54804704	14.95402027	12.40837492	12.80130615	13.42839099	16.19727777	6.840444743	11.84002719	14.23021742	14.36765853	13.57157796	15.72898402	12.02782449	13.98114684	11.30431799	10.44774134	14.22103782	14.33556483
AlaRS	435.2079482	441.1929719	321.4531118	483.7980495	356.8611931	286.5128661	350.8316201	361.9411842	486.5622023	538.5297816	378.9681633	373.7310549	400.0333189	519.4206156	323.610418	366.6659833	268.2800686	444.3410689	322.5891555	457.398945	397.0815465	375.4130133	378.2530117	496.7808303	407.8666125	320.9957183	357.390361	360.2535994	411.573565	329.2120299
Alas	70.5673265	73.38712813	177.5326744	111.1991767	93.90161979	82.5227662	66.34789208	81.27847372	217.8702686	157.0622216	109.2954978	83.37831934	127.1406344	74.90243782	83.26019574	91.17664993	174.1854146	108.78959	94.36704452	115.4402651	100.9760634	95.70714475	107.1133143	68.18727125	77.10143903	85.17086393	135.6518158	103.3165532	87.69639987	86.85665747
Ald1	0.38491269	5.656320153	6.237322327	7.981670108	11.73770247	4.41298215	5.063114181	7.107020754	5.008511922	9.144033448	9.059767892	13.56941275	0.560584808	7.146168979	3.474344979	7.837534378	6.906029652	1.785526683	4.974868904	3.427376291	10.42899496	3.939519275	9.923304318	4.931249043	6.476520878	7.275902949	3.826076857	4.449963902	8.225894423	7.589416672
Aldh	1132.413134	1401.897195	4864.764898	2994.577503	1865.769125	1866.691449	1059.140198	1973.94271	4063.376261	3848.454736	2765.7351	1702.062123	3762.420996	1398.002391	1823.782946	1601.730776	5614.889859	5215.523441	3529.824952	2238.544087	2940.099374	1576.039447	1782.692435	1415.268475	1727.226437	1620.957045	4601.726984	3015.140759	1869.369363	1545.205234
Aldh-III	87.6317891	94.12696869	142.7653777	101.4034907	116.3258872	110.9865011	74.46997108	95.75095235	144.5102999	130.1680056	142.064871	150.4079486	100.0083297	94.35589782	104.3544331	111.946116	123.44528	121.5433521	97.47633758	139.7434788	139.9629604	137.9990428	126.0843372	81.1105446	93.75534986	103.1466242	119.3040329	140.2706013	116.8355852	107.4324093
Aldh7A1	1124.329968	1453.239178	810.5053847	701.29856	724.7593304	1048.855532	861.3623	1314.928058	584.5228032	649.2263748	766.6105724	785.064097	787.1731872	1142.725354	1422.868352	1292.67067	771.7488136	985.1005786	1806.965665	829.2692725	747.3788165	913.9684719	917.9056495	912.9612452	1214.964476	1486.424173	681.7373309	1018.07435	883.9350956	864.0129247
Alg10	38.74787746	40.89954572	38.57899366	42.26657126	36.96500331	37.51034827	46.09543536	44.58040291	37.26922107	33.99428905	38.74496481	35.47665744	46.19218817	38.64224707	43.42931223	44.54332038	35.77707028	35.3279208	46.17300201	38.63587819	31.18951764	35.68740991	34.14784133	37.74956164	37.16289361	41.658111	46.08683487	41.21053527	31.78820218	36.76650743
Alg11	95.58665136	102.6839658	78.08203506	84.8959457	93.90161979	107.4561153	94.7224278	103.8917216	68.35145682	67.34311692	103.7054282	108.8822758	77.13646956	100.8403845	104.8507681	102.6717003	64.74402799	71.42106732	103.0730651	98.61496327	78.46113032	119.4601286	100.9842145	103.0461007	100.3860736	111.70651	88.1736803	90.54709158	93.1338555	107.2637556
Alg12	62.09924732	74.40236509	58.09950242	56.05309235	46.07486195	47.99118088	56.74907145	55.04710621	50.37973757	62.82488863	40.09429195	51.98883441	54.48884332	57.83103415	56.7062734	61.13276814	51.12380284	48.5918333	69.64816465	43.77694262	48.14881786	48.78051809	45.38452416	60.36529001	61.8353541	61.48851316	56.8694151	72.36028259	44.33617672	43.68130929
Alg13	11.67568493	10.00733565	5.775298451	12.15390676	7.007583566	7.391745101	11.70845154	10.46670329	10.75356972	9.144033448	8.095962797	10.62664854	16.59331031	8.601870067	10.05078369	5.74752521	11.70188358	14.79436395	9.794273154	7.322122075	7.115108712	8.805984262	7.734340131	10.88275651	6.322318	7.846562004	11.65214316	8.126021039	8.783582181	5.565572226
Alg2	130.2287935	140.6828346	95.86995429	107.0269401	89.69706965	118.9298689	127.7381515	151.9610256	90.30052378	99.07829183	99.65744681	112.3155008	109.8746223	119.7644986	134.6308679	145.1250116	113.2780697	108.2794396	147.2250266	119.8023803	89.08505976	136.2610196	117.9122043	136.0344564	127.679983	152.6512972	151.3039484	118.2142585	114.883678	137.790076
Alg7	61.5860304	78.75338059	87.55352452	74.55605488	31.88450523	41.04073399	47.67765854	55.56398044	94.27787148	100.6919448	31.42004609	45.12238458	95.63576822	69.34430639	49.1371647	62.70027502	73.85615045	70.14569112	78.66511454	36.14324088	32.35912455	49.24399094	44.80080038	47.44201665	48.41970371	55.21126355	73.56502321	98.86658931	26.76901236	46.21111485
Alg9	65.56346153	65.70033408	53.59476963	58.22991147	73.57962745	72.70388092	66.87529981	58.01913307	59.51290637	63.79308041	74.2129923	68.82798518	55.27366205	56.24299659	60.42878588	64.2677819	46.04019768	54.96871432	52.8579821	74.46753941	70.07894745	71.37481981	72.67361104	73.20354182	63.99419439	68.19375705	53.73898858	59.01039088	69.85039163	70.3285945
Alh	4.36234382	4.786117052	4.73574473	3.990835054	5.781256442	6.17817501	4.746669545	2.713589743	3.977347703	4.1954977	6.939396683	6.375989126	3.58774277	5.028785578	2.853926232	3.52689047	4.316268533	4.208741467	1.554646532	7.477911907	7.602444925	4.982333201	4.815721213	4.166055226	6.013912244	4.850601966	5.217377532	4.643440594	7.528784726	3.204420373
alien	75.95610416	69.47121418	62.14221134	83.98893773	60.44040826	68.18057422	75.31382344	80.3739438	52.73668436	56.37027678	63.61113626	62.94245675	72.87602502	72.38804503	91.32563944	83.46974112	71.55414056	68.7427773	84.26184206	68.23594615	54.38672139	82.96164121	72.67361104	73.71367104	65.22781742	76.46831334	73.04328545	73.13418935	62.46102884	70.3285945
AlkB	8.852991871	5.511286303	3.465179071	4.535039834	11.91289206	10.03953439	8.122078999	8.399206346	6.33429449	4.948535748	11.56566114	9.482240238	4.372561501	7.278505442	7.693192453	7.968159951	6.042775946	4.463816708	6.995909396	6.69896275	11.2087329	11.70268961	8.172132968	7.226830494	5.859709366	6.277249603	5.565202701	3.482580445	8.504738302	9.444607414
Alp1	11.5473807	0	0	0	6.482014799	0	7.067263544	0	5.745057793	13.23195428	0	0	13.1176845	0	0	0.130625573	0.67141955	6.504418631	0.155464653	0.934738988	3.70375522	0	0	29.24740812	4.471883464	2.995960038	0	19.73462252	0	0
Alp4	19.63054719	126.3244834	44.81631598	23.40080555	253.3241459	352.045651	122.0421481	5.039523808	12.96320733	1.075768641	206.0615293	354.9300613	41.37115882	25.40860081	156.9659428	6.661904221	42.29943162	0.510150481	6.684980089	137.5624211	248.3465342	132.7849732	61.7287901	109.4227158	82.49853976	26.39298128	1.043475506	0.580430074	157.8256354	447.7755837
Alp7	68.25785036	250.9085606	11.31958496	0	231.0750681	74.91037199	32.06638981	20.93340659	0.736545871	0.107576864	22.3602782	299.9984627	3.475625809	0.794018775	378.7036027	2.351260313	1.151004942	0.12753762	78.50964989	5.764223762	92.78881498	2.31736428	2.043033242	331.9240735	309.4851763	209.5745379	0	0.193476691	60.50912169	49.92149633
Alp8.Alp2.Dsim_GD25137	120.6059762	894.2787195	10.39553721	0.54420478	1208.457786	2612.816406	156.3236503	100.7904762	0.589236697	0.968191777	1597.025042	1805.712818	54.71307725	19.05645061	721.1747506	49.50709215	12.46922021	0.637688101	276.8825474	358.7839817	2028.098385	152.9460425	289.5269966	1085.980069	611.2602086	353.5232845	0.695650338	0	597.841276	1706.100868
alpha-Est1	368.4897486	360.4091174	489.6298027	565.247365	204.9718193	246.6857022	335.1148699	453.169487	432.2051171	600.7092091	286.0573522	337.6004499	535.2463745	404.1555567	398.1847513	385.0841891	584.7105106	573.5366781	610.198764	284.0048626	237.2352686	295.0004728	313.7515336	307.1828067	336.4706799	406.0239175	626.6070416	563.017172	269.3631869	278.447265
alpha-Est10	15.01159491	8.847064854	2.194613412	6.711858955	60.26521867	44.1298215	8.544005181	9.691391938	7.070840361	7.10007303	65.34598543	67.02962927	7.399719464	19.18878707	10.67120243	7.445657659	6.714195495	16.19727777	0.932787919	74.31174957	70.85868539	75.31433909	58.95610213	13.60344564	9.406375561	5.135931493	11.1304054	1.160860148	59.95143393	50.76476485
alpha-Est3	41.69887475	46.12076432	68.95706351	73.8304485	15.06630467	23.49912995	43.56387827	45.09727715	52.88399353	61.64154312	15.42088152	14.87730796	59.64622356	39.30392939	61.66962337	51.72772689	76.92549696	64.78911107	96.23262036	11.68423735	12.18340533	18.19130959	15.46868026	34.7738079	39.47593678	63.20049032	74.43458613	85.32322091	10.45664545	17.7086389
alpha-Est7	398.5129384	423.2087745	1006.63452	832.6333136	86.36846746	138.0160167	370.8731138	555.3813673	433.2362813	491.3035383	79.03201778	73.4056184	647.4754531	401.9058368	551.9245166	511.0072414	504.9075012	752.5994969	1312.277138	90.04652255	78.94846653	64.07512233	74.57071333	406.3179168	468.7767493	550.9713174	667.6504116	1589.41102	86.85986823	69.31667227
alpha-Est8	356.3008467	685.2849416	161.9393686	117.5482325	478.6179576	701.4435127	241.9746652	369.1774235	139.6490971	123.0679325	516.7922919	692.857485	167.0542727	453.1200479	497.0794994	605.7107818	35.58523612	442.4280045	781.5208119	629.5467087	404.3915897	549.9105435	505.3588655	466.0880561	653.9744058	509.7412007	44.86944678	341.8733137	704.0807938	501.7447689
alpha-Est9	21.68341487	26.25112686	27.49042063	27.57304219	51.15536004	46.66728623	26.58134945	28.1696459	50.08511922	45.18228292	57.44278365	59.01877114	50.90110055	29.64336762	23.20366111	21.81447068	48.24629049	73.46166925	21.14319284	64.0296207	47.36907992	52.72003736	45.23859322	29.33242965	21.43420005	14.12381161	41.56510767	32.89103754	61.76391914	47.22303707
alpha-Man-Ia	10.39264263	9.427200254	10.28003124	9.070079669	11.03694412	8.605315192	8.33304209	8.528424905	11.04818806	13.23195428	12.33670521	8.010858132	12.44498273	8.601870067	7.941359951	10.58067141	12.27738605	11.86099868	6.684980089	11.52844752	15.30235709	10.7757439	9.485511481	8.587175057	11.56521585	10.12919822	7.999978883	10.83469472	11.29317709	11.63710556
alpha-Man-Ib	51.06508354	61.20428473	40.19607722	30.65686928	41.16955345	56.81714518	36.70757781	46.5186813	27.69412475	32.27305923	41.25085806	60.49015324	28.70194216	53.99327673	49.3853322	58.25900554	28.00778692	25.2524488	26.2735264	43.46536296	42.88558676	53.41524664	46.84383362	43.7010691	69.39129513	56.06725213	31.65209036	27.28021349	42.94195733	45.87380744
alpha-PheRS	263.1519757	287.312057	122.2053152	203.5325878	219.162176	204.210749	207.7986445	276.1400609	146.27801	161.0425655	252.3241738	246.0477855	190.0382499	279.7592819	214.4167187	231.9910176	123.1575288	193.4745699	196.5073217	263.2848151	204.486275	266.6127604	265.4483905	293.8344257	221.7437386	186.7481757	161.3908783	150.7183426	258.7671195	257.365552
alpha4GT1	90.45448216	88.03554699	97.7180498	83.62613455	56.41104771	71.93160904	98.62524498	100.532039	61.72254398	72.07649894	61.29800403	63.10594366	77.47282044	72.78505442	117.3832268	105.6760885	91.88856121	70.91091684	120.3296416	40.34956633	44.83493161	54.57392878	68.58754455	66.06173287	108.0962175	133.6768836	97.73887244	120.1490254	57.30241708	58.35418152
alphaCOP	451.3742812	414.5067435	337.1619236	285.526108	260.5069191	269.1919111	395.7667585	271.4881928	378.4372685	419.7649237	239.6019466	273.8405586	324.8028377	380.8643393	297.1805794	329.0458183	259.3597803	304.3047618	246.4114754	285.7185508	293.0839986	281.2121553	278.4362447	485.3879446	419.5860312	335.9755185	327.9991342	354.4492987	267.4112797	239.3196057
alphaSnap	63.51059385	59.02877698	62.71974118	56.05309235	55.18472059	62.99532019	54.21751436	66.1599023	48.61202748	48.73231943	62.64733117	63.43291746	57.1796504	55.31664136	68.24606208	71.58281398	58.02983249	53.18318763	56.12273982	60.91382407	54.38672139	74.03978873	66.98230415	57.38953627	63.22318	65.76845607	55.65202701	49.72350969	56.74472933	58.86014264
alphaTub85E	28.99675598	1.595372351	120.0107018	16.14474181	1.051137535	0.110324554	9.598820635	2.584371183	13.55244403	8.068264807	7.903201778	0	15.80849158	7.675514829	1.861256239	5.486274064	19.37524986	6.249343391	4.353010291	1.869477977	4.386025918	0.231736428	0	3.145796803	8.943766927	1.854641928	19.30429687	2.515196988	9.480691878	0
Alr	8.339774951	7.251692503	17.78791923	14.33072588	11.3873233	10.03953439	9.176894453	12.79263736	13.55244403	19.68656613	15.61364254	11.28059615	9.529941733	10.58691701	9.554448691	6.923155367	18.99158154	16.45235301	7.928697315	14.33266449	13.74288121	11.00748033	14.30123269	9.097304268	10.63999859	6.990573421	8.869541805	8.899927805	12.96624036	10.79383704
Als2	39.00448592	51.77708447	48.97453087	36.46172027	35.03791783	42.03365498	30.58964818	31.658547	51.55821097	49.70051121	37.20287666	38.58290856	40.69845705	36.26019075	37.96962727	42.71456236	53.32989565	43.10771563	33.42490045	38.79166802	40.35143845	36.96196026	36.77459836	36.04913093	44.87303751	46.50871297	55.8259396	45.85397586	40.43236242	34.40535558
Ama	57.48029504	53.51749068	29.4540221	12.87951313	16.29263179	136.471473	66.34789208	43.41743588	9.427787148	6.884919302	10.40909502	11.60756995	24.77784851	35.59850843	152.2507603	134.9362169	12.56513728	23.84953498	137.5862181	11.37265769	13.255545	9.848798188	14.30123269	25.42143903	80.64810522	165.7764554	23.99993665	598.6168832	26.07190266	15.01017964
Amnionless	7.18503688	0.8702031	0	0.907007967	9.985806582	10.92213082	9.493339089	0.516874237	0.294618348	1.721229825	5.397308531	6.702962927	1.121169616	0.132336463	2.481674985	1.828758021	1.438756178	0.510150481	0	1.246318651	3.118951764	0.463472856	1.313378513	1.105279958	1.850434537	2.139971456	0.869562922	1.547813531	17.98543018	2.361151854
AMPKalpha	46.31782703	48.73137362	64.79884862	47.52721746	40.11841592	55.71389964	43.24743363	41.09150182	55.68286784	47.3338202	45.6843615	47.41120119	54.15249244	41.81832217	49.26124845	42.19206007	69.92355023	48.46429568	48.81590112	50.32011554	47.46654716	52.37243272	45.822317	40.81033691	47.18608069	54.49793973	56.17376477	75.45590965	45.86981805	41.99477225
amx	14.75498645	16.24379121	21.02208636	18.86576571	18.04452768	17.76225315	15.61126872	13.82638583	14.43629907	14.84560724	19.46886292	20.92632328	17.71447993	17.3360766	18.86072988	16.32819662	18.03241076	17.72772921	19.89947562	19.31793909	17.54410367	18.65478245	16.34426594	14.87876866	16.96231659	17.26243641	20.34777238	19.54114583	16.73063273	13.82960371
Ance-5	14.75498645	16.53385891	16.86387148	15.23773384	20.14680275	11.03245537	8.649486726	11.62967033	15.32015412	18.71837435	2.505893247	2.288816609	19.8447022	17.20374013	9.554448691	7.445657659	28.48737232	19.38571827	15.85739463	2.960006796	2.534148308	3.707782847	2.334895134	11.13782111	18.81275112	12.41183444	17.91299619	26.11935334	4.740345939	2.867112965
Ank	129.7155765	132.560939	153.7384448	104.4873178	110.7198204	124.8873948	122.2531112	137.1008913	122.4139237	106.2859417	100.8140129	121.797741	113.798716	121.881882	158.9512828	165.8944777	138.7920126	96.41844089	177.540634	109.2086718	120.5669791	114.4777954	105.216212	110.3579527	157.2869356	200.1586635	109.5649282	145.6879486	100.3837964	116.2024019
Ankle2	36.43840132	20.01467131	22.87018187	23.58220714	26.10324879	12.79764823	46.41187999	17.57372405	27.3995064	28.07756153	17.54125273	17.49309837	23.76879585	17.60074952	21.59057237	22.46759855	36.25665567	24.48722308	27.20631432	19.31793909	26.21868827	14.25179032	13.86343986	41.57553072	47.95709508	33.38355471	24.34776182	33.6649443	16.59121079	17.03402409
anne	59.78977118	54.67776148	54.98084126	39.36414576	66.57204388	57.25844339	51.89692036	61.24959705	47.43355409	45.8277441	72.47814313	62.94245675	41.25904186	53.46393088	56.08585465	61.39401929	48.43812464	46.93384424	50.215083	65.89909868	67.4473319	60.13560305	71.36023253	44.97639213	55.35883322	61.63117792	40.86945734	41.79096534	63.29756048	76.73743524
AnxB10	85.0657045	107.1800152	47.01092939	45.53179994	60.44040826	103.2637823	87.86612735	101.8242246	24.30601374	16.88956766	41.25085806	82.88785864	23.99302978	60.74243632	135.2512867	111.8154905	21.77317682	16.06974015	57.21099239	56.0843393	40.83877466	95.93888117	80.40795117	64.19125909	103.7785369	127.8276283	25.56514991	38.11490821	61.6244972	86.35069636
AnxB11	47.08765241	47.57110282	23.44771171	27.75444379	63.59382087	52.84546124	50.31469717	44.70962147	22.09637613	27.96998466	37.20287666	39.56382996	26.12325205	35.33383551	57.69894339	42.9758135	26.66494782	27.80320121	40.5762745	39.57061717	36.94008496	43.21884381	44.36300754	45.31647827	34.54144468	37.94882714	21.91298564	28.63455033	37.78334557	37.94708336
AnxB9	347.4478549	357.6534743	214.3790785	204.6209973	336.88958	389.8869729	342.8150227	389.852393	152.4649953	187.9367816	324.995078	392.5320485	172.8843547	314.696108	403.0240175	396.7098651	205.7421334	198.5760747	493.2893447	297.7143678	299.7117711	398.1231832	411.3793364	300.4661055	344.9518382	439.9781313	197.2168707	194.2505982	400.4198099	382.3379466
aop	4.87556074	4.351015502	11.5505969	4.897843021	6.30682521	4.192333042	3.058964818	2.713589743	11.93204311	19.79414299	5.397308531	3.269738013	7.960304271	4.367103265	3.846596226	5.616899637	9.112122458	8.800095795	7.773232662	5.296854267	7.310043197	4.982333201	4.669790267	3.996012155	4.934492098	5.421261021	6.782590792	38.69533828	6.971096969	3.879035188
Aos1	70.43902227	62.50958938	48.97453087	79.81670108	78.48493594	73.36582824	97.99235571	84.76737482	59.95483389	67.77342438	92.33252809	81.08950273	69.96098402	66.96225006	76.06333828	59.17338455	52.6584761	78.30809882	64.20690179	72.28648177	69.39667675	84.23619156	77.34340131	89.69771966	59.21390517	62.62983126	69.91285893	64.23426155	76.40322278	85.00146673
AOX3.AOX4.Dsim_GD20336	124.8400158	120.0880279	378.8595784	155.8239687	167.8316264	163.9422869	88.70997971	103.5040659	333.0660428	197.9414299	228.4218075	233.7862679	174.0055244	103.8841231	129.4193505	105.0229607	402.9476468	127.5376202	180.0280685	190.0635943	215.2076717	195.5855452	193.7962961	83.74621219	120.7408535	139.3834741	257.9123627	132.5315336	212.8973014	187.374265
ap	6.15860304	6.381489403	6.583840235	8.163071702	6.657204388	4.41298215	2.848001727	8.011550669	9.575096322	7.422803622	4.047981398	6.702962927	6.278549848	7.013832517	6.57643871	8.360036669	7.961117516	3.571053366	5.75219217	6.854752581	5.165763859	6.025147127	6.71282351	4.506141367	6.939129513	10.12919822	11.30431799	12.76946163	6.413409211	5.73422593
AP-1gamma	40.80074514	34.66309017	34.65179071	33.55929477	21.72350906	23.83010361	37.97335636	25.58527472	36.23805685	33.45640473	21.97475616	28.61020762	27.80500647	27.26131129	25.68533609	28.73762605	26.66494782	27.93073883	30.78200134	23.36847471	27.68069691	21.89909244	23.49488228	43.87111217	41.78897995	32.52756612	30.60861486	38.50186159	20.07675927	27.82786113
AP-1mu	60.94450925	40.60947802	31.30211761	23.58220714	37.84095126	36.7380764	56.96003454	37.21494504	30.34568988	25.71087052	33.5404173	37.76547405	28.81405912	29.24635823	43.67747973	40.62455319	25.03435749	32.39455554	40.8872038	34.7411324	35.6730108	31.74789063	24.5163989	64.53134523	48.26550083	51.78730922	26.95645058	34.24537438	28.99976339	35.0799704
AP-1sigma	10.77755532	9.282166404	7.392382018	10.70269401	8.058721101	7.833043316	12.86874854	12.40498168	9.722405496	10.65010955	11.1801391	11.77105685	9.754175657	9.131215918	12.65654242	12.14817829	7.769283359	7.907332454	10.57159642	10.28212887	8.382182866	12.28203068	14.73902553	12.073058	14.64927342	10.84252204	8.869541805	8.319497731	12.68739648	11.97441297
AP-2alpha	84.42418335	96.30247645	72.30673661	66.39298317	55.71028935	64.53986394	63.49989035	70.68255187	69.82454856	74.87349741	48.19025474	60.81712705	75.90318298	80.9899151	99.63925064	88.69476404	53.71356396	56.49916576	92.19053937	55.92854947	55.65379554	54.45806057	50.20024538	75.92423095	89.12926352	103.0039594	63.99983106	102.9295998	61.06680945	53.12591671
AP-2sigma	25.01932485	19.72460361	21.13759233	24.6706167	27.32957591	35.08320809	30.69512972	26.10214895	20.03404769	19.36383554	26.21549858	31.06251113	23.09609408	23.55589034	26.80208984	24.03510542	23.40376715	20.91616972	25.34073848	23.8358442	24.85414687	29.54639456	28.89432728	25.42143903	20.20057703	25.5369927	24.34776182	24.57153981	19.51907151	34.23670188
Apc	25.53254177	38.57900412	34.42077877	27.21023901	17.69414851	16.65900762	28.7964619	22.74246641	36.5326752	34.10186592	15.2281205	14.87730796	33.63508847	30.56972286	29.03559732	28.34574933	17.55282537	29.33365265	30.00467808	20.87583741	23.87947444	16.33741817	15.17681837	27.37693434	37.00869073	35.80885569	22.08689822	33.27799092	20.07675927	18.21460001
Apc2	3.8491269	3.190744702	3.118661164	8.344473295	4.554929318	5.29557858	7.594671272	4.005775334	6.923531187	2.689421602	4.047981398	4.90460702	5.493731117	3.837757415	3.102093731	3.135013751	3.453014826	5.61165529	4.819404251	3.583166122	2.826550036	4.866464987	3.940135538	4.676184437	3.700869073	1.854641928	4.34781461	5.804300742	4.600923999	5.396918522
APC4	5.38877766	5.076184752	4.504732792	8.525874889	6.482014799	5.29557858	6.961781999	3.876556775	11.19549724	6.347034981	7.903201778	4.577633219	6.054315925	5.822804353	4.218847474	4.963771772	8.824371222	6.887031492	5.28579821	6.543172918	6.530305256	5.793410699	6.566892564	6.121550536	5.55130361	4.279942911	8.173891467	6.965160891	4.600923999	5.228264819
Apf	39.51770284	32.77765012	26.45086691	31.92668043	24.1761633	24.60237549	44.51321217	34.5013553	18.11902842	25.60329365	27.17930367	24.3595482	30.94428139	38.50991061	31.88952355	31.74201423	28.29553816	33.54239412	42.44185034	24.3032137	19.78585025	26.07034815	22.76522755	35.36895865	28.21912668	28.24762321	29.0434016	27.66716687	20.35560315	22.76825002
aPKC	5.38877766	6.961624803	4.273720854	4.716441428	5.080498086	4.302657596	8.649486726	5.556398044	6.33429449	4.1954977	4.240742417	3.760198715	5.493731117	3.970093877	5.459684966	6.400653075	4.891771004	5.356580049	6.529515436	3.894745785	4.191091433	4.287123917	3.794204592	6.801722818	5.705506488	5.706590548	4.521727195	5.610824051	7.249940848	4.216342596
apolpp	7245.08326	9758.1675	7030.386311	6706.054104	7754.942354	6493.482584	5157.20372	7267.122549	4898.471969	8323.975013	6822.776266	7850.477483	5856.990072	8397.14556	9149.191166	10720.44077	4264.856979	5663.435564	10079.86172	8812.251813	8184.324363	8694.982513	7325.149758	5161.912468	10557.34584	14127.80622	3941.206988	11314.90387	8435.166754	8573.511034
Apoltp	857.2005607	1359.837378	1248.273007	831.7263056	1675.162852	812.6506629	557.8918938	660.694493	1712.174532	1619.569689	1492.54857	1109.095134	1198.978787	1345.861824	428.8334374	787.8028305	1512.804162	1062.515914	481.9404251	2078.70372	2380.929803	977.3483849	1047.054537	710.6099914	987.2068253	582.0722359	1349.387742	876.6428888	1692.861188	1162.361327
Aprt	57.22368658	53.37245683	59.83209196	65.84877839	10.51137535	18.64484958	54.42847745	63.70474967	56.56672289	67.02038633	11.56566114	14.05987346	85.65735864	67.09458653	59.06386464	57.99775439	76.44591157	88.00095795	100.2747013	14.33266449	10.23406048	16.5691546	15.03088742	53.05343798	53.97100732	49.79000253	76.69544973	117.246875	14.4998817	17.87729261
Aps	24.12119524	27.70146536	9.355983491	8.888678075	30.13260934	32.76639246	25.94846018	26.10214895	11.04818806	9.359187176	29.68519692	44.46843698	11.0995792	26.8643019	27.42250858	27.82324704	9.783542007	12.75376202	11.03799038	32.09270527	34.30846941	33.37004563	34.58563417	28.31217123	24.98086625	23.39702125	10.60866765	12.96293832	41.68715987	37.10381484
Apt1	125.8664496	95.43227334	114.4664153	120.8134612	207.0740944	187.5517414	120.3544433	129.6062148	153.938087	136.6226174	284.900786	364.4123016	170.1935477	133.2628178	95.29631941	95.09541711	193.5606644	129.3231469	120.6405709	220.7541911	208.092563	331.4989602	301.3474032	121.3257308	95.45158152	81.17625055	198.2603462	98.28615924	241.3393771	303.4080132
aqz	6.54351573	8.266929454	27.25940869	14.69352906	11.03694412	8.274341531	11.81393309	11.24201465	25.48448713	21.19264223	6.939396683	7.683884331	16.59331031	11.51327224	12.40837492	15.15256646	24.45885502	12.88129964	18.81122304	9.658969546	13.15807775	5.909278913	9.631442427	9.097304268	18.50434537	17.40510117	19.30429687	23.60415635	13.24508424	6.914801857
Arc42	506.4167958	454.1009846	350.2140981	383.8457716	641.7194651	789.9238048	409.6903225	538.4537361	323.932874	346.3975024	705.8908515	855.6904381	388.148921	462.6482732	562.2234678	568.4824935	333.8873503	387.5868279	417.1116647	746.8564517	604.0045026	957.6507885	895.7241457	381.1515424	483.8886313	476.6429755	391.1294023	260.6131033	695.1577897	790.1426024
Archease	28.35523483	22.04514521	22.98568784	30.47546769	30.30779893	23.05783173	33.54313145	37.9902564	24.60063209	26.14117797	31.03452405	28.61020762	30.94428139	35.7308449	22.83140986	24.42698214	31.65263591	33.03224364	28.45003154	31.7811256	28.65536933	27.22903028	28.16467255	32.22316185	28.21912668	24.53833936	27.99992609	29.02150371	33.04299963	31.0322815
Arf102F	99.43577826	73.38712813	58.21500839	61.31373856	76.73304005	69.94576708	107.2747317	81.92456651	56.12479536	52.17477908	66.11702951	64.90429956	87.00276218	75.69645659	66.13663834	76.54658575	65.03177923	62.87604677	69.95909396	56.24012913	50.78043341	76.47302123	80.69981306	87.48715974	58.59709366	64.62713796	63.13026814	65.3951217	53.25918084	70.3285945
Arf51F	12.44551031	11.89277571	3.811696978	2.358220714	21.19794029	22.72685807	13.60711936	15.89388278	4.124656877	4.087920836	26.60102062	26.97533861	4.036210617	10.18990762	15.38638491	16.85069891	2.685678198	3.698590986	4.508474944	17.13688145	21.24785889	23.63711565	25.97570836	11.30786418	7.710143903	11.84117539	5.043464948	3.482580445	18.54311794	21.9249815
Arf79F	81.47318606	72.80699273	46.08688164	48.43422543	78.48493594	81.86081888	68.56300453	78.04800974	45.0766073	53.25054773	63.22561422	74.059566	63.90666809	68.81496054	69.61098332	66.74966778	52.94622733	53.56580049	59.8538915	70.57279362	59.64995249	85.51074192	78.21898698	77.53964012	63.37738288	65.34046177	55.13028926	54.36695029	66.50426508	76.06282043
ArfGAP1	170.0031048	175.9260601	96.67849608	136.4139982	120.0048686	115.7304569	142.716531	171.3438095	113.2807549	134.3635033	124.9091403	152.5332783	129.4950906	166.214597	144.1853166	164.3269708	98.89050794	128.8129964	130.901238	149.4024483	108.0911721	155.1475385	132.2134369	192.9988849	129.5304176	136.1021846	130.4344383	112.216481	148.4843654	156.5106372
ArfGAP3	152.1688168	143.4384777	80.27664847	101.2220891	84.0910028	104.2567033	108.5405103	115.3921733	89.41666873	114.8920909	85.3931314	111.1710924	101.6900841	120.9555268	112.1717093	115.9955088	70.97863809	98.58658043	95.61076175	100.3286514	80.21554068	119.691865	111.0534498	145.981976	129.9930262	111.8491747	90.60845648	99.83397277	85.88391466	94.78338155
Arfip	8.724687641	7.251692503	6.930358142	8.344473295	9.460237815	7.171095994	12.02489618	5.297960926	9.1331688	6.454611846	9.830811967	8.337831934	4.372561501	5.558131428	9.182197444	7.576283232	4.987688082	6.504418631	8.239626622	4.829484773	10.33152772	10.31227104	7.880271076	9.60743348	7.864346781	6.134584839	4.695639779	5.804300742	8.783582181	6.746148153
Arfrp1	10.90585955	12.32787726	5.775298451	6.167654175	9.635427404	12.02537636	11.07556227	12.40498168	7.218149535	8.821302856	11.56566114	13.40592585	8.072421233	12.04261809	9.67853244	12.93193172	6.618278417	7.652257213	7.928697315	11.52844752	10.72139669	11.47095318	15.46868026	14.02855331	12.644636	8.845215349	6.956503376	7.739067656	12.96624036	13.1549889
arg	810.8827336	712.5513054	879.924472	751.9096045	824.0918274	855.5669143	744.6997108	908.5356895	675.707182	624.1609655	869.5449566	876.4532744	856.6857034	834.9107424	719.9339131	714.6525097	879.3677757	894.0387178	875.4214624	932.2463511	762.1938374	844.5634117	911.7765497	664.8684054	729.2254103	566.8071062	850.6064504	529.9326578	891.7427242	898.7555877
Argk	6.92842842	12.03780956	1.963601473	3.990835054	19.4460444	20.520367	11.28652536	41.99603173	6.33429449	3.442459651	28.91415285	36.45757885	9.97840958	6.219813741	23.82407985	2.612511459	1.151004942	0.765225721	6.063121477	12.46318651	25.92628654	25.60687529	4.669790267	12.58318721	12.18202737	11.55584586	20.34777238	1.547813531	8.783582181	73.02705376
ArgRS	63.51059385	62.50958938	27.6059266	46.25740631	59.7396499	53.39708401	57.8038869	58.5360073	38.74231281	39.05040167	64.57494136	62.77896985	41.81962667	63.91851142	49.3853322	53.42585934	27.04861614	42.47002753	38.71069866	69.79384446	62.1841008	72.64937016	60.99913537	70.65289577	59.98491956	47.9353606	35.82599239	30.95627063	70.8263452	65.26898338
ari-1	15.90972452	18.41929896	13.97622225	15.23773384	12.61365042	14.67316565	12.44682236	15.11857142	13.25782568	13.66226174	12.91498827	13.24243895	13.67826931	14.1600015	14.14554741	15.54444318	13.23655683	12.88129964	14.92460671	12.15160685	10.03912599	11.47095318	13.27971607	12.32812261	15.88289644	17.40510117	16.52169552	17.41290223	11.99028679	11.97441297
ari-2	13.34363992	11.02257261	9.702501398	9.614284449	9.810616993	12.46667457	13.18519318	10.46670329	6.186985316	9.681917768	6.553874645	8.828292636	8.745123002	8.337197142	11.16753743	11.88692714	6.330527181	6.887031492	10.41613177	9.191600052	8.089781138	13.44071282	9.047718643	10.03254116	10.79420146	12.12650491	8.521716636	16.83247215	10.73548933	9.781914822
Arl2	6.03029881	3.625846252	7.738899925	8.707276482	4.20455014	7.06077144	6.434374272	5.039523808	5.450439445	5.271266341	3.855220379	4.577633219	6.390666809	5.16112204	6.204187462	3.52689047	6.714195495	4.846429568	5.596727517	3.894745785	3.606287977	6.025147127	3.502342701	5.611421324	4.163477708	3.709283856	5.217377532	5.804300742	3.067282666	5.228264819
Arl5	24.3778037	23.06038216	14.5537521	13.96792269	26.45362796	28.46373487	18.77571509	19.89965811	14.2889899	15.92137589	27.56482571	25.6674434	15.58425766	21.96785279	25.31308484	22.07572183	14.48347885	17.09004111	22.07598076	33.18323409	33.23632974	30.35747206	32.98039376	18.87478082	24.20985185	18.83174881	13.04344383	17.60637892	28.99976339	27.99651484
Arl6IP1	12.70211877	13.19808036	15.59330582	12.51670994	20.14680275	19.85841967	23.94431081	17.05684981	7.512767884	8.821302856	13.87879337	17.32961147	15.13578981	13.49831918	21.83873987	17.50382678	15.82631795	11.22331058	16.01285928	16.66951196	15.69222606	18.07544138	19.26288485	13.94353178	14.49507054	14.5518059	13.391269	21.08895936	15.19699139	18.88921483
Arp2	67.61632921	77.73814364	37.6549459	47.70861906	65.69609594	67.84960055	67.0862629	71.8455189	41.83580547	44.10651428	59.37039384	80.76252893	43.27714717	69.74131578	88.09946196	85.29849914	32.1322213	46.93384424	76.64407405	65.74330885	54.38672139	75.31433909	72.52768009	65.89168979	78.95187356	96.58404503	45.7390097	77.00372318	66.50426508	72.01513153
Arp3	43.36682974	46.84593357	30.9555997	29.93126291	31.35893646	33.97996255	43.8803229	51.42898655	28.72528897	32.38063609	25.4444545	30.89902422	32.17756797	36.12785428	51.86700718	47.93958528	25.22619165	31.88440506	53.94623468	30.53480695	27.58322966	38.00477418	31.08329147	42.93587529	46.10666054	47.36470155	28.69557643	30.76279393	27.74496594	35.75458521
Arp5	10.77755532	10.29740335	13.51419838	15.23773384	8.233910691	10.14985894	11.91941463	9.562173379	13.6997532	15.16833784	10.79461706	9.482240238	13.56615235	9.925234693	10.79528618	10.58067141	15.53856672	15.04943919	11.03799038	7.477911907	9.844191505	7.183829267	8.46399486	10.11756269	9.252172683	11.4131811	15.13039484	11.41512479	7.249940848	7.92672408
Arp6	17.83428797	16.38882506	3.811696978	3.265228681	28.03033427	27.9121121	18.45927045	19.51200243	2.651565135	3.442459651	31.42004609	36.45757885	3.475625809	15.88037551	14.89004991	13.58505959	4.412185611	2.805827645	4.042080984	33.80639341	26.80349172	31.5161542	31.95887714	17.8545224	10.02318707	16.1211183	3.652164273	5.417347359	24.53826133	26.81593891
Arp8	15.65311606	17.98419741	18.71196698	26.48463263	20.67237152	12.79764823	17.404455	17.70294261	27.25219722	29.26090703	21.39647311	15.04079486	26.57171989	18.26243184	11.53978868	13.19318287	25.4180258	27.54812597	12.59263691	17.91583061	17.93397264	15.98981353	16.63612783	17.00430704	15.88289644	12.69716397	26.95645058	16.05856539	17.7065863	17.03402409
Arpc1	94.17530483	130.5304651	136.5280554	155.0983623	16.99339015	51.5215666	114.3419953	96.39704514	123.0031604	119.517896	46.06988353	37.43850025	137.231161	66.30056775	126.3172567	103.8473305	169.4854777	123.0738035	199.3056855	8.568440727	15.00995536	16.22154996	35.16935795	117.7548263	113.1849125	118.5544186	199.8255595	150.3313892	33.46126545	31.20093521
Arpc3B	3.33590998	6.671557103	3.118661164	3.628031867	12.08808165	12.13570091	7.805634362	3.359682538	1.325782568	0.860614913	5.204547512	3.596711815	2.242339231	1.191028163	9.058113694	1.436881303	2.302009884	0.25507524	2.176505145	4.51790511	3.898689705	1.506286782	1.167447567	4.421119831	1.850434537	3.709283856	1.56521326	0.193476691	2.788438788	5.396918522
Arpc4	41.0573536	31.18227776	40.6581011	37.18732664	34.51234906	37.51034827	56.43262681	43.15899876	28.57797979	27.43210034	28.91415285	28.44672071	37.11071428	35.59850843	57.2026084	36.96703715	38.84641679	36.22068414	51.45880022	28.82111881	26.51108999	32.55896813	33.85597944	43.10591836	37.00869073	43.08475864	41.39119509	46.43440594	32.06704606	36.26054632
Arpc5	53.75947237	49.16647517	48.97453087	45.16899675	32.23488441	35.52450631	48.62699245	52.59195358	37.41653024	32.70336668	24.09512737	30.40856352	38.56823478	43.00935034	58.31936214	48.85396429	39.13416803	43.87294136	82.24080157	22.27794589	23.19720375	28.38771242	28.74839633	52.03317955	48.41970371	56.35258166	43.99988386	55.72128713	25.23537103	31.0322815
arr	36.05348863	48.73137362	52.67072188	45.71320153	40.29360551	26.25724379	39.76654263	27.78199022	45.81315317	45.50501351	22.74580024	15.20428176	40.58634009	38.90692	35.23978478	43.10643908	40.28517297	28.82350217	45.08474944	31.15796628	32.74899352	22.71016994	31.95887714	33.41346334	49.34492098	40.0887986	33.73904138	41.40401196	33.18242157	25.12940187
Ars2	90.45448216	91.95146094	69.99661723	74.73745647	88.29555294	73.6968019	82.48656853	72.10395602	74.68575131	77.67049587	76.71888555	85.50364905	53.70402459	88.26842054	74.32616579	77.85284148	58.70125204	63.64127249	53.16891141	81.78966148	92.88628222	77.97930801	81.86726063	99.64523928	80.64810522	77.46696669	58.43462836	71.58637582	84.07142944	73.53301487
Art1	43.36682974	35.24322557	22.87018187	40.27115373	53.08244552	42.25430408	40.50491345	44.3219658	38.15307611	36.79128752	56.47897856	52.47929511	32.62603582	55.71365074	35.86020353	35.79140699	28.39145524	42.98017801	19.12215235	62.31593256	58.48034558	58.39757985	57.35086172	55.43404096	32.69101015	29.67427085	29.0434016	27.66716687	57.7206829	51.94534078
Art4	18.47580912	21.61004366	17.32589535	14.69352906	25.75286961	24.93334915	18.67023354	25.3268376	22.39099448	26.14117797	26.60102062	26.97533861	14.68732197	25.01159143	18.61256239	23.90447985	17.26507413	21.17124496	17.41204116	29.91164763	27.09589345	30.82094492	35.75308174	21.51044841	24.98086625	27.96229369	24.69558699	16.25204208	26.9084343	27.32190002
Art7	26.30236715	28.28160076	58.79253823	70.38381823	17.86933809	14.45251654	35.01987309	33.59682538	75.86422471	72.07649894	19.08334088	20.76283638	69.51251617	29.77570408	26.30575484	22.72884969	82.1050192	69.76307826	45.24021409	18.22741027	17.44663643	17.03262745	17.07392067	35.87908786	29.14434395	28.10495845	79.47805108	46.24092925	20.63444703	19.56382964
Art8	30.66471097	25.96105916	9.933513336	33.92209796	31.70931564	26.36756835	29.21838809	41.22072038	30.05107153	29.3684839	40.86533602	28.28323381	26.90807078	39.56860231	17.49580864	21.81447068	12.85288852	41.57726419	15.54646532	35.05271206	41.71597984	35.68740991	36.19087457	38.59977699	23.9014461	18.68908404	20.86951013	15.8650887	40.7112063	38.11573706
Arts.Apl	84.55248758	86.44017464	49.78307265	81.81211861	87.59479458	66.08440769	72.14937708	70.81177043	86.61779442	86.38422187	76.33336351	72.26121009	61.66432886	94.48823428	56.2099384	59.56526127	51.02788576	90.93432322	45.86207271	94.72021749	95.42043053	73.46044766	80.26202022	87.99728895	88.512452	69.90573421	49.0433488	50.88436984	85.04738302	84.66415932
arx	2.95099729	3.045710851	4.158214885	9.251481262	1.751895892	1.434219199	4.113780272	2.196715506	4.124656877	5.271266341	0.963805095	1.144408305	6.390666809	2.646729252	2.605758734	1.959383594	2.110175727	4.973967189	4.353010291	2.025267808	0.779737941	0.57934107	0.875585675	1.95549531	3.238260439	1.283982873	3.478251688	4.06301052	1.951907151	0.843268519
Asap	10.39264263	14.35835116	13.16768047	10.8840956	11.03694412	9.046613407	11.18104382	9.174517701	16.20400916	11.40314759	7.903201778	13.89638656	11.32381312	11.64560871	14.89004991	9.535666826	11.79780066	9.310246276	13.83635414	13.3979255	14.13275018	10.08053462	11.23668283	10.45764883	13.26144751	13.69581732	12.17388091	12.57598494	11.85086485	10.62518334
Asator	1.92456345	2.320541601	3.58068504	3.446630274	3.153412605	2.206491075	2.004149363	1.679841269	3.830038529	2.689421602	2.120371209	1.798355907	3.475625809	1.985046939	2.357591235	2.22063474	5.946858867	2.040601924	3.264757718	2.648427134	2.924017279	3.128441777	2.48082608	1.615409169	2.004637415	2.425300983	3.652164273	2.70867368	2.509594909	2.19249815
Asciz	5.26047343	3.625846252	3.118661164	4.897843021	6.30682521	3.640710274	4.85215109	4.264212453	3.977347703	4.087920836	5.397308531	7.029936728	3.475625809	3.57308449	3.970679976	4.310643908	4.316268533	3.698590986	3.575687025	5.60843393	5.9455018	4.518860345	4.523859322	4.846227507	4.471883464	4.707937202	2.782601351	2.321720297	3.903814303	5.565572226
asf1	30.40810251	27.99153306	13.39869241	21.9495928	32.58526358	29.01535764	37.97335636	34.5013553	23.71677704	22.80629519	30.07071896	30.89902422	23.88091281	28.45233945	33.2544448	25.6026123	22.44459637	27.16551311	17.41204116	24.92637302	25.63388481	31.28441777	33.85597944	36.64428168	26.98550366	23.68235077	23.13037373	16.63899546	25.93248072	34.57400928
Ask1	57.35199081	62.50958938	52.208698	62.9463529	73.93000663	60.45785545	52.10788345	52.8503907	78.81040819	73.47499818	81.34515001	94.33194168	68.8398144	71.72636272	46.03507097	51.98897804	59.75633991	65.29926155	40.10988054	93.7854785	94.25082362	90.14547048	90.76904832	58.91992391	57.20926776	41.94344053	72.86937287	51.07784653	89.9271509	87.86857969
asl	1.02643384	1.450338501	2.194613412	3.446630274	5.255687675	2.316815629	8.33304209	0.516874237	2.79887431	1.82880669	1.156566114	0	2.690807078	0.661682313	1.489004991	0.261251146	1.342839099	1.275376202	0.777323266	0.311579663	1.949344853	0.231736428	0.583723783	2.720689127	0.925217268	0.285329527	1.217388091	2.128243605	2.091329091	1.180575927
AsnRS	452.1441065	446.7042582	211.1449114	383.4829684	428.5137351	421.770769	392.0749044	451.4896457	309.0546474	322.7305923	449.7114573	510.242617	323.6816681	476.9406111	415.1842249	408.7274178	177.7343465	340.1428331	296.0046998	529.8412166	404.5865241	529.5177379	514.844377	502.137187	424.3663204	394.4680716	295.6513935	264.0956838	518.0919267	490.1076633
AspRS	1350.017108	1325.174288	791.4468998	1189.813051	1071.985096	1113.285072	1110.720673	1410.420573	871.923002	1081.255061	1160.228573	1381.791284	1012.416163	1379.739959	1258.705552	1290.972538	862.3904528	1035.733014	1134.27011	1203.788027	1012.879585	1401.426048	1355.260694	1190.641579	1183.661292	1146.168712	952.1713997	888.0580136	1154.274236	1294.417177
AspRS-m	19.63054719	24.65575451	22.40815799	27.93584538	25.57768002	19.96874423	21.72919836	16.41075701	30.05107153	29.3684839	29.87795794	24.1960613	18.05083081	21.5708434	17.37172489	15.80569433	21.67725974	22.95677164	18.03389978	31.00217645	30.01991073	23.86885208	22.9111585	23.46594372	21.89680868	17.6904307	27.47818834	20.12157591	25.93248072	24.11747965
asrij	43.49513397	45.10552737	51.51566219	77.82128356	38.89208879	50.85961928	46.83380617	44.3219658	59.21828802	70.03253852	49.53958188	42.34310727	73.88507767	39.30392939	48.02041095	38.92642074	54.28906643	69.89061588	58.45470962	35.98745105	43.86025918	40.20627025	37.65018403	43.78609064	40.24695117	38.80481573	62.95635556	53.20609014	38.06218945	47.05438337
Ass	51.19338777	50.18171212	94.83040057	44.98759516	80.23683184	82.96406442	43.56387827	63.05865688	50.37973757	23.12902578	77.29716861	94.33194168	62.00067975	69.07963346	35.48795228	67.27217007	51.12380284	57.90207958	32.49211253	82.56861064	56.62846797	122.5885704	98.50338846	41.66055226	37.31709649	38.23415667	46.26074745	37.72795482	80.0281932	94.27742044
ast	21.94002333	22.77031446	32.22616536	39.36414576	20.84756111	10.81180627	21.30727218	19.25356532	48.90664583	52.49750968	15.03535948	8.991779536	32.85026974	24.61458204	15.13821741	14.76068974	33.85872871	48.46429568	18.65575839	16.98109162	16.17956228	8.226643192	9.047718643	21.51044841	19.89217127	17.83309546	35.99990497	23.99110973	15.05756945	10.11922223
asun	6.03029881	6.236455553	10.04901931	6.893260548	5.606066853	4.964604919	8.438523635	7.75311355	5.450439445	5.163689476	5.397308531	5.558554622	7.84818731	4.367103265	6.824606208	7.05378094	6.810112574	5.61165529	8.706020582	2.960006796	7.017641469	3.360178205	5.253514051	8.247088916	6.476520878	6.847908658	6.608678208	5.030393977	4.46150206	4.722303707
Asx	4.87556074	8.556997154	7.507887987	6.530457361	8.934669047	7.94336787	7.278226635	5.168742367	7.512767884	6.884919302	6.553874645	8.501318834	8.072421233	8.20486068	6.700522459	6.792529794	5.467273475	4.081203847	5.596727517	8.101071232	10.03912599	8.690116048	5.837237834	4.506141367	8.789564049	6.134584839	6.608678208	10.06078795	9.201847999	7.758070376
Atac1	5.90199458	6.381489403	7.623393956	7.618866922	6.131635621	5.185254026	7.805634362	7.623894991	5.597748619	8.606149127	6.361113626	4.414146318	9.642058695	6.219813741	6.824606208	7.315032086	9.208039536	8.162407694	12.12624295	7.166332244	3.801222462	6.720356411	3.210480809	7.141808958	7.093332391	5.563925784	7.47824113	6.771684199	6.971096969	8.095377784
Atac2	5.26047343	5.801354003	9.586995429	11.60970198	6.657204388	3.971683935	5.696003454	5.297960926	9.86971467	11.83345505	4.819025474	3.106251113	9.529941733	7.278505442	4.467014973	7.576283232	9.399873693	10.7131601	8.084161969	3.894745785	6.140436286	5.445806057	3.210480809	6.206572071	5.55130361	5.421261021	7.130415961	9.286881188	3.346126545	4.047688892
Ate1	11.67568493	10.4424372	12.35913869	12.15390676	13.48959837	12.68732368	11.70845154	13.18029304	17.82441008	14.84560724	12.91498827	18.14704597	16.36907639	13.63065565	9.926699939	10.45004584	17.64874244	17.60019159	14.14728345	15.57898314	15.30235709	12.51376711	13.57157796	14.9637902	10.94840434	11.69851062	19.65212204	12.76946163	15.89410109	14.67287223
Atf-2	5.26047343	4.496049352	2.194613412	4.172236648	6.832393977	8.053692423	6.328892726	2.713589743	2.651565135	1.183345505	9.44528993	7.683884331	3.027157962	5.558131428	2.481674985	5.355648491	2.397926963	2.040601924	2.021040492	8.412650895	7.212575954	7.994906765	4.669790267	3.655926014	4.471883464	4.137278147	1.217388091	1.741290223	9.480691878	7.589416672
Atf3	7.6982538	8.266929454	17.09488342	9.977087636	10.68656494	4.633631257	4.008298727	7.623894991	28.43067062	22.37598773	13.30051031	10.79013544	21.41433966	14.82168381	7.072773706	7.837534378	20.43033772	20.15094399	8.395091275	10.28212887	11.40366739	6.256883555	8.172132968	8.927261198	11.56521585	12.69716397	21.91298564	9.093404496	5.576877575	8.264031487
Atf6	60.94450925	52.06715217	33.03470714	35.37331071	58.1629436	65.20181126	60.54640708	60.99115993	34.61765593	26.24875484	67.85187868	71.44377559	39.6894044	60.74243632	69.48689957	68.5784258	25.80169412	37.62359797	40.42080984	73.68859025	57.31073867	76.93649408	69.17126834	62.06572071	53.97100732	64.19914367	29.73905193	30.76279393	64.69177987	74.20762968
Atg13	19.11733027	21.90011136	22.7546759	24.48921511	16.64301097	16.43835851	15.40030563	18.86590964	22.39099448	23.12902578	19.46886292	18.31053287	24.66573155	19.05645061	24.1963311	25.47198673	17.64874244	24.35968546	35.9123349	21.49899673	17.73903816	15.06286782	15.46868026	22.36066376	27.91072093	20.68639074	20.52168496	22.83024959	17.0094766	13.82960371
Atg16	6.54351573	5.801354003	3.465179071	3.990835054	7.007583566	5.626552241	5.801484999	4.910305248	3.240801832	2.90457533	5.011786493	6.375989126	4.372561501	5.293458503	7.320941205	4.963771772	4.028517297	3.953666227	4.663939597	7.166332244	4.580960404	7.415565695	7.442478239	5.951507465	4.163477708	6.847908658	2.956513935	6.578207508	5.995143393	6.240187042
Atg17	49.91034547	61.63938628	78.313047	34.46630274	27.5047655	40.26846212	38.28980099	53.23804638	63.3429449	51.74447163	23.90236635	29.75461592	51.01321751	37.71589183	63.77904711	71.19093726	42.87493409	38.77143655	72.75745772	36.29903071	37.13501944	30.12573563	29.33212012	36.219174	68.92868649	85.17086393	53.565076	73.90809612	36.24970424	24.62344076
Atg18a	41.44226629	44.09029042	46.89542342	41.1781617	26.80400714	40.48911122	36.07468854	41.86681317	38.00576694	35.82309574	37.5883987	42.34310727	44.39831678	42.0829951	51.61883968	44.54332038	41.43617791	29.46119027	50.37054765	34.58534257	40.64384018	40.78561132	40.422872	36.13415247	42.09738571	47.65003108	46.26074745	47.40178939	36.1102823	39.97092781
Atg18b	24.76271639	26.83126226	31.53312954	9.977087636	8.233910691	27.9121121	27.42520181	25.19761904	7.218149535	9.681917768	6.553874645	10.95362234	13.45403539	13.76299211	45.66281972	59.95713799	12.85288852	9.820396757	104.005853	7.166332244	7.115108712	10.31227104	10.79888999	11.05279958	22.35941732	61.77384268	17.04343327	68.29727207	7.807628605	9.950568526
Atg3	115.8587197	122.4085695	88.13105437	85.98435526	88.99631129	111.9794221	102.7390253	133.3535531	65.40527334	78.85384138	77.48992963	105.4490509	81.73326498	92.76786027	143.0685629	128.0130615	83.54377538	77.16026023	108.8252573	87.55388524	71.73589057	118.7649193	109.1563475	93.1836026	110.7176664	132.820895	96.52148435	127.3076629	88.67235344	120.4187445
Atg4a	66.58989537	76.43283899	52.90173381	44.44339038	53.78320387	81.64016977	56.11618217	68.74427348	44.34006143	44.53682173	53.58756327	77.81976471	46.52853905	55.58131428	87.23087571	75.3709556	52.85031026	39.15404941	77.11046801	60.60224441	52.8272455	78.55864908	76.03002279	53.73361026	66.46144044	78.75094956	55.8259396	62.87992471	56.18704157	69.31667227
Atg5	5.77369035	7.106658653	5.659792482	4.172236648	5.956446032	8.605315192	7.700152817	8.269987787	5.450439445	9.789494632	5.782830569	5.231580821	4.596795424	4.896449115	6.948689957	7.315032086	5.659107632	5.99426815	5.130333557	6.075803424	7.212575954	8.921852476	8.901787697	6.631679747	5.55130361	8.417221058	9.043454389	5.223870668	6.273987272	5.565572226
Atg6	15.52481183	16.96896046	21.36860427	15.60053703	24.00097372	23.49912995	17.61541809	15.11857142	13.1105165	11.94103191	16.96296967	23.37862679	14.0146202	14.68934735	17.61989239	18.28758021	17.26507413	11.22331058	13.83635414	17.29267128	18.90864507	18.65478245	21.74371093	17.42941472	17.27072234	18.97441357	18.08690878	14.89770524	20.07675927	22.43094261
Atg8a	58.50672888	46.12076432	126.5945421	60.76953378	52.20649757	67.07732868	58.64773926	68.61505492	64.07949077	57.12331483	38.35944278	46.59376669	103.8203064	48.03813592	96.66124066	90.52352206	133.132905	59.17745578	188.5786244	34.58534257	44.54252988	45.88381274	49.61652159	43.02089682	61.52694834	99.15201077	109.0431904	102.9295998	39.87467466	48.23495929
atilla	0.51321692	0.72516925	0.462023876	0.362803187	0.525568767	0.992920984	2.004149363	2.584371183	6.039676142	1.290922369	1.92761019	0	1.009052654	1.191028163	0.496334997	2.351260313	6.234610103	0.892763342	0.46639396	0.155789831	0.682270698	0	0.145930946	1.275323028	0.462608634	0.285329527	2.434776182	0.193476691	5.158611757	2.698459261
atms	42.98191705	39.59424107	38.00146381	50.24824136	40.64398469	44.68144427	37.23498554	46.64789986	42.13042382	44.96712919	40.86533602	43.81448938	41.1469249	39.43626585	45.78690347	39.71017418	38.75049972	48.46429568	42.59731499	43.1537833	42.49571779	41.36495239	38.23390782	50.75785653	34.69564756	39.94613384	41.56510767	35.40623453	44.33617672	42.50073336
Atox1	70.82393496	43.51015502	47.3574473	54.23907642	28.73109262	33.64898889	81.43175308	59.44053722	41.0992596	47.54897393	28.91415285	35.14968364	60.99162709	45.65607959	58.81569714	48.85396429	59.37267159	59.04991816	78.04325593	24.77058319	25.34148308	32.44309991	30.49956768	65.29653905	53.04579005	62.62983126	54.26072634	57.26910066	24.67768327	32.71881854
ATP6AP2	95.97156405	119.7979602	56.48241885	49.88543818	136.9982587	173.3198739	94.40598317	114.7460805	42.71966051	50.56112612	136.0892794	131.606955	47.87394259	73.97608258	112.2957931	84.5147457	50.64421745	47.3164571	75.71128613	119.3350108	127.6820878	116.7951597	113.242414	98.19987318	90.36288654	103.5746184	47.82596071	53.59304352	92.57616775	154.6554464
Atpalpha	77.23914646	124.2940095	85.12789917	44.80619356	87.2444154	104.0360542	72.8877479	56.59772892	53.47323023	55.50966187	81.15238899	78.80068612	62.44914759	55.18430489	75.19475204	73.01969528	75.58265786	43.4903285	65.29515436	71.19595295	104.4848841	72.41763374	62.75030672	66.99696975	77.10143903	105.2865956	34.6086043	72.1668059	64.83120181	110.9741371
ATPCL	1653.713221	2353.029184	3744.703516	4048.883564	1471.06698	1396.157228	1401.111368	2237.160915	6247.529386	8686.401468	2536.542249	2644.237131	4218.176445	3070.338268	1937.815912	1623.283995	9034.717375	4553.475655	3389.751299	2334.822203	2278.8816	2694.515316	2636.534399	2291.67046	2439.181125	1825.395652	5471.289906	2818.955394	2347.865459	1866.321887
ATPsynbeta	1021.558279	1054.39609	814.6635995	959.7958305	1225.976745	1197.021408	810.2037505	1178.602478	1025.566471	1070.174644	1430.286761	1275.361312	1162.989242	1163.634515	747.8527566	888.1232705	1260.925914	1411.203768	1034.928197	1321.876719	1247.093369	1296.681183	1291.051078	1033.606804	728.7628017	676.3736447	1135.475264	1166.664449	1155.529034	1253.602981
ATPsynbetaL	0	0	10.28003124	11.0654972	0	0	24.57720009	0	0	0.107576864	0	0.163486901	11.43593008	0	0	0	0.095917079	0	0.155464653	0	0	0	0	0	0.154202878	0.142664764	0.347825169	0.193476691	0	0
ATPsynC	181.9353982	166.4988599	127.1720719	161.8102213	200.0665108	191.4131008	138.075343	184.5241025	145.2468457	149.5318411	248.8544755	230.5165299	195.8683319	213.5910506	121.4779905	148.7825276	159.2223503	211.9675248	166.9690376	270.2953575	234.213784	240.3106758	236.8459251	185.0068606	131.2266492	110.2798623	152.1735114	189.994111	211.7819259	222.1169279
ATPsynCF6	92.7639583	101.0885935	79.00608281	80.54230746	92.85048226	99.84372114	82.90849471	111.2571794	83.67161094	93.05398744	139.9444998	124.0865576	107.856517	115.000386	82.39160949	80.59597852	104.6455326	121.5433521	104.9386409	127.2802922	118.0328308	126.9915625	135.4239178	94.71399023	70.93332391	71.18971709	109.5649282	110.0882374	128.1287623	134.9229631
ATPsyndelta	217.7322783	220.3064183	149.118206	218.58892	226.1697596	240.2868781	184.9091492	230.396691	175.1506081	184.3867451	294.538837	253.2412091	222.2158178	247.469185	162.5497115	178.8264094	177.8302635	259.2839819	196.1963924	280.2659067	250.685748	270.6681479	256.6925338	221.9912285	158.8289644	148.7993485	183.4777766	223.2721019	261.1372924	284.5187984
ATPsynG	218.8870164	198.1162392	168.9852327	229.291614	153.9916489	159.6396293	252.2063751	303.2759584	186.3461053	207.1930402	228.2290465	218.0915255	267.9595382	241.5140442	194.4392351	200.2490033	229.8173201	333.8934897	294.6055179	174.1730315	152.8286364	206.3612891	201.2387743	227.9427359	139.3994018	141.5234456	252.6949852	269.5130311	155.3160405	241.8494113
ATPsynO	448.0383712	458.3069662	155.1245164	201.8999734	800.6164225	790.5857521	428.9934453	566.3649448	187.3772696	201.4914664	1010.453261	931.8753338	256.9720759	500.8935109	349.0475866	389.0029563	220.1296952	281.7306031	232.5751213	878.9662287	787.8277222	946.52744	889.0113222	466.5131637	307.4805388	317.0011049	238.7819784	230.4307395	817.2914086	1009.223764
AttA	0.76982538	0	131.9078166	2.902425494	31.18374687	3.420061166	18.77571509	0.258437118	7.512767884	6.024304389	3.276937322	0.326973801	8.633006041	38.50991061	2.853926232	4.441269481	11.03046403	7.779794834	0.46639396	1.869477977	42.00838157	0.347604642	0.145930946	17.59945779	44.41042888	0.142664764	30.0868771	6.191254125	48.10056908	0
AttB	37.46483516	15.08352041	1136.694241	40.27115373	387.3441816	166.9210498	290.8126208	39.92853478	87.79626782	73.36742131	63.9966583	16.02171626	113.5744821	435.5192983	43.30522848	75.76283232	118.7453432	90.55171036	4.042080984	45.95800026	500.4942909	10.7757439	20.72219431	231.1735543	545.7239854	17.97576023	411.1293495	48.56264954	659.0475074	21.25036668
Atu	21.94002333	28.42663461	17.55690729	16.68894659	20.32199234	19.85841967	16.244158	18.47825396	16.49862751	15.06076097	21.78199514	21.08981019	15.69637462	20.77682462	17.61989239	18.94070808	15.05898133	20.40601924	16.16832394	22.12215606	22.51493305	20.85627852	22.47336566	23.38092219	22.35941732	21.68504408	14.43474451	18.96071576	23.56230775	19.39517594
Atx2	21.55511064	31.32731161	42.62170257	29.38705813	22.599457	20.41004244	25.31557091	18.3490354	37.41653024	35.60794201	19.66162393	18.63750668	31.05639835	27.9229936	27.54659233	29.91325621	39.13416803	25.63506166	28.13910224	25.08216285	27.58322966	23.28951101	21.74371093	26.44169745	34.84985044	31.24358325	56.52158993	40.6301052	23.42288582	19.22652224
Atxn7	32.33266596	42.20485037	33.72774296	31.92668043	20.49718193	24.05075272	29.32386963	25.06840048	22.39099448	32.91852041	21.78199514	23.8690875	29.82311178	28.71701238	34.37119854	35.79140699	21.00584019	31.88440506	34.97954698	26.32848151	23.48960547	27.3448985	25.82977742	27.29191281	35.77506771	36.52217951	25.56514991	32.31060747	25.37479297	24.79209446
aub	1.2830423	0.8702031	1.732589535	3.446630274	2.627843837	3.309736612	4.85215109	0.258437118	1.325782568	1.506076097	2.120371209	1.798355907	2.466573155	2.911402177	1.861256239	1.567506876	1.630590335	1.275376202	2.021040492	2.181057639	1.85187761	1.73802321	1.167447567	1.275323028	2.621448927	0.998653346	1.391300675	3.289103754	3.206704606	3.54172778
aux	45.41969742	56.56320153	67.80200382	66.39298317	26.27843837	21.84426164	41.34876581	39.92853478	60.39676142	64.33096473	21.97475616	18.80099358	56.73118255	42.34766802	43.80156348	43.23706465	63.11343766	49.86720951	58.61017427	29.60006796	30.70218143	19.69759638	19.99253958	43.87111217	51.65796415	57.63656454	70.60850927	62.29949463	22.86519806	21.08171298
ave	9.879425711	8.411963304	8.085417832	8.163071702	10.33618576	10.70148171	10.442673	10.33748473	6.039676142	6.024304389	11.37290012	13.56941275	8.520889079	8.20486068	10.29895119	10.31942026	7.001946731	6.121805771	6.995909396	10.74949837	8.284715623	11.00748033	12.55006134	7.226830494	7.555941025	8.702550586	5.91302787	6.384730816	8.783582181	11.29979816
Aven	8.211470721	7.106658653	4.389226823	4.172236648	8.40910028	9.046613407	7.700152817	7.882332109	3.53542018	3.550036515	5.397308531	10.62664854	4.484678463	5.425794966	5.459684966	5.878150783	4.124434376	4.208741467	10.41613177	8.724230558	6.432838013	8.110774979	14.0093708	10.11756269	5.859709366	8.131891531	4.34781461	5.223870668	8.504738302	6.577494449
awd	1671.034292	1540.984657	559.7419259	1119.429233	1531.857768	1678.919059	1438.76828	1597.787484	525.7464427	700.7556927	1865.541142	2042.44185	886.1724642	1734.666351	1329.557373	1389.46422	487.9301783	1007.674737	1010.98664	1794.698858	1415.126896	2183.884097	2118.187679	1697.96508	1135.087385	1163.003154	644.867863	773.7132889	1659.121079	1986.066016
axo	44.77817627	65.26523253	30.60908179	32.28948362	40.99436386	52.29383848	35.23083618	31.14167276	22.09637613	36.2534032	31.80556813	42.01613347	19.95681916	33.34878857	37.10104102	38.6651696	24.45885502	23.72199736	29.69374877	37.54534937	41.13117639	38.69998347	39.40135538	28.56723583	48.41970371	58.06455883	18.26082136	28.82802702	31.36993636	61.05264079
Axud1	17.9625922	14.93848656	27.9524445	22.31239598	13.13921919	12.24602547	21.20179063	13.43873015	25.33717796	22.80629519	14.2643154	13.24243895	27.46865558	14.42467442	15.8827199	15.41381761	24.26702086	24.6147607	18.34482908	19.62951876	17.34916919	12.51376711	11.67447567	17.93954393	19.58376551	19.2597431	23.82602406	17.9933323	17.7065863	17.5399852
az2	2.18117191	2.175507751	3.118661164	3.265228681	4.730118907	3.53038572	3.269927909	3.618119657	1.76771009	3.119729059	2.505893247	3.433224914	2.915041001	2.911402177	3.598428728	4.702520627	2.877512355	2.040601924	3.264757718	5.141064436	3.313886249	3.476046419	4.086066484	3.485882944	4.009274829	2.71063051	2.608688766	3.869533828	3.067282666	3.035766669
B4	7.44164534	4.786117052	6.468334266	4.353638241	2.627843837	1.76519286	10.23170991	3.747338216	6.039676142	4.518228292	4.433503436	1.634869007	5.269497194	6.352150204	4.591098722	3.918767189	3.932600219	4.718891948	7.306838702	3.427376291	3.801222462	2.201496066	1.75117135	7.82198124	7.710143903	8.702550586	2.956513935	14.70422855	4.322080121	2.529805557
babo	11.03416378	13.48814806	13.0521745	6.349055768	14.5407359	9.377587068	8.860449817	9.174517701	10.60626054	11.51072446	11.95118318	11.77105685	9.081473887	13.1013098	11.41570493	13.71568516	9.975376164	9.055171036	10.10520246	10.74949837	14.91248812	12.3978989	11.09075189	10.96777804	14.18666478	15.83578877	12.52170608	18.38028568	13.52392812	14.16691112
babos	13.60024838	10.00733565	2.541131319	3.265228681	19.62123399	18.31387592	13.07971163	13.56794871	5.597748619	1.936383554	16.77020865	36.13060505	2.242339231	13.1013098	9.554448691	16.32819662	7.961117516	2.550752404	4.974868904	20.25267808	11.59860187	29.43052635	25.10012269	9.182325804	20.20057703	10.84252204	3.478251688	2.128243605	25.09594909	16.86537038
baf	6.03029881	8.992098704	7.623393956	8.344473295	9.109858636	8.936288853	12.13037773	11.24201465	8.10200458	8.606149127	6.939396683	9.155266437	8.520889079	7.940187755	9.430364942	7.576283232	16.4977375	8.289945314	6.840444743	7.322122075	7.79737941	9.848798188	8.318063914	7.056787423	8.635361171	8.559885822	11.99996832	6.965160891	9.480691878	12.31172038
bai	244.4195582	217.5507751	144.2669553	173.4199233	177.817433	162.5080677	276.9945383	256.3696214	126.9805081	149.1015336	178.6894646	211.8790233	209.2102503	206.7095545	200.5193388	194.240227	172.5548242	155.5958967	203.0368371	160.775106	133.1402534	212.270568	194.6718818	265.2671899	187.202294	166.9177735	166.4343433	156.9095967	163.1236691	213.6842427
bam	1.02643384	1.305304651	0.346517907	1.814015934	6.832393977	4.302657596	5.063114181	0.129218559	0.589236697	0.107576864	0.578283057	0.163486901	0.672701769	0.794018775	4.094763725	0.130625573	0.767336628	0.25507524	0	1.246318651	0.877205184	0	0.291861892	1.020258423	0.77101439	0.855988582	0.347825169	0.580430074	1.812485212	0.168653704
Bap170	16.80785413	18.85440051	19.52050877	17.95875774	22.599457	12.90797279	27.847128	9.949829056	29.31452566	28.29271526	16.38468661	11.77105685	17.71447993	19.58579646	14.14554741	10.18879469	13.52430807	15.81466491	9.327879195	17.44846112	18.90864507	14.13592211	12.84192324	20.32014692	17.5791281	14.12381161	19.65212204	19.15419245	16.73063273	15.17883334
Bap55	49.52543278	38.28893642	28.64548032	40.81535851	56.41104771	63.32629385	59.06966545	50.39523808	36.5326752	39.48070912	62.64733117	59.67271874	32.06545101	46.97944421	45.16648472	38.27329288	36.06482152	35.07284556	32.64757718	59.82329525	53.11964723	57.23889771	69.02533739	59.08996698	46.72347205	47.36470155	33.73904138	35.79318791	59.53316811	60.37802597
barr	1.02643384	2.320541601	1.732589535	3.628031867	2.978223016	3.420061166	4.113780272	0.516874237	3.388111006	1.183345505	2.505893247	0.980921404	2.802924039	1.191028163	1.240837492	1.567506876	1.726507413	2.040601924	2.021040492	2.181057639	2.436681066	0.811077498	0.583723783	1.530387634	1.850434537	0.998653346	0.173912584	1.547813531	1.812485212	1.349229631
baz	3.59251844	4.205981652	3.811696978	3.446630274	6.30682521	6.509148671	5.906966545	4.264212453	3.388111006	1.82880669	4.047981398	2.615790411	2.578690116	1.720374013	5.583768716	4.702520627	5.275439318	2.550752404	6.374050783	4.51790511	3.801222462	2.085627852	3.064549863	5.781464395	5.55130361	8.559885822	1.043475506	5.997777434	2.788438788	4.216342596
bbc	127.5344046	178.3916356	116.6610287	96.32424608	309.9103832	201.3423106	116.7680708	136.1963614	157.7681256	223.975031	299.9361455	230.6800168	107.2959322	187.2560945	118.8722318	153.6156738	150.4938962	120.2679759	137.8971474	282.6027541	258.5805947	254.6783343	289.3810656	157.8849909	150.0394003	126.5436454	123.6518475	96.35139232	268.6660772	265.2922761
bbx	53.24625545	57.57843848	48.05048312	34.46630274	34.86272824	50.52864562	42.40358127	42.90056164	33.88111006	32.91852041	34.88974443	40.05429066	45.96795424	49.62617347	53.72826342	56.82212424	26.37719659	41.32218895	89.08124631	44.55589178	43.27545573	48.8963863	46.11417889	48.12218893	50.27013825	56.63791119	32.52165329	62.29949463	44.89386448	37.44112225
bc10	6.67181996	6.091421703	3.811696978	6.349055768	6.131635621	6.398824117	6.645337363	5.814835163	8.249313754	6.992496166	7.324918721	6.539476026	7.17548554	3.705420952	5.707852465	6.923155367	4.795853925	4.718891948	4.974868904	7.945281401	7.017641469	5.909278913	7.588409185	6.971765888	7.401738147	4.137278147	6.260853039	9.867311262	5.855721454	6.914801857
bchs	15.26820337	20.59480671	15.82431776	10.8840956	11.73770247	9.046613407	15.71675027	10.33748473	16.94055503	15.38349157	11.37290012	6.702962927	18.16294777	11.91028163	22.45915861	28.34574933	14.77123009	12.6262244	27.05084966	12.46318651	15.49729158	7.879038551	7.150616347	10.79773497	17.73333098	34.23954329	17.91299619	73.90809612	11.99028679	10.79383704
BCL7-like	8.596383411	8.411963304	7.969911863	9.432882855	3.678981372	5.185254026	9.598820635	9.045299142	8.249313754	10.21980209	6.553874645	6.375989126	6.502783771	5.822804353	9.306281193	7.706908805	6.234610103	9.310246276	10.57159642	6.231593256	5.263231102	6.952092839	7.880271076	9.77747655	8.326955415	7.418567712	7.304328545	9.480357879	5.716299514	4.553650003
bcn92	7.31334111	7.541760204	8.662947677	7.256063735	11.91289206	8.8259643	8.33304209	8.786862024	7.070840361	6.669765574	12.91498827	9.80921404	10.65111135	9.925234693	8.18952745	6.531278648	8.728454144	8.672558175	6.840444743	10.59370853	11.40366739	8.110774979	8.901787697	7.226830494	7.401738147	8.702550586	7.999978883	5.610824051	12.12970873	11.97441297
Bdbt	33.61570826	29.87697311	22.06164008	30.1126645	30.30779893	32.87671702	42.93098899	34.63057386	25.77910548	25.38813993	38.35944278	39.56382996	31.39274924	29.37869469	34.86753354	27.82324704	26.7608649	33.4148565	32.64757718	35.05271206	27.68069691	35.22393705	42.75776714	38.17466931	25.289272	27.1063051	25.56514991	26.11935334	30.8122486	37.10381484
bdg	23.0947614	20.59480671	94.94590654	49.52263499	26.62881755	17.10030583	29.42935118	27.13589743	84.55546598	64.43854159	21.39647311	34.65922294	104.941476	26.8643019	16.99947365	21.55321954	138.6001784	116.5693849	62.03039664	24.77058319	24.07440893	30.00986742	25.24605363	20.49018999	20.50898278	20.11573168	182.9560388	46.62788263	21.6104006	24.28613335
Bdp1	22.70984871	21.02990826	22.63916993	35.91751549	21.19794029	15.11446386	23.20594	19.38278388	35.50151098	36.89886438	18.50505782	17.00263767	17.93871385	19.85046939	13.89737991	15.02194089	18.32016199	33.66993174	12.43717226	23.36847471	17.73903816	15.52634067	14.15530175	22.78577144	19.58376551	13.98114684	20.52168496	14.31727516	21.47097866	16.19075557
be	5.00386497	11.45767416	7.507887987	4.353638241	10.33618576	8.053692423	8.860449817	9.820610497	2.062328439	6.992496166	4.819025474	9.482240238	4.372561501	8.20486068	12.28429117	10.97254813	5.083605161	4.718891948	12.90356622	7.945281401	9.25938805	8.110774979	6.129099726	8.247088916	12.49043312	10.9851868	2.260863597	3.676057137	6.971096969	8.938646303
BEAF-32	23.73628255	21.02990826	20.09803861	23.94501033	17.16857974	14.67316565	21.94016145	24.42230768	26.51565135	22.37598773	16.38468661	12.26151755	21.52645662	19.18878707	21.09423737	19.07133365	21.8690939	24.48722308	16.79018255	13.70950516	11.2087329	13.67244925	17.21985161	25.67650364	21.74260581	19.40240786	21.39124788	18.96071576	13.38450618	11.46845186
beag	18.73241758	17.40406201	21.2530983	20.86118324	16.46782138	13.79056922	23.20594	15.24778998	23.56946787	17.85775944	12.72222725	14.05987346	23.65667889	16.2773849	17.24764114	19.46321037	18.22424492	22.19154592	24.09702125	13.08634584	12.18340533	16.33741817	12.98785418	15.81400555	18.19593961	21.97037361	22.08689822	28.82802702	11.57202097	15.34748705
beg	49.14052009	52.21218602	47.12643536	70.20241664	53.08244552	43.35754962	49.99825254	55.17632477	66.14181921	62.71731177	51.27443105	49.373044	71.86697237	49.89084639	43.30522848	43.36769022	58.31758373	77.67041071	48.03857785	48.76221723	39.18183154	46.34728559	50.49210727	55.17897636	41.78897995	37.37816809	65.56504432	57.46257735	50.33132011	53.12591671
bel	30.53640674	39.30417337	28.76098629	33.92209796	33.28602194	25.48497192	27.31972027	24.42230768	30.64030823	45.39743665	28.14310877	32.53389323	30.0473457	35.86318136	28.78742982	33.17889553	23.30785008	41.44972657	24.56341521	32.56007476	36.06287977	29.54639456	30.64549863	35.62402326	34.23303893	23.53968601	30.0868771	24.18458643	36.1102823	27.32190002
Bem46	9.237904561	7.976861754	8.547441708	5.442047801	4.379739729	4.633631257	10.23170991	9.691391938	7.660077058	8.606149127	4.626264455	6.049015324	6.839134656	8.601870067	10.91936993	10.58067141	6.714195495	6.376881011	11.03799038	4.51790511	3.996156948	7.763170337	6.71282351	9.437390409	8.481158293	9.415874404	6.782590792	8.899927805	5.576877575	5.059611115
ben	128.8174469	127.7748219	82.24024995	99.58947476	117.5522143	115.5098078	138.4972692	160.4894505	80.57811828	82.40387789	119.5118318	132.9148502	102.9233707	132.2041261	168.257564	151.9175414	102.4394398	90.29663512	151.5780369	110.2992006	99.02671851	147.0367635	127.9814395	130.252992	131.2266492	152.7939619	132.3474767	131.7576268	107.3548933	129.0200834
Best1	5.38877766	11.31264031	33.61223699	17.05174978	4.379739729	4.082008489	8.544005181	5.944053722	37.26922107	25.49571679	5.782830569	2.942764212	31.72910012	7.278505442	7.445024954	5.355648491	49.78096374	26.14521215	18.03389978	4.050535616	5.360698345	1.390418568	2.918618917	5.356356719	6.168115122	6.705243894	26.26080025	13.93032178	4.043236242	4.384996299
Bet1	154.3499887	140.3927669	62.83524715	86.52856004	113.6980434	165.2661815	131.8519318	152.6071184	54.7990128	72.18407581	120.8611589	152.8602521	84.98465687	132.3364626	138.2292966	142.5125001	60.42775946	75.24719593	97.47633758	129.3055601	107.3114341	179.7115999	167.236864	135.184241	118.7362161	123.8330149	77.21718748	85.32322091	134.6815934	170.846202
Bet5	24.89102062	26.83126226	24.6027714	29.74986131	14.89111508	12.90797279	28.90194345	24.6807448	19.88673852	21.83810341	9.638050949	14.87730796	30.60793051	28.32000299	22.45915861	18.54883136	31.46080175	24.10461022	31.55932461	13.3979255	10.72139669	14.02005389	10.36109716	25.16637442	13.72405615	22.11303837	29.21731418	30.56931724	10.73548933	13.82960371
beta-Spec	122.5305397	176.2161278	152.929903	79.99810268	169.0579535	110.4348783	107.3802133	110.223431	180.8956659	190.5186263	150.9318779	181.6339466	149.9003776	127.7046864	94.67590067	110.6398603	145.6021252	117.8447611	92.65693333	186.3246383	197.7610353	169.2834606	148.9954957	109.2526728	127.3715773	130.9662531	121.3909839	123.0511757	141.7921123	180.2908094
beta4GalNAcTA	6.92842842	8.702031004	6.468334266	7.800268515	7.182773156	9.818885283	6.01244809	7.494676432	5.155821097	5.056112612	7.903201778	11.11710924	4.933146309	6.881496054	9.430364942	8.490662242	6.714195495	4.973967189	7.462303356	9.814759378	8.869519079	12.51376711	10.79888999	6.036529001	8.789564049	8.559885822	7.47824113	5.610824051	6.831675029	12.48037408
beta4GalNAcTB	29.5099729	32.05248087	30.26256389	45.71320153	15.06630467	16.65900762	28.90194345	33.98448106	26.95757888	29.26090703	12.72222725	11.11710924	31.5048662	23.82056326	40.079051	33.8320234	27.52820153	35.71053366	62.80771991	18.22741027	12.67074154	20.27693745	13.86343986	32.47822645	38.08811088	40.23146336	28.86948901	42.56487211	15.05756945	13.49229631
betaCOP	421.8643083	404.354374	341.7821624	369.1522425	241.761633	253.9671227	334.376499	312.4504761	322.0178548	406.6405463	266.3957282	293.7859605	349.3564523	347.9125601	296.8083282	335.7077225	253.8925068	318.8440506	341.4003785	275.5922117	240.646622	314.0028599	280.187416	456.3956011	392.1379189	335.9755185	305.0426731	348.6449979	269.2237649	267.9907354
betaggt-I	176.4183163	83.97459919	88.47757227	89.97519031	66.04647511	62.33337287	202.2081226	68.87349204	77.19000727	73.90530563	54.35860735	50.5174523	98.10234137	67.35925945	83.01202824	71.58281398	92.17631244	70.14569112	94.36704452	57.64223762	40.64384018	49.24399094	51.07583105	213.2340103	117.9652017	113.9891462	74.60849871	99.64049607	29.27860727	70.83455561
betaGlu	45.80461011	49.89164442	55.67387707	38.2757362	53.25763511	59.24428536	45.67350917	44.3219658	42.27773299	45.18228292	47.99749372	54.93159862	41.81962667	37.45121891	64.15129836	57.4752521	55.63190553	29.97134075	62.03039664	45.33484094	49.02602304	51.67722343	57.78865456	41.91561686	49.65332673	61.63117792	42.78249577	58.04300742	48.10056908	49.75284263
BI-1	107.3906405	116.7522493	76.58045746	68.93260548	110.3694412	126.321614	98.2033188	111.386398	67.46760178	70.24769225	106.9823655	110.8441186	66.37324125	99.64935632	98.15024565	113.9054996	94.95790772	78.1805612	94.83343848	112.7918379	95.90776675	127.9185082	122.8738564	85.61668597	81.11071386	101.8626413	72.69546028	66.36250515	109.5856443	113.335289
bic	734.1568041	631.622417	585.499757	803.6090586	893.9924735	810.1131982	853.2402211	855.9437359	699.5712682	703.3375374	1126.495395	927.4611874	917.1167456	821.9417691	666.2056497	642.8084445	785.7527071	851.9513031	529.2016796	976.8022428	904.8858806	885.8124959	969.2733424	848.0898138	536.9344214	496.0453834	738.4328334	490.269936	884.0745176	966.7230303
bigmax	70.43902227	66.13543563	57.29096064	58.41131307	57.28699566	82.30211709	54.74492208	65.77224662	61.13330729	49.05505003	92.71805012	93.84148098	64.01878506	67.49159591	64.7717171	71.58281398	75.29490663	67.85001396	45.24021409	70.10542413	56.62846797	120.2712061	95.00104575	57.64460088	52.58318142	50.07533206	74.7824113	44.11268564	71.80229878	98.32510933
bin3	37.33653093	36.11342867	42.27518466	41.1781617	45.37410359	44.90209337	40.71587654	32.04620267	49.79050087	40.01859344	38.74496481	40.38126446	39.35305351	34.14280734	40.45130225	42.32268564	43.06676825	41.44972657	40.5762745	43.46536296	46.58934198	35.22393705	39.25542444	36.38921707	41.32637132	39.80346907	36.34773014	48.56264954	45.17270836	30.6949741
bip2	43.36682974	49.74661057	47.12643536	33.19649159	58.1629436	51.74221571	37.76239327	45.48493283	48.17009996	38.29736362	52.43099716	60.49015324	52.13438713	49.36150054	45.41465222	50.81334788	58.02983249	40.81203847	40.73173915	69.01489531	71.73589057	59.90386663	56.62120699	37.15441089	50.88694976	52.21530351	49.21726139	41.79096534	63.29756048	56.49899078
Blm	6.03029881	7.541760204	6.583840235	7.256063735	8.40910028	3.199412059	6.750818908	3.359682538	12.22666146	9.036456584	3.855220379	4.414146318	8.408772118	7.013832517	6.204187462	5.094397345	11.03046403	8.289945314	2.487434452	9.347389884	9.844191505	4.518860345	5.399444997	7.311852029	7.401738147	4.850601966	7.304328545	8.899927805	6.831675029	5.396918522
Blos1	20.5286768	15.66365581	14.09172822	12.15390676	14.89111508	17.6519286	24.78816318	23.00090353	16.35131833	14.30772292	18.3122968	20.59934948	17.60236297	16.67439428	18.86072988	14.76068974	19.47116694	18.74803017	20.36586957	14.48845432	13.35301224	21.5514878	19.84660864	19.63997464	15.11188205	17.26243641	20.52168496	16.63899546	14.77872557	20.23844446
Blos2	10.39264263	6.236455553	11.5505969	10.70269401	2.978223016	1.875517414	8.33304209	7.882332109	10.75356972	9.359187176	4.819025474	0.653947603	13.34191843	3.970093877	6.700522459	6.270027502	13.04472268	10.33054724	13.99181879	2.492637302	1.072139669	3.012573563	2.626757025	5.186313648	5.242897854	5.849255312	11.99996832	7.545590965	0.418265818	2.023844446
Blos3	13.21533569	11.16760646	10.97306706	8.163071702	12.61365042	14.7834902	17.404455	12.6634188	7.365458709	8.606149127	17.92677476	14.05987346	11.77228096	13.23364626	13.02879367	8.621287815	11.51004942	8.672558175	9.638808501	13.70950516	10.72139669	17.14849567	15.03088742	11.56292879	8.326955415	9.986533459	11.82605574	10.06078795	10.31722351	18.72056112
Blos4	3.97743113	1.740406201	6.237322327	4.353638241	2.978223016	2.978762951	4.008298727	5.427179485	5.450439445	2.581844738	4.819025474	3.269738013	8.520889079	2.911402177	3.102093731	3.135013751	5.75502471	4.718891948	4.819404251	2.181057639	1.949344853	4.055387489	4.669790267	3.060775268	2.004637415	3.281289565	4.521727195	3.869533828	0.836531636	2.361151854
Bmcp	14.1134653	13.19808036	18.94297892	17.23315137	16.29263179	19.74809512	17.19349191	14.60169719	13.55244403	14.73803038	26.02273756	20.59934948	19.28411739	12.04261809	13.52512867	12.540055	13.71614223	14.92190157	20.83226353	18.53898994	19.39598128	14.25179032	14.88495648	15.38889787	13.87825903	13.55315255	16.17387035	24.7650165	16.45178885	17.87729261
bmm	76.72592954	116.7522493	84.78138127	122.8088787	100.9092034	105.1392997	83.64686553	109.3189011	40.65733208	75.94926605	123.5598132	153.023739	26.34748597	99.38468339	99.51516689	112.9911206	28.19962108	34.81777032	148.7796732	106.8718243	113.2569359	137.53557	163.8804522	65.72164672	153.8944723	141.5234456	55.13028926	96.7383457	114.0471464	125.3097019
BNIP3	22.19663179	29.58690541	59.48557405	31.38247565	11.73770247	15.99706029	30.27320354	36.18119657	38.44769446	36.79128752	10.40909502	15.69474246	35.76531074	20.90916109	38.09371102	56.0383708	87.4763756	31.88440506	104.1613177	3.738955953	12.67074154	5.214069629	14.0093708	9.692455015	29.60695259	69.76306945	104.6953758	93.64271864	9.620113817	13.3236426
bnl	1.41134653	2.755643151	1.848095504	4.353638241	3.328602194	1.654868306	0.949333909	1.809059828	2.946183484	2.796998466	6.168352607	3.269738013	1.121169616	3.57308449	1.61308874	3.52689047	4.316268533	1.020300962	2.176505145	3.894745785	5.263231102	3.707782847	2.043033242	1.78545224	2.621448927	2.282636219	1.043475506	1.547813531	3.764392363	1.855190742
boca	209.7774161	243.5118343	142.7653777	166.1638595	178.5181914	216.567099	187.1242616	207.6542246	111.9549724	134.4710801	196.2307173	236.0750846	175.014577	221.0018925	187.2423776	171.6420029	117.5943382	155.8509719	207.2343828	193.6467604	135.0895983	258.6178536	219.6260735	204.1367061	143.1002708	140.2394627	137.2170291	127.5011396	179.8543018	255.679015
BOD1	23.35136986	30.02200696	36.38438024	30.29406609	19.62123399	21.29263887	28.7964619	20.54575091	35.3542018	38.29736362	17.54125273	19.29145428	32.28968493	27.9229936	27.79475983	25.99448902	32.1322213	33.03224364	30.00467808	15.73477297	20.37065371	18.19130959	19.84660864	28.22714969	29.76115546	28.6756175	32.52165329	35.59971122	19.65849345	17.87729261
BomBc1	41.44226629	4.496049352	3496.019165	2.902425494	215.6583843	1748.423528	47.15025081	33.72604394	1010.246317	31.19729059	1100.472657	0	1653.276715	75.69645659	41.071721	12.40942943	7079.639564	97.69381709	136.0315716	54.52644099	778.2759324	0.926945712	0.145930946	65.80666826	46.26086342	3.709283856	5417.029179	86.87103444	998.2610859	0
BomBc3	9.879425711	4.205981652	131.7923107	3.083827087	3.678981372	15.22478842	18.03734427	9.045299142	89.26935956	3.227305923	4.433503436	0.163486901	40.2499892	21.5708434	10.17486744	5.486274064	202.4809527	1.530451443	0.46639396	3.427376291	5.165763859	0.231736428	0.145930946	14.70872559	6.939129513	2.139971456	206.6081503	0.193476691	6.552831151	0.505961111
BomS1	28.48353906	4.496049352	1287.660543	3.083827087	180.795656	1062.977075	36.49661472	27.26511598	646.5399655	14.84560724	1110.110708	0.326973801	775.961491	29.77570408	11.91203993	10.18879469	4046.16604	68.7427773	71.35827584	57.79802745	813.7540087	0.695209284	0.875585675	57.38953627	24.82666337	5.421261021	3564.51233	63.26687809	873.896716	0.168653704
BomS2	9.879425711	1.885440051	2308.386791	9.977087636	83.03986526	690.9626801	11.28652536	11.37123321	708.5571278	20.86991163	962.4557677	0	1432.518418	10.71925347	16.00680365	5.225022918	5352.364815	140.9290703	165.2589264	23.68005437	552.5417985	0.231736428	0	23.21087911	4.78028922	1.14131811	3079.644045	87.64494121	311.3291906	0
BomS4	2.30947614	0.14503385	67.108968	0.725606373	4.029360551	12.79764823	1.582223182	1.162967033	52.44206601	0.322730592	10.98737808	0	40.58634009	1.588037551	0.744502495	0.522502292	164.7855409	4.591354328	3.420222371	2.648427134	8.577117351	0.231736428	0.437792838	2.210559916	0.77101439	0	141.3909311	1.35433684	10.31722351	0.337307408
bon	10.00772994	9.137132554	14.09172822	8.707276482	11.03694412	10.03953439	9.915265271	6.331709399	11.93204311	14.63045352	7.903201778	5.885528424	8.857239964	8.20486068	8.313611199	8.360036669	11.41413234	11.60592344	15.23553602	10.4379187	12.18340533	5.214069629	8.318063914	8.672196592	11.10260722	10.41452775	9.739104727	16.63899546	10.03837964	5.902879634
bond	1.2830423	1.595372351	3.118661164	3.083827087	5.430877264	8.384666085	8.860449817	2.325934065	8.249313754	2.474267874	5.782830569	0.163486901	1.233286577	0.926355238	0.620418746	7.315032086	12.27738605	0.382612861	0.46639396	0	2.729082794	0.695209284	3.356411755	3.145796803	4.163477708	0.285329527	1.391300675	0	3.903814303	0.505961111
bonsai	32.33266596	29.58690541	22.63916993	30.65686928	39.24246797	39.27554113	27.00327563	29.46183149	29.01990731	27.53967721	49.73234289	38.74639546	40.47422313	34.80448966	23.07957736	27.82324704	28.96695771	39.91927513	21.6095868	52.34538335	45.02986609	37.65716954	40.71473389	41.91561686	31.14898137	22.11303837	25.04341216	29.79541048	48.23999102	38.45304447
Boot	5.26047343	7.976861754	6.468334266	8.888678075	5.430877264	10.2601835	8.965931362	9.174517701	7.660077058	5.916727525	8.481484835	6.212502225	5.71796504	7.940187755	9.80261619	9.666292399	5.850941789	7.397181973	13.05903087	6.854752581	5.653100072	5.677542485	6.858754455	6.801722818	6.168115122	8.987880113	5.391290117	14.89770524	4.182658181	5.396918522
bor	41.31396206	41.04457957	62.14221134	65.48597521	74.80595457	46.9982599	45.0406199	38.76556775	98.40252836	99.50859929	89.4411128	52.15232131	71.1942706	52.66991211	22.45915861	31.8726398	72.80106258	99.35180615	25.02980917	88.3328344	94.25082362	55.03740164	61.43692821	57.89966548	35.46666195	31.95690707	80.69543917	53.59304352	88.11466569	61.22129449
BORCS6	8.08316649	7.976861754	6.930358142	5.442047801	5.430877264	6.729797779	10.75911763	7.107020754	5.303130271	4.410651428	9.44528993	6.049015324	6.839134656	6.881496054	12.53245867	8.098785523	4.795853925	4.973967189	9.638808501	5.296854267	6.335370771	10.19640283	7.004685401	9.012282733	8.172752537	8.131891531	9.391279558	7.739067656	6.69225309	7.758070376
botv	17.9625922	32.05248087	24.02524156	17.95875774	57.81256442	56.37584696	21.20179063	26.61902319	28.87259814	20.9774885	59.56315486	58.69179734	23.32032801	34.80448966	29.28376482	33.8320234	22.82826468	23.08430926	10.41613177	58.88855627	65.98532326	58.97692092	57.35086172	25.42143903	33.30782166	39.09014525	16.34778293	29.02150371	62.60045078	59.87206486
bou	64.53702769	64.54006328	46.66441149	52.24365889	77.25860882	65.75343403	64.7656689	71.71630034	34.47034676	47.11866647	94.26013828	101.8523391	47.87394259	63.38916557	66.75705709	70.14593268	41.34026084	48.5918333	69.64816465	75.40227839	75.43964579	96.86582689	87.41263657	59.43005312	62.91477425	61.77384268	43.4781461	53.01261345	83.37431975	95.12068896
br.Dsim_br	18.86072181	16.67889276	8.547441708	10.15848923	9.810616993	7.502069655	11.28652536	5.814835163	8.10200458	12.5864931	5.204547512	5.885528424	2.690807078	9.792898231	15.01413366	11.88692714	5.179522239	5.99426815	9.327879195	4.206325448	4.09362419	3.476046419	3.794204592	23.04083604	18.04173673	23.68235077	13.91300675	60.7516811	5.158611757	4.384996299
Br140	14.88329068	19.72460361	19.52050877	15.60053703	15.41668385	17.87257771	18.24830736	11.50045177	26.07372383	20.00929672	15.99916457	14.55033416	15.4721407	16.40972136	16.99947365	14.89131532	16.88140582	19.64079351	13.05903087	16.82530179	20.46812095	13.67244925	14.73902553	19.63997464	18.81275112	15.97845353	19.65212204	15.671612	17.7065863	13.66095001
Brca2	9.109600331	10.87753876	9.009465584	7.981670108	8.233910691	10.81180627	7.278226635	9.562173379	7.954695406	8.821302856	8.867006873	11.77105685	8.745123002	9.660561768	10.91936993	10.71129698	10.55087864	7.779794834	12.12624295	10.9052882	12.18340533	10.7757439	10.94482094	11.30786418	10.79420146	10.55719251	6.260853039	9.093404496	12.68739648	10.28787593
Brd8	21.94002333	26.54119456	31.99515342	26.66603423	23.30021536	23.16815629	23.31142154	19.89965811	38.00576694	37.54432557	19.46886292	22.72467919	28.5898252	23.6882268	19.60523238	23.64322871	35.29748489	25.12491118	25.34073848	26.17269167	24.65921238	21.66735601	21.45184904	29.41745119	20.3547799	25.10899841	30.60861486	26.11935334	24.39883939	21.41902039
Brms1	14.37007376	11.60270801	10.39553721	10.70269401	8.584289869	10.81180627	12.763267	12.017326	11.93204311	13.66226174	6.361113626	10.62664854	11.54804704	9.131215918	9.182197444	12.40942943	9.783542007	12.11607392	13.36996018	7.166332244	7.699912168	12.51376711	9.923304318	14.11357485	15.11188205	9.701203932	14.08691934	8.512974422	9.620113817	11.29979816
brn	4.36234382	5.656320153	4.851250699	3.809433461	5.781256442	8.053692423	6.539855817	5.556398044	7.070840361	7.637957351	9.44528993	7.683884331	6.166432886	5.028785578	5.707852465	4.571895054	7.289697966	4.208741467	6.840444743	7.945281401	5.55563283	6.836224625	8.318063914	5.951507465	7.093332391	7.133238185	7.47824113	4.836917285	8.086472484	5.396918522
Bruce	30.27979828	49.02144132	25.29580722	17.23315137	49.05308497	35.85547997	34.38698381	27.65277166	47.13893574	28.72302271	45.87712251	36.94803955	24.10514674	34.53981673	29.40784857	36.83641157	32.61180669	21.4263202	17.10111186	71.35174278	61.69676458	42.2918981	42.46590525	30.86281728	39.63013966	39.23281002	31.82600295	25.53892327	42.66311345	44.1872704
brun	40.41583245	57.28837078	48.28149505	49.3412334	35.38829701	38.72391837	38.18431945	40.1869719	59.80752472	63.68550354	32.76937322	38.25593475	38.56823478	50.42019224	44.67014973	49.89896887	55.63190553	51.90781143	51.30333557	41.59588498	43.56785745	41.71255703	36.48273646	40.04514309	49.1907181	47.9353606	47.47813554	56.49519389	39.03814303	40.47688892
bs	4.36234382	6.816590953	4.504732792	4.172236648	3.678981372	4.743955811	4.746669545	4.781086689	4.713893574	5.378843205	5.975591588	7.35691053	5.157380232	4.896449115	5.583768716	4.833146199	4.699936847	5.229042429	6.684980089	8.256861064	6.140436286	6.141015341	5.545375943	4.421119831	6.013912244	6.56257913	4.521727195	5.030393977	5.019189818	4.890957411
bsf	54.52929775	58.44864158	70.1121232	102.4919003	88.82112171	58.69266259	69.19589381	47.94008545	138.6179329	125.6497773	98.88640273	60.98061395	81.95749891	59.15439877	40.94763725	57.60587767	70.01946731	112.9983315	34.51315302	103.9118175	126.9998171	63.61164947	59.68575686	83.66119066	56.43825337	52.07263875	71.47807219	69.65160891	70.8263452	62.23321671
Bsg	64.152115	78.02821134	83.74182754	62.58354971	96.52946363	103.3741069	76.47412044	75.20520144	57.30326876	55.29450814	87.12798057	80.27206822	71.30638756	66.8299136	102.1209256	103.7167049	66.66236956	51.78027381	113.1782676	95.81074631	77.48645789	79.36972658	77.19747036	63.08597913	86.04520596	124.1183444	61.73896747	93.06228857	73.19651817	102.0354908
Bsg25D	10.52094686	11.45767416	14.32274016	9.795686042	9.810616993	7.171095994	9.809783726	8.140769228	14.14168072	13.7698386	6.939396683	7.52039743	8.969356926	9.395888843	7.569108703	7.184406513	11.22229818	9.310246276	10.10520246	7.322122075	11.79353636	7.879038551	8.609925806	8.672196592	10.02318707	10.12919822	9.565192143	10.06078795	10.59606739	7.420762968
bt	2.43778037	1.885440051	3.349673102	3.628031867	1.051137535	0.992920984	2.426075545	6.073272281	6.039676142	3.119729059	6.168352607	3.596711815	29.15041001	3.308411564	1.240837492	2.743137032	4.604019768	2.168139544	2.953828412	2.648427134	1.169606912	4.866464987	1.75117135	0.765193817	0.77101439	2.853295274	11.47823057	4.256487211	1.951907151	10.62518334
BTBD9	12.830423	13.34311421	10.39553721	9.070079669	11.03694412	13.23894645	12.97423009	10.46670329	13.55244403	14.20014606	14.45707642	13.73289966	10.09052654	12.96897333	11.53978868	13.58505959	16.01815211	9.310246276	11.50438434	11.52844752	13.9378157	12.74550354	12.25819945	13.17833796	13.26144751	13.55315255	12.69561866	14.89770524	11.29317709	12.81768149
BtbVII	4.49064805	5.221218602	5.775298451	5.079244614	4.029360551	5.626552241	3.69185409	4.522649571	4.271966051	3.657613379	6.168352607	4.741120119	4.036210617	3.176075102	3.474344979	6.661904221	4.124434376	3.826128607	3.886616331	4.673694942	5.750567315	3.707782847	3.794204592	3.315839874	4.471883464	5.278596257	2.608688766	11.2216481	3.485548484	4.890957411
Btk29A	2.5660846	3.335778552	4.389226823	4.897843021	7.007583566	9.046613407	5.590521908	3.488901098	3.682729355	2.796998466	8.095962797	7.847371232	1.681754424	2.911402177	5.335601217	4.180018335	2.58976112	3.315978126	4.508474944	7.010542413	5.55563283	9.03772069	8.755856752	2.465624521	7.093332391	3.994613384	1.56521326	5.997777434	6.134565333	5.73422593
btl	5.38877766	2.755643151	1.732589535	0.907007967	5.781256442	6.067850456	3.797335636	3.876556775	3.53542018	1.290922369	4.433503436	1.798355907	0.336350885	2.117383401	2.109423737	5.74752521	6.330527181	0.25507524	2.176505145	1.869477977	3.606287977	2.085627852	2.918618917	2.975753733	3.546666195	1.711977164	0.869562922	0.580430074	3.903814303	1.686537038
Btnd	0.12830423	3.770880102	0.231011938	0.54420478	1.051137535	12.68732368	0.421926182	0	1.031164219	0.322730592	1.156566114	30.89902422	0	0.264672925	67.50155958	0.261251146	0.383668314	0.12753762	0.777323266	0.778949157	14.71755364	0.926945712	0.145930946	1.78545224	2.621448927	0	0.695650338	0	6.134565333	2.698459261
btz	47.4725651	42.34988422	39.1565235	33.55929477	30.48298851	30.89087505	40.3994319	32.17542123	35.05958346	39.26555539	32.19109017	27.30231241	32.62603582	30.83439578	32.0136073	34.35452569	31.65263591	35.58299604	25.34073848	34.7411324	36.06287977	30.82094492	32.10480809	40.38522923	43.02260298	37.23550333	30.60861486	38.3083849	33.32184351	29.85170558
Bub1	12.57381454	17.69412971	20.79107442	19.2285689	11.73770247	10.37050805	20.14697518	12.017326	20.18135686	23.02144892	8.288723816	9.80921404	19.28411739	15.08635673	13.27696117	13.0625573	17.93649368	17.98280445	15.08007136	14.48845432	13.84034845	11.93442604	10.36109716	15.47391941	16.96231659	14.83713542	20.52168496	15.8650887	15.89410109	10.96249075
Bub3	29.38166867	33.35778552	22.7546759	31.38247565	28.90628221	28.02243665	35.54728081	33.46760683	30.19838071	24.95783247	30.64900202	25.5039565	28.02924039	27.52598422	28.16701108	27.56199589	20.81400604	28.31335169	26.2735264	23.05689505	23.68453996	24.10058851	28.45653444	38.59977699	27.75651805	28.39028798	25.91297508	24.57153981	31.78820218	20.40709816
BubR1	0.89812961	3.480812402	1.039553721	3.990835054	1.927085481	2.758113844	6.539855817	0.258437118	3.093492658	0.753038049	0.385522038	0.326973801	0.672701769	1.852710476	1.240837492	1.698132448	1.630590335	0.382612861	1.710111186	0.155789831	0.779737941	0	0.291861892	0.935236887	1.542028781	0.570659055	0.695650338	2.128243605	1.951907151	0.337307408
bug	27.71371368	28.86173616	26.21985497	32.47088521	20.67237152	23.71977906	30.48416663	31.27089132	22.09637613	22.05325714	24.28788839	26.32139101	26.57171989	23.29121741	28.91151357	26.38636574	32.41997253	21.04370734	32.33664787	18.3832001	17.64157092	22.82603815	25.39198458	27.0368482	25.13506912	30.10226514	28.52166384	24.95849319	22.86519806	26.6472852
Bug22	13.72855261	12.61794496	14.43824613	20.86118324	9.460237815	8.384666085	16.13867645	14.47247863	12.37397063	12.37133937	9.638050949	8.991779536	19.50835131	18.3947683	13.89737991	13.19318287	15.25081548	17.21757873	15.39100067	10.12633904	8.966986322	8.690116048	7.588409185	15.64396248	11.2568101	10.55719251	15.6521326	10.64121803	7.807628605	9.950568526
bur	102.3867755	102.6839658	82.12474398	110.2921688	70.60140443	65.09148671	85.12360717	96.65548226	88.68012286	107.8995947	66.69531256	87.95595256	78.59399006	107.9865535	91.82197444	99.40606102	65.22361338	117.7172235	100.89656	80.54334283	87.62305112	93.04217582	87.85042941	84.0012768	102.390711	101.2919822	90.78236906	94.6101021	86.44160241	83.6522371
Bx42	94.68852175	94.70710409	84.08834545	84.53314251	97.75579075	86.49445014	88.49901662	89.67768006	73.94920544	88.21302856	93.29633318	102.6697736	86.10582649	91.17982272	90.82930444	92.48290566	82.87235583	92.7198499	87.52659978	92.85073951	84.30916487	105.4400747	100.4004908	96.58446401	88.97506064	83.60155153	89.73889356	78.55153671	99.96553053	91.74761488
by	28.48353906	24.65575451	53.36375769	34.46630274	32.76045317	31.77347148	26.15942327	29.59105005	73.80189627	71.64619149	38.16668176	37.27501335	75.79106602	21.43850694	19.10889738	25.47198673	83.92744369	62.87604677	61.87493199	34.42955274	41.42357812	26.41795279	31.52108431	27.97208509	24.82666337	27.1063051	65.39113174	34.82580445	30.25456084	30.02035928
bys	40.67244091	33.93792092	20.67556846	34.64770433	56.06066853	44.35047061	33.64861299	32.95073259	34.91227428	43.78378369	67.65911766	52.47929511	21.75069054	42.34766802	26.05758734	25.47198673	18.70383031	41.06711371	16.47925324	69.4822648	67.25239741	51.56135522	61.14506632	43.95613371	34.23303893	23.9676803	26.95645058	19.15419245	70.26865745	50.09015004
c11.1	21.55511064	26.83126226	25.18030125	16.68894659	12.08808165	16.65900762	17.72089963	21.32106226	13.55244403	20.33202731	13.87879337	16.02171626	17.37812904	16.40972136	27.17434108	26.38636574	12.75697144	10.84069772	26.89538501	11.84002719	10.23406048	16.10568174	15.76054215	17.76950086	22.35941732	25.25166318	8.869541805	30.37584055	12.96624036	16.35940927
c12.1	57.48029504	58.44864158	43.43024435	59.86252581	48.35232661	48.76345276	64.23826117	69.39036627	55.24094032	58.95212152	45.29883946	47.41120119	65.25207163	53.86094027	58.56752964	56.29962195	54.09723228	65.55433679	55.03448725	48.60642739	46.19947301	49.35985915	49.03279781	65.04147444	54.74202171	55.49659308	58.95636612	45.85397586	48.79767878	47.89765189
c12.2	98.02443173	95.14220564	163.7874641	141.856046	175.5399683	110.8761765	70.46167235	90.8406471	263.3888034	263.3481633	196.4234783	161.5250579	151.0215472	126.5136582	80.03401826	84.38412013	213.799168	205.4631062	99.18644877	186.4804282	206.5330871	147.5002364	153.9571479	94.8840333	97.91882757	72.61636472	219.3037689	123.2446524	187.3830865	141.3318038
C1GalTA	4.49064805	7.541760204	4.389226823	3.628031867	6.482014799	6.288499564	6.961781999	3.10124542	2.946183484	2.474267874	1.542088152	3.596711815	2.354456193	4.10243034	7.320941205	7.05378094	3.548931905	3.060902885	6.374050783	3.427376291	4.580960404	4.287123917	4.086066484	4.846227507	4.626086342	6.134584839	1.043475506	6.578207508	4.043236242	4.384996299
cactin	20.40037257	21.46500981	17.09488342	16.3261434	20.49718193	17.87257771	14.55645327	20.67496947	13.40513485	19.25625867	18.69781884	17.32961147	13.79038627	16.01271197	17.24764114	19.46321037	11.89371773	15.94220253	15.70192998	18.69477977	20.95545717	17.49610031	17.21985161	21.2553838	16.80811371	21.39971456	15.13039484	20.50852929	22.86519806	14.16691112
Caf1-180	26.43067138	27.70146536	25.98884303	24.12641192	21.37312988	12.57699913	19.09215972	20.02887667	51.26359262	43.24589937	12.33670521	9.645727139	24.10514674	24.34990911	17.61989239	13.32380844	31.84447006	41.95987705	11.9707783	12.77476617	18.5187761	10.65987569	14.88495648	31.11788189	23.43883746	21.68504408	27.30427575	19.34766914	12.26913067	13.3236426
Caf1-55	39.13279015	34.51805632	24.83378334	38.09433461	27.85514468	18.75517414	41.5597289	31.27089132	42.71966051	34.53217337	27.56482571	20.59934948	26.12325205	31.76075102	28.16701108	26.38636574	29.15879187	39.53666227	22.69783937	26.01690184	28.07056588	23.05777458	25.24605363	44.29621985	29.76115546	26.53564605	42.08684543	33.27799092	27.605544	24.45478705
cag	10.64925109	10.58747105	8.547441708	14.33072588	21.37312988	19.74809512	16.87704727	14.73091575	10.75356972	8.92887972	18.89057986	24.5230351	13.45403539	13.23364626	13.27696117	12.80130615	14.09981054	6.759493872	11.9707783	18.3832001	18.61624334	21.78322423	22.61929661	13.34838103	10.33159283	10.27186299	11.30431799	11.02817141	16.17294497	26.4786315
CAH3	30.02318982	32.48758242	26.68187885	24.85201829	40.11841592	31.88379603	29.85127736	28.81573869	20.62328439	21.51537282	35.46802749	45.77633219	26.34748597	28.32000299	32.0136073	28.21512376	24.17110378	19.89586875	21.14319284	32.56007476	37.23248668	39.51106097	37.65018403	33.15839874	24.67246049	25.67965747	19.99994721	15.47813531	32.76415575	30.52632039
CAHbeta	12.95872723	24.80078836	51.16914428	34.82910593	38.89208879	27.25016478	26.686831	38.50713063	39.9207862	58.73696779	45.29883946	45.28587148	34.08355632	48.17047238	19.10889738	30.17450735	96.20482974	30.48149123	32.18118322	31.93691544	38.30462635	25.60687529	40.86066484	20.66023306	30.99477849	29.53160609	49.91291173	31.34322401	42.94195733	31.36958891
cal1	6.67181996	6.236455553	6.237322327	10.15848923	7.182773156	8.494990638	11.60297	6.20249084	8.985859625	6.992496166	9.44528993	8.010858132	6.054315925	6.616823129	6.45235496	6.531278648	7.865200437	5.61165529	6.21858613	7.477911907	7.310043197	6.256883555	8.46399486	9.522411945	9.097969805	5.421261021	6.260853039	7.158637582	7.807628605	7.083455561
CalpA	39.00448592	43.51015502	60.4096218	47.89002065	35.5634866	29.45665585	36.39113318	47.03555554	80.13619076	74.44318995	37.97392074	38.90988236	68.39134656	45.78841605	33.50261229	38.1426673	90.54572211	71.42106732	55.34541655	34.11797308	31.96925558	31.5161542	30.64549863	36.13415247	36.23767634	30.81558896	70.43459669	43.91920895	43.08137927	35.4172778
CalpC	1.66795499	1.595372351	3.927202947	7.074662142	2.277464659	4.192333042	3.480890999	0.904529914	7.070840361	4.948535748	2.698654266	0.653947603	6.951251617	1.191028163	1.861256239	1.828758021	6.522361338	4.081203847	1.554646532	0	0.877205184	0.115868214	0.729654729	3.060775268	1.850434537	0.855988582	6.956503376	4.256487211	1.533641333	1.855190742
Calr	1534.646895	1649.179909	1195.371273	1401.50871	875.7727562	960.0442667	1102.387631	1231.969743	970.6201487	1194.318345	793.2115931	1214.871159	1146.620166	1356.713414	1178.175199	1378.491671	730.1208016	1031.65181	1600.974999	986.772792	717.1639713	1241.759649	1198.093066	1330.587026	1148.503036	1131.046247	932.5192776	1478.161922	921.7184412	1260.686436
Cals	60.3029881	53.37245683	64.56783669	52.42506049	64.99533758	58.36168893	62.65603799	61.63725272	43.60351556	48.40958884	59.75591588	61.63456155	57.85235217	54.91963197	78.29684577	77.19971362	58.02983249	48.33675806	67.78258881	68.54752581	61.01449389	62.33709912	60.56134253	50.9278996	63.99419439	81.17625055	49.91291173	58.04300742	64.55235793	72.52109265
Cam	133.8213119	138.5073268	76.92697537	86.34715845	104.062616	105.1392997	129.3203747	145.7585347	53.6205394	50.45354926	90.59767892	93.84148098	69.62463313	130.8807615	177.1915939	167.9844868	56.11149092	73.46166925	135.409713	89.73494288	78.6560648	126.4122215	127.2517848	130.3380135	151.1188205	186.7481757	69.91285893	120.7294554	109.4462224	130.8752742
CaMKII	4.49064805	4.641083202	5.313274575	5.079244614	4.554929318	4.523306704	4.008298727	3.10124542	3.388111006	3.657613379	5.011786493	5.06809392	4.821029347	4.10243034	3.22617748	3.657516043	7.001946731	3.443515746	5.907656823	4.050535616	4.386025918	3.012573563	5.253514051	4.676184437	4.78028922	4.422607675	5.91302787	3.289103754	4.322080121	6.408840745
Camp	9.109600331	7.831827904	16.86387148	17.95875774	1.927085481	3.640710274	9.809783726	7.75311355	16.35131833	11.29557073	4.047981398	3.106251113	14.35097108	7.543178367	8.809946196	12.67068058	16.40182042	14.92190157	13.21449553	3.583166122	3.411353492	5.561674271	4.377928376	9.097304268	9.406375561	8.559885822	15.30430743	18.38028568	4.043236242	4.890957411
CanB.CanB2.Dsim_GD15356	27.71371368	24.36568681	20.67556846	19.77277368	33.9867803	27.80178754	28.26905418	27.78199022	16.64593668	17.64260571	23.51684431	28.77369452	19.95681916	20.37981524	25.43716859	22.85947527	21.10175727	16.45235301	23.16423333	25.54953235	21.54026062	30.35747206	26.26757025	25.08135289	24.82666337	27.53429939	24.69558699	19.92809921	22.02866642	30.35766669
Cand1	114.7039816	137.7821576	122.6673391	187.7506491	66.2216647	63.76759207	115.6077738	125.0835653	89.26935956	128.98466	59.17763282	53.62370342	121.5347863	129.4250604	116.5146405	110.6398603	92.55998076	122.6911907	155.4646532	65.12014952	76.99912168	61.87362626	66.25264942	123.2812261	131.6892579	126.9716397	125.9127111	143.9466584	58.97548036	57.84822041
CAP	33.61570826	34.51805632	63.64378893	39.54554736	43.97258688	30.55990139	28.37453572	28.68652014	61.57523481	49.91566494	38.35944278	34.98619674	38.2318839	28.32000299	32.7581098	39.31829746	43.64227072	45.65846804	44.61835548	41.59588498	42.39825054	31.97962706	33.56411755	22.27564223	29.76115546	45.93805391	37.21729306	41.01705858	40.29294048	39.8022741
Cap-D2	4.23403959	4.641083202	4.620238761	4.897843021	5.430877264	3.971683935	7.067263544	1.938278388	6.039676142	4.303074564	2.505893247	3.923685616	5.157380232	5.558131428	2.729842483	2.351260313	6.234610103	3.443515746	3.109293065	6.69896275	5.653100072	3.012573563	2.918618917	4.421119831	3.392463317	3.709283856	3.826076857	5.030393977	5.158611757	3.54172778
Cap-H2	2.18117191	2.610609301	7.507887987	2.539622307	5.606066853	3.971683935	2.109630909	2.584371183	7.512767884	7.745534215	5.204547512	3.923685616	6.727017694	4.896449115	1.489004991	1.436881303	6.138693024	5.86673053	3.420222371	5.764223762	8.674584594	2.433232494	4.086066484	2.805710662	1.696231659	1.997306692	2.782601351	3.482580445	5.019189818	4.384996299
Capr	80.06183952	94.41703639	92.28926925	78.54688993	65.34571676	63.32629385	97.35946644	61.76647128	83.37699259	83.69480026	46.26264455	57.22041523	72.20332325	74.24075551	73.8298308	79.02847164	90.44980503	72.18629305	92.19053937	61.06961391	73.19789921	57.35476592	57.20493078	75.92423095	87.58723474	94.15874404	84.86934119	120.7294554	54.5139783	55.14976115
capu	13.21533569	9.717267955	8.31642977	3.809433461	31.18374687	21.51328798	12.86874854	10.59592185	3.830038529	2.474267874	37.20287666	38.41942166	5.381614155	15.61570258	10.54711869	14.89131532	10.83862987	2.933365265	8.084161969	40.1937765	30.21484521	38.35237883	28.89432728	9.77747655	11.2568101	13.41048779	4.869552364	27.47369018	46.56692775	38.11573706
car	33.10249134	34.51805632	38.92551156	46.4388079	31.18374687	25.37464736	30.37868509	27.39433454	38.88962199	43.03074564	30.26347998	29.42764212	43.83773197	28.58467592	31.39318856	28.21512376	46.04019768	41.57726419	45.5511434	29.60006796	24.65921238	25.37513886	29.47805106	29.41745119	30.68637273	30.38759467	49.21726139	35.79318791	28.99976339	27.49055372
CASK	5.00386497	3.770880102	6.930358142	6.167654175	5.255687675	4.964604919	6.117929635	4.65186813	7.660077058	5.486420069	5.975591588	4.087172517	4.596795424	4.499439728	5.335601217	4.833146199	7.193780888	5.229042429	5.75219217	4.050535616	4.191091433	4.866464987	5.837237834	5.441378254	4.78028922	3.709283856	6.782590792	5.610824051	4.182658181	6.408840745
Cat	1565.824823	1690.369523	3020.48109	2069.066574	1141.885742	1492.029265	1109.77134	1837.100256	1384.411619	1650.013941	985.58709	1382.118258	1572.66462	1519.884273	2044.403852	1946.059786	1172.298533	1973.006985	3263.82493	1238.21758	1155.571629	1267.945866	1464.562973	1017.36769	1915.97076	2254.531261	1385.909385	1837.448138	1172.399088	1222.739353
Catsup	205.9282892	238.5806834	208.1417562	171.9687105	122.1071436	158.9776819	169.8252882	187.1084737	176.1817723	210.527923	140.1372608	180.8165121	178.9386707	197.3136657	168.5057315	194.5014781	196.5340939	201.1268271	248.4325159	138.6529499	142.9844449	163.3741817	174.9712041	195.8896171	194.4498292	201.2999816	209.0429265	197.1527485	148.2055216	176.5804279
cav	2.43778037	3.045710851	4.273720854	6.711858955	2.452654248	3.640710274	6.117929635	2.067496947	3.240801832	3.012152195	3.276937322	0.653947603	5.942198963	2.117383401	2.109423737	3.788141616	6.522361338	3.698590986	4.819404251	1.557898314	1.949344853	1.73802321	1.897102296	4.251076761	3.084057561	2.282636219	4.695639779	4.643440594	1.533641333	1.517883334
cbc	19.75885142	20.88487441	12.24363272	12.51670994	20.32199234	18.75517414	21.51823527	12.79263736	11.78473393	12.37133937	12.52946623	10.29967474	19.05988347	14.95402027	19.97748363	15.67506876	15.82631795	18.36541731	20.21040492	12.30739668	12.86567603	13.20897639	15.9064731	22.78577144	18.35014249	16.69177735	11.82605574	12.38250825	16.59121079	18.88921483
Cbl	2.82269306	1.450338501	2.656637288	2.902425494	2.10227507	1.213570091	3.058964818	2.584371183	3.388111006	3.119729059	2.313132228	1.471382106	3.251391886	2.646729252	2.481674985	2.873762605	3.83668314	3.060902885	3.420222371	2.025267808	1.169606912	1.506286782	1.897102296	2.040516845	2.467246049	2.139971456	3.652164273	3.869533828	2.23075103	0.505961111
Cbp20	14.75498645	13.05304651	14.20723419	16.3261434	8.759479458	16.10738485	19.83053054	13.05107448	15.32015412	10.21980209	15.03535948	13.40592585	12.5570997	12.96897333	12.40837492	14.4994386	10.45496156	12.75376202	9.794273154	12.30739668	12.08593809	14.48352675	13.42564702	17.51443626	14.49507054	13.98114684	15.47822001	15.8650887	12.68739648	14.67287223
cbs	51.44999623	29.73193926	22.7546759	18.32156093	17.51895892	19.85841967	66.34789208	20.80418803	14.2889899	21.51537282	10.60185604	8.664805735	19.8447022	22.89420803	24.32041485	24.55760772	17.07323997	19.38571827	21.76505145	13.24213567	17.05676746	15.06286782	15.46868026	60.1102254	38.55071951	30.6729242	19.99994721	23.60415635	10.45664545	15.68479446
Cbs	59.91807541	30.16704081	612.1816358	143.3072588	221.4396407	153.2408052	60.86285172	47.1647741	610.1545995	218.9189184	292.0329437	159.3997281	274.0138541	62.46281034	22.70732611	38.27329288	895.0022595	377.0012054	86.59381186	266.8679812	263.5514241	75.31433909	132.7971607	91.7382365	35.62086483	18.11842499	636.5200589	101.7687397	219.4501326	136.6095001
CCDC53	15.01159491	12.18284341	13.16768047	15.05633225	12.61365042	15.77641119	13.60711936	14.21404151	10.75356972	11.29557073	14.84259846	16.18520317	10.87534527	12.70430041	13.40104492	10.18879469	11.31821526	12.75376202	14.14728345	13.24213567	13.84034845	18.77065066	17.5117135	11.39288572	12.644636	10.27186299	10.26084248	6.771684199	13.66335006	16.69671668
Ccdc58	1.79625922	2.030473901	1.270565659	2.17681912	4.730118907	5.074929472	2.426075545	4.65186813	1.76771009	1.936383554	5.975591588	5.885528424	2.018105308	3.837757415	2.729842483	3.004388178	1.630590335	2.550752404	0.932787919	4.51790511	4.775894889	4.634728559	5.399444997	3.655926014	2.313043171	2.425300983	1.217388091	0.967383457	5.576877575	5.565572226
CCHa2	84.42418335	65.26523253	88.36206631	97.23125405	102.8362888	122.6809038	76.26315735	80.3739438	78.36848067	79.71445629	94.83842133	105.9395116	123.4407747	68.81496054	89.83663445	80.72660409	112.414816	96.54597851	75.71128613	96.2781158	89.8647977	111.9286947	105.3621429	56.79438553	65.69042605	72.90169425	159.3039273	102.9295998	86.44160241	98.15645563
Ccm3	14.24176953	11.31264031	6.814852173	7.074662142	11.03694412	14.67316565	16.03319491	11.62967033	6.186985316	4.518228292	11.95118318	11.77105685	6.166432886	9.925234693	14.14554741	12.80130615	9.016205379	6.504418631	8.706020582	10.9052882	10.03912599	13.44071282	11.67447567	14.02855331	6.476520878	10.27186299	6.608678208	6.578207508	9.341269938	13.49229631
Ccs	5.1321692	3.335778552	8.085417832	5.623449395	4.905308497	3.861359381	5.590521908	5.944053722	4.861202748	6.454611846	5.782830569	6.539476026	5.942198963	4.10243034	5.583768716	5.094397345	9.112122458	6.887031492	6.529515436	4.829484773	3.021484521	5.214069629	5.98316878	3.655926014	4.78028922	3.566619093	6.434765623	3.869533828	3.485548484	7.589416672
CCT1	69.15597997	81.50902374	60.98715165	98.31966361	89.69706965	64.98116216	80.27145608	83.08753355	81.16735498	84.87814577	84.81484835	68.99147208	54.48884332	92.23851442	71.84449081	71.06031169	62.15426687	88.38357081	64.67329575	88.3328344	87.42811664	69.6367966	74.1329205	101.4306915	79.26027932	74.75633618	79.30413849	56.88214727	90.90310447	77.07474265
CCT2	153.7084675	157.2166935	153.2764209	195.9137208	184.649827	129.8519998	171.9349191	177.933956	139.3544788	172.7684437	188.3275155	156.293477	119.2924471	194.1375906	155.849189	166.2863544	127.3778803	169.242422	124.0607933	164.2024823	182.361211	161.0568174	192.1910557	212.2137519	162.8382392	145.2327294	132.6953019	105.8317502	178.3206605	161.5702483
CCT3	167.5653244	195.7956976	170.9488342	269.1999646	189.2047563	143.8632181	196.090193	186.2039438	245.269775	301.5379501	182.1591629	149.5905141	164.0271148	195.3286188	155.9732728	152.9625459	227.9948956	260.4318205	171.0111186	182.4298926	200.4901181	147.6161046	183.4351989	231.5986619	191.0573659	163.636484	212.6950907	144.1401351	197.0032003	160.8956335
CCT4	207.3396357	232.7793294	218.4217874	318.541198	258.7550232	194.2815391	240.7088867	265.4149205	258.5276007	297.4500292	267.5522943	238.5273881	212.6858761	277.9065714	202.87693	224.2841088	218.1154365	270.8899054	188.2676951	279.954327	255.1692412	238.6885208	249.6878484	271.3037189	226.9866365	200.8719873	269.3905933	184.3832869	243.1518623	236.1151854
CCT5	169.2332794	199.1314761	149.118206	233.2824491	219.6877448	151.4756123	192.5038204	203.131575	172.2044246	209.1294238	234.9756821	169.8628898	123.6650086	223.6486218	162.5497115	168.245738	181.7628638	167.0742825	145.5149154	200.6573028	213.0633924	162.0996314	204.3033242	244.4369138	200.4637415	181.3269147	175.6517103	117.4403517	234.0894362	175.7371594
CCT6	249.8083358	269.907995	228.3553008	317.8155916	324.6263087	237.087466	271.2985349	277.1738094	273.5531365	299.6015665	325.187839	229.0451478	220.5340634	315.6224632	248.2915822	248.8417165	228.474481	305.9627509	228.5330403	304.8807	321.9343024	235.3283426	291.7159608	341.3614639	294.9901057	249.5206717	236.86894	176.4507426	350.3673336	241.8494113
CCT8	218.7587122	239.0157849	198.0927369	303.8476689	290.4643388	212.0437923	271.4040164	241.6387056	226.5615099	252.6980538	273.1423639	209.4267197	153.9365882	259.1147937	220.4968224	199.8571266	185.695464	236.9648984	164.7925324	234.6194861	272.4209431	223.2780483	271.4315593	307.3528498	235.6219977	217.1357704	206.4342377	155.7487366	289.5793681	238.1390298
Ccz1	13.08703146	9.137132554	23.21669977	21.9495928	1.751895892	2.64778929	11.07556227	12.6634188	20.62328439	18.39564376	2.313132228	2.615790411	25.78690116	11.64560871	12.28429117	11.62567599	29.63837726	18.87556779	28.13910224	2.960006796	3.898689705	3.012573563	4.23199743	10.96777804	9.560578439	11.55584586	26.782538	28.44107364	2.370172969	4.384996299
CD98hc	204.5169426	132.560939	207.9107442	161.8102213	449.010917	351.6043528	170.8801036	148.4721245	348.0915786	202.5672351	537.6104819	427.845219	213.6949288	165.1559053	139.3460504	147.2150207	239.1212767	200.489139	135.409713	493.6979757	508.2916703	338.7986577	385.1117661	223.2665515	159.9083845	119.9810663	211.8255278	302.7910221	484.7700832	384.0244836
CDase	2.05286768	1.740406201	6.468334266	4.353638241	5.080498086	2.758113844	3.164446363	1.033748473	3.093492658	2.259114146	2.505893247	1.798355907	2.466573155	1.323364626	1.985339988	1.30625573	2.877512355	1.657989063	1.710111186	2.025267808	2.729082794	1.15868214	1.75117135	1.190301493	1.233623024	1.569312401	1.913038429	3.095627063	2.23075103	0.505961111
Cdc23.CG31687	6.54351573	8.266929454	8.200923801	7.618866922	6.131635621	5.957525902	16.13867645	6.719365077	11.93204311	10.54253268	10.02357299	6.539476026	10.2026435	7.410841904	6.204187462	6.531278648	10.83862987	8.672558175	9.483343848	5.296854267	9.356855292	6.720356411	7.588409185	8.077045846	8.789564049	6.990573421	8.173891467	6.578207508	6.134565333	8.769992599
Cdc2rk	18.73241758	17.40406201	19.05848489	20.31697846	15.06630467	13.68024466	19.09215972	14.21404151	25.48448713	23.02144892	14.45707642	14.71382106	24.55361458	17.46841306	16.1308874	13.58505959	22.06092806	26.52782501	16.16832394	12.77476617	10.81886393	14.48352675	14.0093708	19.63997464	19.42956264	11.98384015	19.82603462	21.66938944	13.94219394	12.48037408
Cdc42	66.46159114	72.22685733	60.87164568	60.04392741	48.17713702	55.60357509	63.28892726	64.60927959	56.86134124	61.64154312	48.19025474	55.74903313	63.0097324	61.27178217	77.42825952	71.58281398	71.65005764	64.02388535	92.19053937	52.18959352	50.19562995	58.97692092	58.81017118	63.34104374	55.35883322	67.1951037	61.04331713	73.13418935	46.56692775	48.403613
Cdc45	14.88329068	13.34311421	10.51104318	14.14932428	17.51895892	11.9150518	13.923564	15.89388278	21.21252108	15.49106843	9.252528911	11.60756995	11.77228096	17.86542245	13.02879367	11.75630157	15.05898133	22.19154592	6.529515436	10.74949837	15.10742261	13.55658104	16.49019688	18.36465161	11.71941873	12.69716397	15.13039484	7.932544348	12.54797454	10.11922223
Cdc5	12.95872723	12.90801266	6.121816358	6.893260548	21.54831947	18.75517414	11.07556227	10.72514041	8.10200458	6.992496166	21.97475616	20.10888878	6.502783771	13.23364626	11.41570493	12.27880386	5.467273475	7.524719593	4.353010291	23.21268488	27.58322966	21.43561959	20.57626337	15.72898402	12.33623024	12.41183444	7.304328545	5.030393977	23.84115163	16.35940927
CDC50	38.74787746	39.01410567	47.58845924	31.01967247	38.19133044	50.63897017	35.12535463	45.09727715	34.91227428	31.62759804	33.34765628	53.95067722	38.00764997	35.7308449	52.11517468	52.77273148	44.69735858	32.52209316	40.42080984	39.88219684	39.96156948	50.40267308	46.98976457	33.83857102	43.48521161	50.50332635	47.30422296	25.73239996	38.48045527	41.82611855
Cdc6	35.41196748	37.70880102	16.05532969	26.12182945	20.84756111	19.41712146	31.74994518	29.72026861	17.23517338	22.80629519	25.05893247	21.74375779	14.68732197	30.96673224	28.53926232	27.82324704	16.20998627	33.28731888	20.36586957	25.70532218	20.46812095	18.65478245	23.05708945	43.4460045	36.39187922	24.39567459	17.73908361	17.9933323	16.59121079	23.61151854
Cdc7	15.90972452	23.35044986	31.07110567	31.38247565	26.97919673	14.7834902	31.22253745	31.40010988	36.5326752	48.73231943	26.60102062	21.08981019	25.6747842	32.02542394	15.01413366	24.94948444	55.24823722	20.7886321	43.06370895	20.25267808	35.6730108	17.26436388	25.68384647	15.72898402	24.20985185	29.95960038	28.34775126	35.59971122	31.23051442	21.75632779
Cdep	10.90585955	13.05304651	9.240477522	7.074662142	9.285048226	10.03953439	8.754968271	8.399206346	11.34280641	7.745534215	10.21633401	11.44408305	6.727017694	10.18990762	9.058113694	10.05816912	7.577449202	9.565321517	9.172414541	11.06107803	13.45047948	8.574247834	7.150616347	9.182325804	11.2568101	10.27186299	5.739115286	13.93032178	7.389362787	9.444607414
CdGAPr	23.35136986	32.77765012	25.52681915	26.48463263	27.85514468	28.90503308	35.12535463	20.80418803	70.41378526	32.27305923	30.64900202	25.99441721	27.35653862	28.32000299	23.20366111	34.35452569	22.92418176	26.40028739	18.03389978	28.19795948	36.74515047	27.3448985	29.62398201	25.5914821	32.38260439	35.52352616	25.21732474	26.50630672	28.99976339	24.96074817
cDIP	146.3951264	167.0789953	109.1531407	83.98893773	183.9490686	220.759432	115.3968107	182.1981684	125.9493439	100.1540605	271.2147537	259.2902244	117.9470436	180.1099256	164.6591352	176.7364002	147.2327155	99.35180615	129.0356622	218.8847131	230.4125616	228.9555908	241.2238535	140.3705546	167.0017169	180.1855966	185.2169024	97.89920585	255.4209929	190.4100316
Cdk1	2.82269306	3.335778552	4.504732792	7.256063735	5.606066853	7.722718762	17.29897345	1.162967033	3.240801832	0.430307456	2.313132228	0.817434503	4.933146309	2.646729252	7.817276202	1.828758021	1.246922021	0.12753762	3.575687025	2.336847471	1.267074154	0.811077498	0.875585675	2.805710662	3.238260439	1.997306692	1.043475506	1.547813531	6.273987272	2.529805557
Cdk12	47.98578202	57.72347233	44.23878614	39.54554736	57.81256442	47.99118088	45.77899072	43.28821732	50.2324284	54.11116264	47.61197169	50.1904785	40.2499892	53.46393088	47.89632721	48.33146199	40.57292421	47.18891948	35.60140559	51.0990647	69.88401296	57.23889771	54.28631186	54.15871793	49.96173249	47.79269584	47.13031038	35.40623453	61.20623139	54.30649263
Cdk2	7.82655803	5.801354003	8.662947677	15.60053703	4.20455014	4.633631257	7.594671272	8.011550669	13.84706237	6.669765574	4.047981398	3.106251113	11.99651489	8.337197142	4.963349969	4.833146199	9.879459086	14.53928871	3.731151678	4.206325448	6.627772499	4.634728559	7.004685401	9.522411945	7.555941025	6.134584839	10.43475506	6.578207508	5.576877575	4.384996299
Cdk5	24.50610793	18.70936666	12.12812675	10.52129242	35.5634866	38.61359381	25.63201554	25.19761904	8.838550451	9.359187176	37.78115972	46.75725359	11.99651489	24.48224558	24.4444986	22.33697298	13.8120593	11.47838582	15.39100067	35.83166122	33.43126422	41.94429346	40.422872	24.31615907	22.82202595	25.25166318	12.86953125	11.99555487	34.29779709	44.0186167
Cdk7	17.9625922	20.44977286	9.818007367	18.68436412	26.45362796	28.68438397	23.62786618	20.80418803	16.05669999	10.65010955	25.4444545	25.0134958	14.79943893	23.6882268	20.10156738	21.55321954	11.98963481	13.64652536	15.39100067	25.86111201	21.93012959	27.80837135	30.93736052	23.04083604	19.27535976	17.11977164	14.95648226	15.28465862	23.56230775	22.59959631
Cdk9	18.98902604	22.33521291	24.94928931	21.40538802	21.37312988	25.37464736	22.67853227	21.70871794	20.32866604	23.23660264	22.55303922	23.5421137	28.5898252	18.13009537	23.20366111	23.25135199	26.66494782	21.17124496	25.65166779	25.86111201	25.24401584	25.7227435	26.4135012	22.02057762	25.59767776	24.25300983	23.4781989	27.66716687	20.91329091	26.14132409
cdm	69.54089266	74.40236509	62.95075312	77.45848037	56.23585812	59.24428536	59.38611008	64.99693526	67.3202926	79.92961002	49.34682086	66.86614237	63.34608329	68.02094176	65.5162196	65.31278648	74.0479846	74.22689497	62.1858613	59.82329525	63.06130598	68.47811446	69.46313023	78.47487701	65.84462893	61.63117792	65.73895691	67.5233653	61.20623139	53.29457041
Cds	49.39712855	55.83803228	47.81947118	44.62479197	86.01808828	87.70802023	60.44092554	59.95741146	62.16447151	58.62939093	80.76686695	77.65627781	54.48884332	55.84598721	58.81569714	57.73650325	86.1335365	41.32218895	51.61426488	78.98544452	85.18637006	71.60655624	78.94864171	60.36529001	69.39129513	62.62983126	53.91290117	58.6234375	82.11952229	80.78512413
CecA1	1.02643384	0	17.21038939	8.344473295	0.175189589	0.110324554	11.81393309	0.129218559	7.660077058	10.97284014	0	0	10.65111135	16.2773849	0.248167498	1.959383594	18.70383031	20.7886321	4.819404251	0	2.631615551	0	0	2.550646057	20.81738854	0	96.69539693	2.515196988	17.56716436	0
CecC	8.08316649	1.885440051	73.92382018	25.03341989	14.19035672	0.110324554	51.79143881	0.904529914	30.64030823	17.53502885	0.192761019	0.490460702	43.1650302	63.6538385	1.985339988	9.27441568	63.49710597	19.51325589	7.306838702	1.09052882	22.90480202	1.73802321	0.145930946	21.17036227	80.18549659	1.283982873	176.8690983	5.417347359	14.63930363	0.843268519
Ced-12	13.98516107	13.19808036	19.4050028	11.97250516	12.78884001	11.14277993	12.55230391	9.949829056	13.55244403	12.26376251	10.02357299	11.44408305	9.081473887	10.05757116	14.02146366	11.23379927	13.8120593	13.00883726	12.74810157	11.52844752	12.28087257	7.415565695	10.5070281	10.20258423	12.18202737	13.12515826	12.34779349	19.54114583	12.82681842	7.083455561
ced-6	162.8180679	177.2313648	199.8253264	128.6137297	154.8675968	220.6491075	181.9556659	189.1759706	192.827709	151.5758015	146.6911354	194.0589511	158.9818515	159.4654374	229.8031036	253.1523604	221.184783	174.3439268	268.1765268	135.848733	147.1755364	176.003817	202.9899457	112.6535342	214.0335947	292.1774361	255.8254117	423.1335241	138.8642516	171.3521631
Cen	36.82331401	35.67832712	34.07426086	33.55929477	48.17713702	54.50032955	30.27320354	49.49070816	41.68849629	38.62009421	35.85354953	58.36482354	43.83773197	44.86206081	47.64815971	51.07459903	49.9727979	36.603297	45.24021409	57.64223762	45.12733334	67.08769589	55.30782848	39.79007848	45.02724039	48.64868442	49.0433488	41.59748865	43.22080121	54.47514634
CenB1A	21.42680641	14.50338501	30.84009373	20.67978164	15.76706302	13.79056922	22.15112454	13.69716727	32.11339997	23.55933324	15.2281205	18.80099358	24.10514674	16.67439428	15.26230116	15.80569433	25.60985996	13.9016006	18.65575839	14.17687466	17.44663643	14.13592211	11.96633756	22.4456853	20.50898278	18.40375452	28.86948901	24.37806312	15.61525721	14.67287223
Cerk	37.2082267	58.15857388	74.84786793	77.27707878	48.5275162	28.13276121	70.98908008	71.97473746	32.70263667	95.31310159	48.7685378	50.1904785	48.4345274	85.09234544	53.72826342	91.3072755	78.17241898	40.42942561	77.88779128	29.2884883	54.28925414	31.86375884	60.41541159	48.80236122	85.11998869	94.01607928	34.08686654	76.03633972	52.98033696	48.74092041
cert	62.48416001	78.31827904	48.51250699	63.30915609	51.33054962	46.44663713	44.51321217	65.25537238	54.7990128	58.84454466	43.94951233	97.43819279	52.58285498	72.1233721	65.14396835	63.87590518	70.40313562	48.5918333	73.84571029	44.55589178	44.54252988	97.32929974	73.40326577	47.86712433	55.35883322	58.34988835	98.95626053	48.17569616	47.40345939	75.72551302
cerv.qjt.CG42299.Dsim_qjt	0.38491269	0.72516925	3.465179071	5.623449395	2.10227507	0.88259643	12.23585927	0.775311355	0	0	1.92761019	1.307895205	4.036210617	0.794018775	0.248167498	0.783753438	0.191834157	0.12753762	0	1.557898314	0.974672426	0.811077498	0.437792838	1.105279958	0.77101439	0.285329527	0.521737753	0.193476691	1.115375515	0.337307408
Cfp1	12.57381454	8.556997154	9.240477522	9.977087636	14.01516713	11.9150518	12.55230391	10.85435897	11.93204311	12.47891623	9.638050949	10.46316164	13.34191843	9.660561768	9.554448691	11.49505042	14.19572762	11.47838582	7.928697315	11.52844752	14.62008639	10.7757439	9.047718643	11.90301493	10.02318707	9.701203932	12.86953125	10.64121803	12.82681842	11.97441297
cg	7.95486226	5.366252453	7.738899925	5.623449395	5.606066853	5.957525902	8.438523635	5.168742367	8.543932103	10.54253268	7.903201778	4.90460702	8.408772118	5.293458503	6.45235496	3.396264897	7.193780888	9.692859137	7.462303356	5.452644099	6.822706984	5.677542485	5.837237834	8.927261198	7.864346781	7.70389724	6.608678208	14.51075186	6.134565333	4.553650003
CG10031	69.41258843	36.83859792	0.115505969	0	211.2786445	180.0496717	59.80803626	55.30554332	0	0.107576864	226.1086753	204.3586258	0.112116962	64.44785727	41.56805599	52.25022918	0.095917079	0.12753762	0.46639396	184.2993705	184.0181541	203.3487155	194.088158	48.71733968	39.78434254	32.81289565	0	0	237.8538286	230.7182668
CG10038	20.5286768	18.99943436	14.78476404	14.14932428	24.1761633	35.63483086	29.32386963	17.83216117	9.1331688	9.681917768	38.55220379	33.51481464	17.93871385	16.40972136	23.6999961	18.94070808	18.51199615	12.24361154	17.87843512	23.68005437	26.99842621	20.27693745	35.46121984	23.29590065	19.12115688	17.97576023	16.34778293	16.83247215	27.88438788	25.29805557
CG10050	17.19276682	19.28950206	9.124971553	17.23315137	15.06630467	14.01121833	15.50578718	19.38278388	10.90087889	16.35168334	16.96296967	11.60756995	15.80849158	21.43850694	12.40837492	16.06694547	10.93454695	20.27848162	9.794273154	20.09688825	13.9378157	17.49610031	17.94950634	20.74525459	15.57449068	12.69716397	10.95649282	11.80207818	18.26427406	17.03402409
CG10055	20.78528526	21.90011136	21.13759233	24.48921511	30.83336769	24.71270004	32.59379754	21.32106226	26.95757888	25.38813993	30.64900202	25.99441721	26.34748597	21.5708434	17.61989239	22.33697298	26.47311367	22.95677164	18.81122304	35.05271206	30.50724694	28.96705349	29.62398201	25.93156824	24.51825761	15.55045924	22.78254856	15.8650887	34.29779709	30.18901298
CG10063	1.2830423	0.2900677	10.97306706	6.711858955	0.350379178	1.544543752	17.19349191	0.516874237	0	0.322730592	0.192761019	1.471382106	9.754175657	1.455701088	0.496334997	0.391876719	0.479585393	1.275376202	0.621858613	0.778949157	1.169606912	0.57934107	1.313378513	0.340086141	0.616811512	0.142664764	0.173912584	0.773906766	1.115375515	1.349229631
CG10068	28.09862637	35.96839482	25.98884303	26.30323104	31.88450523	35.19353265	28.05809109	32.69229547	21.94906695	21.51537282	41.05809704	44.79541078	24.32938066	32.95177918	37.47329227	32.78701881	26.47311367	25.76259928	27.20631432	39.88219684	30.4097797	47.2742313	33.85597944	29.07736504	32.22840151	33.52621947	29.91296452	24.57153981	36.52854812	44.86188522
CG10073.CG10081.Dsim_GD11450	0.64152115	0.2900677	0.115505969	0.181401593	5.956446032	1.985841967	0.421926182	1.292185592	0	0.107576864	4.819025474	3.433224914	0	0.264672925	0.372251248	0.130625573	0.095917079	0	0	4.829484773	6.432838013	3.012573563	2.334895134	1.615409169	0	0	0.521737753	0	4.740345939	2.867112965
CG10082	10.00772994	11.02257261	20.56006249	11.97250516	8.233910691	7.833043316	8.33304209	6.848583636	20.18135686	22.37598773	7.51767974	5.885528424	20.96587181	13.1013098	12.78062617	15.41381761	34.53014826	16.70742825	15.85739463	6.543172918	10.62392945	7.647302123	6.420961618	9.862498085	10.79420146	13.41048779	15.99995777	21.28243605	6.552831151	4.890957411
CG10086	6.28690727	16.24379121	10.16452527	2.539622307	15.76706302	24.16107727	14.13452709	4.134993893	2.946183484	0.322730592	17.54125273	9.155266437	2.915041001	3.176075102	13.27696117	1.045004584	5.659107632	0	5.441262864	9.814759378	13.64541397	6.141015341	2.918618917	7.82198124	2.621448927	10.27186299	0	0	2.23075103	27.32190002
CG10098	19.37393873	12.32787726	12.01262078	10.33989082	9.635427404	11.03245537	31.85542672	10.72514041	6.776222013	10.43495582	8.674245854	10.79013544	9.97840958	6.749159591	11.04345368	10.84192256	9.399873693	8.162407694	17.41204116	7.945281401	9.64925702	8.110774979	7.588409185	26.95182666	21.27999717	21.68504408	7.304328545	12.57598494	11.01433321	7.758070376
CG10126	4.36234382	1.01523695	1.732589535	0	3.678981372	2.206491075	8.438523635	0.775311355	2.504255961	0.968191777	1.349327133	0.326973801	1.905988347	0.794018775	1.985339988	0.783753438	2.973429434	0.765225721	1.865575839	1.402108483	2.729082794	0.811077498	0.291861892	9.352368874	2.929854683	6.56257913	0.347825169	2.321720297	0.139421939	2.023844446
CG10139	17.70598374	10.73250491	14.20723419	17.41455296	10.68656494	13.79056922	24.78816318	14.47247863	13.40513485	15.16833784	12.33670521	14.05987346	14.91155589	10.98392639	14.76596616	15.15256646	18.60791323	14.66682633	18.34482908	11.84002719	10.81886393	14.59939496	11.38261378	19.72499617	10.94840434	16.1211183	17.04343327	16.05856539	14.91814751	14.67287223
CG10165	78.65049299	59.89898008	34.88280265	34.64770433	148.5607716	145.6284109	60.01899935	93.81267396	54.94632197	45.61259038	189.4840816	205.0125734	48.65876132	91.97384149	56.4581059	58.9121334	52.46664194	44.89324232	31.2483953	177.6004078	149.2223485	202.8852427	173.9496875	73.11852029	49.80752961	35.80885569	54.95637667	21.47591275	181.666787	209.2992464
CG10189	19.2456345	18.70936666	28.87649226	28.11724697	25.22730084	19.41712146	22.36208763	22.61324785	29.31452566	27.43210034	30.84176304	21.74375779	23.65667889	21.96785279	19.97748363	19.20195922	35.00973365	26.40028739	17.10111186	30.53480695	26.99842621	28.73531707	34.29377228	25.3364175	21.27999717	18.97441357	29.39122677	18.96071576	25.79305878	25.63536298
CG10194	32.0760575	32.34254857	24.2562535	21.40538802	31.70931564	30.44957683	30.48416663	36.56885225	23.71677704	27.32452348	31.22728507	36.94803955	37.89553301	38.37757415	36.60470602	34.09327454	32.89955793	33.79746936	31.2483953	31.00217645	27.58322966	34.87633241	38.52576971	34.85882944	36.5460821	39.37547478	33.39121621	36.56709468	35.27375066	37.44112225
CG10195	48.49899894	57.14333693	33.61223699	40.27115373	38.7168992	47.218909	48.41602936	71.58708178	33.58649171	43.46105309	37.20287666	56.07600693	44.84678463	50.68486517	76.31150578	65.44341205	41.24434376	37.49606035	57.98831566	43.77694262	37.81729014	48.8963863	56.3293451	39.96012155	60.60173108	80.03493244	39.30424408	34.63232776	40.43236242	52.28264819
CG10208	50.80847508	55.69299843	5.659792482	7.437465328	35.73867619	92.23132693	37.44594863	79.59863245	9.575096322	13.01680056	39.13048685	50.84442611	7.623953387	38.24523768	78.91726451	72.49719299	6.906029652	13.39145012	9.638808501	33.49481375	30.60471419	62.33709912	68.87940645	39.36497081	55.20463034	87.73882968	6.260853039	6.384730816	26.49016848	57.3422593
CG10209	19.75885142	22.33521291	18.13443714	10.52129242	14.36554631	23.6094545	13.07971163	17.83216117	13.99437155	10.65010955	12.91498827	19.29145428	14.46308804	15.88037551	23.32774486	26.12511459	13.90797638	12.75376202	14.76914206	14.64424415	17.05676746	22.01496066	18.24136823	22.53070683	21.43420005	19.97306692	16.17387035	14.12379847	16.59121079	17.20267779
CG10214	15.13989914	13.77821576	11.66610287	24.6706167	16.46782138	16.32803395	15.82223182	16.02310134	16.35131833	20.00929672	17.15573069	11.11710924	13.90250323	17.86542245	13.27696117	14.36881303	12.46922021	22.7016964	11.65984899	16.66951196	16.56943125	15.64220889	15.46868026	20.74525459	12.18202737	12.83982873	11.65214316	24.7650165	14.36045976	14.84152594
CG10222	10.39264263	9.717267955	17.09488342	16.3261434	4.379739729	4.743955811	10.97008073	12.40498168	20.18135686	17.21229825	4.626264455	4.087172517	20.85375485	7.543178367	11.91203993	12.14817829	22.73234761	19.13064303	20.05494027	4.51790511	4.09362419	4.982333201	5.691306889	10.6276919	8.789564049	11.12785157	22.2608108	16.83247215	3.624970424	4.890957411
CG10232	2.18117191	0.2900677	4.042708916	2.17681912	19.4460444	10.2601835	0.843852364	2.584371183	12.96320733	3.119729059	24.09512737	17.00263767	4.26044454	4.234766802	1.364921242	1.30625573	10.07129324	19.51325589	0.777323266	18.22741027	38.49956084	5.098201415	10.36109716	1.275323028	0.308405756	0.427994291	5.043464948	3.095627063	16.59121079	7.252109265
CG10252	0.12830423	0	9.240477522	6.893260548	0	0	10.23170991	0	0	0	0	0.980921404	3.58774277	0	0	0	0	0	0	0	0.097467243	0	0	0.085021535	0.154202878	0	0	0	0	0
CG10254	19.2456345	2.610609301	9.355983491	9.795686042	18.04452768	2.868438397	32.38283445	4.522649571	22.53830365	47.54897393	3.084176304	2.615790411	27.80500647	8.20486068	4.715182471	3.135013751	12.56513728	12.6262244	6.063121477	15.11161365	25.63388481	2.433232494	2.918618917	46.5918013	11.41101298	5.849255312	7.47824113	26.50630672	2.788438788	3.035766669
CG10274	28.09862637	27.12132996	35.92235637	45.35039834	26.97919673	30.67022594	29.21838809	30.62479852	44.63467978	53.035394	29.10691386	37.92896095	43.05291324	28.05533007	27.42250858	34.09327454	42.29943162	40.55696323	30.937466	33.02744426	35.18567459	31.97962706	32.68853187	28.99234351	33.92463317	25.96498699	39.65206925	31.14974732	30.39398278	24.96074817
CG10286	77.88066761	83.24942994	74.03932615	91.78920625	98.45654911	66.96700412	72.99322944	80.63238092	109.4507164	127.3710071	97.5370756	75.85792191	66.48535821	101.8990762	59.68428338	67.53342122	68.86846237	117.8447611	43.68556756	112.4802583	113.7442721	83.77271871	105.3621429	103.9813376	78.33506205	60.77518934	74.60849871	61.33211118	111.1192857	81.12243154
CG10321	23.86458678	23.93058526	25.06479528	22.85660077	22.42426741	19.96874423	26.79231254	14.73091575	23.86408622	26.3563317	22.3602782	20.43586258	24.10514674	17.73308599	25.80941984	23.64322871	17.16915705	21.80893306	21.29865749	24.77058319	26.80349172	20.62454209	21.0140562	26.27165438	25.90608351	21.54237932	23.99993665	26.50630672	20.77386897	20.74440557
CG10324	11.29077224	10.87753876	12.01262078	11.97250516	11.56251288	10.03953439	13.60711936	11.62967033	11.04818806	12.37133937	7.710440759	10.95362234	12.22074881	12.57196394	12.28429117	10.05816912	16.59365458	13.9016006	13.05903087	9.658969546	9.454322535	7.994906765	10.06923526	14.19859638	10.94840434	13.12515826	12.17388091	9.867311262	8.225894423	10.28787593
CG10333	37.33653093	36.11342867	34.65179071	34.10349955	25.57768002	31.11152416	30.167722	29.97870573	32.84994584	34.96248083	25.63721552	30.73553732	33.52297151	32.15776041	33.75077979	32.52576767	37.31174354	33.66993174	30.31560738	30.22322729	28.26550036	29.54639456	27.87281066	34.09363562	30.37796698	31.95690707	33.39121621	30.76279393	25.23537103	26.98459261
CG10336	3.72082267	2.320541601	3.349673102	4.897843021	3.854170962	2.096166521	4.430224908	2.842808302	7.660077058	5.056112612	1.542088152	2.942764212	4.148327578	2.911402177	3.970679976	2.090009167	6.330527181	7.014569112	1.088252573	3.738955953	3.996156948	4.171255703	3.210480809	4.251076761	3.084057561	3.85194862	4.869552364	2.70867368	2.649016848	2.698459261
CG10337	28.99675598	22.62528061	47.24194133	29.93126291	55.18472059	46.11566347	37.23498554	44.3219658	41.0992596	28.61544585	72.47814313	67.19311617	28.70194216	39.56860231	24.6926661	29.39075392	56.6869934	45.4033928	25.02980917	52.18959352	44.3475954	73.46044766	61.43692821	33.58350641	20.97159142	22.54103266	46.26074745	17.9933323	48.93710072	59.70341115
CG10338	47.34426087	43.65518887	43.08372645	43.717784	34.51234906	33.20769068	39.13365336	47.55242977	33.88111006	37.65190243	37.5883987	38.25593475	35.09260897	38.24523768	46.77957346	46.3720784	44.88919274	38.89897417	53.01344676	35.05271206	36.64768323	43.1029756	39.98507917	38.00462624	38.85912527	47.07937202	42.60858318	44.88659241	39.73525272	42.33207966
CG10341	25.53254177	25.38092376	24.83378334	30.29406609	43.09663893	27.9121121	22.25660609	20.15809523	31.22954493	48.62474257	38.93772583	29.75461592	15.13578981	32.68710626	17.86805989	18.15695464	15.53856672	41.70480181	11.34891969	47.20431891	49.12349028	29.08292171	35.16935795	31.45796803	22.05101156	19.54507263	20.69559755	17.60637892	55.90819769	36.59785373
CG10343	25.40423754	28.71670231	11.08857303	16.68894659	25.75286961	25.26432281	22.46756918	26.10214895	14.43629907	13.33953115	29.4924359	28.44672071	14.12673716	24.87925496	24.56858235	22.85947527	14.00389346	15.30451443	15.85739463	27.26322049	21.83266235	30.82094492	28.45653444	25.50646057	24.51825761	23.9676803	14.26083192	12.18903156	28.30265369	33.22477965
CG10344	6.28690727	5.076184752	2.887649226	1.63261434	9.810616993	8.494990638	6.645337363	5.168742367	3.977347703	2.474267874	10.02357299	9.482240238	3.251391886	5.425794966	5.335601217	6.923155367	4.220351454	3.443515746	2.953828412	7.477911907	8.479650109	8.342511406	7.734340131	6.716701282	6.322318	5.278596257	2.608688766	2.70867368	9.062426059	9.781914822
CG10347	77.36745069	85.27990384	80.85417832	100.3150811	78.30974636	72.59355637	84.70168099	88.64393159	78.81040819	86.16906814	80.57410593	77.81976471	83.41501941	77.15215768	89.09213195	83.86161784	100.0415129	79.32839978	95.45529709	83.03598013	69.00680778	87.94397441	75.15443712	80.26032925	83.11535127	77.75229622	95.13018367	84.93626753	78.07628605	80.27916302
CG10361	0.89812961	2.465575451	1.039553721	0.362803187	2.803033427	2.427140182	1.371260091	1.679841269	1.325782568	1.290922369	1.542088152	2.942764212	1.569637462	1.058691701	2.853926232	2.090009167	1.055087864	2.295677164	1.243717226	3.427376291	1.949344853	1.506286782	1.897102296	2.295581451	2.158840293	1.426647637	1.043475506	0.580430074	3.485548484	3.035766669
CG10375	10.00772994	8.847064854	10.28003124	10.52129242	12.61365042	9.046613407	11.91941463	10.85435897	9.575096322	10.54253268	8.481484835	11.11710924	11.54804704	9.660561768	8.437694948	8.360036669	12.18146897	10.7131601	11.65984899	8.568440727	8.284715623	8.226643192	11.09075189	10.71271344	8.635361171	8.274556295	10.43475506	9.867311262	8.086472484	9.781914822
CG10376	15.65311606	14.50338501	22.52366396	21.9495928	12.9640296	13.68024466	15.40030563	17.70294261	25.04255961	23.23660264	14.45707642	16.18520317	28.92617608	19.98280585	17.12355739	17.3732012	25.51394288	29.58872789	26.73992036	16.51372213	20.76052268	10.89161211	14.0093708	15.64396248	16.34550507	15.97845353	27.13036317	17.60637892	16.73063273	12.64902779
CG10383	9.751121481	17.54909586	23.56321768	13.7865211	32.58526358	17.76225315	16.13867645	18.9951282	14.73091742	23.98964069	25.05893247	14.87730796	18.72353258	21.83551633	16.25497115	14.76068974	28.103704	12.49868678	16.32378859	14.33266449	29.92244349	6.372751769	13.86343986	10.20258423	13.87825903	13.69581732	13.91300675	12.38250825	20.49502509	13.1549889
CG10395	7.56994957	5.076184752	6.352828296	8.707276482	7.533152334	7.722718762	8.33304209	8.011550669	6.33429449	4.087920836	5.782830569	6.539476026	7.84818731	7.940187755	9.306281193	8.360036669	8.440702908	5.356580049	6.684980089	6.231593256	4.873362131	7.183829267	6.129099726	7.141808958	7.401738147	5.135931493	7.304328545	5.804300742	6.552831151	8.095377784
CG10413	28.99675598	36.54853022	40.6581011	36.64312186	18.39490686	15.99706029	34.80890999	28.55730158	34.02841924	43.35347623	12.33670521	17.00263767	36.99859732	23.6882268	29.15968107	32.00326537	45.0810269	31.62932981	54.72355794	12.46318651	13.9378157	17.14849567	10.36109716	26.27165438	39.47593678	43.65541769	30.43470227	59.78429764	17.56716436	14.16691112
CG10417	68.38615459	71.06658653	63.412777	62.40214812	61.31635621	59.35460992	81.22078999	73.39614161	63.19563573	59.70515957	58.9848718	70.46285418	64.69148683	68.41795115	76.18742203	69.1009281	67.23787203	62.62097153	70.11455861	64.96435969	66.7650612	65.34967268	63.91775429	75.58414481	75.25100449	82.60289818	63.65200589	63.0734014	57.58126096	64.08840745
CG10418	10.64925109	9.282166404	1.848095504	1.451212747	15.59187344	17.87257771	13.71260091	12.79263736	1.620400916	1.82880669	13.68603235	18.80099358	1.569637462	11.11626286	9.554448691	11.49505042	1.246922021	1.275376202	2.021040492	21.49899673	15.88716055	15.41047246	19.55474675	13.26335949	5.397100732	8.559885822	2.608688766	0.773906766	16.45178885	16.86537038
CG10425	36.69500978	41.04457957	24.83378334	28.84285335	34.16196989	40.48911122	37.34046709	37.9902564	17.97171925	19.68656613	34.69698341	45.77633219	20.51740397	35.20149905	38.83821351	40.1020509	14.38756178	27.16551311	31.09293065	47.51589857	31.18951764	45.76794452	41.44438862	37.74956164	36.85448786	37.23550333	19.47820945	27.47369018	36.94681393	41.32015744
CG10433	33.61570826	23.35044986	161.0153208	60.58813219	121.4063853	92.45197604	40.61039499	58.27757019	168.6690044	104.6722888	138.4024116	145.0128809	161.7847755	61.93346449	24.9408336	46.50270397	209.6747336	104.7083862	72.29106376	131.7981974	167.6436573	113.7825861	134.1105392	30.86281728	33.61622742	30.10226514	267.3036422	52.23870668	121.2970873	126.1529705
CG10435	38.61957323	41.91478267	36.49988621	35.19190911	26.10324879	36.62775184	38.0788379	43.15899876	32.70263667	36.89886438	26.4082596	31.38948493	32.73815278	36.52486367	48.26857845	41.5389322	40.86067544	30.99164171	46.79486063	30.37901712	28.65536933	40.32213846	38.67170065	38.08964778	31.91999576	34.95286711	42.60858318	39.85619843	29.13918533	33.89939447
CG10444	26.81558407	25.96105916	20.67556846	13.24231632	64.99533758	54.27968044	22.36208763	29.59105005	28.72528897	29.15333017	98.88640273	96.78424519	20.18105308	41.15663986	23.20366111	25.6026123	20.5262548	20.53355686	16.6347179	77.8949157	72.32069403	81.80295907	87.12077468	30.182645	30.68637273	22.82636219	27.65210092	14.89770524	89.09061926	89.38646303
CG10459	4.87556074	8.702031004	1.15505969	1.451212747	8.759479458	7.171095994	8.227560544	4.393431012	0	0.322730592	6.553874645	11.93454375	1.4575205	4.764112653	6.57643871	7.184406513	0.383668314	0.510150481	0.621858613	8.256861064	5.9455018	7.299697481	8.901787697	3.996012155	8.326955415	8.417221058	0.695650338	22.24981951	7.389362787	6.914801857
CG10462	6.67181996	3.190744702	7.16137008	3.446630274	8.584289869	5.736876795	4.85215109	5.556398044	7.218149535	4.948535748	5.975591588	6.702962927	3.699859732	6.087477279	6.45235496	4.963771772	8.728454144	3.060902885	5.75219217	7.477911907	8.577117351	6.488619983	5.837237834	6.036529001	5.55130361	7.846562004	8.173891467	6.578207508	6.552831151	5.228264819
CG10465	22.19663179	18.41929896	28.52997435	27.75444379	21.72350906	24.49205093	31.328019	25.71449327	26.95757888	22.26841087	19.2761019	16.67566387	30.15946266	19.32112354	30.64868606	27.43137032	31.55671883	25.12491118	34.82408233	14.80003398	16.17956228	18.30717781	12.98785418	22.87079297	23.59304034	30.53025943	25.91297508	37.72795482	15.19699139	19.05786853
CG10467	433.6682974	653.2324607	506.1471563	512.2780997	224.2426741	247.7889477	379.2061559	544.7854455	493.927661	430.7377638	131.4630149	191.9336214	538.2735325	458.4135064	743.5098254	610.6745536	490.9036078	621.8734362	674.4056658	145.5077025	129.1440965	239.2678619	204.4492551	407.3381752	425.2915377	570.6590548	501.5638934	448.0920173	128.9652939	234.4286483
CG10469	55.42742736	57.28837078	66.64694413	65.30457361	24.70173207	24.71270004	40.71587654	40.44540902	58.62905133	52.49750968	12.72222725	22.07073159	70.63368579	42.74467741	78.04867827	60.21838913	51.315637	78.56317406	82.86266018	17.13688145	13.15807775	22.13082887	21.88964188	44.80634906	46.87767493	55.35392832	59.65201645	47.40178939	13.94219394	20.23844446
CG10470	38.36296477	35.09819172	29.22301016	38.09433461	44.49815565	48.6531282	36.60209627	47.68164833	30.49299906	30.01394508	48.38301576	42.67008107	36.77436339	36.7895366	39.8308835	40.23267647	31.26896759	30.99164171	34.66861767	46.11379009	46.8817437	49.35985915	49.17872875	43.4460045	31.14898137	29.24627656	38.08685599	27.28021349	48.65825684	46.37976855
CG10495	7.56994957	4.786117052	6.468334266	7.074662142	11.56251288	8.384666085	7.805634362	8.786862024	6.776222013	8.713725991	10.60185604	8.337831934	6.390666809	5.558131428	8.685862447	6.400653075	5.563190553	6.121805771	5.130333557	7.322122075	11.59860187	8.574247834	7.880271076	8.077045846	5.55130361	6.705243894	7.652153714	4.06301052	10.45664545	6.071533338
CG10512	461.3820111	605.516324	633.6657461	571.9592239	532.9267302	489.2893959	492.4933357	718.8428447	326.43713	461.9350544	485.7577678	521.5232131	418.0841497	623.8340846	726.386268	682.6492443	485.6281685	453.2687023	981.9147499	389.7861581	480.4160389	366.2594244	571.9033768	472.6347143	732.6178736	792.0747681	376.3468327	840.0757941	527.0149308	548.4618448
CG10513	126.8928835	442.4982766	59.25456211	4.897843021	133.4944669	140.5534815	118.6667386	80.76159948	2.062328439	0.968191777	82.11619408	219.0724469	58.74928786	39.03925646	428.7093536	34.61577683	23.97926963	0.637688101	73.06838702	25.39374252	90.15719943	5.098201415	13.57157796	375.7101641	339.7089404	323.1356898	0.521737753	2.321720297	95.08576265	159.2090964
CG10514	93.40547945	384.9198381	55.09634723	10.33989082	194.2852544	294.8975322	55.79973754	35.40588521	10.31164219	7.853111079	53.97308531	323.5405764	14.575205	3.308411564	412.8266337	7.445657659	9.687624929	2.933365265	41.97545638	43.77694262	201.269856	6.141015341	26.55943215	311.348862	210.3327257	272.917693	7.304328545	4.449963902	93.8309652	191.4219538
CG10543	2.95099729	5.076184752	5.775298451	4.172236648	2.277464659	3.751034827	4.641187999	1.421404151	11.93204311	8.92887972	4.433503436	2.942764212	6.390666809	3.705420952	2.978009982	2.612511459	7.097863809	5.61165529	3.575687025	3.583166122	5.068296617	4.171255703	2.626757025	2.550646057	3.700869073	4.422607675	9.043454389	5.804300742	2.927860727	4.047688892
CG10553.CG10560.Dsim_GD18206	30.40810251	143.7285454	20.90658039	2.358220714	95.12794691	223.6278704	43.56387827	4.522649571	1.325782568	0.215153728	105.4402774	124.5770183	2.466573155	7.543178367	41.071721	4.049392762	15.05898133	0	94.05611521	43.62115279	173.2967574	18.77065066	21.45184904	91.05806422	48.11129795	42.22877006	0.695650338	0	56.18704157	151.2823723
CG10553.CG10560.Dsim_GD18207	13.08703146	52.50225372	18.36544908	2.902425494	17.69414851	27.47081388	26.686831	5.944053722	2.504255961	0.107576864	15.80640356	23.7056006	6.390666809	4.367103265	22.45915861	3.657516043	7.865200437	0.12753762	35.13501163	10.28212887	17.25170195	3.012573563	2.334895134	43.95613371	22.66782307	29.67427085	1.217388091	0	7.249940848	19.05786853
CG10559	6.67181996	3.915913952	0.924047752	0.362803187	28.73109262	41.92333042	9.176894453	7.236239314	0.441927523	0.860614913	27.17930367	35.80363124	0.224233923	8.998879455	10.67120243	11.62567599	0.479585393	0.765225721	0.777323266	30.06743746	16.471964	35.57154169	36.48273646	9.097304268	7.864346781	11.4131811	0.347825169	0.386953383	24.39883939	43.34400188
CG10562.CHKov1.Dsim_GD18204	62.99737693	61.63938628	68.6105456	29.56845972	83.56543403	86.60477469	51.68595726	55.17632477	49.93781005	35.71551888	97.92259764	106.1029985	54.2646094	64.44785727	56.58218965	57.34462653	130.9268122	40.42942561	36.53419351	112.4802583	96.4925702	120.6188108	97.77373373	59.43005312	51.81216703	54.6406045	66.26069466	28.44107364	96.47998205	84.32685191
CG10565	88.9148314	87.74547929	74.50135002	109.3851608	90.5730176	69.1734952	75.63026808	93.0373626	107.2410788	143.8302673	85.58589242	72.26121009	72.76390806	98.19365523	61.66962337	64.65965861	68.77254529	150.7494671	61.71946734	96.2781158	97.07737366	83.19337764	86.82891279	97.26463629	80.49390235	60.34719505	76.52153714	58.23648411	98.98957696	80.78512413
CG10576	783.5539327	729.0851643	383.3643112	687.3306373	754.0159918	625.3195706	679.0901895	754.507167	512.6359262	552.0844665	772.586164	710.1870965	604.7588907	773.2419508	605.9009475	613.287065	403.7149834	673.2710971	489.8691224	806.5239571	672.1341052	766.8158401	775.4770463	812.8908982	610.1807885	537.9888239	511.6508233	412.4923061	753.8544262	725.5482339
CG10584	8.852991871	8.266929454	9.124971553	7.074662142	9.285048226	6.398824117	9.915265271	5.944053722	9.280477974	8.498572263	9.059767892	8.664805735	8.296655156	7.410841904	6.57643871	6.139401929	12.9488056	9.182708656	7.773232662	7.78949157	9.64925702	9.153588904	9.631442427	11.05279958	7.247535269	5.706590548	11.99996832	7.545590965	8.225894423	8.769992599
CG10600	8.981296101	18.41929896	19.4050028	14.14932428	13.48959837	12.46667457	22.46756918	18.73669108	17.6771009	24.31237128	12.72222725	14.87730796	10.76322831	19.98280585	13.89737991	22.2063474	20.43033772	10.96823534	15.54646532	17.13688145	26.60855724	13.20897639	15.9064731	16.83426397	19.42956264	24.96633365	14.95648226	21.28243605	16.59121079	13.3236426
CG10602	184.5014828	186.5135312	180.6513356	192.6484922	145.0569798	210.8302222	174.5719577	213.8567154	238.9354805	244.1994815	176.1835713	211.2250757	178.6023198	171.9050649	184.6366189	203.2533915	200.7544453	209.9269229	170.7001893	173.0825027	158.8716055	213.0816455	150.7466671	207.7076105	181.0341788	204.1532769	211.1298775	188.059344	160.1958083	186.0250353
CG10616	112.0095928	102.9740335	73.80831421	85.62155207	79.1856943	80.42659968	106.0089532	108.8020268	68.05683847	77.8856496	67.0808346	91.38917747	86.44217737	98.98767401	105.0989356	111.946116	71.26638933	82.0066898	96.0771557	86.61914625	67.05746293	94.78019903	96.7522171	129.8278843	96.53100166	96.86937455	85.04325378	75.84286303	82.81663199	88.54319451
CG10621	6524.783313	5830.940908	5450.842184	9187.083696	4019.725123	4493.519074	5024.929862	4668.149669	4565.995163	7651.619612	3803.174904	3964.230367	5066.341259	5593.332927	5354.089696	4885.788305	3704.988991	8611.850268	5750.015665	3701.722184	3664.280987	4705.40817	5641.982229	3938.367554	6714.455919	4501.358624	5048.160588	4899.21678	4871.541984	4969.887344
CG10631	14.49837799	24.65575451	18.82747295	13.06091472	26.10324879	20.63069155	23.83882927	13.30951159	26.95757888	23.6669101	25.05893247	21.74375779	18.83564954	20.37981524	15.75863615	21.55321954	20.14258649	13.77406298	14.45821275	36.29903071	31.96925558	16.68502281	17.65764445	21.2553838	18.35014249	18.83174881	19.30429687	20.50852929	24.11999551	24.28613335
CG10646	13.34363992	11.45767416	17.21038939	13.06091472	11.03694412	9.267262515	15.083861	9.30373626	16.49862751	12.26376251	10.98737808	10.29967474	18.3871817	13.76299211	13.02879367	10.58067141	17.45690829	16.57989063	17.72297047	8.101071232	9.64925702	11.93442604	10.5070281	16.06907016	11.56521585	11.84117539	14.60865709	15.47813531	6.413409211	8.769992599
CG10660	43.23852551	42.20485037	50.12959056	48.43422543	20.14680275	23.71977906	30.48416663	31.78776556	30.19838071	36.36098006	13.49327133	22.23421849	44.84678463	35.99551782	41.44397224	38.40391845	36.1607386	43.4903285	62.1858613	17.91583061	20.46812095	23.86885208	18.09543729	27.46195588	36.5460821	43.37008817	35.13034205	49.33655631	18.403696	19.39517594
CG10669	6.28690727	10.4424372	9.47148946	9.251481262	4.554929318	6.619473225	6.539855817	7.236239314	11.34280641	7.853111079	4.047981398	4.90460702	8.857239964	5.425794966	6.700522459	5.878150783	10.35904448	8.672558175	7.773232662	7.78949157	6.725239741	6.488619983	6.71282351	8.927261198	6.013912244	7.418567712	8.521716636	9.480357879	5.576877575	5.396918522
CG10672	138.6968726	135.3165821	182.614937	220.2215344	122.1071436	127.4248596	117.0845154	146.5338461	170.1420962	177.1790952	124.5236183	139.1273525	231.4094087	132.8658084	149.2727503	147.2150207	173.4180779	222.1705344	223.8691007	131.0192482	111.4050583	155.6110114	151.038529	123.2812261	120.7408535	122.1210377	200.5212098	151.8792028	113.3500367	136.9468075
CG10674	79.80523106	76.57787284	51.97768606	54.23907642	64.99533758	84.83958183	82.1701239	87.22252744	47.43355409	52.71266341	79.03201778	89.10036086	66.48535821	71.46168979	84.37694948	81.6409831	52.17889071	62.74850915	67.78258881	75.40227839	58.28541109	90.84067976	85.51553427	77.45461858	65.99883181	77.60963145	53.39116341	62.29949463	72.77825235	93.43415192
CG10681	6.15860304	3.045710851	6.237322327	6.349055768	3.328602194	5.736876795	8.227560544	5.168742367	3.388111006	4.73338202	4.433503436	4.741120119	6.502783771	4.896449115	8.0654437	5.616899637	6.234610103	5.356580049	7.151374049	4.51790511	3.801222462	3.823651061	5.691306889	4.846227507	6.476520878	5.563925784	9.217366974	8.899927805	3.485548484	4.216342596
CG10702	4.10573536	6.091421703	2.656637288	1.63261434	2.803033427	3.861359381	5.590521908	5.685616603	1.76771009	1.183345505	3.084176304	1.307895205	2.466573155	6.087477279	4.218847474	5.486274064	2.973429434	1.530451443	4.042080984	3.271586459	2.826550036	2.31736428	3.356411755	2.975753733	7.093332391	6.277249603	1.913038429	1.160860148	3.903814303	5.396918522
CG10737	18.47580912	32.92268397	20.32905055	11.42830038	21.0227507	18.20355137	19.09215972	27.5235531	37.26922107	42.81559191	20.62542903	27.79277311	21.63857358	22.6295351	20.84606987	21.55321954	21.8690939	23.84953498	30.31560738	20.09688825	19.39598128	27.11316207	21.88964188	20.91529766	23.74724322	25.67965747	21.04342271	13.93032178	16.59121079	20.40709816
CG1074	39.13279015	32.34254857	33.61223699	54.05767483	34.33715948	23.94042816	38.81720872	43.15899876	41.68849629	47.44139706	37.20287666	35.96711815	43.50138109	46.71477129	31.51727231	29.78263063	32.51588961	55.73394004	30.31560738	36.92219004	39.57170051	29.19878992	34.00191039	42.0006384	36.39187922	25.39432794	41.04336992	34.43885107	35.55259454	35.2486241
CG10747	16.29463721	15.51862196	10.51104318	7.981670108	22.94983618	25.0436737	15.92771336	21.1918437	15.61477246	14.0925692	21.78199514	24.686522	14.68732197	19.32112354	17.99214364	19.20195922	15.53856672	13.13637488	14.14728345	22.90110521	22.80733477	26.533821	30.49956768	15.47391941	16.49970795	17.54776594	12.34779349	18.38028568	21.19213479	22.93690372
CG10748	0	0	4.389226823	3.990835054	0	0	8.227560544	0	0	0.215153728	0	0	4.484678463	0	0	0	0	0	0	0	0	0	0	0	0	0	0	0	0	0
CG10778	98.40934442	99.638255	71.9602187	94.32882855	80.93759019	78.10978405	111.388512	133.2243345	59.21828802	78.74626452	77.10440759	100.7079308	69.06404833	105.8691701	85.99003822	112.7298695	60.90734485	77.92548596	96.38808501	70.41700379	65.01065083	86.43768763	105.5080739	99.05008853	99.46085635	101.5773118	63.47809331	71.9733292	80.30703708	103.047413
CG10795	7.05673265	7.976861754	15.47779985	8.525874889	6.482014799	6.950446886	9.071412908	7.882332109	14.14168072	14.84560724	6.553874645	4.90460702	9.866292618	7.146168979	7.072773706	7.706908805	12.66105436	11.22331058	11.65984899	4.985274605	6.237903528	7.067961053	4.815721213	8.757218128	8.789564049	9.986533459	11.82605574	10.64121803	7.528784726	5.565572226
CG10802	51.57830046	55.54796458	32.4571773	42.99217763	67.62318142	57.81006616	68.2465599	73.13770449	35.05958346	31.62759804	68.43016173	68.99147208	38.56823478	56.24299659	60.42878588	58.12837997	42.77901701	42.72510277	50.68147696	54.05907149	52.92471275	61.64188984	63.62589239	66.65688361	61.98955698	59.91920075	38.95641891	37.72795482	67.75906254	77.24339635
CG10803	9.622817251	9.717267955	3.465179071	6.349055768	10.16099617	10.48083261	12.65778545	8.269987787	5.008511922	3.765190243	9.059767892	11.60756995	2.915041001	7.278505442	11.91203993	11.62567599	5.083605161	2.550752404	5.130333557	11.06107803	10.5264622	11.81855783	12.69599229	7.566916635	10.48579571	11.55584586	5.217377532	5.223870668	10.87491127	10.96249075
CG10809	7.6982538	6.961624803	6.930358142	5.079244614	8.233910691	8.605315192	8.965931362	5.168742367	6.628912838	7.960687943	6.168352607	6.702962927	4.933146309	5.822804353	7.445024954	5.225022918	6.042775946	5.73919291	5.75219217	6.543172918	9.941658748	6.604488197	5.107583105	6.631679747	5.397100732	5.563925784	6.782590792	7.739067656	7.668206666	6.071533338
CG10814	188.0940012	285.5716508	247.6447976	320.1738123	72.52848991	70.27674074	31.53898209	126.3757509	783.5374975	695.3768495	76.71888555	23.05165299	817.5568838	127.8370228	131.1565229	268.0436757	828.8194753	629.2706182	636.9386843	148.779289	115.4986825	45.99968095	67.71195888	120.0504077	96.53100166	156.5032458	174.086497	567.6606126	50.05247624	75.21955191
CG10862	0.25660846	0.14503385	5.659792482	5.079244614	0.350379178	0.661947322	15.083861	0	0	0	0.771044076	0.817434503	5.157380232	0.926355238	1.116753743	0.261251146	0	0	0	0.467369494	0.194934485	1.15868214	0.875585675	0.425107676	0.462608634	0.142664764	0	0	0.278843879	0.674614815
CG10863	585.4522015	588.8374313	436.7280689	399.264907	636.638967	765.3214293	427.7276668	600.0909888	281.5078319	335.8549697	591.5835672	751.2223085	406.4239857	577.9133321	648.5857573	627.3946269	331.5853404	468.1906038	518.0082246	713.3616379	615.7005717	931.8121768	867.5594731	463.8774962	513.1871782	574.5110034	329.5643475	393.3381136	626.8410394	719.6453542
CG10866	9.109600331	11.60270801	19.63601473	19.40997049	7.007583566	6.950446886	13.39615627	14.08482295	18.8555743	15.2759147	7.51767974	7.683884331	18.3871817	10.32224408	10.54711869	11.88692714	17.16915705	13.77406298	16.79018255	7.945281401	7.894846653	7.299697481	7.734340131	8.587175057	12.02782449	14.12381161	20.69559755	22.4432962	6.552831151	7.92672408
CG10877	9.494513021	42.20485037	5.082262637	5.804850988	47.47637866	85.50152915	17.29897345	8.528424905	1.620400916	0.430307456	50.31062595	49.7000178	3.139274924	3.308411564	18.48847864	4.180018335	1.151004942	0.12753762	11.03799038	26.01690184	47.66148165	14.02005389	12.69599229	33.15839874	14.0324619	20.68639074	0	0.386953383	17.84600824	82.30300747
CG10887	0.25660846	0.72516925	5.313274575	4.535039834	0.875947946	1.213570091	10.33719145	0	0	0	0.192761019	0.653947603	6.502783771	0.132336463	0	0.130625573	0.095917079	0	0	2.336847471	2.046812095	0.695209284	1.75117135	0.085021535	0.462608634	0.142664764	0.173912584	0	2.649016848	0.505961111
CG10898	5.26047343	5.946387853	4.273720854	4.172236648	4.905308497	7.06077144	7.805634362	6.460927959	6.923531187	6.131881253	4.819025474	6.702962927	6.727017694	4.764112653	4.591098722	6.400653075	5.371356396	5.48411767	6.21858613	5.60843393	4.873362131	3.591914633	3.794204592	7.566916635	5.859709366	5.135931493	4.695639779	4.643440594	2.927860727	4.047688892
CG10903	19.37393873	17.69412971	5.659792482	7.256063735	41.69512222	30.00827862	22.46756918	24.80996336	9.280477974	9.359187176	49.73234289	38.74639546	8.969356926	22.6295351	19.85339988	18.02632907	6.522361338	9.055171036	6.063121477	54.99381048	39.86410223	40.20627025	40.86066484	27.29191281	16.03709932	13.41048779	6.260853039	5.223870668	45.86981805	39.6336204
CG10904	9.879425711	6.961624803	9.47148946	9.432882855	8.759479458	11.80472725	11.39200691	12.6634188	8.691241277	7.960687943	12.91498827	10.46316164	10.53899439	8.73420653	11.41570493	9.796917972	9.016205379	9.820396757	8.084161969	10.9052882	7.894846653	13.67244925	12.84192324	10.96777804	8.018549659	10.27186299	8.869541805	9.093404496	8.783582181	11.29979816
CG10914	7.6982538	6.816590953	9.240477522	11.60970198	6.131635621	4.743955811	8.227560544	6.977802195	10.45895137	12.90922369	4.819025474	5.885528424	10.76322831	10.45458054	7.445024954	4.833146199	9.016205379	12.6262244	8.395091275	5.296854267	5.653100072	6.141015341	5.545375943	5.101292113	9.714781318	6.419914367	11.30431799	8.512974422	4.740345939	4.890957411
CG1092	33.61570826	41.47968112	15.93982373	9.977087636	56.23585812	64.76051305	32.38283445	43.15899876	13.25782568	10.43495582	44.91331742	54.76811172	9.193590849	50.94953809	40.8235535	36.57516043	20.04666941	11.3508482	22.07598076	44.08852228	27.58322966	53.76285129	55.59969037	27.80204202	48.26550083	45.08206533	7.999978883	13.73684509	59.67259005	63.75110005
CG10927	5.90199458	5.076184752	3.927202947	4.535039834	11.56251288	7.833043316	4.957632636	5.944053722	3.682729355	7.10007303	6.361113626	5.722041523	4.596795424	6.749159591	4.342931223	6.923155367	4.220351454	3.571053366	4.353010291	8.412650895	7.992313896	7.647302123	8.609925806	6.291593606	5.088694976	4.279942911	4.695639779	3.289103754	8.644160241	7.252109265
CG10932	444.1892443	484.1229915	387.1760082	495.2263499	388.7456984	356.0173349	452.5158299	547.2405981	491.4234051	579.5165669	428.1222231	315.8566921	690.1920154	539.5357579	418.7826537	439.4244274	507.6890965	728.8774996	538.2186295	428.733616	351.3694097	299.5193331	350.6720629	531.3845951	384.5819779	368.9310789	584.8680214	646.7925794	380.2036287	391.1079392
CG10936	0	0.14503385	0.231011938	0.725606373	3.153412605	1.544543752	1.793186272	0.129218559	3.830038529	0.968191777	0.963805095	0	0.672701769	0.264672925	0.496334997	1.698132448	4.795853925	0.12753762	0.46639396	0	1.364541397	0	0.583723783	0.425107676	2.004637415	0.285329527	3.130426519	0.193476691	0.836531636	1.517883334
CG10948	10.13603417	12.47291111	10.51104318	10.52129242	9.985806582	9.598236176	7.594671272	10.33748473	11.49011559	11.29557073	8.288723816	10.13618784	11.43593008	9.792898231	11.66387243	15.28319204	13.62022515	8.800095795	14.76914206	10.12633904	10.23406048	9.153588904	9.193649589	9.77747655	14.80347629	10.84252204	10.26084248	15.09118193	11.15375515	9.27595371
CG10958	9.237904561	8.992098704	11.43509093	12.69811154	5.781256442	4.192333042	8.965931362	5.944053722	11.49011559	13.98499233	5.204547512	4.577633219	13.90250323	10.18990762	10.29895119	8.098785523	10.55087864	13.9016006	15.23553602	6.854752581	5.9455018	4.634728559	6.566892564	8.502153522	8.481158293	7.561232476	13.04344383	12.57598494	4.740345939	6.577494449
CG10959	2.43778037	3.190744702	3.58068504	3.446630274	3.854170962	3.971683935	5.906966545	3.747338216	2.062328439	2.151537282	3.66245936	4.087172517	2.242339231	2.646729252	2.853926232	2.351260313	3.357097748	2.295677164	3.420222371	4.51790511	4.191091433	4.402992131	6.420961618	3.74094755	4.626086342	2.425300983	3.130426519	1.741290223	2.509594909	2.361151854
CG10960	23.35136986	9.717267955	39.84955931	9.070079669	64.6449584	96.86495819	24.366237	10.59592185	16.64593668	4.087920836	51.46719207	20.92632328	90.1420371	3.705420952	58.44344589	48.72333871	14.86714717	23.21184688	317.4588219	37.54534937	79.04593377	4.982333201	28.0187416	12.58318721	48.41970371	49.21934348	14.26083192	263.9022071	90.76368253	21.9249815
CG10962	189.633652	406.0947802	174.7605311	35.73611389	409.5932595	1810.205278	138.7082323	363.3625884	22.98023117	92.62367998	476.3124779	939.3957312	53.70402459	111.9566473	959.7878003	718.9631536	24.5547721	23.08430926	48.03857785	764.149123	433.6317625	975.8420981	1310.751756	127.6173244	334.6202454	609.8918648	18.78255912	70.03856229	610.2498286	1452.277044
CG10979	22.19663179	25.81602531	20.79107442	18.50296252	21.37312988	24.05075272	20.67438291	21.70871794	21.35983026	14.52287665	26.60102062	25.8309303	13.22980147	25.01159143	24.4444986	23.90447985	22.82826468	17.21757873	19.12215235	29.13269847	28.46043485	28.73531707	28.16467255	17.93954393	26.21448927	26.25031652	17.39125844	33.27799092	19.93733733	23.78017224
CG11007	19.75885142	16.53385891	23.67872365	26.12182945	28.20552386	22.94750718	22.045643	19.38278388	23.86408622	25.92602425	28.33586979	21.41678399	25.89901812	20.11514231	13.77329617	10.84192256	26.37719659	21.29878258	15.39100067	30.37901712	26.90095897	23.63711565	26.85129404	27.80204202	20.97159142	16.1211183	25.73906249	20.70200598	28.58149757	24.45478705
CG11035	8.852991871	7.106658653	9.702501398	10.33989082	12.43846083	9.267262515	11.70845154	11.88810744	7.807386232	8.821302856	13.30051031	13.24243895	12.5570997	8.20486068	9.430364942	12.01755271	11.41413234	15.94220253	9.794273154	11.21686786	13.06061051	11.00748033	13.86343986	10.45764883	8.326955415	8.559885822	10.26084248	8.512974422	13.1056623	13.66095001
CG1105	171.799364	185.7883619	139.4157046	106.1199321	115.2747497	168.0242954	173.7281053	231.3012209	79.69426323	113.4935916	141.87211	181.4704597	112.1169616	177.3308599	202.380595	227.1578714	72.41739427	124.4767173	253.5628494	118.244482	100.9760634	180.9861502	174.8252731	151.0832681	167.6185284	212.1425036	95.65192143	109.8947607	127.4316526	162.7508242
CG11070	80.8316649	77.59310979	82.93328576	80.36090586	66.74723347	72.81420547	74.25900799	65.77224662	82.78775589	94.56006354	85.97141446	77.98325162	75.23048121	90.78281333	64.64763335	72.75844414	82.58460459	68.7427773	62.1858613	77.27175637	91.2293391	71.95416088	71.79802536	74.30882178	86.35361171	77.89496098	82.78239018	92.48185849	74.03304981	62.23321671
CG11076	107.7755532	96.1574426	69.65009932	113.9202006	179.9197081	120.3640881	115.1858476	125.7296581	91.62630634	97.46463887	168.0876085	136.3480752	98.99927707	129.6897333	103.8580981	107.6354721	79.32342392	122.0535026	90.79135749	180.8719942	167.936059	148.4271821	180.51658	130.1679704	102.5449139	97.15470408	106.9562394	74.68200288	176.6475972	154.4867927
CG11077	25.14762908	18.12923126	21.71512218	26.66603423	47.47637866	55.93454875	27.42520181	23.77621489	29.90376236	21.19264223	72.28538211	41.68915967	38.45611782	27.52598422	20.47381862	16.72007334	31.46080175	36.34822176	15.85739463	55.14960031	43.27545573	39.51106097	42.90369808	30.43770961	13.26144751	10.12919822	25.21732474	18.96071576	43.9179109	51.77668707
CG11089	1041.830348	1239.024181	1191.444071	600.9834788	139.450913	1566.27769	1040.89189	957.638742	391.6950942	428.6938034	134.5471912	141.9066298	672.4775355	463.177619	3326.43715	2972.254287	258.8801949	499.0547079	6233.199807	150.9603466	124.7580706	140.6640118	273.3286616	345.8676053	1791.066429	5115.530432	284.6949007	10011.25792	190.868635	193.4457983
CG11109	23.99289101	18.12923126	23.10119381	30.65686928	26.27843837	25.15399825	24.47171854	25.71449327	28.87259814	28.72302271	30.64900202	25.1769827	25.89901812	24.87925496	20.72198612	20.11633824	28.67920647	29.20611503	16.79018255	25.39374252	34.01606768	28.38771242	28.3106035	23.38092219	17.42492522	21.25704979	29.21731418	31.73017739	31.36993636	24.45478705
CG11110	16.55124567	15.51862196	8.200923801	9.251481262	22.24907782	23.83010361	16.45512109	17.70294261	7.512767884	7.853111079	28.52863081	26.15790411	10.2026435	15.2186932	14.64188241	12.540055	8.248868751	9.055171036	10.10520246	22.27794589	18.71371058	25.83861172	27.72687971	16.32413476	13.10724463	14.26647637	9.391279558	12.18903156	22.72577612	24.79209446
CG11122	10.13603417	17.25902816	19.05848489	11.24689879	14.89111508	11.03245537	16.66608418	9.691391938	15.90939081	16.02895275	14.2643154	11.28059615	12.78133362	14.42467442	15.38638491	16.19757105	15.34673256	10.58562248	14.76914206	14.80003398	16.86183297	11.47095318	11.52854472	13.00829489	17.73333098	12.69716397	17.73908361	23.02372628	14.22103782	9.27595371
CG11123	28.48353906	27.55643151	18.48095504	38.4571378	40.99436386	30.89087505	33.01572372	32.43385835	24.60063209	36.68371066	40.672575	26.97533861	13.90250323	36.65720013	21.21832112	22.07572183	18.99158154	35.20038318	16.6347179	45.6464206	45.32226782	34.99220062	38.8176316	37.15441089	34.54144468	23.68235077	19.30429687	16.63899546	45.03328642	36.09189262
CG11127	36.56670555	43.22008732	48.8590249	52.24365889	34.33715948	40.59943578	41.66521045	44.19274724	44.63467978	44.85955233	38.16668176	41.36218587	45.5194864	36.92187306	45.91098722	48.72333871	61.19509609	45.27585518	53.94623468	34.7411324	31.28698488	39.85866561	38.23390782	37.6645401	47.49448644	48.93401395	61.04331713	54.36695029	36.1102823	44.0186167
CG11134	103.7981221	81.07392219	78.89057685	95.96144289	138.2245858	138.6779641	98.09783726	95.49251523	79.84157241	86.81452932	172.328351	162.5059793	87.89969787	93.03253319	101.3764231	80.2041018	89.01104885	88.12849557	84.88370067	135.3813635	132.165581	136.4927561	146.3687387	96.3293994	85.58259732	83.74421629	81.73891467	76.81024649	127.5710745	152.9689094
CG11141	1.92456345	1.595372351	3.811696978	3.809433461	1.751895892	1.544543752	3.058964818	1.809059828	2.651565135	1.936383554	2.505893247	2.288816609	5.045263271	1.323364626	2.109423737	1.959383594	4.795853925	2.168139544	3.731151678	0.934738988	2.339213823	1.73802321	1.897102296	1.95549531	1.387825903	2.567965747	5.217377532	1.547813531	2.091329091	2.361151854
CG11151	649.3477081	574.624114	426.5635436	618.2166302	268.9160194	465.5696168	558.7357462	616.5017458	204.0232062	353.4975754	261.5767027	460.2156254	378.6189792	490.3065938	811.50772	772.6502641	242.5742915	489.616924	735.1923452	322.3291612	221.6405097	592.4341781	553.2242158	412.2694243	529.3784804	669.0977418	398.2598183	437.0638459	246.9162546	522.3205208
CG11158.CG5418.Dsim_GD17140	94.56021752	92.09649479	57.52197258	101.4034907	97.75579075	111.2071502	92.4018338	119.010293	97.66598249	101.7677134	138.4024116	131.2799812	109.4261545	119.2351528	82.14344199	79.55097393	89.10696593	107.5142138	78.82057919	121.3602787	97.46724263	119.4601286	133.2349536	127.6173244	84.50317717	72.3310352	103.1301626	74.48852619	118.6480704	141.3318038
CG1116	10.39264263	9.137132554	6.006310389	6.711858955	11.56251288	11.9150518	13.923564	11.75888888	9.722405496	6.024304389	9.252528911	13.89638656	7.063368579	7.543178367	9.554448691	13.32380844	8.152951673	6.376881011	9.172414541	9.503179715	10.62392945	12.28203068	13.57157796	10.79773497	12.18202737	9.273209641	11.30431799	8.126021039	9.898957696	13.99825742
CG11164	3.97743113	4.060947802	2.772143257	4.535039834	3.328602194	3.53038572	4.324743363	4.005775334	5.745057793	3.980343971	3.084176304	2.779277311	2.018105308	4.367103265	3.22617748	2.090009167	4.604019768	8.800095795	1.554646532	3.271586459	4.288558676	3.012573563	2.188964188	5.86648593	5.242897854	4.279942911	4.173902026	2.70867368	3.206704606	3.373074077
CG11168	21.55511064	20.30473901	13.51419838	11.79110357	18.21971727	19.96874423	25.73749709	14.21404151	15.17284494	16.56683707	16.38468661	24.5230351	15.58425766	16.54205782	16.1308874	15.41381761	15.82631795	14.02913822	15.70192998	21.65478656	17.25170195	22.01496066	17.80357539	24.99633135	22.05101156	14.83713542	12.69561866	13.34989171	14.91814751	21.08171298
CG11178	22.06832756	17.98419741	19.63601473	13.96792269	18.04452768	16.54868306	20.885346	19.12434676	14.14168072	15.81379902	15.61364254	15.36776866	16.36907639	17.20374013	20.34973487	22.59822412	14.2916447	14.79436395	23.78609195	19.16214926	19.8833175	22.24669708	18.24136823	23.63598679	24.82666337	21.39971456	19.47820945	19.54114583	20.77386897	15.85344816
CG11236	49.65373701	10.00733565	68.37953366	52.60646208	75.50671293	46.77761079	26.58134945	20.54575091	44.04544308	47.65655079	75.56231944	85.83062285	67.04594302	45.52374313	23.57591235	19.72446152	75.29490663	85.32266793	68.24898277	93.7854785	100.5861944	41.71255703	73.8410586	21.68049148	11.2568101	5.135931493	77.56501265	30.76279393	81.84067841	33.22477965
CG11248	18.34750489	22.91534831	18.01893117	19.95417527	14.89111508	16.76933217	19.93601209	15.89388278	15.61477246	17.10472139	13.49327133	16.51217697	18.3871817	20.5121517	18.73664613	19.07133365	21.38950851	19.89586875	24.40795056	13.24213567	12.47580706	19.11825531	17.5117135	21.68049148	19.58376551	21.11438503	19.82603462	17.02594884	15.89410109	14.67287223
CG11263	7.31334111	7.396726353	10.16452527	20.86118324	2.277464659	2.096166521	8.544005181	12.79263736	12.37397063	10.54253268	1.734849171	2.288816609	15.4721407	9.792898231	8.561778697	8.098785523	14.09981054	15.81466491	16.16832394	2.492637302	0.779737941	0.57934107	1.313378513	8.672196592	7.864346781	10.41452775	18.08690878	16.25204208	1.394219394	0.674614815
CG11267	31.17792789	24.07561911	31.76414148	46.25740631	51.85611839	41.59235676	36.60209627	38.11947496	53.32592106	45.8277441	76.33336351	49.5365309	65.58842252	35.59850843	22.58324236	22.33697298	38.07908017	63.13112201	21.14319284	63.40646138	54.77659036	43.79818488	46.69790267	39.1099062	25.13506912	16.97710688	42.4346706	40.6301052	61.06680945	42.83804077
CG1129	80.70336067	64.39502943	58.67703227	50.06683977	41.69512222	45.7846898	73.83708181	67.06443221	49.053955	49.70051121	38.55220379	41.52567277	69.62463313	53.33159442	71.34815581	74.71782773	42.87493409	59.81514388	78.66511454	38.48008835	33.23632974	55.26913807	41.44438862	87.23209513	58.28868791	71.18971709	49.73899914	75.45590965	30.25456084	47.72899818
CG11313	375.418177	327.3413996	113.8888855	39.36414576	975.2804429	995.3481239	395.1338692	452.6526128	109.1560981	47.97928139	1154.252982	835.9085231	92.83284418	520.0822979	353.0182666	357.3915676	152.5081548	77.16026023	33.5803651	949.850602	1137.637656	840.9714971	834.8709413	395.1800957	378.4138627	317.9997583	182.434301	32.50408416	1409.137541	892.0094395
CG11327	0	0	8.431935739	5.442047801	0	0	16.98252882	0	0	0	0	0	4.036210617	0	0	0.130625573	0	0	0	0	0	0	0	0	0	0	0	0	0	0
CG11334	225.0456194	208.7037102	174.7605311	216.0492977	202.3439755	230.909291	129.6368193	192.4064346	142.0060439	232.2584496	256.9504383	288.7178666	143.3975938	197.8430116	229.1826848	180.2632907	155.193833	181.7411088	169.3010074	255.6511133	227.0012081	298.360651	280.0414851	169.4479197	208.4822911	228.5489514	156.6952386	149.5574825	249.5652715	301.3841687
CG11342	8.339774951	4.496049352	6.699346204	5.079244614	12.61365042	10.92213082	5.696003454	8.011550669	5.303130271	5.593996933	12.72222725	11.11710924	6.727017694	8.866542993	6.328271211	6.923155367	6.714195495	6.504418631	5.441262864	13.70950516	10.81886393	11.12334854	13.57157796	7.82198124	6.013912244	5.563925784	5.217377532	5.223870668	11.01433321	8.938646303
CG11357	28.48353906	28.57166846	48.51250699	42.44797285	10.16099617	11.47375359	29.74579581	29.59105005	37.26922107	42.70801504	9.638050949	8.664805735	50.22839878	35.06916258	30.15235106	35.00765355	44.6014415	57.64700434	65.29515436	9.970549209	8.869519079	12.97723997	11.82040661	27.88706355	34.23303893	36.23684998	65.21721915	65.58859839	11.29317709	10.79383704
CG11370	1.66795499	2.610609301	0.462023876	2.358220714	28.03033427	49.20475097	15.50578718	3.10124542	247.4794126	36.79128752	12.1439442	0.653947603	5.157380232	0.264672925	5.956019963	26.25574016	565.4311778	6.121805771	0.621858613	0	6.530305256	0.926945712	10.94482094	11.64795033	14.0324619	0	10.78258023	0.193476691	4.879767878	0
CG11377	28.2269306	23.93058526	34.3052728	33.92209796	29.78223016	29.45665585	29.32386963	31.78776556	32.5553275	34.63975024	35.66078851	36.13060505	30.60793051	23.6882268	25.93350359	27.69262147	31.07713344	31.37425457	26.42899105	24.92637302	25.92628654	29.31465814	31.8129462	29.9275804	24.67246049	20.11573168	27.99992609	25.34544657	24.81710521	30.52632039
CG11396	30.40810251	19.86963746	14.09172822	17.05174978	18.04452768	21.84426164	28.58549881	21.57949938	18.41364677	17.53502885	21.20371209	26.32139101	17.26601208	24.08523619	21.59057237	25.21073558	14.00389346	12.88129964	25.02980917	23.05689505	17.73903816	27.22903028	20.57626337	32.47822645	20.04637415	20.54372597	17.56517103	18.38028568	18.96138376	23.61151854
CG11399	10.64925109	12.18284341	12.93666853	11.97250516	10.33618576	10.14985894	10.75911763	8.011550669	21.80175778	15.06076097	9.638050949	8.664805735	13.56615235	9.792898231	9.058113694	8.490662242	14.09981054	13.13637488	8.861485235	9.503179715	14.62008639	10.42813926	8.609925806	13.34838103	14.0324619	9.701203932	16.17387035	17.02594884	11.01433321	9.781914822
CG11400	74.4164534	63.08972478	117.5850765	74.19325169	149.9622883	120.4744127	67.40270754	105.5715628	205.7909163	128.4467757	196.4234783	240.1622571	162.4574773	99.25234693	31.51727231	52.11960361	270.6779955	167.4568954	76.64407405	164.6698518	146.9806019	165.1122049	184.7485775	76.43436016	33.15361878	24.11034507	232.6950379	122.0837923	161.8688716	181.3027316
CG11403	2.05286768	2.900677001	1.039553721	5.442047801	4.554929318	3.089087505	4.008298727	0.516874237	6.186985316	3.227305923	1.734849171	1.307895205	5.045263271	1.985046939	3.102093731	1.175630157	4.028517297	4.973967189	3.109293065	1.09052882	0.487336213	0	0.437792838	2.12553838	2.621448927	1.711977164	4.521727195	1.35433684	2.788438788	1.686537038
CG11414	60.04637964	53.66252453	80.39215444	58.22991147	40.11841592	36.7380764	47.04476927	47.29399266	83.81892011	82.94176222	46.64816659	40.87172517	68.05499567	60.08075401	42.68480974	49.63771772	96.58849805	66.31956252	42.59731499	43.46536296	51.95004032	42.2918981	36.9205293	52.79837337	54.27941308	52.78596257	76.86936231	69.45813222	45.3121303	45.19919263
CG1142	37.72144362	32.92268397	32.68818923	45.35039834	42.0455014	39.27554113	43.35291518	52.2042979	32.11339997	40.34132403	50.31062595	32.69738013	35.31684289	44.46505143	32.5099423	34.74640241	29.4465431	47.82660758	30.31560738	45.6464206	40.9362419	46.69489023	40.27694106	42.93587529	30.06956122	31.52891278	36.52164273	29.40845709	45.3121303	40.47688892
CG11426	15.01159491	57.57843848	14.09172822	6.167654175	77.43379841	129.1900524	24.366237	8.140769228	7.365458709	1.506076097	72.28538211	52.47929511	9.193590849	7.543178367	95.79265441	7.837534378	12.85288852	2.295677164	42.59731499	37.85692903	115.7910842	22.24669708	20.72219431	35.45398019	28.99014107	40.94478718	2.086951013	1.35433684	46.70634969	76.23147413
CG11436	6.67181996	7.831827904	8.893959615	9.432882855	10.68656494	11.14277993	9.598820635	8.140769228	12.37397063	12.26376251	10.21633401	8.174345033	9.417824772	7.675514829	7.445024954	7.315032086	11.89371773	9.692859137	7.306838702	9.814759378	8.674584594	9.964666402	8.318063914	10.88275651	9.406375561	9.273209641	10.95649282	10.25426464	9.898957696	8.938646303
CG11444	400.3091976	346.340834	161.8238626	276.4560283	408.3669323	380.3990613	418.4452908	436.8879486	176.6236998	210.4203462	489.9985102	460.5425992	224.4581571	374.2475162	350.1643403	341.97775	162.6753651	268.5942282	238.1718488	427.6430872	368.6211116	455.0144763	482.1558451	418.5610179	314.7280741	298.88268	220.521157	210.1156869	437.2272019	499.5522707
CG11447	14.1134653	14.93848656	12.24363272	11.42830038	17.16857974	18.64484958	15.083861	14.98935286	10.60626054	13.55468488	24.28788839	17.49309837	11.54804704	13.1013098	15.13821741	10.18879469	11.6059665	13.9016006	12.74810157	21.81057639	20.66305544	15.29460425	18.24136823	14.87876866	15.57449068	13.26782302	15.30430743	8.706451113	22.3075103	17.03402409
CG11456	1.92456345	3.625846252	1.270565659	1.08840956	3.153412605	1.544543752	2.637038636	2.325934065	2.209637613	2.259114146	3.66245936	2.125329709	3.027157962	3.043738639	1.985339988	1.828758021	2.493844041	1.530451443	1.399181879	2.492637302	3.898689705	3.707782847	2.043033242	1.445366099	3.546666195	2.995960038	1.56521326	1.160860148	2.370172969	3.204420373
CG11459.Dsim_GD19566	435.9777736	448.5896983	11.89711481	5.623449395	492.2827455	783.194007	388.4885318	593.5008423	1.473091742	2.36669101	398.6297872	331.5514345	7.063368579	458.4135064	616.4480662	578.2794115	2.110175727	5.73919291	9.172414541	495.1000842	441.0392729	507.386909	362.4924695	292.8991888	894.2224898	737.0061693	2.782601351	7.352114273	800.9790417	318.9241539
CG11459.Dsim_GD19835	8.596383411	10.00733565	0.346517907	0.54420478	4.379739729	14.89381476	9.176894453	12.92185592	0	0	3.855220379	9.645727139	0.560584808	7.146168979	23.45182861	20.37758938	0.191834157	0.382612861	1.399181879	6.075803424	3.118951764	15.98981353	10.94482094	3.91099062	14.34086766	25.25166318	0.173912584	6.965160891	7.947050544	9.950568526
CG11474	175.9050993	210.2990826	102.6848065	78.36548834	80.7624006	228.2615017	149.9947576	177.8047374	77.92655314	76.37957351	78.45373472	157.1109115	143.2854769	146.2317911	329.9386892	292.731909	87.86004391	108.6620524	168.9900781	93.00652934	85.38130454	205.202607	176.8683064	97.17961476	191.9825832	315.0037983	84.52151602	621.2536561	97.17709174	154.8241001
CG11475	0.76982538	1.595372351	0.115505969	0.362803187	1.401516713	3.309736612	1.371260091	1.421404151	0	0.107576864	0.385522038	1.307895205	0.112116962	1.852710476	2.853926232	1.828758021	0.095917079	0.12753762	0.777323266	2.336847471	0.584803456	0.811077498	0.729654729	0.850215352	1.696231659	4.137278147	0.173912584	5.610824051	1.394219394	2.361151854
CG11523	4.87556074	3.625846252	2.887649226	1.269811154	3.503791783	2.868438397	4.641187999	3.488901098	1.325782568	2.151537282	1.349327133	1.961842808	2.242339231	3.705420952	3.598428728	2.743137032	1.438756178	2.168139544	2.798363758	3.427376291	2.729082794	3.823651061	2.626757025	3.825969085	3.855071951	2.567965747	2.608688766	0.580430074	4.740345939	5.059611115
CG11537	10.00772994	6.236455553	7.623393956	8.163071702	5.255687675	3.971683935	11.60297	5.814835163	9.575096322	14.52287665	4.433503436	1.961842808	10.31476046	7.146168979	8.934029945	4.441269481	10.16721032	8.927633415	10.72706107	4.206325448	3.996156948	3.360178205	3.210480809	12.75323028	8.172752537	6.990573421	10.0869299	12.38250825	4.46150206	3.373074077
CG11539	11.03416378	9.717267955	6.930358142	12.33530835	5.606066853	7.833043316	11.07556227	10.85435897	8.838550451	9.574340904	6.168352607	8.501318834	13.56615235	10.32224408	12.16020743	10.18879469	10.35904448	11.09577296	11.19345503	7.010542413	5.55563283	9.385325332	9.485511481	11.47790725	9.252172683	10.69985728	10.78258023	9.286881188	6.413409211	5.565572226
CG11555	18.86072181	16.53385891	14.20723419	24.85201829	17.51895892	15.99706029	19.83053054	20.93340659	15.46746329	15.81379902	17.15573069	16.83915077	27.24442166	20.5121517	16.50313865	16.58944777	14.00389346	25.76259928	17.87843512	20.09688825	17.93397264	19.11825531	18.97102296	19.72499617	13.26144751	12.12650491	15.82604518	13.73684509	18.68253988	15.68479446
CG11562	4.23403959	3.625846252	2.887649226	2.539622307	10.33618576	7.391745101	5.696003454	5.039523808	2.651565135	3.442459651	11.1801391	5.885528424	4.484678463	5.558131428	3.474344979	2.612511459	3.453014826	4.463816708	1.710111186	7.477911907	11.30620014	8.110774979	6.129099726	4.931249043	3.392463317	2.425300983	2.782601351	2.70867368	6.831675029	7.589416672
CG11563	27.45710522	25.67099146	18.94297892	39.00134258	35.5634866	23.38880539	26.37038636	28.94495725	37.12191189	38.62009421	44.14227334	32.04343253	27.35653862	35.7308449	20.22565113	21.03071725	25.13027457	46.16861852	15.08007136	44.71168161	40.54637293	28.85118528	35.75308174	32.98835567	19.89217127	18.54641928	28.34775126	15.8650887	46.84577163	37.10381484
CG11583	25.53254177	22.48024676	21.59961621	37.36872824	37.31538249	23.94042816	30.58964818	26.74824175	42.42504217	46.25805156	37.01011564	27.30231241	29.37464393	37.31888245	15.51046865	16.58944777	22.82826468	44.89324232	13.36996018	33.49481375	40.35143845	26.41795279	32.25073903	38.76982006	23.9014461	20.8290555	25.91297508	19.54114583	41.12947212	30.35766669
CG11596	18.60411335	19.43453591	15.13128194	29.20565653	15.24149426	17.76225315	20.67438291	19.77043955	23.86408622	23.98964069	18.89057986	20.92632328	22.53550928	21.04149755	19.35706488	16.45882219	23.88335255	30.86410409	16.32378859	17.76004078	19.00611231	21.43561959	18.82509202	23.55096526	20.3547799	17.11977164	20.86951013	17.02594884	17.56716436	18.21460001
CG11601	18.73241758	17.25902816	21.71512218	23.94501033	18.21971727	17.87257771	14.87289791	15.89388278	24.89525044	28.61544585	22.93856126	21.25329709	26.01113508	17.20374013	13.77329617	14.23818745	22.54051345	32.64963078	19.12215235	17.29267128	14.42515191	31.97962706	24.07860607	12.92327335	19.27535976	12.69716397	25.39123732	18.76723907	19.65849345	21.58767409
CG1161	36.31009709	37.41873332	42.04417273	37.18732664	29.43185098	29.23600674	41.34876581	37.73181928	24.30601374	34.31701965	26.4082596	29.26415522	42.15597755	36.92187306	43.55339598	44.15144366	40.76475836	33.15978126	50.5260123	27.73058999	19.29851404	36.84609205	30.06177485	29.9275804	32.07419864	38.5194862	46.78248521	40.24315181	27.18727818	30.18901298
CG11619	16.93615836	17.98419741	33.95875489	38.09433461	8.058721101	5.516227687	16.98252882	15.5062271	32.40801832	53.14297086	10.98737808	7.847371232	25.45055028	26.99663837	18.48847864	19.72446152	27.2404503	25.37998642	25.65166779	12.46318651	10.62392945	8.110774979	6.129099726	21.2553838	27.60231517	24.53833936	45.91292228	62.10601794	8.783582181	6.071533338
CG11655	49.52543278	49.16647517	91.82724538	70.74662142	38.01614085	53.06611035	46.2009169	57.63147739	71.73956783	72.72196013	42.40742417	55.25857242	47.87394259	62.99215619	55.96177091	65.18216091	61.29101316	38.77143655	85.03916532	40.81693582	57.89554212	36.73022383	63.47996145	50.58781346	69.545498	54.35527497	57.04332769	45.27354579	50.61016399	59.70341115
CG11686	14.49837799	10.87753876	16.97937745	11.97250516	13.66478795	17.76225315	12.23585927	15.24778998	11.63742476	12.80164683	19.46886292	18.80099358	14.12673716	11.24859932	10.42303494	10.45004584	17.16915705	12.88129964	16.47925324	12.93055601	18.42130886	15.52634067	16.49019688	9.352368874	12.18202737	10.41452775	16.17387035	11.60860148	15.61525721	13.66095001
CG11696.CG11695.Dsim_GD26892	4.10573536	2.175507751	4.504732792	2.902425494	4.20455014	3.420061166	4.430224908	2.972026861	3.682729355	4.410651428	3.469698341	3.269738013	5.045263271	2.382056326	4.83926622	3.52689047	3.644848983	3.315978126	3.575687025	2.492637302	3.898689705	1.969759638	3.356411755	3.570904479	2.775651805	3.423954329	2.956513935	3.289103754	2.370172969	1.349229631
CG11710	28.74014752	27.26636381	30.49357582	25.57762467	26.45362796	29.01535764	29.007425	29.07417581	19.29750182	20.54718104	29.68519692	31.06251113	27.1323047	21.30617047	30.77276981	24.81885886	31.55671883	17.47265397	25.18527383	29.60006796	24.85414687	27.46076671	25.10012269	31.79805417	23.13043171	30.10226514	20.86951013	21.08895936	25.37479297	26.6472852
CG1172	5.26047343	6.381489403	4.042708916	7.256063735	5.956446032	4.41298215	8.227560544	7.236239314	5.303130271	5.916727525	4.240742417	5.558554622	7.736070348	6.087477279	6.57643871	7.184406513	4.699936847	5.229042429	5.907656823	5.60843393	6.335370771	6.372751769	7.296547293	5.271335184	5.859709366	5.135931493	3.130426519	6.384730816	7.528784726	6.577494449
CG11722	8.468079181	9.572234105	9.47148946	9.614284449	15.06630467	15.22478842	10.97008073	12.92185592	11.04818806	8.821302856	15.42088152	16.51217697	12.33286577	9.792898231	9.80261619	8.229411096	9.399873693	15.81466491	11.19345503	14.95582381	14.52261915	13.09310818	16.63612783	12.49816568	10.63999859	10.41452775	10.78258023	7.545590965	18.26427406	19.39517594
CG11723	23.35136986	30.60214236	20.56006249	24.30781351	17.16857974	20.18939334	36.60209627	34.88901098	16.64593668	21.40779595	22.93856126	20.27237568	21.75069054	28.32000299	32.0136073	36.57516043	23.78743547	17.34511635	25.80713244	20.09688825	16.95930022	23.1736428	21.45184904	26.52671899	31.76579288	30.53025943	23.99993665	20.3150526	20.49502509	23.44286483
CG11737	89.04313563	113.2714369	105.8034676	97.95686042	57.81256442	76.67556485	81.0098269	108.6728083	99.58100175	109.4056708	68.81568377	61.96153535	111.8927276	111.559638	119.6167343	114.4280019	115.2923284	125.4970183	159.3512696	63.25067155	65.4005198	63.49578126	60.41541159	86.46690132	101.6196966	116.9851062	126.2605363	100.6078795	71.10518908	60.71533338
CG11752	118.5531085	110.0806922	94.48388266	112.8317911	129.9906752	141.3257533	110.0172519	127.6679365	102.3798761	95.85098591	170.9790238	142.8875512	132.8585995	112.4859932	101.2523394	92.61353123	128.337051	126.6448569	101.0520246	139.8992686	135.382	132.2056321	150.3088742	121.4107523	82.34433688	85.45619346	138.9561549	107.9599938	134.1239057	155.6673686
CG11753	17.32107105	14.06828346	13.62970435	15.96334022	12.08808165	13.45959556	19.19764127	20.54575091	12.37397063	16.35168334	17.34849171	17.00263767	14.79943893	16.54205782	16.3790549	12.67068058	15.53856672	10.7131601	20.21040492	13.08634584	9.25938805	15.52634067	14.15530175	15.98404862	19.42956264	17.40510117	16.34778293	17.02594884	15.05756945	16.02210186
CG11777	7.95486226	7.831827904	5.544286513	7.074662142	5.781256442	8.053692423	10.65363609	11.24201465	8.10200458	7.422803622	8.095962797	4.90460702	8.969356926	8.601870067	7.569108703	9.143790107	9.112122458	7.907332454	6.529515436	9.035810221	5.9455018	6.836224625	6.420961618	8.927261198	6.784926634	5.849255312	10.0869299	9.093404496	8.504738302	6.746148153
CG11779	30.15149405	27.84649921	35.57583846	33.37789318	40.64398469	29.23600674	24.26075545	26.87746031	50.82166509	42.38528445	50.88890901	37.11152645	37.89553301	35.86318136	16.50313865	20.63884053	34.62606534	49.73967189	15.08007136	52.03380369	56.14113175	30.12573563	33.56411755	33.41346334	25.13506912	18.54641928	33.56512879	27.28021349	47.12461551	32.21285743
CG11788	6.28690727	3.335778552	5.197768606	7.618866922	6.657204388	4.523306704	8.122078999	6.073272281	7.954695406	6.131881253	5.204547512	4.577633219	6.727017694	8.072524217	5.831936214	4.571895054	5.467273475	10.075472	6.374050783	6.075803424	7.212575954	4.518860345	5.253514051	8.587175057	6.784926634	5.135931493	8.521716636	7.545590965	6.413409211	5.396918522
CG11790	57.48029504	51.92211832	30.03155195	35.91751549	51.15536004	56.37584696	53.05721736	58.40678875	26.95757888	33.77913533	49.73234289	65.72173407	40.92269097	52.93458503	53.85234717	46.11082725	32.99547501	31.62932981	38.39976935	54.52644099	43.47039021	62.10536269	60.56134253	53.81863179	51.9663699	52.50063304	38.95641891	32.89103754	56.32646351	62.57052412
CG11791	1.2830423	1.595372351	0	0	4.029360551	5.074929472	1.476741636	2.584371183	0.147309174	0	2.891415285	3.760198715	0	1.720374013	1.61308874	1.436881303	0	0.12753762	0.155464653	4.829484773	2.729082794	3.591914633	3.210480809	0.765193817	0.925217268	1.711977164	0	0	2.509594909	5.396918522
CG11807	28.74014752	32.92268397	27.49042063	30.65686928	25.05211125	21.84426164	26.05394172	26.48980463	33.14456419	29.3684839	25.05893247	27.30231241	34.98049201	32.29009687	27.42250858	28.21512376	36.1607386	29.46119027	33.11397114	22.74531538	26.41362275	24.91166601	24.5163989	25.5914821	25.75188064	30.10226514	33.73904138	29.79541048	20.21618121	23.94882594
CG11808	5.26047343	6.526523253	5.89080442	4.716441428	5.781256442	6.619473225	7.383708181	5.814835163	5.892366967	5.378843205	7.51767974	7.029936728	5.157380232	6.219813741	6.700522459	5.878150783	6.042775946	3.953666227	5.130333557	7.322122075	6.530305256	7.299697481	7.734340131	7.396873564	5.242897854	7.70389724	3.826076857	5.223870668	6.69225309	8.769992599
CG11811	78.2655803	77.88317749	92.52028119	106.8455385	58.1629436	54.05903134	83.11945781	116.2967033	79.98888158	85.73876068	68.23740072	102.5062867	115.7047043	102.5607585	86.11412197	88.69476404	84.69478032	108.0243643	125.9263691	71.04016312	70.95615263	85.04726906	68.00382077	81.53565228	97.30201605	96.58404503	128.5213999	136.2075908	86.16275853	106.9264482
CG11825.Dsim_GD20668	115.8587197	106.0197444	100.605699	128.4323281	182.1971727	150.0413931	106.9582871	146.275409	132.1363292	154.0500694	228.4218075	231.8244251	185.1051036	154.0396424	95.91673816	98.88355873	157.7835941	215.5385782	126.7036924	198.7878249	185.4801627	209.1421262	214.2266285	138.6701239	88.512452	73.75768283	151.9995988	79.71239686	197.1426223	197.8307946
CG11837	19.37393873	14.35835116	16.86387148	32.65228681	32.58526358	26.14691924	22.045643	27.39433454	34.32303759	31.95032864	33.5404173	22.23421849	24.77784851	28.05533007	14.14554741	16.06694547	21.58134266	40.68450085	12.90356622	32.40428493	35.38060907	21.31975137	28.0187416	27.63199895	15.42028781	11.84117539	25.91297508	11.80207818	34.29779709	28.16516854
CG11841.CG11842.Dsim_GD21408	4.74725651	4.641083202	11.31958496	3.809433461	21.54831947	16.32803395	8.33304209	3.747338216	20.62328439	4.518228292	34.88974443	6.866449828	7.287602502	12.30729102	1.985339988	4.049392762	39.13416803	8.672558175	5.130333557	20.87583741	20.17571922	6.952092839	7.442478239	6.971765888	3.392463317	1.426647637	16.17387035	3.095627063	22.3075103	9.444607414
CG11858	73.90323648	53.95259223	42.85271451	53.51347005	77.25860882	85.61185371	74.46997108	66.67677653	31.81878162	33.241251	77.68269065	79.29114682	49.21934613	53.19925796	57.32669215	53.94836163	44.21777319	48.20922044	33.26943579	70.41700379	63.25624047	74.96673444	83.61843198	60.87541922	32.69101015	42.22877006	39.65206925	39.46924505	63.57640436	80.78512413
CG11883	39.7743113	40.60947802	80.1611425	50.79244614	23.82578413	27.13984022	36.60209627	34.24291818	70.85571278	69.38707734	22.16751718	38.25593475	59.53410659	55.71365074	36.72878977	48.98458986	93.32731738	58.79484292	53.01344676	34.89692223	29.727509	32.09549527	28.60246539	36.04913093	52.7373843	42.08610529	80.69543917	71.00594575	33.04299963	33.22477965
CG11889.CG11891.CG11878.Dsim_GD21199	23.86458678	98.62301805	0	0.181401593	111.7709579	236.3151941	22.88949536	4.65186813	0.147309174	0	128.1860776	212.2059971	0	1.720374013	106.9601918	2.351260313	0.095917079	0.25507524	0.155464653	37.38955953	193.8623456	16.5691546	19.26288485	89.52767659	64.14839727	57.49389977	0	0.193476691	62.18218496	190.2413779
CG11889.CG11891.CG11878.Dsim_GD21200	0.64152115	2.755643151	0.115505969	0	5.956446032	8.8259643	0.843852364	0	0.147309174	0.215153728	6.746635664	6.702962927	0.224233923	0	6.080103713	0.130625573	0.095917079	0	0.155464653	1.402108483	7.992313896	1.042813926	1.167447567	1.78545224	2.929854683	1.854641928	0	0	2.509594909	8.264031487
CG11889.CG11891.CG11878.Dsim_GD21201	0.89812961	3.770880102	0	0	2.627843837	5.405903134	1.160297	0.258437118	0.147309174	0	5.59006955	6.375989126	0.224233923	0.52934585	2.233507486	0.391876719	0.287751236	0	0.155464653	1.402108483	4.580960404	0.347604642	0.583723783	2.465624521	2.313043171	1.854641928	0.173912584	0	1.394219394	5.565572226
CG11892	220.6832756	796.8159723	235.1701529	10.70269401	251.9226292	318.2863376	93.66761235	44.96805859	3.093492658	1.721229825	49.73234289	304.5760959	48.99511221	1.588037551	985.2249689	8.882538961	28.67920647	1.530451443	219.671555	42.99799346	209.4571044	6.720356411	33.12632471	549.0690744	394.9135707	708.7585461	1.739125844	0.773906766	79.3310835	234.7659557
CG11899	19.75885142	10.73250491	54.51881738	22.13099439	68.84950854	73.91745101	20.14697518	15.63544566	87.64895864	40.34132403	91.75424503	39.07336926	105.7262948	15.88037551	39.58271601	52.11960361	132.0778171	88.63864605	33.89129441	67.76857666	99.41658748	23.05777458	39.10949349	13.5184241	13.87825903	45.36739486	99.3040857	463.5701526	58.4177926	37.27246855
CG11902	7.18503688	7.686794054	8.085417832	7.800268515	7.182773156	5.626552241	6.750818908	5.944053722	10.45895137	11.72587819	6.553874645	4.577633219	7.736070348	8.072524217	7.941359951	8.882538961	9.016205379	7.907332454	7.462303356	5.296854267	7.115108712	5.793410699	6.129099726	5.86648593	7.710143903	8.131891531	7.999978883	7.932544348	5.437455636	6.408840745
CG11906	12.57381454	9.137132554	5.197768606	9.432882855	11.91289206	12.02537636	11.07556227	11.11279609	7.807386232	6.56218871	10.98737808	13.07895205	7.511836425	8.20486068	7.817276202	8.882538961	6.138693024	7.397181973	6.529515436	10.4379187	10.23406048	14.25179032	15.46868026	9.862498085	11.87362161	9.415874404	8.521716636	6.578207508	11.15375515	15.68479446
CG11920	25.91745446	19.28950206	18.59646101	39.72694895	36.08905537	29.3463313	33.96505763	31.27089132	34.17572841	34.10186592	44.33503436	29.59112902	31.95333405	35.86318136	19.97748363	17.3732012	25.22619165	42.08741467	16.9456472	42.84220363	38.10969187	29.77813099	33.12632471	32.13814031	19.42956264	15.12246495	31.30426519	17.21942554	40.85062824	33.89939447
CG11927	29.38166867	29.00677001	32.57268327	32.10808203	24.35135289	25.81594558	33.22668681	26.36058607	25.18986879	25.60329365	24.48064941	24.8500089	27.1323047	27.9229936	32.7581098	31.35013751	31.26896759	30.22641599	31.71478926	29.44427813	25.04908136	25.14340243	21.45184904	31.71303264	25.59767776	27.24896987	25.91297508	30.56931724	24.25941745	24.11747965
CG11929	0.25660846	0.8702031	4.389226823	3.446630274	0	0.110324554	14.24000863	0.258437118	0	0	0	0	3.139274924	0.52934585	0	0.653127865	0.287751236	0.12753762	0	0.155789831	0.194934485	0	0	0.425107676	0.308405756	0.142664764	0.173912584	0.773906766	0.557687758	0
CG11964	39.51770284	43.07505347	48.51250699	63.67195927	37.49057208	33.53866434	49.04891863	42.38368741	64.52141829	61.31881253	42.21466315	36.29409195	53.92825851	40.89196694	43.80156348	33.70139782	44.98510982	64.78911107	36.84512282	45.1790511	43.76279194	34.41285955	41.59031957	49.82261964	41.94318283	42.65676435	45.7390097	47.2083127	41.82658181	36.09189262
CG11970	13.72855261	19.43453591	15.70881179	18.68436412	23.47540495	18.42420048	13.60711936	10.72514041	23.71677704	20.9774885	20.81819005	17.00263767	13.79038627	17.86542245	12.65654242	15.15256646	18.70383031	16.06974015	9.794273154	21.81057639	27.87563139	15.87394532	20.72219431	16.6642209	13.87825903	14.83713542	15.30430743	15.28465862	23.42288582	21.58767409
CG11975	49.65373701	46.26579817	55.09634723	47.52721746	42.22069099	48.6531282	47.88862163	55.56398044	50.67435592	45.61259038	48.7685378	52.64278201	51.46168536	44.33271496	58.31936214	52.6421059	62.63385226	48.97444616	54.72355794	47.04852908	43.08052124	53.53111486	47.28162646	45.40149981	44.56463176	54.35527497	51.99986274	110.2817141	42.24484763	53.29457041
CG11980	37.2082267	39.88430877	10.16452527	28.11724697	52.38168716	51.74221571	40.08298727	44.83884003	23.4221587	20.22445045	61.29800403	49.7000178	19.05988347	49.36150054	35.98428728	32.00326537	17.74465952	26.91043787	17.25657651	55.92854947	50.2930972	58.28171163	55.01596659	49.7375981	33.46202454	32.52756612	17.56517103	19.54114583	55.90819769	54.13783893
CG11986	4.74725651	7.251692503	9.355983491	12.87951313	5.781256442	4.964604919	8.33304209	7.623894991	11.78473393	10.32737895	5.397308531	5.06809392	10.42687743	4.896449115	8.18952745	7.837534378	10.64679571	14.41175109	13.05903087	4.985274605	5.263231102	3.476046419	4.669790267	9.097304268	7.710143903	4.707937202	11.82605574	9.67383457	5.995143393	2.867112965
CG11999	217.7322783	219.4362152	94.48388266	152.7401416	133.6696565	163.2803395	185.9639646	200.2887667	79.69426323	115.8602826	134.3544302	207.30139	145.75205	184.8740382	143.0685629	169.4213681	86.22945357	125.6245559	125.6154398	150.648767	92.30147877	216.4418237	214.0806976	196.824854	127.2173744	123.9756797	90.26063131	100.0274495	131.196045	233.5853798
CG12004	23.0947614	25.38092376	19.17399086	16.507545	14.36554631	16.10738485	19.83053054	20.67496947	19.15019264	14.52287665	17.34849171	18.14704597	16.36907639	17.3360766	21.71465612	19.46321037	15.73040087	13.2639125	25.34073848	19.62951876	16.95930022	17.95957317	13.27971607	18.109587	17.73333098	24.68100412	13.21735642	48.56264954	17.84600824	16.35940927
CG12007	52.09151738	53.95259223	81.77822607	70.20241664	34.86272824	41.59235676	48.41602936	45.61415139	92.65747056	82.29630103	35.08250545	44.63192388	77.24858652	47.77346299	55.96177091	48.72333871	85.6539511	82.89945314	86.59381186	36.45482055	37.91475738	39.62692918	37.35832214	48.0371674	46.87767493	54.6406045	89.73889356	51.46479991	37.92276751	36.26054632
CG12025	31.30623212	30.16704081	31.53312954	28.11724697	29.78223016	27.80178754	24.57720009	32.82151403	25.92641466	25.38813993	28.52863081	30.40856352	29.26252697	22.6295351	34.37119854	35.39953027	16.88140582	23.08430926	32.02571857	31.15796628	29.53257452	34.64459598	31.52108431	27.46195588	29.45274971	35.95152045	26.26080025	26.69978341	31.64878024	35.75458521
CG12054	3.8491269	5.366252453	6.121816358	4.716441428	5.255687675	5.185254026	4.957632636	4.134993893	7.218149535	4.303074564	4.047981398	5.06809392	4.484678463	4.896449115	5.087433719	4.310643908	7.001946731	4.718891948	5.441262864	7.010542413	7.894846653	4.402992131	5.837237834	2.890732197	3.392463317	5.706590548	8.521716636	5.417347359	6.552831151	7.083455561
CG12056	10.13603417	9.572234105	13.16768047	17.41455296	20.49718193	21.18231432	14.87289791	10.20826617	15.02553577	11.18799387	21.97475616	15.85822936	18.05083081	9.528225305	10.67120243	9.666292399	24.26702086	14.02913822	13.05903087	19.62951876	15.59475882	14.9469996	16.63612783	18.02456547	7.555941025	8.131891531	16.17387035	14.51075186	13.94219394	19.73248335
CG12065	9.109600331	14.35835116	4.966756668	4.716441428	16.29263179	20.63069155	13.29067473	8.269987787	9.722405496	4.948535748	22.3602782	27.62928621	3.924093655	10.18990762	9.926699939	8.882538961	8.34478583	6.631956252	4.508474944	19.47372892	19.29851404	20.97214673	21.15998715	11.64795033	14.95767917	5.135931493	5.217377532	6.578207508	37.78334557	29.34574447
CG1208	12.95872723	1.450338501	37.42393396	2.539622307	11.56251288	1.434219199	4.113780272	1.421404151	1.031164219	0.430307456	73.05642619	0.163486901	2.802924039	4.499439728	1.61308874	3.52689047	4.124434376	0.765225721	1.865575839	6.387383087	10.03912599	0.115868214	0.437792838	1.95549531	5.859709366	0.713323819	5.391290117	0.386953383	51.44669563	2.023844446
CG12084	28.09862637	31.32731161	38.00146381	30.1126645	18.39490686	24.93334915	27.31972027	25.97293039	35.64882015	33.34882787	21.20371209	23.5421137	25.78690116	25.93794666	26.80208984	29.26012834	29.15879187	35.07284556	36.53419351	20.56425774	22.61240029	24.44819315	26.70536309	23.8910514	32.53680727	33.38355471	33.04339104	35.79318791	20.63444703	17.7086389
CG12091	34.51383787	42.05981652	75.88742165	79.09109471	15.76706302	17.10030583	32.80476063	38.89478631	79.84157241	89.82668152	23.3240833	17.98355907	77.36070348	38.37757415	33.13036105	36.96703715	69.63579899	99.09673091	69.02630604	19.31793909	17.8365054	19.11825531	20.57626337	40.38522923	37.47129937	36.09418522	78.95631332	77.00372318	22.44693224	18.21460001
CG12096	28.09862637	30.16704081	30.26256389	23.03800236	31.70931564	35.85547997	38.18431945	30.10792429	34.91227428	35.82309574	31.42004609	34.49573604	28.36559128	28.05533007	27.79475983	31.21951194	38.75049972	30.73656647	20.67679888	33.02744426	29.0452383	36.73022383	32.39666998	40.89535844	35.1582562	33.09822518	27.30427575	30.37584055	37.36507975	29.85170558
CG12099	89.81296101	99.20315345	108.113587	64.76036883	71.82773156	95.76171265	72.57130326	78.95253965	88.68012286	71.0007303	75.1767974	110.0266841	90.47838799	101.6344033	93.06281193	95.48729383	115.6759967	81.11392646	114.2665201	92.85073951	94.73815983	97.90864081	94.27139103	86.29685825	79.26027932	96.2987155	100.869299	94.6101021	94.94634071	81.96570006
CG12104	16.42294144	12.03780956	35.8068504	22.85660077	8.058721101	7.391745101	13.29067473	15.11857142	40.21540455	33.45640473	9.059767892	7.847371232	28.25347432	14.82168381	15.13821741	14.63006417	56.87882755	33.66993174	21.29865749	7.010542413	10.62392945	8.110774979	6.566892564	15.30387634	12.49043312	9.986533459	38.26076857	20.70200598	10.45664545	7.083455561
CG12106	8.08316649	5.801354003	3.927202947	6.530457361	4.029360551	4.964604919	5.590521908	5.297960926	6.481603664	6.024304389	3.66245936	3.433224914	7.736070348	5.16112204	6.57643871	6.400653075	6.618278417	6.376881011	7.462303356	3.894745785	3.411353492	4.518860345	4.086066484	5.86648593	5.088694976	5.563925784	7.304328545	7.739067656	3.346126545	3.879035188
CG12107	74.03154071	69.61624803	41.81316079	60.58813219	55.71028935	67.18765323	62.86700108	70.55333331	42.13042382	53.25054773	79.2247788	71.77074939	54.37672636	72.25570857	67.99789458	62.83090059	44.6014415	64.15142297	44.92928479	72.28648177	62.28156804	72.07002909	68.7334755	76.26431709	59.21390517	55.63925784	52.34768791	49.530033	70.8263452	76.73743524
CG12112	6.03029881	5.656320153	8.662947677	9.070079669	3.153412605	4.523306704	8.122078999	9.432954819	7.660077058	9.359187176	3.469698341	2.615790411	12.66921666	5.955140816	9.182197444	9.013164534	8.824371222	11.86099868	11.65984899	3.427376291	3.021484521	2.780837135	2.48082608	7.396873564	4.626086342	4.707937202	9.739104727	5.997777434	2.509594909	3.54172778
CG12116	6495.914861	5648.633359	2206.279514	4528.327975	4370.454681	5949.913508	5307.092996	6436.117995	3046.206413	4200.876543	5069.614799	5313.160785	4397.563584	5317.014393	6755.739727	6862.806352	3614.059601	5864.689928	5229.364541	6419.320003	4954.35741	8360.007507	6444.748362	4965.852808	5586.770272	5795.042702	6235.635714	4157.233668	5640.872245	6072.713914
CG12123	15.01159491	17.11399431	15.47779985	22.31239598	10.16099617	18.20355137	17.93186272	16.92763125	16.49862751	16.13652961	19.46886292	17.16612457	20.85375485	17.73308599	16.75130615	15.02194089	16.20998627	23.9770726	14.76914206	20.40846791	16.37449676	17.03262745	17.21985161	17.51443626	16.1913022	12.55449921	14.60865709	16.25204208	20.91329091	21.75632779
CG12128	19.63054719	17.83916356	19.98253264	24.48921511	29.95741975	22.94750718	19.725049	18.09059828	24.74794126	29.90636822	33.92593934	22.39770539	16.25695943	31.09906871	16.75130615	17.63445235	19.47116694	22.7016964	14.6136774	31.46954594	28.46043485	26.41795279	28.60246539	26.01658978	19.42956264	13.26782302	21.04342271	13.5433684	27.18727818	26.98459261
CG12129	34.12892518	31.03724391	31.53312954	43.35498082	40.11841592	35.74515541	46.09543536	39.92853478	42.27773299	42.70801504	45.87712251	47.24771429	47.08912386	38.64224707	33.0062773	31.61138866	42.20351454	38.89897417	29.69374877	35.67587139	35.08820735	46.57902202	42.46590525	36.89934629	35.00405332	29.53160609	54.95637667	29.2149804	36.52854812	41.15150373
CG12134	23.60797832	21.61004366	18.13443714	34.10349955	40.29360551	32.87671702	35.01987309	29.33261293	25.33717796	31.73517491	46.64816659	38.25593475	24.66573155	25.27626435	21.83873987	21.81447068	18.03241076	36.98590986	15.70192998	41.12851549	43.95772643	31.28441777	36.33680552	36.38921707	24.05564898	17.54776594	17.91299619	13.5433684	47.12461551	37.44112225
CG12155	12.18890185	11.45767416	10.62654915	9.251481262	9.635427404	12.35635002	9.071412908	7.623894991	13.40513485	11.83345505	6.746635664	10.46316164	10.09052654	9.395888843	14.64188241	12.67068058	11.12638111	11.3508482	13.52542483	9.035810221	11.01379842	9.732929974	10.5070281	10.03254116	12.18202737	11.84117539	10.95649282	14.51075186	10.87491127	8.769992599
CG12159	12.95872723	12.18284341	16.28634163	13.7865211	12.61365042	11.25310448	12.763267	12.27576312	16.20400916	15.49106843	11.1801391	15.69474246	16.14484247	10.05757116	10.42303494	11.75630157	20.33442064	13.51898774	14.92460671	10.59370853	12.28087257	10.89161211	10.94482094	10.71271344	11.2568101	13.69581732	16.17387035	15.47813531	13.24508424	11.13114445
CG12163	192.1997366	195.0705283	459.9447687	227.8404013	210.4026966	200.7906878	147.6741636	179.2261416	285.0432521	285.4014204	171.7500679	208.936259	325.2513055	136.4388929	213.6722162	212.6584328	474.5017874	229.9503293	272.0631432	170.2782857	195.8116904	171.9484295	160.6699714	124.6415706	194.6040321	215.1384637	299.3035578	207.9874433	160.6140742	174.7252372
CG12170	187.1958716	209.5739133	209.1813099	216.9563057	160.8240429	164.7145587	163.2854323	223.2896702	174.1194439	204.0733112	163.075822	202.5602699	279.2833513	200.0927314	213.2999649	205.0821495	226.9398077	247.167908	257.4494658	186.0130587	144.6413881	196.9759638	198.9038792	171.6584796	178.1043242	192.1694367	241.3906672	185.7376238	174.5562681	206.7694409
CG12171.CG31549.Dsim_GD19803	485.2465979	464.6884556	258.2713467	329.243892	358.0875202	366.9394658	476.3546592	594.4053722	231.8646402	300.2470277	440.0734063	476.0738547	387.4762192	440.9450933	445.9569948	452.7482359	276.8166886	405.0594818	360.2116016	386.5145717	333.0455681	468.4551891	461.4336508	507.7486083	358.2132857	397.6066964	323.477407	285.3781198	347.300051	445.9203929
CG12171.CG31549.Dsim_GD27233	107.0057278	108.0502183	38.34798172	63.85336087	122.1071436	131.6171926	126.8942992	147.0507203	37.71114859	47.54897393	145.7273303	151.7158438	62.56126456	111.559638	126.193173	123.8330432	45.36877813	67.21232586	74.77849821	143.3266449	116.8632239	160.9409492	158.9188	116.3094602	100.3860736	116.6997767	51.47812499	65.78207508	128.4076062	166.4612057
CG12173	78.90710145	76.43283899	50.12959056	67.48139274	77.25860882	88.259643	85.22908871	99.369072	52.29475684	52.82024027	76.33336351	92.20661197	75.90318298	77.54916707	85.24553573	83.86161784	66.66236956	80.22116312	72.13559911	80.07597334	61.01449389	101.5005554	79.38643455	74.90397253	75.40520737	70.7617228	73.56502321	58.04300742	79.47050544	88.0372334
CG12177	54.14438506	72.95202658	140.8017762	106.6641369	48.70270579	41.48203221	57.69840535	75.46363856	114.0173008	93.1615643	50.50338697	37.11152645	97.20540568	60.08075401	78.42092952	71.58281398	194.4239181	126.5173193	98.0981962	42.53062397	46.49187473	39.97453382	45.38452416	47.27197358	61.68115122	64.91246748	136.8692039	61.33211118	46.42750581	43.17534818
CG12204	16.29463721	19.57956976	14.78476404	15.41913544	13.66478795	15.99706029	21.94016145	22.87168497	20.62328439	20.9774885	18.50505782	17.00263767	22.08704143	15.48336612	15.6345524	18.67945693	23.49968423	19.13064303	23.16423333	16.3579323	13.54794673	14.59939496	12.4041304	21.93555609	20.3547799	19.68773739	26.60862542	21.08895936	15.89410109	18.72056112
CG12213	6.80012419	8.847064854	10.51104318	7.437465328	7.708341923	7.171095994	7.067263544	6.719365077	6.481603664	9.574340904	7.710440759	8.010858132	6.390666809	7.940187755	9.306281193	7.315032086	8.728454144	8.289945314	7.773232662	8.412650895	9.356855292	7.067961053	8.026202022	5.611421324	8.789564049	8.559885822	6.782590792	8.512974422	9.201847999	10.62518334
CG12219	7.56994957	10.73250491	9.355983491	9.251481262	7.883531512	7.722718762	9.282375999	8.786862024	9.280477974	9.574340904	9.252528911	9.97270094	7.17548554	9.528225305	8.561778697	9.27441568	9.112122458	6.504418631	6.840444743	7.010542413	8.187248381	8.226643192	6.566892564	11.13782111	8.326955415	8.417221058	9.217366974	11.2216481	8.92300412	6.577494449
CG12236	1.92456345	2.755643151	1.617083566	2.17681912	2.452654248	1.985841967	2.637038636	2.067496947	2.504255961	1.183345505	0.771044076	2.45230351	1.345403539	1.455701088	1.861256239	2.351260313	2.110175727	1.657989063	1.710111186	1.869477977	2.826550036	1.506286782	3.356411755	1.700430704	1.850434537	3.423954329	1.56521326	1.934766914	2.927860727	1.349229631
CG12237	39.00448592	37.56376717	39.73405335	57.68570669	59.56446032	45.89501436	54.95588517	45.48493283	40.21540455	46.68835902	53.20204124	53.29672962	51.79803625	43.1416868	34.86753354	38.53454402	59.94817406	46.678769	39.33255727	53.1243325	52.92471275	49.35985915	54.14038091	42.93587529	44.71883464	33.52621947	47.13031038	39.46924505	52.84091502	53.63187782
CG12241	44.64987204	51.92211832	49.55206071	53.51347005	50.1042225	40.04781301	44.51321217	50.91211231	44.63467978	53.89600891	41.05809704	41.85264657	48.4345274	53.46393088	48.6408297	54.34023835	38.46274848	45.91354328	53.79077002	43.93273245	42.59318503	49.12812273	50.63803821	50.67283499	54.1252102	51.5019797	43.30423352	48.75612623	38.48045527	49.41553522
CG12259	22.58154448	22.77031446	31.41762358	38.4571378	7.883531512	10.37050805	22.36208763	24.29308912	27.3995064	32.38063609	9.830811967	13.73289966	34.19567328	19.18878707	21.21832112	23.25135199	29.4465431	34.56269508	32.49211253	10.59370853	11.40366739	10.54400747	9.047718643	25.3364175	21.43420005	22.54103266	34.95642947	32.89103754	10.73548933	10.45652964
CG1227	16.03802875	16.53385891	15.47779985	21.22398642	11.03694412	9.598236176	15.82223182	15.76466422	18.2663376	18.61079749	15.42088152	12.26151755	22.87186016	18.13009537	15.01413366	14.23818745	20.62217188	22.82923402	18.34482908	10.28212887	11.30620014	11.35508497	13.57157796	16.91928551	13.87825903	11.55584586	19.99994721	15.09118193	12.96624036	12.81768149
CG12279	17.44937528	21.61004366	13.74521031	22.31239598	19.4460444	27.69146299	26.686831	26.23136751	7.218149535	9.681917768	30.64900202	21.41678399	16.70542727	20.24747877	27.91884358	25.34136115	9.112122458	16.70742825	17.41204116	15.8905628	15.49729158	26.41795279	27.58094877	20.91529766	13.87825903	20.54372597	8.869541805	15.671612	15.47583527	29.51439817
CG12290	6.03029881	17.54909586	37.308428	33.92209796	15.76706302	8.8259643	13.60711936	21.70871794	29.90376236	45.8277441	13.10774929	10.62664854	8.408772118	24.34990911	13.15287742	17.3732012	55.63190553	10.45808486	14.76914206	4.673694942	15.39982434	6.836224625	9.339580535	11.98803647	27.13970654	23.25435648	20.17385979	29.60193379	13.38450618	11.13114445
CG12301	20.27206834	21.31997596	19.17399086	22.49379758	27.5047655	17.21063038	17.93186272	20.67496947	21.35983026	37.65190243	25.82997654	20.10888878	17.04177816	25.27626435	11.04345368	13.58505959	18.12832784	29.46119027	11.9707783	31.62533577	30.01991073	21.08801494	21.74371093	27.88706355	23.28463459	15.83578877	17.39125844	15.09118193	26.2113246	20.74440557
CG12316	12.44551031	12.03780956	18.94297892	11.24689879	9.460237815	6.067850456	14.34549018	11.24201465	18.8555743	16.13652961	5.975591588	6.866449828	11.54804704	14.82168381	10.29895119	14.4994386	12.18146897	13.2639125	16.16832394	9.970549209	10.62392945	6.720356411	5.399444997	11.47790725	14.49507054	13.83848208	9.391279558	15.09118193	8.225894423	6.914801857
CG12320	7.18503688	7.251692503	10.74205512	11.79110357	5.606066853	4.854280365	6.223411181	7.623894991	14.14168072	10.97284014	4.047981398	5.558554622	11.77228096	7.543178367	6.204187462	6.531278648	14.38756178	11.47838582	11.50438434	5.920013593	5.9455018	6.256883555	5.691306889	6.971765888	4.626086342	6.56257913	10.0869299	10.06078795	3.624970424	2.698459261
CG12321	45.41969742	48.00620437	77.15798731	68.20699911	30.83336769	55.16227687	59.59707317	65.38459094	106.6518421	87.02968305	45.10607844	40.05429066	69.40039921	51.34654748	56.2099384	54.07898721	130.734978	82.51684028	62.1858613	39.57061717	32.16419007	37.54130133	36.9205293	51.35300727	50.73274688	56.35258166	81.73891467	58.81691419	30.53340472	44.52457781
CG12325	15.78142029	15.95372351	12.93666853	15.41913544	29.0814718	15.99706029	16.244158	15.76466422	31.08223575	30.5518294	24.28788839	19.78191498	13.1176845	24.08523619	10.05078369	12.67068058	12.75697144	26.78290025	7.462303356	31.62533577	34.11353492	20.04520102	24.07860607	18.61971621	17.11651946	9.986533459	13.391269	12.57598494	30.39398278	19.90113705
CG1233	27.20049676	31.76241316	37.19292203	20.67978164	31.70931564	26.58821745	25.73749709	23.00090353	32.5553275	34.31701965	31.22728507	29.10066832	27.69288951	31.09906871	23.57591235	31.21951194	26.7608649	26.14521215	20.36586957	31.7811256	37.13501944	31.74789063	28.45653444	25.5914821	27.60231517	28.53295274	25.04341216	24.37806312	32.48531187	30.18901298
CG12338	94.43191329	78.31827904	54.28780544	41.72236648	154.6924072	175.6366896	85.01812562	114.8752991	48.75933666	42.81559191	158.0640356	224.4675146	62.33703063	95.01758013	107.0842756	90.65414763	63.88077428	55.86147766	38.2443047	171.836184	159.5538762	208.0993123	213.4969738	72.35332647	87.27882898	95.30006215	45.21727195	98.86658931	187.8013523	217.3946242
CG1234	26.9438883	19.43453591	18.59646101	28.11724697	42.39588058	23.6094545	21.41275372	20.80418803	31.22954493	33.99428905	40.28705296	22.23421849	17.37812904	26.59962898	12.53245867	17.3732012	15.53856672	36.34822176	11.34891969	39.88219684	43.95772643	29.43052635	31.8129462	30.43770961	23.43883746	16.97710688	20.34777238	13.15641502	36.807392	31.70689632
CG12341	17.9625922	13.19808036	13.0521745	19.40997049	17.51895892	17.54160405	17.404455	22.87168497	13.1105165	13.01680056	14.07155438	18.63750668	17.71447993	18.26243184	22.33507486	22.99010084	16.20998627	16.32481539	20.21040492	18.69477977	12.47580706	18.77065066	20.86812526	14.9637902	20.50898278	21.97037361	21.73907305	19.73462252	17.56716436	18.88921483
CG12343	20.14376411	22.04514521	13.51419838	15.96334022	20.84756111	22.72685807	26.686831	23.51777777	9.86971467	11.29557073	24.86617145	22.56119229	17.82659689	18.92411415	21.96282361	17.76507792	16.30590335	12.6262244	14.76914206	19.16214926	16.86183297	24.91166601	22.18150377	21.2553838	18.65854824	21.39971456	20.17385979	17.60637892	23.28346388	25.97267039
CG12375	97.51121481	98.91308575	161.0153208	141.3118412	62.36749374	72.0419336	85.6510149	117.3304517	137.5867687	157.2773753	63.22561422	77.16581711	158.0849158	86.68038299	110.1863693	101.8879469	154.0428281	155.9785095	174.4313409	69.17068514	55.36139381	84.81553263	72.38174915	87.1470736	91.75071244	101.434647	167.825644	140.6575547	62.3216069	76.56878154
CG1239	5.38877766	5.366252453	6.468334266	9.795686042	8.233910691	8.053692423	11.81393309	10.46670329	5.597748619	6.884919302	13.49327133	12.58849135	8.408772118	8.072524217	7.445024954	7.315032086	8.152951673	8.927633415	4.819404251	9.970549209	11.2087329	13.67244925	13.27971607	7.907002775	8.943766927	7.846562004	9.565192143	5.804300742	9.759535756	10.79383704
CG12391	17.9625922	16.96896046	19.17399086	22.13099439	10.86175453	14.01121833	16.98252882	16.66919413	20.03404769	17.53502885	12.91498827	16.02171626	22.42339231	21.96785279	15.01413366	15.80569433	25.13027457	22.82923402	18.65575839	11.06107803	17.25170195	13.20897639	10.21516621	20.66023306	15.42028781	20.68639074	25.39123732	23.60415635	14.77872557	13.1549889
CG12477	0.25660846	0.14503385	9.586995429	10.15848923	0.175189589	0	21.62371681	0	0.294618348	0	0.192761019	0	9.193590849	0	0.124083749	0.261251146	0.095917079	0.25507524	0.155464653	0.311579663	0.292401728	0.231736428	0.291861892	0.085021535	0.154202878	0.427994291	0.521737753	1.35433684	0.278843879	0
CG12493	0	0.2900677	13.28318644	13.6051195	0	0	32.17187136	0	0	0.107576864	0	0	14.68732197	0	0	0	0	0	0.155464653	0	0	0	0	0.255064606	0	0	0.173912584	0	0	0
CG12499	24.50610793	22.62528061	28.87649226	38.2757362	32.23488441	15.33511297	21.09630909	21.57949938	59.07097885	65.2991565	32.19109017	21.41678399	24.32938066	33.61346149	16.00680365	19.59383594	21.00584019	44.7657047	17.10111186	41.59588498	49.12349028	19.11825531	26.85129404	28.05710662	22.82202595	20.68639074	28.34775126	27.86064356	36.66797006	20.91305927
CG12531	20.78528526	31.03724391	0.346517907	0	98.80692829	58.47201349	20.885346	40.44540902	0.589236697	0.53788432	111.60863	94.65891548	1.009052654	43.80336911	25.80941984	41.93080892	0.575502471	1.147838582	0.155464653	124.3202855	138.1110828	91.88349369	84.05622481	26.18663285	30.68637273	44.22607675	0.695650338	1.160860148	85.46564884	67.79878894
CG12547	11.03416378	12.61794496	9.240477522	9.251481262	16.81820056	16.65900762	15.92771336	13.30951159	8.838550451	9.036456584	15.80640356	16.34869007	8.072421233	10.32224408	18.36439489	14.23818745	8.440702908	6.376881011	8.550555928	19.62951876	14.81502088	13.90418568	17.65764445	13.77348871	14.80347629	12.41183444	7.47824113	9.093404496	16.87005466	14.67287223
CG12560	15.52481183	12.03780956	6.930358142	6.349055768	25.05211125	28.24308576	15.40030563	16.02310134	8.543932103	6.669765574	29.10691386	36.13060505	12.5570997	15.74803905	10.91936993	10.05816912	12.66105436	8.800095795	4.819404251	26.32848151	21.05292441	29.66226278	31.8129462	18.19460854	11.10260722	6.847908658	8.173891467	5.030393977	29.97571697	30.52632039
CG12567	7.44164534	7.396726353	0	0	18.92047563	17.43127949	7.383708181	10.46670329	0	0	15.42088152	18.63750668	0	9.26355238	7.320941205	13.0625573	0	0	0	21.03162724	21.54026062	17.72783674	16.49019688	6.716701282	9.560578439	10.27186299	0	0	18.26427406	19.56382964
CG12576	23.35136986	23.35044986	38.00146381	25.94042785	31.18374687	27.47081388	21.30727218	26.23136751	31.22954493	22.69871832	26.21549858	38.74639546	28.5898252	25.27626435	30.40051856	29.39075392	39.61375342	29.84380313	25.49620313	22.74531538	39.66916775	26.64968922	38.96356254	18.109587	30.06956122	29.67427085	33.56512879	26.50630672	28.16323175	33.22477965
CG12643	9.494513021	42.93001962	41.58214885	35.73611389	86.36846746	65.97408314	35.12535463	59.8281929	23.86408622	27.21694662	76.33336351	67.68357687	12.33286577	50.42019224	32.0136073	65.57403763	91.12122458	9.310246276	70.11455861	26.17269167	74.65990785	19.9293328	84.6399486	20.74525459	54.58781883	61.20318363	32.3477407	49.33655631	81.84067841	61.5586019
CG1265	3.07930152	3.480812402	4.504732792	9.432882855	3.328602194	3.861359381	4.430224908	9.174517701	6.776222013	5.486420069	1.542088152	5.231580821	10.53899439	5.028785578	3.846596226	2.612511459	8.728454144	6.631956252	3.109293065	4.673694942	2.826550036	4.055387489	4.523859322	2.975753733	1.696231659	2.71063051	6.434765623	3.676057137	4.043236242	4.553650003
CG12674	0	0	6.699346204	3.809433461	0	0.110324554	12.44682236	0	0	0	0	0	6.839134656	0	0	0	0	0	0	0.155789831	0	0	0	0	0	0	0	0	0	0
CG12699	0	0	5.082262637	7.074662142	0	0	22.15112454	0	0	0	0	0	4.821029347	0	0	0	0	0	0	0	0	0	0	0	0	0	0	0	0	0
CG12702	6.28690727	15.22855426	32.22616536	14.14932428	4.554929318	2.758113844	27.10875718	22.87168497	5.155821097	5.378843205	0.771044076	1.307895205	4.26044454	7.013832517	22.58324236	36.57516043	4.987688082	3.188440506	91.72414541	0.467369494	1.656943125	0.57934107	2.043033242	5.526399789	25.289272	50.07533206	9.217366974	172.9681621	3.346126545	3.204420373
CG1271	22.19663179	25.67099146	62.02670537	36.82452345	25.05211125	24.49205093	23.20594	23.25934065	42.13042382	36.46855693	28.91415285	25.6674434	48.4345274	24.48224558	32.7581098	21.81447068	57.83799834	29.97134075	39.33255727	22.74531538	20.66305544	24.67992958	21.88964188	19.89503924	25.44347488	25.10899841	52.86942566	36.37361798	29.41802921	26.98459261
CG12717.Dsim_GD15918	3.72082267	4.205981652	4.851250699	5.079244614	7.182773156	3.861359381	3.058964818	3.230463979	6.481603664	4.73338202	5.59006955	8.828292636	5.045263271	4.234766802	3.722512477	4.049392762	6.330527181	4.208741467	2.953828412	7.477911907	6.725239741	4.287123917	4.23199743	5.016270578	3.546666195	2.853295274	5.739115286	5.417347359	6.552831151	4.722303707
CG12728.CG32756	1.66795499	3.045710851	5.775298451	4.353638241	5.430877264	3.089087505	5.485040363	3.747338216	2.79887431	2.581844738	2.891415285	2.942764212	2.466573155	4.234766802	3.22617748	3.788141616	6.330527181	1.785526683	4.508474944	3.894745785	2.826550036	3.823651061	2.48082608	3.74094755	4.626086342	2.995960038	2.608688766	4.836917285	3.067282666	3.035766669
CG12744	1.41134653	1.01523695	2.772143257	4.535039834	3.328602194	1.544543752	3.058964818	1.809059828	3.240801832	3.765190243	2.120371209	1.634869007	1.233286577	1.588037551	2.605758734	1.698132448	2.58976112	1.020300962	0.46639396	2.025267808	1.364541397	1.853891424	1.167447567	1.445366099	3.238260439	2.139971456	6.434765623	0.773906766	1.115375515	1.349229631
CG12773	39.7743113	49.02144132	19.4050028	18.68436412	40.4687951	44.90209337	35.12535463	39.41166055	24.60063209	29.58363763	46.84092761	51.66186061	21.52645662	40.49495755	37.72145977	41.66955777	19.08749862	23.72199736	31.55932461	44.55589178	49.41589201	52.2565645	48.15721213	37.83458317	48.11129795	46.3660482	21.73907305	52.43218337	51.58611757	57.84822041
CG12795	8.724687641	12.32787726	9.240477522	6.167654175	22.24907782	18.64484958	18.564752	21.8379365	8.249313754	8.175841671	14.2643154	25.3404696	4.372561501	24.08523619	10.17486744	11.75630157	26.37719659	7.014569112	8.084161969	19.94109842	13.255545	21.78322423	23.78674418	11.90301493	12.79883888	12.69716397	8.869541805	7.545590965	25.37479297	30.8636278
CG12811	153.1952506	94.56207024	206.2936607	174.3269312	101.0843929	87.92866934	136.7040829	131.2860561	163.218565	148.1333419	104.8619943	117.2201078	257.9811286	132.3364626	123.8355817	129.4499428	338.2036188	182.6338722	128.2583389	102.6654989	84.6015666	141.5909575	110.1778641	114.694051	132.9228809	112.8478281	348.5208192	156.71612	106.1000959	109.7935612
CG12818	3.20760575	5.221218602	0.924047752	0.907007967	8.233910691	8.053692423	5.906966545	4.781086689	0.589236697	0.753038049	5.782830569	7.847371232	0.784818731	4.10243034	6.204187462	3.657516043	0.575502471	1.147838582	0.777323266	7.477911907	7.310043197	7.415565695	9.339580535	4.421119831	4.009274829	4.279942911	2.260863597	0.580430074	7.807628605	8.264031487
CG12825	25.40423754	25.96105916	25.29580722	23.03800236	49.05308497	53.94870678	33.96505763	28.55730158	17.97171925	15.59864529	57.82830569	42.17962037	27.46865558	24.61458204	26.18167109	20.24696381	20.04666941	15.81466491	12.90356622	53.74749183	46.78427646	35.91914633	34.43970322	25.42143903	23.13043171	19.97306692	22.60863597	9.286881188	44.19675478	58.35418152
CG12868	11.29077224	14.35835116	10.51104318	5.804850988	14.36554631	31.66314693	11.18104382	15.5062271	4.419275226	4.1954977	17.92677476	17.65658527	6.951251617	9.792898231	17.99214364	16.72007334	6.618278417	4.336279088	5.75219217	18.69477977	18.32384161	16.45328638	19.84660864	8.587175057	10.63999859	18.26108975	6.782590792	4.836917285	14.77872557	17.03402409
CG12883.Dsim_GD21346	28.09862637	23.20541601	11.5505969	15.78193862	26.80400714	20.520367	24.89364472	30.49557996	12.52127981	15.92137589	23.51684431	32.20691943	13.56615235	21.5708434	27.17434108	23.77385428	10.83862987	14.53928871	20.67679888	23.36847471	22.80733477	33.02244098	28.89432728	22.53070683	25.75188064	22.54103266	18.43473395	18.76723907	22.02866642	34.57400928
CG12895	6.15860304	6.236455553	6.121816358	5.079244614	15.94225261	15.55576208	7.17274509	6.977802195	6.628912838	3.334882787	18.69781884	16.83915077	6.951251617	6.219813741	5.459684966	6.139401929	5.850941789	6.376881011	5.75219217	14.48845432	15.10742261	12.51376711	13.57157796	8.162067381	5.242897854	6.990573421	8.173891467	3.482580445	9.898957696	16.52806297
CG12926	215.9360191	270.1980627	7.969911863	3.083827087	46.77562031	208.7340557	169.1923989	272.7803784	1.031164219	1.613652961	19.2761019	71.60726249	3.924093655	170.9787096	396.5716626	365.6209787	2.206092806	2.933365265	79.90883177	62.47172239	28.16803312	155.958616	145.9309459	121.5807954	274.7895287	401.3159803	2.086951013	124.4055126	57.16299514	109.4562538
CG12929	9.751121481	9.427200254	6.814852173	10.15848923	8.934669047	8.053692423	11.07556227	13.30951159	8.838550451	9.144033448	9.059767892	9.318753338	9.529941733	8.20486068	12.16020743	9.013164534	9.208039536	9.437783896	12.28170761	8.101071232	7.992313896	10.7757439	13.71750891	10.45764883	9.406375561	8.274556295	10.78258023	8.319497731	7.389362787	12.64902779
CG12935	12.44551031	12.47291111	11.78160884	17.95875774	11.03694412	14.89381476	15.71675027	14.21404151	17.08786421	15.70622216	24.67341043	16.67566387	21.19010574	14.29233796	10.29895119	11.23379927	15.82631795	17.85526683	11.19345503	22.90110521	16.17956228	12.74550354	16.49019688	17.25937165	12.644636	8.987880113	18.9564717	17.21942554	16.87005466	14.67287223
CG12942	7.18503688	9.572234105	8.31642977	7.618866922	5.956446032	7.281420547	6.645337363	6.590146518	18.2663376	7.745534215	6.746635664	5.885528424	5.830082002	9.528225305	7.817276202	9.927543545	7.67336628	6.631956252	8.084161969	5.296854267	6.042969043	4.982333201	4.961652159	9.097304268	6.476520878	9.273209641	7.47824113	8.126021039	7.389362787	6.914801857
CG12945	10.90585955	8.121895604	5.89080442	7.074662142	11.21213371	8.384666085	11.07556227	13.95560439	10.75356972	10.21980209	8.288723816	9.97270094	8.072421233	8.20486068	10.91936993	10.05816912	7.481532123	7.907332454	8.706020582	7.322122075	9.941658748	10.31227104	8.901787697	14.19859638	10.63999859	11.98384015	7.47824113	9.286881188	9.898957696	10.62518334
CG12975	16.6795499	9.137132554	4.042708916	10.33989082	31.18374687	21.62361253	17.29897345	17.18606837	6.186985316	7.207649894	28.14310877	26.15790411	10.09052654	17.86542245	11.41570493	10.05816912	5.467273475	10.7131601	6.063121477	28.04216965	25.92628654	25.02753422	26.55943215	14.11357485	12.79883888	11.27051633	7.304328545	5.997777434	35.27375066	32.04420373
CG13004	9.366208791	13.63318191	12.12812675	8.707276482	12.78884001	11.9150518	6.434374272	12.14654456	15.32015412	12.90922369	17.92677476	16.02171626	15.80849158	9.395888843	6.57643871	9.405041253	16.9773229	9.310246276	33.11397114	14.33266449	14.71755364	10.7757439	12.11226851	11.13782111	8.789564049	9.273209641	16.6956081	9.67383457	12.12970873	13.82960371
CG13005	3.72082267	3.625846252	2.887649226	3.083827087	3.503791783	1.875517414	3.480890999	5.039523808	3.830038529	3.550036515	2.505893247	2.45230351	3.139274924	2.911402177	2.729842483	2.743137032	4.124434376	1.275376202	4.974868904	3.738955953	2.534148308	3.128441777	3.940135538	3.570904479	2.929854683	4.279942911	2.956513935	3.095627063	3.624970424	2.867112965
CG13014	37.84974785	36.25846252	35.22932055	33.01508999	35.03791783	34.09028711	38.28980099	38.24869351	21.65444861	22.4835646	45.87712251	40.05429066	33.07450366	36.52486367	39.21046476	33.57077225	24.93844041	28.44088931	33.11397114	42.06325448	35.6730108	40.66974311	36.62866741	38.34471238	30.37796698	29.10361179	31.47817778	28.82802702	37.92276751	37.44112225
CG13016	9.879425711	11.60270801	9.47148946	9.977087636	14.36554631	12.35635002	10.33719145	9.562173379	13.6997532	11.29557073	12.91498827	11.28059615	9.529941733	11.91028163	10.05078369	11.36442485	12.46922021	9.055171036	9.016949888	11.99581702	13.06061051	12.05029425	12.55006134	10.03254116	10.48579571	7.989226767	12.17388091	10.83469472	15.61525721	14.67287223
CG13018	7.31334111	6.381489403	5.89080442	7.256063735	7.007583566	5.847201349	10.442673	10.85435897	6.481603664	6.669765574	11.37290012	8.337831934	9.529941733	8.469533605	5.707852465	4.049392762	7.67336628	8.034870074	5.130333557	11.52844752	9.844191505	9.732929974	6.420961618	8.162067381	6.784926634	5.849255312	9.217366974	9.480357879	9.480691878	9.444607414
CG1307	84.80909604	74.83746664	45.16283389	51.33665092	119.6544894	110.9865011	96.09368789	99.62750912	42.42504217	46.1504747	120.2828758	121.1437934	52.69497194	82.0486068	81.647107	76.93846247	37.21582646	52.29042429	46.95032528	118.4002719	89.76733046	122.936175	121.414547	84.68144908	76.02201888	65.76845607	43.65205869	44.49963902	110.422176	124.8037408
CG13096	52.21982161	40.46444417	45.39384583	79.81670108	39.59284715	23.16815629	42.7200259	37.73181928	75.42229718	87.7827211	40.47981398	30.40856352	46.64065601	55.44897782	32.13769105	33.17889553	35.39340197	96.03582803	30.62653669	44.55589178	45.71213679	31.63202242	35.02342701	56.87940706	42.40579147	32.2422366	56.34767735	49.72350969	45.03328642	24.96074817
CG13117	8.981296101	8.121895604	25.18030125	10.52129242	10.33618576	6.067850456	19.93601209	4.264212453	7.807386232	1.613652961	11.75842216	0.817434503	3.924093655	0.926355238	10.79528618	4.833146199	4.316268533	0.765225721	3.264757718	2.025267808	4.483493161	0.811077498	1.459309459	3.996012155	4.626086342	2.425300983	3.826076857	2.128243605	15.19699139	0.674614815
CG13123	4.36234382	3.480812402	2.772143257	3.446630274	2.10227507	3.199412059	6.750818908	3.488901098	2.946183484	3.765190243	2.698654266	3.433224914	4.036210617	3.705420952	4.591098722	4.571895054	2.973429434	4.208741467	2.642899105	2.492637302	2.631615551	1.622154996	2.334895134	5.186313648	3.238260439	2.995960038	3.999989441	4.06301052	1.673063273	2.19249815
CG13124	9.494513021	8.702031004	10.97306706	11.60970198	20.32199234	14.89381476	15.40030563	20.15809523	15.32015412	9.144033448	13.30051031	12.26151755	15.80849158	9.925234693	10.05078369	14.36881303	17.36099121	13.64652536	6.995909396	14.17687466	19.98078474	13.90418568	14.88495648	10.3726273	15.26608493	14.26647637	8.521716636	7.739067656	17.28832048	18.72056112
CG13126	13.47194415	13.34311421	15.93982373	22.31239598	8.934669047	6.288499564	8.754968271	10.59592185	23.86408622	28.29271526	13.87879337	9.482240238	19.73258524	12.04261809	9.80261619	9.927543545	18.32016199	21.80893306	16.16832394	7.010542413	11.59860187	7.183829267	8.755856752	13.94353178	9.714781318	11.69851062	22.95646114	18.38028568	8.644160241	8.095377784
CG13151	11.80398916	12.47291111	10.28003124	12.15390676	12.9640296	14.12154288	12.65778545	12.6634188	9.280477974	8.713725991	11.75842216	11.93454375	11.88439793	11.51327224	12.78062617	15.28319204	12.85288852	11.60592344	10.72706107	13.3979255	10.72139669	15.98981353	12.84192324	13.34838103	13.10724463	14.26647637	13.391269	13.15641502	11.29317709	11.97441297
CG1316	9.109600331	8.702031004	8.085417832	9.614284449	7.182773156	5.847201349	9.598820635	8.786862024	8.543932103	8.175841671	5.782830569	8.501318834	6.390666809	5.822804353	7.196857456	7.445657659	8.057034594	8.927633415	7.773232662	7.010542413	5.9455018	7.763170337	4.961652159	8.417131987	7.555941025	7.70389724	10.0869299	9.480357879	5.019189818	6.071533338
CG13160.CG33012.Dsim_GD10867	1.92456345	4.205981652	0.115505969	0.181401593	4.554929318	4.854280365	2.109630909	0	0.147309174	0.107576864	2.120371209	2.288816609	0.112116962	0.132336463	6.824606208	0.653127865	0.095917079	0	0	2.336847471	3.411353492	1.042813926	1.167447567	1.78545224	1.542028781	7.133238185	0	0	0.278843879	4.553650003
CG1317	35.41196748	38.28893642	55.5583711	48.25282384	24.70173207	23.83010361	31.53898209	33.8552625	44.92929813	51.63689476	27.56482571	30.57205042	40.81057401	31.49607809	33.37852854	35.66078142	44.98510982	39.53666227	51.14787092	31.93691544	30.70218143	20.97214673	22.18150377	31.28792496	45.48984903	41.51544624	41.56510767	57.26910066	29.13918533	22.26228891
CG13170	4.36234382	0	0	0	19.27085481	0	5.274077272	0	42.57235134	133.9331958	0	0	135.8857574	0	0	0	28.96695771	68.7427773	0	14.33266449	7.602444925	0	0	44.72132753	5.242897854	1.997306692	0	15.28465862	0	0
CG13175	7.95486226	8.847064854	7.854405894	11.42830038	9.985806582	6.729797779	6.856300453	9.432954819	8.985859625	12.26376251	9.252528911	7.35691053	10.09052654	9.792898231	8.0654437	5.878150783	11.03046403	14.53928871	5.130333557	8.724230558	6.920174227	7.415565695	7.734340131	7.481895099	6.168115122	8.131891531	9.391279558	6.191254125	6.552831151	6.071533338
CG13185	36.95161824	52.93735527	23.90973559	43.53638241	96.70465322	32.76639246	37.76239327	26.87746031	111.9549724	76.16441978	61.68352607	35.80363124	39.46517047	54.78729551	26.18167109	36.705786	24.5547721	59.43253102	14.14728345	114.1939464	102.7304737	39.39519275	51.65955483	50.75785653	41.4805742	35.95152045	39.65206925	29.60193379	78.07628605	54.47514634
CG13192	39.7743113	43.94525657	40.08057125	43.17357922	27.15438632	29.89795407	32.2773529	39.15322343	33.14456419	33.77913533	27.37206469	37.60198715	35.98954466	35.06916258	34.12303104	42.71456236	31.26896759	33.4148565	42.9082443	36.61061038	29.53257452	34.87633241	33.85597944	39.62003541	39.93854542	34.23954329	40.69554475	36.76057137	28.02380981	27.65920743
CG13197	4.74725651	5.511286303	8.662947677	9.977087636	7.883531512	7.06077144	10.12622836	5.556398044	7.807386232	7.637957351	11.75842216	5.885528424	9.193590849	5.558131428	5.211517468	6.792529794	9.783542007	8.289945314	9.327879195	8.412650895	10.03912599	7.994906765	6.71282351	7.311852029	4.934492098	4.850601966	10.43475506	6.191254125	9.201847999	9.444607414
CG13220	142.6743038	137.9271914	35.22932055	42.62937444	260.6821087	276.3630071	142.9274941	176.7709889	31.3768541	28.29271526	340.9942426	338.5813713	49.66781398	156.9510446	140.9591391	137.2874772	33.57097748	49.35705903	50.37054765	298.3375271	251.2705515	332.7735105	317.8376001	147.4273421	119.9698391	131.3942474	38.43468116	41.79096534	289.0216803	318.9241539
CG13252	17.83428797	23.78555141	16.97937745	11.60970198	17.69414851	17.32095494	16.244158	12.6634188	11.19549724	11.18799387	16.96296967	12.75197825	12.66921666	12.30729102	35.11570103	13.84631073	9.495790772	11.47838582	17.41204116	13.86529499	17.54410367	11.23921676	12.11226851	17.68447933	16.34550507	24.96633365	11.82605574	8.512974422	10.03837964	17.20267779
CG13315	1166.798668	842.7917027	1825.225323	1251.489593	1177.624418	2263.418545	992.3703795	1098.486972	2290.804968	2258.468685	1378.626808	2625.109164	3455.108405	831.4699944	1358.965222	1310.827625	2994.627108	2574.857015	751.9825277	1586.719433	1752.363555	2428.713633	2473.23767	725.48876	726.1413528	851.8513041	2846.079444	641.5687087	1367.868647	2613.626448
CG13360	899.2843481	846.1274813	537.2182619	1097.661042	741.4023413	698.2441007	671.4955183	886.9561901	545.0439445	1126.22219	795.3319643	796.3446931	814.1933749	1095.613574	663.7239747	772.5196385	383.8601482	945.5639163	557.0298526	781.2860044	855.8598575	828.6894664	854.2797571	789.509976	817.2752537	633.4315508	666.2591109	782.2262634	775.046561	689.1190338
CG13365	35.02705479	33.35778552	21.13759233	26.12182945	40.11841592	52.40416303	37.55143018	36.18119657	18.8555743	20.9774885	47.99749372	50.0269916	33.07450366	34.40748027	32.0136073	25.21073558	28.77512355	36.73083462	21.29865749	40.97272566	37.62235565	48.54878166	44.94673132	37.91960471	28.99014107	24.39567459	27.30427575	22.05634282	35.55259454	57.00495189
CG13366	11.29077224	11.16760646	7.16137008	6.167654175	8.584289869	9.046613407	12.02489618	9.949829056	6.628912838	8.283418535	4.433503436	6.539476026	6.278549848	8.469533605	9.67853244	9.27441568	5.563190553	6.121805771	12.12624295	7.633701738	7.212575954	6.141015341	5.691306889	10.3726273	10.94840434	19.2597431	5.739115286	17.21942554	8.783582181	9.781914822
CG13367	24.3778037	22.91534831	18.36544908	22.49379758	25.40249043	19.85841967	23.73334772	21.06262514	15.32015412	21.73052655	23.51684431	20.76283638	21.97492447	21.83551633	25.1890011	19.20195922	21.96501098	21.93647068	20.52133423	24.61479336	19.2010468	22.82603815	26.12163931	24.40118061	25.289272	18.83174881	21.39124788	16.25204208	21.6104006	17.87729261
CG13369	158.968941	154.0259488	91.94275135	134.0557775	192.3581689	175.526365	131.113561	171.6022466	116.0796293	98.00252319	180.0387917	207.4648769	143.8460617	152.186932	136.6162079	124.0942943	148.8633058	123.3288788	113.4891969	193.1793909	171.1524781	205.8978162	182.9974061	163.7514768	121.2034622	111.5638452	127.8257495	87.8384179	170.5130319	213.3469353
CG13377	0.76982538	1.595372351	1.963601473	2.358220714	5.255687675	4.854280365	3.058964818	2.713589743	11.34280641	3.227305923	5.59006955	0.653947603	2.242339231	1.058691701	2.233507486	3.657516043	15.05898133	2.040601924	1.399181879	1.09052882	1.656943125	0.463472856	2.772687971	2.805710662	3.238260439	1.283982873	4.173902026	1.547813531	4.46150206	2.19249815
CG13384	7.6982538	7.831827904	13.97622225	9.070079669	1.751895892	2.316815629	5.906966545	6.848583636	10.31164219	11.83345505	1.349327133	1.961842808	10.09052654	4.499439728	8.18952745	7.315032086	8.34478583	10.84069772	13.52542483	1.869477977	1.754410367	1.274550354	2.043033242	4.761205972	7.555941025	9.415874404	13.04344383	12.76946163	1.254797454	1.349229631
CG13392	7.6982538	8.992098704	17.32589535	12.87951313	7.533152334	10.14985894	9.70430218	9.432954819	17.52979173	17.31987512	19.2761019	10.62664854	23.88091281	9.395888843	9.058113694	6.531278648	16.11406919	22.95677164	11.34891969	9.658969546	13.74288121	11.12334854	10.65295905	10.88275651	6.784926634	8.417221058	14.95648226	8.126021039	11.71144291	12.48037408
CG13398	13.72855261	19.14446821	19.4050028	20.13557686	9.109858636	11.14277993	10.75911763	18.09059828	16.20400916	16.24410648	10.02357299	12.42500445	16.36907639	15.61570258	17.86805989	15.28319204	13.23655683	16.45235301	16.79018255	11.21686786	11.59860187	12.16616247	9.193649589	16.32413476	15.11188205	17.40510117	16.6956081	16.25204208	10.87491127	10.79383704
CG13423	0.89812961	0.43510155	2.42562535	2.721023901	2.452654248	0.772271876	5.168595726	0.646092796	2.504255961	1.075768641	0.771044076	1.471382106	3.811976693	1.058691701	0.992669994	0.261251146	3.548931905	0.382612861	0.621858613	2.492637302	3.021484521	0.811077498	0.729654729	0.17004307	0.77101439	0.285329527	1.913038429	0.386953383	2.23075103	0.843268519
CG1344	51.57830046	49.02144132	42.85271451	52.78786367	52.73206634	48.43247909	52.63529117	54.14257629	42.13042382	44.10651428	39.70876991	44.46843698	53.03132282	55.84598721	56.08585465	51.33585017	52.6584761	48.20922044	57.05552774	46.89273925	42.78811951	48.66464987	42.90369808	53.64858872	45.95245766	53.78461592	46.95639779	60.7516811	46.00923999	37.94708336
CG13445	0	0	0	0.362803187	1.927085481	0	0.105481545	0	34.32303759	115.2148214	0	0	34.98049201	0.132336463	0	0	17.16915705	65.80941203	0	7.78949157	23.7820072	0	0	8.927261198	0	0	0.173912584	4.256487211	0	0
CG13484	8.724687641	9.427200254	8.893959615	9.432882855	7.533152334	7.722718762	14.13452709	9.174517701	8.396622929	6.884919302	6.746635664	8.664805735	10.42687743	6.749159591	7.196857456	9.013164534	8.920288301	9.692859137	8.395091275	6.854752581	7.115108712	8.226643192	9.923304318	8.502153522	7.864346781	9.273209641	9.565192143	9.67383457	7.807628605	9.613261118
CG13506	37.46483516	16.09875736	9.355983491	7.437465328	21.0227507	17.43127949	38.39528254	3.876556775	7.218149535	4.625805156	12.52946623	5.722041523	6.502783771	6.352150204	8.313611199	4.049392762	8.152951673	1.913064303	5.75219217	7.633701738	11.11126566	3.823651061	2.188964188	44.04115524	26.98550366	13.55315255	2.260863597	12.38250825	4.182658181	18.04594631
CG13531	96.48478097	102.3938981	69.99661723	47.70861906	48.35232661	89.9145113	77.31797281	80.3739438	43.75082473	63.57792668	43.37122927	63.26943056	48.88299524	73.71140966	110.4345368	106.1985908	53.13806149	45.02077994	91.1022868	52.96854267	50.68296617	80.76014514	63.3340305	53.90365333	123.5165053	136.5301789	60.34766679	117.4403517	53.39860278	64.25706116
CG13540	0.12830423	0	3.465179071	3.628031867	0	0.220649107	5.696003454	0	0.147309174	0.107576864	0	0.490460702	4.933146309	0.52934585	0.372251248	0.261251146	0	0.25507524	0.777323266	0	0.097467243	0	0.145930946	0.425107676	0	0.285329527	0.173912584	0.193476691	0	0.337307408
CG13551	319.8624454	314.8684885	156.9726119	197.7277368	357.3867619	379.9577631	290.4961761	348.1147984	133.609421	148.4560724	379.3536853	434.3846951	195.8683319	288.361152	296.3119932	268.4355524	169.869146	223.5734482	243.3021823	358.1608224	319.2052196	426.0474228	452.823725	267.3077067	227.1408394	239.676803	180.34735	173.9355456	291.8101191	451.3173114
CG13566	26.55897561	21.31997596	73.4617963	77.63988196	5.606066853	6.950446886	28.16357263	19.64122099	36.97460272	57.87635288	3.469698341	5.231580821	64.13090202	18.3947683	27.05025733	27.95387261	44.98510982	66.57463776	111.0017624	4.673694942	5.165763859	2.664968922	2.772687971	16.4091563	21.58840293	24.53833936	74.60849871	89.19275474	4.600923999	5.902879634
CG13575	2.5660846	1.305304651	0.808541783	0.725606373	1.051137535	3.861359381	1.793186272	2.972026861	0.147309174	0.53788432	0.578283057	1.307895205	0.224233923	0.794018775	4.218847474	6.139401929	0.287751236	1.402913822	3.420222371	0.778949157	0.682270698	1.853891424	1.605240404	1.105279958	3.238260439	3.994613384	0.521737753	15.09118193	0.697109697	1.855190742
CG13585	101.7452544	72.80699273	62.71974118	39.90835054	110.7198204	141.8773761	109.8062888	79.34019533	61.42792564	42.49286132	127.8005556	145.8303154	86.44217737	82.44561619	84.12878198	77.06908805	85.94170234	67.33986348	50.215083	115.9076346	98.5393823	135.6816786	135.7157796	65.21151751	55.66723898	66.48177988	75.47806163	38.88881497	107.2154714	144.5362242
CG13603	10.52094686	10.4424372	12.01262078	11.97250516	6.482014799	9.70856073	12.44682236	12.14654456	9.427787148	8.390995399	10.79461706	9.645727139	10.2026435	8.998879455	17.12355739	10.97254813	12.46922021	8.417482935	13.21449553	7.633701738	7.504977682	10.19640283	11.96633756	8.077045846	9.406375561	15.69312401	11.47823057	11.99555487	7.249940848	7.589416672
CG13604	3.97743113	4.786117052	2.079107442	2.358220714	4.905308497	8.274341531	3.269927909	1.938278388	3.240801832	2.796998466	5.204547512	7.029936728	2.466573155	4.367103265	4.467014973	4.180018335	4.412185611	2.550752404	3.420222371	4.51790511	9.551789778	3.591914633	2.043033242	3.485882944	4.009274829	3.423954329	3.304339104	4.06301052	6.552831151	11.13114445
CG13605	109.1868997	111.5310307	113.0803437	115.552815	79.36088389	95.09976533	97.88687417	106.8637484	115.7850109	123.9285474	86.16417548	98.4191142	108.7534527	97.13496353	115.273803	112.2073672	115.4841625	115.0389334	117.9976718	87.55388524	82.26235278	107.2939661	97.62780278	95.22411945	105.4747686	111.1358509	136.5213788	124.792466	95.50402847	95.45799637
CG13607	1490.766848	1510.672582	1963.13945	1897.279265	1665.001855	1882.026562	1049.963303	1435.488974	1860.072942	2047.187724	1860.914877	1751.27168	1817.640181	1505.988944	1727.866208	1718.379412	1313.680307	1594.985478	1428.720163	2015.141469	1832.676563	1897.110267	1683.459391	1367.656416	1585.205586	1427.788955	2333.559058	1513.181203	1913.70554	1498.825466
CG13623	23.60797832	21.02990826	16.74836551	17.95875774	25.9280592	30.00827862	31.22253745	29.72026861	16.35131833	21.30021909	30.84176304	34.00527534	23.09609408	19.32112354	24.32041485	23.25135199	25.4180258	22.0640083	26.11806175	20.72004758	24.17187617	27.11316207	25.10012269	21.08534073	16.03709932	18.26108975	22.2608108	16.63899546	24.95652715	32.21285743
CG13641	523.6095627	488.6190409	888.1253958	321.0808203	329.181238	578.2109862	613.1642236	486.2494382	483.3214005	221.2856094	352.7526647	303.5951745	650.3904941	468.0740681	720.6784156	637.5834216	1453.911076	474.4399472	678.7586761	369.3776902	350.9795407	325.7055495	321.1940118	337.1954087	512.8787724	676.6589742	1107.127512	640.6013253	488.3950536	373.3993003
CG13654	34.77044633	40.17437647	49.89857862	18.32156093	60.96597703	55.71389964	27.31972027	33.07995115	32.40801832	26.89421602	53.78032429	65.39476026	34.64414112	38.77458353	48.02041095	42.06143449	31.36488467	34.43515746	35.75687025	79.60860384	92.5938805	53.41524664	65.66892564	27.80204202	41.17216844	45.79538915	25.39123732	17.9933323	69.01385999	55.65572226
CG13658.CG11893.CG31104.CG31300.CG31436.Dsim_GD21207	11.03416378	9.282166404	2.772143257	2.539622307	21.0227507	21.29263887	11.70845154	12.53420024	2.651565135	2.259114146	23.90236635	16.67566387	1.009052654	13.23364626	12.16020743	10.31942026	3.165263591	1.402913822	2.021040492	26.48427134	18.71371058	15.17873603	16.78205877	10.11756269	8.172752537	9.558539168	1.391300675	0.967383457	18.82196182	25.29805557
CG13658.CG11893.CG31104.CG31300.CG31436.Dsim_GD21209	1.66795499	2.320541601	6.468334266	3.265228681	2.277464659	4.082008489	2.531557091	5.168742367	4.5665844	3.872767107	2.891415285	0.817434503	4.708912386	5.293458503	4.467014973	5.355648491	6.138693024	3.060902885	6.21858613	3.894745785	2.24174658	1.622154996	2.48082608	2.720689127	3.546666195	3.709283856	3.304339104	2.321720297	1.673063273	5.73422593
CG13658.CG11893.CG31104.CG31300.CG31436.Dsim_GD21212	8.596383411	7.251692503	39.27202947	17.41455296	11.03694412	10.48083261	10.86459918	9.30373626	28.28336144	14.95318411	10.98737808	7.847371232	38.7924687	9.131215918	11.41570493	10.05816912	69.73171607	17.98280445	16.32378859	9.658969546	11.30620014	7.299697481	11.09075189	7.82198124	7.710143903	15.40779448	57.56506544	11.2216481	9.341269938	12.81768149
CG13659	0.25660846	1.01523695	0.577529845	0	2.10227507	3.53038572	0.632889273	0.775311355	0.294618348	0.430307456	3.66245936	0.817434503	0.672701769	0.132336463	1.985339988	0.261251146	0.863253707	0	0.46639396	1.246318651	0.974672426	0.811077498	0.729654729	0.680172282	0.462608634	1.997306692	0.173912584	0.386953383	0.418265818	6.577494449
CG13663	43.88004666	33.06771782	27.83693854	29.93126291	32.93564276	43.35754962	55.06136672	45.61415139	29.01990731	26.3563317	33.5404173	44.14146318	40.58634009	38.90692	44.17381473	46.63332955	31.55671883	31.62932981	42.9082443	32.56007476	31.0920504	45.07273524	37.65018403	43.61604757	36.85448786	40.23146336	38.95641891	41.40401196	31.5093583	52.28264819
CG13667	20.78528526	20.30473901	18.59646101	25.57762467	20.49718193	17.10030583	18.88119663	18.86590964	21.35983026	25.28056306	19.85438495	18.63750668	23.43244497	19.05645061	18.98481363	19.85508709	21.58134266	26.91043787	25.02980917	16.98109162	17.05676746	15.52634067	17.94950634	21.17036227	20.81738854	16.69177735	17.21734586	20.50852929	19.24022763	13.99825742
CG13689	4.10573536	2.465575451	2.772143257	4.535039834	4.379739729	4.523306704	5.906966545	4.910305248	1.473091742	3.012152195	3.66245936	5.722041523	4.933146309	4.10243034	5.707852465	4.310643908	4.50810269	3.060902885	4.042080984	3.115796628	3.801222462	4.518860345	4.961652159	2.975753733	4.009274829	4.137278147	2.608688766	2.70867368	4.182658181	4.722303707
CG13690	3.46421421	3.770880102	1.732589535	3.628031867	4.029360551	4.854280365	5.274077272	5.297960926	4.124656877	2.581844738	3.276937322	2.942764212	2.018105308	2.514392789	5.459684966	2.351260313	3.644848983	4.463816708	1.710111186	2.025267808	2.436681066	3.012573563	3.502342701	7.141808958	2.313043171	2.71063051	2.086951013	1.741290223	2.509594909	3.204420373
CG1371	183.9882658	216.1004366	148.5406762	179.768979	229.1479826	212.2644414	174.6774392	145.8877533	184.1364677	194.2838166	233.433594	227.5737657	116.713757	175.08114	159.0753665	166.4169799	119.9922652	137.358017	127.325551	224.6489369	254.3895033	208.6786534	217.1452474	187.8125713	218.0428696	205.0092654	134.7822529	148.7835757	228.5125586	198.6740631
BaraB	97.25460635	25.09085606	420.5572332	12.33530835	370.3507915	906.4265336	95.8827248	86.05956041	331.8875694	61.96427372	1134.013075	61.47107465	228.6064846	118.5734705	60.05653463	47.8089597	988.425494	84.17482935	55.96727517	171.3688145	712.8754126	57.47063413	55.30782848	87.91226742	57.82607927	43.94074722	1334.257348	57.84953073	713.1432199	48.74092041
CG13751	27.20049676	18.56433281	19.4050028	21.7681912	22.77464659	24.05075272	25.84297863	27.26511598	19.15019264	15.59864529	29.4924359	24.686522	22.98397712	20.24747877	21.96282361	19.3325848	24.0751867	19.64079351	22.69783937	25.08216285	20.85798992	27.69250314	23.20302039	20.66023306	18.65854824	19.97306692	25.04341216	17.79985561	30.8122486	34.40535558
CG13766	23.60797832	26.25112686	41.12012497	29.74986131	6.30682521	25.92627013	24.68268163	19.25356532	22.09637613	30.5518294	8.481484835	8.174345033	25.00208243	21.17383401	29.15968107	27.82324704	28.67920647	49.61213427	32.95850649	4.51790511	3.898689705	7.647302123	6.71282351	18.87478082	29.45274971	34.23954329	35.30425464	29.40845709	10.87491127	6.577494449
CG13784	47.60086933	49.89164442	71.72920677	31.74527884	24.52654248	30.67022594	41.45424736	35.66432233	51.70552014	44.53682173	22.16751718	19.78191498	57.40388432	37.05420952	40.94763725	43.10643908	64.55219383	33.66993174	78.66511454	26.795851	35.96541253	16.80089103	18.97102296	45.40149981	57.20926776	53.35662162	63.13026814	111.2490976	25.09594909	19.39517594
CG13793.CG13794.CG13795.CG33296.Dsim_GD22476	5.51708189	4.496049352	3.927202947	4.172236648	11.73770247	11.03245537	6.328892726	7.236239314	2.946183484	3.442459651	13.10774929	16.67566387	2.690807078	7.807851292	4.83926622	6.270027502	4.699936847	1.402913822	4.042080984	13.86529499	10.62392945	14.9469996	12.25819945	5.69644286	4.78028922	4.137278147	3.478251688	2.70867368	15.05756945	15.85344816
CG13793.CG13794.CG13795.CG33296.Dsim_GD22477	3.33590998	2.465575451	3.696191009	5.260646208	3.503791783	4.192333042	4.219261818	2.713589743	5.450439445	3.442459651	5.011786493	4.414146318	5.157380232	4.63177619	2.109423737	2.873762605	7.865200437	3.698590986	3.264757718	7.010542413	4.09362419	4.171255703	2.772687971	4.251076761	3.700869073	1.569312401	6.956503376	3.676057137	4.043236242	2.867112965
CG13807	6.80012419	6.091421703	4.620238761	4.535039834	4.905308497	7.171095994	5.379558817	5.039523808	4.271966051	3.227305923	5.782830569	6.212502225	5.157380232	4.499439728	5.831936214	3.135013751	5.563190553	4.591354328	4.663939597	4.673694942	4.678427646	7.183829267	5.837237834	5.016270578	7.555941025	4.137278147	5.739115286	4.06301052	4.182658181	5.902879634
CG13868	174.8786655	151.850441	167.2526432	77.27707878	361.591312	360.5406416	150.7331284	171.6022466	84.26084763	100.7995217	362.3907157	414.1123194	117.0501079	199.4310491	158.7031153	178.957035	287.175733	69.89061588	198.3728975	297.7143678	485.5818028	285.8468839	380.004183	128.6375828	200.9263501	145.8033885	109.0431904	72.1668059	383.8285991	376.0977595
CG13877	12.06059762	8.266929454	9.586995429	8.525874889	11.73770247	21.18231432	13.07971163	15.63544566	4.713893574	6.024304389	10.40909502	19.61842808	10.31476046	10.58691701	15.8827199	15.67506876	11.98963481	5.86673053	17.25657651	13.24213567	12.86567603	18.07544138	15.32274932	7.311852029	14.18666478	16.26378306	7.304328545	11.80207818	12.26913067	13.49229631
CG13887	231.4608309	246.9926467	227.8932769	263.0323104	125.6109354	161.184173	247.5651871	283.8931745	265.7457502	345.10658	146.6911354	159.563215	285.2255502	205.5185264	252.3863459	267.651799	225.7888028	269.6145291	334.0935398	134.913994	113.0620014	185.736747	177.7438921	234.8294803	247.4956193	280.3362607	267.3036422	278.2194822	139.5613613	197.8307946
CG13893	11.03416378	18.27426511	24.83378334	17.23315137	4.029360551	9.70856073	15.083861	15.5062271	12.81589815	18.07291317	2.505893247	1.798355907	23.20821104	12.17495456	26.30575484	23.90447985	21.58134266	17.60019159	46.95032528	2.648427134	3.021484521	4.055387489	6.566892564	11.64795033	19.12115688	23.11169172	15.13039484	39.85619843	3.624970424	5.565572226
CG13895	4.74725651	7.396726353	13.39869241	16.14474181	8.934669047	8.384666085	6.750818908	8.140769228	11.34280641	8.390995399	5.397308531	6.049015324	10.76322831	7.410841904	9.67853244	7.315032086	15.92223503	11.47838582	15.70192998	7.322122075	6.140436286	5.909278913	5.691306889	7.311852029	9.714781318	9.701203932	13.391269	16.83247215	7.249940848	5.228264819
CG13901	10.13603417	7.976861754	5.659792482	8.888678075	14.01516713	11.47375359	13.50163782	11.37123321	8.691241277	7.315226758	15.03535948	10.95362234	11.32381312	8.20486068	6.080103713	6.661904221	5.179522239	7.907332454	4.819404251	13.3979255	14.52261915	10.19640283	12.98785418	12.75323028	7.864346781	7.133238185	4.695639779	5.223870668	12.96624036	11.97441297
CG13912	406.3394964	295.8690541	242.331523	215.8678961	435.3461291	513.7814468	272.880758	387.3972404	235.8419879	201.2763127	535.6828717	742.230529	331.5298554	321.9746134	432.4318661	422.4431029	395.5620317	241.4287151	318.2361452	459.7357924	416.4775277	979.4340128	734.9082433	253.534218	321.6672036	377.6336295	371.9990181	147.8161922	392.4727593	827.9210321
CG13919	6.54351573	3.045710851	4.504732792	7.800268515	2.978223016	5.405903134	5.063114181	3.359682538	5.155821097	5.056112612	3.084176304	3.760198715	6.278549848	4.63177619	4.467014973	3.918767189	4.412185611	3.571053366	5.907656823	3.583166122	3.216419007	5.793410699	4.377928376	6.971765888	3.700869073	6.277249603	6.086940454	7.932544348	5.855721454	4.890957411
CG13926	8.852991871	11.74774186	4.620238761	7.074662142	16.46782138	14.34219199	11.49748845	13.82638583	5.745057793	5.916727525	17.54125273	15.04079486	5.045263271	11.77794517	11.04345368	10.97254813	6.906029652	5.356580049	5.28579821	12.61897634	12.76820878	14.9469996	17.07392067	12.66820875	13.26144751	12.41183444	5.043464948	8.126021039	18.68253988	19.56382964
CG13950	3.8491269	0	0	0	0.175189589	0	2.531557091	0.516874237	0.441927523	0.645461185	0	0	1.345403539	0.264672925	0	0	0.095917079	0.382612861	0.155464653	0.467369494	0.487336213	0	0.145930946	4.931249043	1.850434537	0.855988582	0	0.386953383	0	0
CG13962	1136.005652	983.4745373	916.4243583	1052.129242	145.5825486	420.5571989	1041.946706	1235.070989	352.2162355	597.4819032	79.61030083	109.3727365	860.3855631	825.7795265	1240.589325	1186.341454	457.5244645	910.8736836	2099.861071	120.11396	91.13187186	101.6164237	113.6802068	724.6385447	827.7610494	1175.557653	591.6506122	683.3596741	131.056623	124.129126
CG13994	12.57381454	10.00733565	12.24363272	13.42371791	13.13921919	13.1286219	13.71260091	12.92185592	9.427787148	11.51072446	18.50505782	16.67566387	12.66921666	14.1600015	11.66387243	9.143790107	11.89371773	10.7131601	12.43717226	15.73477297	13.255545	17.14849567	13.13378513	15.30387634	8.326955415	11.98384015	11.65214316	11.99555487	10.45664545	13.66095001
CG14005	7.31334111	10.1523695	7.392382018	10.15848923	6.131635621	6.398824117	7.805634362	7.75311355	10.01702384	10.21980209	8.674245854	6.866449828	9.193590849	7.013832517	8.18952745	8.490662242	7.67336628	6.376881011	6.995909396	6.075803424	6.140436286	6.488619983	8.609925806	8.077045846	7.555941025	8.845215349	12.52170608	7.352114273	8.783582181	6.914801857
CG14043	44.64987204	47.86117052	48.16598908	52.78786367	50.45460168	49.20475097	50.52566026	48.84461537	45.96046235	46.36562842	48.7685378	46.75725359	53.92825851	46.97944421	51.24658843	49.89896887	55.15232014	54.20348859	51.92519418	48.45063756	48.9285558	55.84847914	50.78396916	51.60807188	42.09738571	44.08341198	55.65202701	40.24315181	51.86496145	51.60803337
CG1407	3.72082267	2.465575451	2.194613412	1.995417527	1.751895892	3.089087505	4.113780272	2.455152624	2.79887431	3.012152195	2.120371209	2.779277311	3.58774277	3.970093877	3.970679976	2.090009167	1.91834157	2.805827645	3.575687025	2.336847471	2.339213823	1.969759638	1.605240404	2.040516845	3.238260439	4.422607675	2.434776182	1.934766914	3.067282666	2.529805557
CG14073	26.68727984	40.89954572	51.40015622	22.85660077	29.43185098	25.0436737	33.96505763	21.96715506	51.85282931	42.27770759	23.70960533	21.58027089	32.06545101	30.43738639	26.55392234	29.26012834	29.73429434	29.58872789	61.56400268	33.80639341	27.38829518	22.01496066	21.15998715	26.52671899	33.61622742	39.51813955	54.60855151	58.42996081	25.09594909	18.88921483
CG14100	21.04189372	19.14446821	23.79422962	39.72694895	25.40249043	18.20355137	22.99497691	33.59682538	34.02841924	33.45640473	33.5404173	19.94540188	34.19567328	26.33495605	21.96282361	19.59383594	31.26896759	45.53093042	22.07598076	28.19795948	21.83266235	23.86885208	24.22453701	26.78178359	18.04173673	15.83578877	33.04339104	18.57376238	22.58635418	21.75632779
CG14102	3.33590998	3.480812402	4.851250699	5.623449395	3.153412605	2.64778929	4.535706454	2.972026861	2.504255961	2.151537282	2.698654266	5.231580821	2.690807078	2.382056326	3.474344979	3.52689047	4.028517297	2.168139544	4.974868904	3.738955953	4.09362419	2.549100708	3.356411755	3.400861409	2.313043171	5.278596257	4.521727195	3.482580445	3.346126545	2.529805557
CG14130	30.27979828	36.40349637	46.31789358	67.29999114	14.89111508	19.96874423	30.48416663	34.11369962	54.94632197	58.09150661	16.77020865	21.90724469	62.44914759	34.93682612	26.80208984	32.00326537	56.49515924	64.15142297	55.96727517	13.3979255	11.50113463	19.81346459	18.67916107	30.43770961	22.82202595	19.40240786	58.78245353	60.94515779	13.66335006	15.51614075
CG14135	2.30947614	2.465575451	2.541131319	2.721023901	4.379739729	4.523306704	3.480890999	2.972026861	2.356946787	1.613652961	3.66245936	2.45230351	3.699859732	3.043738639	2.481674985	2.873762605	3.83668314	2.168139544	2.331969799	2.804216965	2.436681066	3.012573563	3.940135538	3.230818338	1.696231659	3.281289565	4.521727195	1.741290223	2.927860727	3.54172778
CG1416	61.97094309	64.54006328	58.44602033	78.90969312	89.34669047	64.31921483	63.6053719	57.11460315	58.48174215	60.56577448	94.83842133	81.90693723	57.51600129	75.03477428	53.72826342	57.60587767	46.13611476	57.90207958	43.53010291	93.47389884	83.52942693	80.18080407	93.39580535	77.87972626	65.53622317	54.35527497	51.13029982	50.49741646	96.61940399	73.87032228
CG1418	10.64925109	8.847064854	11.89711481	15.60053703	10.51137535	12.13570091	19.30312282	12.017326	19.73942934	16.45926021	12.91498827	12.09803065	13.90250323	10.45458054	7.320941205	9.27441568	11.12638111	9.820396757	7.773232662	13.24213567	9.64925702	12.51376711	12.11226851	16.15409169	11.56521585	8.702550586	13.56518158	13.93032178	11.85086485	12.81768149
CG14182	8.596383411	10.58747105	10.62654915	11.0654972	9.985806582	10.81180627	10.442673	12.14654456	10.90087889	12.80164683	10.79461706	14.05987346	9.30570781	9.925234693	9.80261619	10.97254813	13.62022515	10.45808486	9.327879195	11.68423735	10.23406048	12.3978989	12.69599229	8.162067381	8.943766927	9.273209641	12.34779349	11.60860148	13.24508424	11.13114445
CG14184	9.366208791	9.717267955	12.59015062	14.87493066	4.379739729	4.743955811	9.176894453	11.37123321	8.838550451	9.359187176	3.66245936	3.433224914	15.36002374	6.219813741	11.41570493	10.97254813	16.01815211	12.88129964	16.32378859	3.115796628	5.068296617	5.329937843	4.523859322	6.376615141	8.481158293	9.558539168	14.43474451	13.15641502	2.509594909	5.228264819
CG14194	11.80398916	13.19808036	13.39869241	11.97250516	10.51137535	12.46667457	11.91941463	9.820610497	10.01702384	9.897071497	14.84259846	12.58849135	10.53899439	12.17495456	12.28429117	16.45882219	11.79780066	6.887031492	14.14728345	11.06107803	10.81886393	10.54400747	11.82040661	11.8179934	14.80347629	11.84117539	12.34779349	19.92809921	9.759535756	8.769992599
CG14196	176.9315332	156.3464904	133.0628763	130.6091472	216.5343322	220.759432	125.1011129	147.0507203	114.6065375	139.5271927	243.457167	234.1132417	115.9289383	188.3147862	165.4036377	181.4389208	132.4614854	127.0274697	150.4897843	232.9057979	218.131689	245.0612726	230.8627563	135.3542841	174.2492522	157.0739048	117.9127322	112.6034344	226.8394954	209.2992464
CG14200	22.45324025	32.05248087	23.44771171	24.48921511	26.45362796	31.22184871	27.00327563	19.12434676	30.7876174	28.18513839	26.21549858	29.42764212	22.7597432	27.12897483	30.27643481	26.64761688	29.63837726	20.91616972	18.81122304	30.69059678	28.26550036	31.97962706	25.24605363	23.72100833	28.21912668	26.96364034	32.86947845	34.24537438	21.6104006	20.40709816
CG14210	40.80074514	29.29683771	16.74836551	38.09433461	55.53509976	50.85961928	48.09958472	44.06352868	34.61765593	35.71551888	64.38218034	52.64278201	36.21377859	47.50879006	28.78742982	28.08449819	25.60985996	57.13685386	18.03389978	62.47172239	54.38672139	47.85357237	56.3293451	47.44201665	24.05564898	20.54372597	23.99993665	15.28465862	65.66773345	60.20937227
CG14229	13.34363992	10.4424372	6.814852173	5.442047801	14.89111508	13.45959556	14.45097173	12.27576312	7.954695406	5.271266341	14.45707642	13.73289966	8.184538195	8.866542993	12.03612368	12.540055	8.920288301	6.376881011	8.550555928	13.3979255	10.23406048	13.55658104	14.15530175	9.947519621	9.406375561	6.990573421	6.434765623	5.223870668	10.45664545	11.63710556
CG14230	32.71757865	29.44187156	41.81316079	54.05767483	40.4687951	25.37464736	27.10875718	27.5235531	38.00576694	54.2187395	30.26347998	22.72467919	26.23536901	35.99551782	27.05025733	22.85947527	34.43423118	57.13685386	19.43308166	39.25903751	32.74899352	31.05268135	33.85597944	39.62003541	35.00405332	24.11034507	38.43468116	28.82802702	34.01895321	32.04420373
CG14231	23.0947614	19.72460361	19.86702667	27.21023901	26.10324879	26.69854201	18.67023354	19.64122099	32.70263667	24.20479442	33.15489526	26.48487791	26.45960293	17.3360766	16.25497115	17.11195006	24.17110378	26.52782501	17.87843512	23.36847471	23.48960547	20.62454209	24.66232985	22.87079297	14.18666478	16.83444212	29.0434016	19.54114583	22.3075103	21.08171298
CG14245	1.2830423	14.64841886	0.924047752	0	14.89111508	45.45371614	4.957632636	1.679841269	0.147309174	0	23.90236635	1.634869007	1.233286577	0.132336463	2.978009982	0	0.383668314	0	1.554646532	11.37265769	10.13659323	47.39009952	2.48082608	2.890732197	5.088694976	11.84117539	0	0	2.649016848	50.93341856
CG14252	4.23403959	3.190744702	8.085417832	8.707276482	4.905308497	3.420061166	8.860449817	7.365457873	7.218149535	9.681917768	2.891415285	4.250659417	10.53899439	3.837757415	3.722512477	3.788141616	8.248868751	9.947934377	9.016949888	3.738955953	4.191091433	3.244309991	3.356411755	5.611421324	4.009274829	4.850601966	5.91302787	11.60860148	4.043236242	2.023844446
CG14270	60.55959656	56.41816768	39.04101753	64.21616405	61.66673539	61.67142554	64.13277963	69.90724051	40.80464125	39.58828599	74.02023128	59.50923184	68.16711263	64.18318435	44.67014973	47.41708298	48.15037341	64.40649821	46.79486063	67.92436649	46.49187473	58.74518449	60.41541159	70.4828527	44.41042888	38.94748049	44.34770903	49.530033	62.18218496	64.25706116
CG14275	8.468079181	7.106658653	1.386071628	0.725606373	15.24149426	13.90089377	7.489189726	9.949829056	1.031164219	0.107576864	16.19192559	17.98355907	0.224233923	9.395888843	8.313611199	11.1031737	1.246922021	0.12753762	0.932787919	18.3832001	13.74288121	19.00238709	15.76054215	7.396873564	8.018549659	7.418567712	1.56521326	0	9.898957696	17.7086389
CG14292	6.4152115	111.5310307	5.428780544	0.54420478	23.47540495	120.143439	3.586372545	24.29308912	0.294618348	0	47.8047327	38.41942166	9.754175657	0	12.78062617	0.261251146	3.069346512	0.12753762	39.95441588	12.15160685	110.6253204	5.677542485	14.44716364	22.78577144	22.35941732	30.6729242	0.173912584	0	16.45178885	63.41379264
CG14322	4.36234382	6.671557103	5.197768606	5.986252581	6.131635621	6.067850456	11.39200691	3.747338216	7.954695406	6.884919302	5.011786493	7.029936728	5.157380232	7.013832517	4.83926622	9.27441568	5.659107632	4.718891948	4.197545638	7.78949157	6.920174227	5.909278913	5.107583105	6.206572071	4.934492098	8.702550586	5.391290117	7.739067656	3.903814303	5.059611115
CG1434	28.2269306	30.89221006	41.004619	46.4388079	22.77464659	19.30679691	27.53068336	30.75401708	41.83580547	47.97928139	27.56482571	26.48487791	47.76182563	29.51103115	23.9481636	24.68823329	49.49321251	51.52519857	42.44185034	24.3032137	24.75667963	23.63711565	21.15998715	30.77779575	26.21448927	19.68773739	46.95639779	33.47146761	24.95652715	25.80401669
CG14341	6.54351573	7.541760204	9.586995429	5.260646208	7.182773156	7.391745101	6.539855817	5.427179485	6.628912838	4.087920836	5.975591588	9.155266437	6.502783771	7.543178367	7.196857456	7.315032086	8.632537065	3.571053366	6.529515436	8.724230558	6.920174227	8.110774979	7.442478239	6.631679747	9.097969805	9.273209641	8.521716636	5.030393977	9.341269938	7.589416672
CG1440	72.74849841	70.34141728	79.93013057	60.04392741	56.06066853	91.12808139	66.34789208	54.27179485	57.45057793	68.20373183	67.0808346	84.52272764	63.68243417	50.5525287	75.81517078	64.00653075	73.66431629	52.67303715	76.64407405	58.10960711	64.71824911	79.71733122	75.7381609	72.94847722	82.80694552	80.60559149	79.65196366	72.74723597	85.88391466	105.2399112
CG14407	25.27593331	25.52595761	23.33220574	23.03800236	38.19133044	35.85547997	26.26490481	30.10792429	24.60063209	21.73052655	44.7205564	36.29409195	35.09260897	27.39364775	28.16701108	25.34136115	34.05056287	38.13374845	25.80713244	37.07797987	30.70218143	34.18112312	37.50425309	26.86680513	22.97622883	22.11303837	32.52165329	23.02372628	35.69201648	43.84996299
CG14408	7.95486226	8.121895604	11.43509093	11.24689879	8.233910691	3.751034827	8.754968271	7.236239314	12.52127981	17.31987512	6.168352607	3.923685616	14.35097108	8.337197142	8.0654437	6.661904221	14.67531301	16.57989063	10.26066711	6.075803424	4.386025918	4.750596773	5.253514051	9.012282733	7.555941025	7.561232476	15.47822001	9.480357879	4.322080121	4.216342596
CG14411	39.13279015	37.12866562	35.34482652	29.20565653	35.03791783	39.38586569	42.29809972	34.5013553	29.60914401	30.76698313	29.68519692	33.84178844	29.26252697	28.58467592	48.02041095	36.31390928	27.81595277	27.80320121	38.555234	43.62115279	35.77047804	36.26675098	32.54260093	40.5552723	43.33100873	44.08341198	29.39122677	41.01705858	32.06704606	40.47688892
CG14434	21.42680641	21.75507751	8.547441708	31.20107406	24.00097372	21.51328798	26.26490481	27.26511598	20.32866604	14.20014606	20.81819005	20.59934948	19.39623435	23.95289973	18.48847864	14.89131532	12.08555189	24.74229832	14.14728345	19.94109842	20.46812095	16.68502281	21.45184904	24.40118061	12.95304176	9.843868695	12.86953125	12.38250825	21.74982254	20.23844446
CG14440	6.92842842	5.511286303	3.811696978	3.628031867	4.379739729	5.405903134	4.746669545	3.876556775	5.745057793	5.593996933	4.626264455	5.722041523	6.951251617	7.807851292	5.583768716	7.706908805	4.412185611	4.718891948	7.151374049	6.231593256	6.432838013	6.720356411	3.940135538	7.481895099	6.939129513	7.989226767	8.173891467	9.093404496	6.273987272	5.228264819
CG14442	17.70598374	22.62528061	22.98568784	25.57762467	21.37312988	18.86549869	21.51823527	16.66919413	24.89525044	28.50786898	25.05893247	18.47401977	23.65667889	25.8056102	18.24031114	23.64322871	22.73234761	24.99737356	17.56750582	23.36847471	24.85414687	19.23412352	23.05708945	19.89503924	26.36869215	25.96498699	22.60863597	25.92587665	21.74982254	19.05786853
CG14450	3.20760575	3.335778552	4.851250699	5.986252581	3.503791783	5.185254026	5.590521908	4.522649571	4.271966051	3.442459651	2.120371209	3.106251113	4.708912386	5.558131428	4.83926622	4.180018335	5.467273475	5.73919291	3.264757718	4.829484773	3.606287977	3.939519275	2.48082608	3.74094755	2.467246049	3.709283856	3.826076857	4.449963902	4.043236242	3.54172778
CG14478	8.211470721	11.31264031	9.124971553	3.990835054	8.233910691	9.156937961	7.383708181	8.528424905	7.660077058	5.916727525	5.59006955	10.62664854	7.623953387	6.616823129	9.182197444	8.490662242	6.138693024	6.376881011	10.41613177	9.035810221	8.382182866	7.183829267	7.004685401	8.332110451	8.789564049	9.130544877	7.130415961	16.25204208	8.644160241	7.758070376
CG14480	21.55511064	17.98419741	17.67241326	21.22398642	25.40249043	23.38880539	24.68268163	24.93918192	16.79324586	17.42745198	26.98654266	25.6674434	20.40528701	24.48224558	23.32774486	22.2063474	21.19767435	22.19154592	20.21040492	27.57480016	25.92628654	24.79579779	25.39198458	27.0368482	18.966954	18.40375452	19.47820945	15.28465862	23.28346388	28.33382224
CG14483	60.68790079	43.07505347	45.62485777	47.89002065	63.24344169	56.81714518	64.13277963	67.71052501	40.95195042	39.91101658	85.3931314	65.23127336	60.0946914	60.74243632	49.26124845	39.84079975	48.43812464	56.49916576	53.16891141	54.68223082	65.01065083	60.71494412	67.56602793	53.90365333	38.70492239	36.23684998	52.86942566	44.11268564	69.57154775	78.42397228
CG14544	9.237904561	8.121895604	2.42562535	10.33989082	18.57009645	12.35635002	13.71260091	15.11857142	10.90087889	8.175841671	17.54125273	14.22336036	6.839134656	15.48336612	9.306281193	10.84192256	3.932600219	12.49868678	4.819404251	23.36847471	18.90864507	17.84370495	13.42564702	15.04881173	11.41101298	8.131891531	6.434765623	5.030393977	23.98057357	23.61151854
CG14567	15.65311606	20.44977286	95.75444832	28.66145175	13.13921919	13.90089377	22.88949536	24.80996336	62.31178068	47.54897393	11.95118318	2.942764212	70.97003667	14.1600015	53.97643092	61.78589601	79.70709224	46.55123138	70.27002327	8.412650895	13.45047948	3.244309991	2.918618917	16.83426397	18.65854824	49.07667871	57.39115286	268.5456477	9.898957696	4.216342596
CG14572	20.65698103	16.96896046	3.118661164	12.15390676	53.08244552	113.6342904	38.81720872	28.29886446	161.7454733	23.88206383	88.09178567	4.414146318	9.417824772	14.55701088	12.65654242	46.11082725	191.7382399	2.678290025	5.441262864	1.09052882	23.00226926	10.89161211	42.3199743	33.49848488	41.17216844	1.569312401	43.13032093	0.193476691	45.59097418	2.698459261
CG14606	0.25660846	2.030473901	0.115505969	0	4.379739729	10.92213082	0.421926182	0	0.147309174	0	12.33670521	6.702962927	0.112116962	0.132336463	0.992669994	0.130625573	0.095917079	0	0	2.181057639	7.115108712	1.390418568	2.334895134	1.700430704	1.696231659	1.14131811	0	0	4.322080121	11.13114445
CG14613	7.6982538	7.686794054	10.16452527	8.525874889	9.810616993	9.818885283	10.33719145	9.30373626	11.34280641	9.46676404	10.60185604	7.683884331	12.78133362	12.04261809	8.685862447	9.013164534	10.83862987	8.927633415	10.26066711	13.24213567	12.86567603	9.732929974	8.46399486	9.182325804	7.710143903	5.849255312	7.652153714	6.965160891	8.644160241	12.31172038
CG14615	17.9625922	10.58747105	3.696191009	2.539622307	80.23683184	59.24428536	21.83467991	21.57949938	4.271966051	2.36669101	72.47814313	82.23391103	4.148327578	21.04149755	16.1308874	24.03510542	14.67531301	2.423214784	1.865575839	88.80020389	77.9737941	63.49578126	63.91775429	16.49417783	11.10260722	5.706590548	4.869552364	0.773906766	64.83120181	52.28264819
CG14621	10.52094686	9.137132554	7.623393956	5.804850988	5.781256442	7.06077144	10.33719145	8.399206346	6.776222013	7.315226758	10.40909502	8.828292636	6.278549848	10.45458054	7.817276202	9.27441568	5.179522239	6.759493872	5.441262864	6.69896275	9.356855292	9.964666402	9.777373373	11.73297186	11.87362161	6.990573421	4.869552364	7.158637582	8.086472484	9.107300007
CG14629	992.6898276	1129.37859	937.4464446	668.28347	890.6638713	977.9168444	817.7984218	1099.52072	1100.252222	965.0720478	1100.858179	997.4335809	1113.769896	909.0191614	1310.820727	1226.051628	1464.557872	1037.901153	1190.081921	874.7599033	955.9587157	894.5026119	916.44634	767.744463	1132.003328	1278.989607	1332.518222	1538.720127	1038.972292	892.5154006
CG1463	3.07930152	2.755643151	3.696191009	5.260646208	5.255687675	3.089087505	2.953483272	2.584371183	6.039676142	5.701573797	5.011786493	1.798355907	3.811976693	3.705420952	1.985339988	2.612511459	4.220351454	4.846429568	2.021040492	3.738955953	3.118951764	2.664968922	3.064549863	3.570904479	2.621448927	3.566619093	4.521727195	2.321720297	3.067282666	2.867112965
CG14630	62.35585578	56.27313383	13.28318644	7.618866922	141.7283776	132.3894645	66.55885517	67.71052501	6.33429449	7.960687943	194.4958681	143.8684726	8.184538195	79.40187755	72.8371608	60.47964028	9.303956615	9.055171036	12.90356622	138.6529499	142.594576	109.6113304	126.5221301	63.51108681	57.36347064	56.49524643	4.34781461	12.18903156	137.6094542	109.4562538
CG14641	68.89937151	72.08182348	52.78622785	61.49514015	71.30216279	71.82128449	63.71085344	72.10395602	55.68286784	54.00358577	68.43016173	87.46549185	58.74928786	70.0059887	64.2753821	63.61465403	55.15232014	55.60640242	49.43775973	75.71385806	74.17257164	83.42511406	84.05622481	71.16302498	60.75593395	62.20183697	61.04331713	43.72573226	72.2205646	77.74935746
CG14646	22.06832756	18.41929896	18.01893117	16.87034818	17.69414851	18.42420048	18.14282582	19.38278388	15.61477246	20.00929672	16.38468661	19.78191498	19.05988347	20.90916109	18.61256239	21.16134282	16.4977375	17.34511635	18.81122304	23.52426454	19.00611231	20.62454209	20.86812526	21.42542688	20.66318566	19.68773739	15.99995777	23.21720297	21.05271285	20.91305927
CG14647	23.73628255	25.96105916	16.51735357	14.33072588	16.99339015	25.48497192	39.34461645	26.36058607	9.1331688	11.72587819	16.19192559	17.65658527	10.53899439	18.52710476	42.18847474	40.23267647	10.74271279	15.94220253	51.61426488	14.95582381	10.62392945	19.11825531	17.80357539	18.53469468	22.97622883	43.08475864	12.34779349	70.23203898	15.47583527	22.0936352
CG14650	55.29912313	55.40293073	46.31789358	34.64770433	43.97258688	45.12274248	51.15854954	35.40588521	51.26359262	43.46105309	41.25085806	37.76547405	35.09260897	50.94953809	38.09371102	47.15583184	31.94038714	34.43515746	28.9164255	47.82747824	47.07667819	39.27932454	40.13101011	53.81863179	46.87767493	44.7967358	39.65206925	39.27576836	40.43236242	36.42920003
CG14667	5.38877766	7.686794054	8.31642977	7.981670108	1.927085481	1.985841967	7.700152817	6.848583636	7.954695406	7.853111079	2.120371209	1.798355907	7.287602502	5.822804353	7.445024954	9.405041253	7.769283359	7.652257213	10.10520246	3.271586459	2.436681066	1.042813926	1.605240404	4.251076761	9.868984196	6.990573421	9.217366974	13.5433684	2.370172969	1.855190742
CG14671	45.29139319	47.42606897	24.48726543	25.21482148	34.68753865	46.22598802	40.08298727	44.06352868	17.23517338	19.25625867	38.93772583	39.89080376	32.06545101	40.49495755	49.75758344	46.3720784	22.06092806	32.1394803	30.31560738	36.61061038	29.53257452	49.93920022	46.26010984	36.55926014	32.22840151	35.80885569	19.99994721	29.79541048	40.15351854	43.51265559
CG1468	647.2948404	516.1754724	1316.075011	873.2672705	435.3461291	413.3861029	493.8645957	569.0785346	1015.549447	975.937311	445.6634759	488.6623461	1179.358319	631.9066088	497.2035832	495.2015471	1325.09444	997.5992654	927.1911919	435.1209991	457.2188352	431.029756	439.398078	462.5171516	630.8439741	560.9578509	1404.865857	714.122468	489.3710072	409.3225392
CG14688	27.97032214	21.75507751	30.9555997	1.63261434	13.13921919	50.74929472	16.56060263	23.13012209	13.6997532	1.506076097	5.011786493	10.46316164	27.80500647	13.49831918	40.94763725	30.17450735	12.85288852	4.208741467	53.32437606	12.30739668	6.822706984	11.93442604	16.34426594	17.08932858	27.75651805	23.11169172	21.73907305	6.191254125	15.05756945	11.63710556
CG14695	10.39264263	18.12923126	13.39869241	11.24689879	25.9280592	29.5669804	18.14282582	19.25356532	4.124656877	6.884919302	35.85354953	18.47401977	8.296655156	18.13009537	16.1308874	18.41820579	9.399873693	3.443515746	6.684980089	36.61061038	30.79964867	22.71016994	19.26288485	17.51443626	12.18202737	19.54507263	3.652164273	4.06301052	23.56230775	23.44286483
CG14696	0.89812961	0.5801354	13.28318644	14.87493066	0.875947946	0.551622769	1.793186272	0.516874237	14.43629907	5.378843205	0.385522038	0	19.39623435	1.455701088	1.489004991	0.783753438	36.83215815	6.376881011	3.575687025	0.778949157	1.656943125	0.115868214	0.145930946	1.190301493	0.616811512	0.427994291	22.08689822	3.289103754	0.975953576	0.337307408
CG14710	4.10573536	4.496049352	5.082262637	5.079244614	4.554929318	5.405903134	6.750818908	4.264212453	6.628912838	4.948535748	4.433503436	5.231580821	4.484678463	5.028785578	6.57643871	5.355648491	8.728454144	3.953666227	6.063121477	3.271586459	3.898689705	5.909278913	5.107583105	3.655926014	5.705506488	4.279942911	5.043464948	8.126021039	5.855721454	5.059611115
CG14711	8.468079181	7.541760204	7.276876049	8.888678075	6.482014799	7.502069655	13.07971163	8.528424905	8.249313754	7.960687943	6.939396683	8.664805735	9.529941733	8.469533605	8.437694948	6.923155367	10.35904448	8.672558175	9.016949888	8.256861064	6.920174227	6.836224625	5.691306889	10.11756269	7.247535269	9.130544877	11.1304054	9.286881188	8.504738302	8.095377784
CG14712	13.98516107	16.53385891	20.32905055	20.49838005	14.19035672	13.56992011	22.57305072	9.30373626	23.12754035	22.69871832	16.57744763	11.44408305	18.05083081	13.63065565	10.54711869	13.32380844	16.01815211	22.44662116	7.928697315	19.31793909	18.61624334	13.55658104	14.0093708	16.32413476	15.88289644	10.84252204	20.69559755	17.02594884	17.42774242	10.62518334
CG14715	307.8018478	265.5569795	201.557916	244.5293479	259.6309711	303.6131719	292.605807	347.3394871	170.2894054	191.7019718	309.1886744	358.0363124	246.0967306	274.9951692	259.7072872	241.1348077	191.4504887	240.6634894	252.0082029	334.7923477	227.5860115	357.2217037	268.3670094	263.3967161	221.1269271	206.7212426	216.5211676	195.604935	311.3291906	300.3722465
CG14721	43.36682974	47.13600127	47.70396521	66.75578636	48.87789538	37.51034827	43.56387827	54.14257629	40.80464125	50.99143358	57.25002263	61.14410085	45.96795424	61.66879156	47.77224346	53.16460819	38.65458264	59.04991816	50.05961834	53.1243325	44.3475954	57.23889771	65.81485658	50.58781346	38.85912527	49.79000253	47.82596071	53.01261345	49.2159446	64.42571486
CG14722	42.59700436	43.65518887	35.57583846	46.80161109	55.35991018	47.66020722	40.82135808	38.11947496	45.37122565	47.76412766	50.69614799	49.7000178	45.5194864	48.03813592	30.40051856	33.04826996	48.34220757	53.43826287	26.73992036	56.0843393	58.57781282	53.53111486	57.05899983	46.08167209	30.84057561	31.67157754	56.34767735	36.37361798	56.88415127	44.52457781
CG14764	13.85685684	15.22855426	16.74836551	12.51670994	9.985806582	11.25310448	15.50578718	10.59592185	13.55244403	14.41529979	12.91498827	11.77105685	9.97840958	13.23364626	14.39371491	11.62567599	10.35904448	13.13637488	13.21449553	12.15160685	12.86567603	10.54400747	10.06923526	15.47391941	17.27072234	16.69177735	13.21735642	15.47813531	10.17780157	13.3236426
CG14767	91.60922023	93.54683329	80.73867235	60.58813219	70.25102525	92.01067782	93.03472308	73.91301585	59.66021555	75.62653546	66.11702951	93.84148098	63.34608329	70.13832517	89.2162157	82.81661326	76.15816033	56.62670338	87.37113512	71.81911227	70.76121815	78.90625372	70.6305778	80.09028618	104.7037542	113.9891462	61.56505488	97.70572916	67.6196406	70.83455561
CG14777	8.724687641	10.1523695	9.586995429	7.256063735	11.56251288	15.33511297	9.493339089	10.20826617	10.75356972	11.18799387	11.95118318	15.53125556	9.529941733	9.131215918	10.79528618	9.796917972	14.77123009	11.60592344	5.28579821	17.91583061	16.95930022	16.33741817	16.19833499	9.77747655	8.789564049	6.277249603	12.69561866	7.352114273	13.24508424	16.52806297
CG14785	1.92456345	0.8702031	3.811696978	2.902425494	2.277464659	3.751034827	9.809783726	2.196715506	1.915019264	1.82880669	2.120371209	4.087172517	2.354456193	1.191028163	1.61308874	2.612511459	1.438756178	1.913064303	0.777323266	2.336847471	2.826550036	3.128441777	2.043033242	3.315839874	1.850434537	2.282636219	1.043475506	1.160860148	2.927860727	3.373074077
CG14787	80.57505644	70.34141728	41.69765482	8.525874889	136.1223108	139.670885	98.09783726	100.4028205	5.892366967	2.151537282	134.3544302	151.0618962	13.45403539	69.60897932	131.6528579	81.51035753	0.959170785	2.423214784	1.710111186	113.1034176	92.39894601	136.8403607	136.1535725	69.0374866	93.29274122	92.44676688	1.043475506	1.160860148	121.4365092	150.2704501
CG14803	3.20760575	2.320541601	5.313274575	3.990835054	3.678981372	3.420061166	2.109630909	2.455152624	4.5665844	2.90457533	5.204547512	3.269738013	2.354456193	3.970093877	3.102093731	2.481885886	2.58976112	3.826128607	1.710111186	4.829484773	3.801222462	2.201496066	4.669790267	2.550646057	2.158840293	2.425300983	3.652164273	3.289103754	4.46150206	2.698459261
CG14805	35.54027171	36.69356407	25.29580722	52.96926527	55.35991018	38.94456747	36.28565163	51.17054943	48.46471831	56.47785365	60.52695996	40.87172517	27.02018774	57.43402476	29.90418357	34.87702798	31.07713344	56.1165529	25.18527383	53.74749183	59.74741973	45.99968095	57.64272361	45.74158595	36.08347347	31.52891278	35.99990497	19.73462252	60.50912169	41.15150373
CG14812	22.45324025	12.90801266	16.86387148	15.05633225	13.66478795	16.87965672	27.42520181	20.15809523	14.58360824	16.02895275	15.61364254	15.69474246	18.27506474	15.35102966	25.06491735	19.85508709	17.64874244	13.9016006	20.52133423	12.30739668	13.64541397	19.81346459	16.34426594	20.66023306	23.74724322	21.39971456	18.43473395	21.08895936	10.45664545	17.20267779
CG14817	34.00062095	29.73193926	20.56006249	21.58678961	32.76045317	28.79470853	29.53483272	30.88323564	13.40513485	15.06076097	39.51600889	32.86086703	31.61698316	28.84934884	25.68533609	24.165731	20.23850356	28.44088931	21.76505145	28.35374931	25.1465486	34.29699134	33.12632471	29.84255886	20.3547799	13.41048779	15.13039484	19.54114583	23.14404194	34.06804817
CG14818	79.42031837	69.47121418	53.13274575	62.76495131	65.87128552	83.9569854	89.65931362	83.99206346	45.37122565	54.75662382	62.64733117	78.63719922	67.49441086	59.28673523	83.50836324	64.39840747	63.40118889	64.15142297	83.32905414	41.75167481	47.85641613	76.35715301	71.65209442	63.08597913	62.60636849	78.89361433	66.43460725	64.04078486	45.73039612	86.35069636
CG14881	5.51708189	6.091421703	7.969911863	9.614284449	12.9640296	12.68732368	8.860449817	7.494676432	8.10200458	6.992496166	13.49327133	10.46316164	11.43593008	6.881496054	9.80261619	6.139401929	11.51004942	9.947934377	9.794273154	11.99581702	10.03912599	7.183829267	13.71750891	10.71271344	6.322318	5.849255312	10.60866765	8.319497731	12.12970873	10.96249075
CG14882	38.74787746	46.26579817	16.97937745	26.48463263	49.40346414	51.19059294	39.97750572	43.675873	21.06521191	21.51537282	51.46719207	51.33488681	25.56266724	47.24411714	39.58271601	41.40830663	16.11406919	28.05827645	17.56750582	61.5369834	45.90707128	58.51344806	56.91306889	39.96012155	40.40115405	40.51679289	20.17385979	18.76723907	51.58611757	46.37976855
CG14883	2.30947614	1.595372351	1.617083566	0.907007967	2.452654248	3.089087505	2.320594	4.134993893	2.79887431	0.968191777	2.120371209	3.269738013	1.905988347	1.455701088	2.233507486	1.175630157	2.58976112	1.402913822	2.176505145	1.713688145	2.924017279	3.012573563	3.356411755	2.975753733	3.855071951	3.994613384	1.739125844	1.35433684	2.509594909	3.035766669
CG14894	68.25785036	58.59367543	31.07110567	44.62479197	60.79078744	59.46493447	59.49159163	64.73849814	30.49299906	33.45640473	58.21382773	58.85528424	40.58634009	53.33159442	51.49475593	51.46647575	33.85872871	45.02077994	37.46698143	56.86328846	53.41204896	69.28919196	66.10671847	59.08996698	39.16753103	45.51005962	38.60859374	32.31060747	63.43698242	79.60454821
CG14903	10.52094686	8.556997154	3.234167133	3.265228681	6.832393977	8.715639746	7.489189726	7.494676432	2.651565135	1.936383554	13.87879337	9.482240238	4.933146309	7.278505442	9.926699939	6.923155367	4.891771004	4.463816708	6.374050783	9.658969546	7.212575954	10.7757439	10.21516621	6.716701282	5.705506488	4.99326673	1.913038429	3.676057137	7.110518908	10.45652964
CG14906	1.53965076	2.175507751	3.811696978	5.986252581	2.10227507	4.302657596	4.641187999	3.230463979	4.271966051	3.012152195	2.698654266	3.923685616	4.26044454	1.191028163	2.481674985	3.52689047	6.42644426	4.463816708	3.575687025	2.648427134	3.898689705	2.664968922	4.377928376	2.720689127	2.467246049	4.137278147	3.826076857	1.934766914	1.812485212	2.698459261
CG14907	4.10573536	2.175507751	1.617083566	2.539622307	4.029360551	4.082008489	3.586372545	2.455152624	1.473091742	1.82880669	3.276937322	3.596711815	1.009052654	1.985046939	3.970679976	2.873762605	1.438756178	1.657989063	2.487434452	4.985274605	2.436681066	3.707782847	2.772687971	3.655926014	2.929854683	1.997306692	1.913038429	1.160860148	2.23075103	2.867112965
CG14930	0	0.14503385	4.966756668	4.897843021	0	0	5.696003454	0.258437118	0.883855045	0.53788432	0	0	4.821029347	0.661682313	0.124083749	0.522502292	1.91834157	0.892763342	0.621858613	0	0	0	0	0.17004307	0	0.285329527	0.869562922	0.773906766	0	0
CG14957	2.95099729	30.16704081	1.270565659	0.181401593	2.803033427	19.0861478	0.738370818	2.842808302	0	0	2.698654266	8.664805735	2.578690116	0	28.41517858	0.130625573	0.479585393	0	6.995909396	2.181057639	16.471964	0.115868214	2.626757025	10.20258423	9.097969805	12.12650491	0	0	3.067282666	3.373074077
CG14961	6.92842842	5.801354003	16.28634163	1.269811154	1.927085481	11.25310448	2.531557091	7.494676432	7.954695406	5.916727525	1.542088152	1.634869007	4.821029347	2.249719864	9.430364942	10.18879469	4.795853925	3.443515746	8.861485235	5.452644099	3.606287977	3.476046419	4.523859322	1.700430704	5.088694976	10.12919822	3.478251688	15.28465862	2.927860727	3.035766669
CG14963	216.449236	560.4107967	233.0910455	74.37465328	1481.227976	1591.431688	571.8154578	69.64880339	74.98036966	0.215153728	1232.321194	484.7386605	165.8209862	91.70916857	445.9569948	76.28533461	264.2515513	0.25507524	44.77382013	1163.90583	535.5824982	561.6132332	273.6205235	224.0317453	90.05448078	354.9499321	0.173912584	0	91.73963611	1925.519337
CG14966	18.86072181	13.77821576	9.702501398	8.163071702	14.19035672	26.03659468	17.50993654	12.27576312	5.303130271	5.486420069	15.42088152	12.75197825	8.633006041	12.83663687	15.6345524	14.89131532	7.193780888	6.121805771	13.99181879	10.12633904	10.72139669	16.10568174	16.63612783	10.6276919	9.252172683	11.55584586	6.782590792	18.57376238	8.644160241	16.19075557
CG14969	42.85361282	41.76974882	41.58214885	33.19649159	43.09663893	48.87377731	38.81720872	35.27666665	29.46183484	29.58363763	49.53958188	43.97797628	35.20472593	40.89196694	39.95496725	39.31829746	37.79132893	28.56842693	40.5762745	44.40010195	36.06287977	46.23141738	43.48742187	41.91561686	38.08811088	47.07937202	37.39120565	36.37361798	44.47559866	45.53650003
CG14985	21.8117191	17.83916356	4.158214885	5.986252581	13.83997754	31.77347148	20.77986445	17.96137972	5.450439445	4.948535748	14.07155438	20.92632328	6.502783771	13.76299211	29.78009982	24.29635657	8.632537065	5.86673053	10.26066711	19.47372892	10.13659323	28.38771242	21.59777999	20.06508231	17.27072234	23.9676803	5.391290117	11.80207818	12.96624036	21.08171298
CG15011	11.80398916	12.32787726	5.428780544	9.614284449	9.460237815	11.03245537	10.97008073	11.11279609	7.660077058	8.606149127	12.91498827	14.38684726	6.839134656	11.77794517	9.554448691	10.31942026	5.467273475	8.162407694	6.529515436	12.15160685	11.79353636	13.32484461	11.82040661	12.24310107	12.644636	9.843868695	4.34781461	7.352114273	10.03837964	11.97441297
CG15019	33.23079557	32.19751472	26.91289078	39.54554736	49.92903291	36.7380764	43.35291518	45.48493283	33.58649171	36.14582634	61.87628709	49.5365309	42.38021147	45.2590702	30.52460231	31.08888636	37.88724601	47.69906996	19.58854631	52.65696301	46.97921095	42.63950274	50.49210727	45.31647827	29.14434395	27.96229369	31.30426519	23.79763304	52.42264921	55.65572226
CG15027	48.11408625	42.05981652	27.37491466	56.96010032	63.94420004	63.10564474	49.89277099	64.60927959	41.39387795	50.99143358	79.99582287	61.63456155	51.01321751	53.99327673	40.45130225	37.35891387	41.81984623	62.49343391	30.62653669	68.54752581	63.15877322	59.20865734	68.00382077	59.51507465	33.77043029	27.39163463	43.4781461	29.79541048	71.24461102	66.61821301
CG15046	16.03802875	12.03780956	9.009465584	7.618866922	11.91289206	11.14277993	12.763267	13.05107448	6.628912838	8.068264807	11.95118318	16.18520317	4.708912386	15.35102966	14.89004991	12.40942943	5.275439318	5.61165529	10.72706107	14.02108483	10.33152772	12.3978989	14.59309459	11.22284265	13.87825903	15.97845353	6.086940454	27.28021349	15.61525721	11.29979816
CG15073	6.92842842	9.137132554	12.01262078	11.0654972	6.30682521	7.06077144	7.489189726	5.039523808	6.33429449	7.10007303	4.819025474	5.395067722	10.09052654	3.440748027	9.67853244	9.535666826	7.67336628	8.289945314	13.68088949	4.829484773	3.70375522	4.982333201	6.420961618	7.226830494	9.714781318	11.4131811	8.347804052	14.70422855	5.576877575	5.396918522
CG15083	48.11408625	43.51015502	33.61223699	33.37789318	33.11083235	37.51034827	59.17514699	67.83974356	40.36271373	40.34132403	40.09429195	39.23685616	36.77436339	47.77346299	50.87433719	49.63771772	69.73171607	29.97134075	54.25716398	31.00217645	30.79964867	41.4808206	39.69321727	44.12617678	44.56463176	46.50871297	53.565076	42.56487211	39.3169869	48.74092041
CG15084	8.339774951	5.801354003	9.586995429	10.15848923	8.058721101	9.929209837	12.23585927	9.045299142	6.33429449	6.454611846	8.481484835	10.95362234	8.633006041	7.013832517	6.45235496	7.576283232	8.152951673	8.545020555	8.550555928	5.452644099	8.284715623	11.93442604	9.339580535	7.736959705	6.013912244	5.278596257	10.26084248	4.06301052	8.086472484	8.264031487
CG15098	285.3486075	293.4034787	399.188629	308.2013071	239.1337892	315.4178992	314.440487	350.569951	292.7033291	251.8374388	231.5059838	318.6359694	346.7777621	261.3645136	428.0889349	381.1654219	338.0117846	241.1736398	394.2583606	232.9057979	209.3596372	244.2501951	289.9647894	228.7929513	415.7309592	417.0091043	555.9985324	362.5753197	249.0075837	265.1236224
CG15099	152.0405126	215.9554028	178.5722281	140.9490381	133.1440878	138.8986132	126.1559283	150.4104029	201.5189503	212.894614	126.4512284	156.7839377	172.3237699	174.0224483	217.7669799	225.0678622	216.3889291	118.6099868	196.1963924	173.705662	179.5346609	155.7268796	138.1966057	129.2327335	212.1831602	226.5516448	248.6949957	243.2002011	155.7343063	145.210839
CG15107	1.53965076	1.01523695	1.848095504	2.358220714	2.277464659	1.323894645	3.480890999	1.292185592	3.53542018	2.474267874	2.120371209	0.326973801	2.018105308	1.852710476	1.240837492	1.30625573	3.740766062	3.315978126	0.777323266	0.623159326	1.072139669	1.73802321	1.897102296	1.530387634	1.542028781	1.426647637	2.956513935	1.547813531	1.673063273	0.843268519
CG15117	4.49064805	3.915913952	2.656637288	0.54420478	21.89869865	9.929209837	6.01244809	3.488901098	1.325782568	2.36669101	16.57744763	13.73289966	2.466573155	5.293458503	4.094763725	3.004388178	1.055087864	1.913064303	1.399181879	15.42319331	15.78969331	9.269457118	12.69599229	3.996012155	3.855071951	3.709283856	0	1.35433684	19.51907151	12.64902779
CG15120	4.74725651	4.641083202	4.389226823	3.083827087	0.700758357	0.992920984	3.269927909	7.365457873	1.031164219	3.012152195	1.156566114	0	0.672701769	4.896449115	8.313611199	9.666292399	2.014258649	1.913064303	6.063121477	0.934738988	0.682270698	1.853891424	1.459309459	2.295581451	7.247535269	10.9851868	1.043475506	4.836917285	0.557687758	0.843268519
CG1513	15.65311606	17.98419741	13.28318644	9.614284449	9.635427404	11.9150518	18.67023354	15.24778998	9.1331688	10.21980209	8.481484835	9.645727139	7.623953387	12.43962748	18.86072988	22.59822412	9.59170785	7.014569112	16.47925324	8.101071232	8.089781138	10.89161211	10.94482094	9.692455015	21.89680868	23.68235077	8.347804052	28.24759695	8.504738302	9.781914822
CG15141	11.5473807	4.205981652	7.507887987	10.52129242	7.007583566	7.171095994	15.92771336	4.781086689	9.722405496	4.840958884	5.011786493	2.942764212	6.054315925	3.705420952	8.0654437	4.049392762	9.303956615	4.973967189	6.063121477	6.075803424	4.288558676	5.677542485	3.064549863	10.20258423	10.02318707	8.559885822	6.782590792	4.643440594	5.576877575	3.879035188
CG15152	12.70211877	11.74774186	0	0	5.606066853	7.722718762	7.805634362	21.06262514	0	0	3.084176304	8.664805735	0	7.410841904	26.55392234	9.013164534	0	0	0	3.271586459	6.042969043	1.274550354	2.188964188	5.86648593	17.27072234	16.1211183	0	0	2.788438788	5.565572226
CG15160	11.16246801	10.4424372	8.547441708	11.0654972	10.16099617	7.281420547	9.70430218	7.494676432	9.86971467	9.036456584	7.710440759	6.866449828	8.184538195	8.866542993	12.28429117	6.400653075	6.810112574	8.289945314	9.483343848	8.724230558	9.941658748	9.269457118	7.588409185	12.073058	12.49043312	10.41452775	7.47824113	10.25426464	6.831675029	7.758070376
CG15199	49.91034547	53.95259223	17.44140132	21.04258483	50.45460168	66.52570591	47.15025081	56.72694748	10.90087889	11.29557073	47.03368863	57.38390213	15.4721407	55.84598721	56.08585465	60.47964028	15.73040087	14.41175109	28.45003154	40.81693582	35.6730108	56.19608378	66.10671847	29.9275804	55.97564473	44.93940057	15.99995777	12.18903156	46.84577163	64.93167597
CG15203	170.6446259	204.9328301	165.5200536	182.4900029	81.28796937	77.77881039	138.4972692	200.5472038	126.833199	172.8760206	81.73067204	93.35102028	163.1301791	224.1779676	170.3669877	197.2446152	153.0836573	180.2106574	249.5207685	81.78966148	83.33449245	106.0194158	109.0104166	149.3828374	188.8985256	167.4884326	175.4777977	133.8858705	103.7299229	88.2058871
CG15209	48.7556074	14.93848656	0.115505969	55.14608439	50.1042225	34.97288354	77.73989899	11.50045177	10.60626054	35.39278829	26.79378164	33.51481464	54.60096028	3.440748027	24.1963311	14.4994386	43.7381878	19.25818065	0.46639396	12.61897634	11.01379842	4.982333201	8.026202022	13.00829489	16.65391083	21.68504408	39.30424408	47.78874278	40.15351854	12.98633519
CG1523	32.33266596	35.38825942	29.80054001	34.10349955	33.28602194	33.64898889	34.38698381	36.95650792	26.22103301	33.5639816	32.76937322	36.62106575	33.63508847	30.70205932	36.10837103	32.78701881	30.11796265	30.09887837	37.00058747	33.80639341	31.57938661	36.03501455	33.27225566	35.53900172	33.15361878	36.37951474	30.0868771	32.50408416	31.78820218	28.67112965
CG15237	1.92456345	2.900677001	2.887649226	1.63261434	2.452654248	2.427140182	3.058964818	1.679841269	1.473091742	1.506076097	2.313132228	3.106251113	2.466573155	1.720374013	2.357591235	1.045004584	2.877512355	1.785526683	2.331969799	2.492637302	1.85187761	3.128441777	2.626757025	1.615409169	3.238260439	2.853295274	2.086951013	2.70867368	1.812485212	2.529805557
CG15262	0	0	4.389226823	4.353638241	0	0	8.544005181	0	0	0	0	0	5.71796504	0.132336463	0	0.130625573	0	0.12753762	0	0	0	0	0	0.085021535	0	0.142664764	0	0	0	0
CG15317	6.67181996	8.702031004	7.507887987	10.70269401	8.058721101	8.936288853	10.12622836	7.75311355	6.039676142	5.809150661	10.02357299	10.95362234	7.511836425	6.749159591	8.437694948	6.792529794	7.865200437	8.927633415	4.353010291	10.59370853	9.25938805	10.08053462	10.06923526	9.60743348	6.013912244	6.56257913	6.608678208	5.610824051	11.01433321	12.98633519
CG1532	89.29974409	88.90575009	72.53774855	73.46764532	101.0843929	125.7699913	85.33457026	88.38549447	88.97474121	62.6097349	110.0665418	120.162872	77.24858652	75.56412013	106.7120243	85.82100143	106.6597913	85.19513031	84.72823602	86.61914625	87.52558388	100.8053462	94.12546008	83.57616912	78.33506205	88.73748302	75.13023647	84.16236076	86.99929017	117.0456705
CG15343	132.4099654	192.7499867	9.124971553	5.079244614	92.67529267	264.6686044	91.03057371	183.7487911	3.388111006	3.765190243	31.42004609	91.87963817	4.148327578	69.21196993	355.1276903	186.272067	2.781595277	4.081203847	12.12624295	38.94745785	30.89711591	160.3616081	136.2995034	80.09028618	114.1101298	488.0561566	5.391290117	150.9118193	18.12485212	107.7697167
CG15347	67.87293767	75.56263589	23.33220574	21.40538802	44.67334524	109.772931	41.66521045	83.60440778	1.031164219	0.430307456	71.51433804	111.3345794	1.681754424	44.33271496	101.0041719	102.2798236	1.630590335	1.147838582	14.3027481	75.40227839	47.5640144	125.9487486	121.9982707	35.36895865	83.26955415	99.4373403	2.086951013	9.286881188	69.71096969	118.0575927
CG15356	4.10573536	3.480812402	4.158214885	3.265228681	2.803033427	4.964604919	4.219261818	4.781086689	5.597748619	5.809150661	4.047981398	2.45230351	3.475625809	3.176075102	3.22617748	2.873762605	2.877512355	3.315978126	2.176505145	5.764223762	7.504977682	3.244309991	3.940135538	3.230818338	4.317680586	3.138624801	3.478251688	5.417347359	5.437455636	2.023844446
CG15362	3.33590998	0.72516925	0	0	3.328602194	2.978762951	8.122078999	1.292185592	0	0	2.698654266	1.144408305	0	2.646729252	1.985339988	1.175630157	0	0	0	3.427376291	3.411353492	5.445806057	1.897102296	3.145796803	2.313043171	2.425300983	0	0	2.649016848	1.686537038
CG15369	5364.656465	3964.645325	510.4208771	272.1023901	2762.915011	8275.003478	4748.990139	4444.084687	73.21265957	156.4167604	1254.874233	3918.617522	417.299331	3441.939055	5715.793825	4602.98394	182.1465321	226.6343511	1061.979046	2356.16541	1457.720081	4493.485206	4093.363031	2164.903351	5178.749457	5299.282648	767.6501476	514.0675691	4226.157826	3391.288677
CG15386	2.82269306	2.465575451	1.732589535	1.995417527	5.080498086	4.854280365	1.476741636	2.713589743	1.178473393	0.430307456	2.120371209	2.779277311	1.905988347	1.588037551	2.109423737	1.436881303	0.959170785	1.913064303	1.399181879	2.648427134	3.216419007	3.244309991	3.356411755	2.295581451	0.462608634	0.855988582	1.391300675	0.193476691	1.533641333	1.517883334
CG15387	2.30947614	1.305304651	0.808541783	0.725606373	3.328602194	2.206491075	3.269927909	1.938278388	0.294618348	0.753038049	3.66245936	3.106251113	0.448467846	1.323364626	2.357591235	2.612511459	1.055087864	0.25507524	0.932787919	3.115796628	2.729082794	3.823651061	5.691306889	2.465624521	1.233623024	1.854641928	0.173912584	0.773906766	2.509594909	3.879035188
CG15406	77.88066761	275.4192813	90.67218569	23.40080555	90.74820719	95.54106354	124.5737052	16.53997557	10.60626054	0	91.36872299	43.97797628	29.03829305	25.54093728	271.3711596	18.41820579	29.92612849	0	110.3799038	45.33484094	38.49956084	22.24669708	17.21985161	138.2450163	68.1576721	221.558378	0.173912584	0.386953383	6.552831151	96.13261118
CG15432	14.1134653	14.79345271	14.5537521	11.97250516	23.30021536	19.30679691	20.885346	17.05684981	10.90087889	11.72587819	19.66162393	21.08981019	15.92060854	11.24859932	17.61989239	20.63884053	15.53856672	15.55958967	17.25657651	19.00635943	15.59475882	21.08801494	21.0140562	19.89503924	12.79883888	14.5518059	14.60865709	14.12379847	15.75467915	17.5399852
CG15435	4.49064805	5.656320153	8.778453646	9.070079669	5.255687675	5.626552241	5.590521908	4.005775334	9.280477974	8.068264807	5.011786493	3.760198715	6.951251617	7.013832517	5.211517468	5.616899637	11.31821526	6.121805771	6.840444743	3.583166122	5.360698345	4.287123917	3.210480809	6.546658212	6.939129513	7.561232476	9.565192143	10.64121803	5.298033696	3.710381484
CG15436.CG5245.Dsim_GD27974	4.61895228	4.931150902	4.389226823	3.809433461	7.883531512	5.29557858	5.379558817	4.781086689	2.356946787	2.151537282	5.011786493	7.029936728	4.596795424	4.499439728	5.707852465	5.094397345	5.179522239	2.805827645	4.663939597	6.543172918	6.627772499	6.372751769	7.004685401	4.846227507	4.009274829	3.566619093	3.826076857	2.70867368	7.528784726	4.384996299
CG15439	14.37007376	20.73984056	23.44771171	21.22398642	16.64301097	17.10030583	21.83467991	17.18606837	27.9887431	25.92602425	13.68603235	17.00263767	17.71447993	17.07140367	18.86072988	18.02632907	26.37719659	21.29878258	18.81122304	19.31793909	18.61624334	16.45328638	13.71750891	22.36066376	20.50898278	23.39702125	26.782538	21.86286613	14.36045976	15.17883334
CG1544	189.5053477	292.5332756	68.72605157	55.87169076	207.7748527	288.9400063	129.1094116	203.131575	19.15019264	30.65940627	195.4596732	197.3286891	44.17408286	221.5312384	256.3570259	260.3367669	22.25276221	47.82660758	157.1747644	255.3395337	240.646622	211.6912269	263.2594263	141.9009423	253.5095315	313.8624801	22.43472339	94.6101021	253.4690858	228.1884613
CG15445.CG5111.Dsim_GD17514	20.01545988	23.64051756	11.204079	22.13099439	29.60704057	17.76225315	23.73334772	17.70294261	16.05669999	13.44710801	28.91415285	20.76283638	17.490246	25.54093728	17.12355739	18.54883136	11.79780066	13.2639125	19.74401096	32.56007476	32.35912455	27.22903028	27.58094877	21.93555609	20.97159142	17.97576023	14.43474451	26.69978341	25.79305878	25.80401669
CG15449	5.90199458	6.236455553	3.696191009	5.079244614	5.430877264	5.957525902	8.754968271	8.399206346	3.388111006	3.872767107	10.79461706	8.991779536	4.484678463	8.866542993	3.22617748	4.702520627	4.220351454	5.48411767	3.575687025	7.945281401	5.55563283	11.70268961	14.59309459	5.526399789	3.238260439	3.281289565	8.521716636	2.321720297	8.92300412	10.79383704
CG15456	2.95099729	2.900677001	3.465179071	3.083827087	7.007583566	6.509148671	5.274077272	5.556398044	2.651565135	1.613652961	7.710440759	11.77105685	4.933146309	3.043738639	3.22617748	3.657516043	4.412185611	4.973967189	1.554646532	5.920013593	6.432838013	6.952092839	7.880271076	2.720689127	2.313043171	1.711977164	3.826076857	2.70867368	5.855721454	9.950568526
CG15525	10.00772994	9.717267955	4.042708916	4.897843021	19.09566522	17.32095494	13.18519318	9.174517701	4.5665844	2.689421602	20.43266801	16.83915077	3.699859732	12.04261809	9.67853244	7.968159951	5.371356396	2.933365265	4.042080984	16.20214246	17.25170195	17.49610031	15.46868026	11.47790725	7.401738147	6.56257913	6.260853039	4.256487211	14.4998817	14.33556483
CG15535	19.88715565	18.56433281	11.31958496	13.6051195	24.35135289	22.83718263	20.56890136	16.41075701	11.19549724	14.30772292	23.3240833	18.80099358	18.3871817	17.86542245	19.10889738	17.63445235	17.45690829	19.89586875	17.41204116	18.22741027	17.54410367	21.5514878	26.12163931	22.36066376	12.02782449	14.83713542	16.17387035	10.25426464	21.74982254	24.11747965
CG15536	3.07930152	3.625846252	4.504732792	5.986252581	5.080498086	3.971683935	6.117929635	3.618119657	6.186985316	3.872767107	4.819025474	4.741120119	6.951251617	4.10243034	6.948689957	4.571895054	6.810112574	5.356580049	4.197545638	5.764223762	3.70375522	2.201496066	5.837237834	4.421119831	2.467246049	4.137278147	7.130415961	4.06301052	4.322080121	6.746148153
CG15547	0.89812961	2.755643151	2.541131319	3.083827087	1.226327124	0.661947322	3.797335636	3.488901098	0.441927523	2.796998466	0.385522038	2.45230351	0.784818731	1.985046939	2.233507486	1.828758021	3.548931905	0.637688101	2.021040492	2.025267808	2.339213823	1.042813926	1.897102296	1.275323028	1.696231659	2.425300983	2.608688766	1.160860148	2.509594909	1.517883334
CG15550	0.89812961	2.175507751	0	0	8.584289869	3.751034827	5.063114181	0	1.325782568	0	4.240742417	1.144408305	0.224233923	0	5.707852465	0	0.287751236	0	0	0.467369494	1.754410367	0	0	3.315839874	0.154202878	1.14131811	0	0.386953383	2.927860727	0
CG15553	61.07281348	62.94469093	0	0.54420478	148.9111508	188.3240132	57.8038869	62.15412696	0	0	160.5699288	181.9609204	0.224233923	75.56412013	83.88061448	83.33911555	0.191834157	0.25507524	0.155464653	173.705662	171.3474125	178.668786	182.9974061	52.28824416	87.1246261	84.8855344	0.347825169	0.193476691	180.1331457	168.9910112
CG15561	12.44551031	14.06828346	13.62970435	22.31239598	19.09566522	9.929209837	14.02904554	18.86590964	14.73091742	21.94568027	17.73401375	10.79013544	9.97840958	16.14504843	11.66387243	11.49505042	11.6059665	19.64079351	7.462303356	16.3579323	18.90864507	12.97723997	12.55006134	17.00430704	11.2568101	9.558539168	12.34779349	8.512974422	23.00462	12.81768149
CG15602	18.21920066	18.12923126	17.09488342	16.507545	12.08808165	17.76225315	19.93601209	18.86590964	15.90939081	11.080417	11.95118318	16.34869007	16.70542727	15.88037551	22.58324236	23.38197756	19.85483525	13.77406298	33.42490045	13.86529499	10.72139669	17.14849567	13.71750891	16.83426397	15.11188205	24.25300983	18.43473395	19.73462252	13.52392812	16.35940927
CG15611	26.81558407	18.70936666	34.65179071	24.12641192	4.20455014	9.598236176	34.5979469	19.64122099	26.66296053	30.5518294	4.819025474	4.577633219	20.85375485	19.98280585	19.23298113	32.65639324	58.70125204	18.49295493	62.80771991	3.427376291	5.848034558	5.561674271	5.98316878	21.85053455	31.76579288	33.66888423	36.52164273	21.86286613	4.879767878	7.083455561
CG15643	6.54351573	5.946387853	2.656637288	5.986252581	4.730118907	5.074929472	4.746669545	5.039523808	2.356946787	4.625805156	6.361113626	5.722041523	4.036210617	3.308411564	5.956019963	5.878150783	4.604019768	3.826128607	4.353010291	5.764223762	5.360698345	5.445806057	5.98316878	6.461636677	5.859709366	6.705243894	5.391290117	5.030393977	7.668206666	5.565572226
CG15706	98.28104019	104.8594736	80.1611425	69.83961345	55.009531	101.8295631	83.96331017	94.84642243	56.41941371	71.64619149	80.76686695	108.2283282	63.68243417	92.6355238	116.5146405	110.6398603	67.71745742	56.37162814	123.9053286	87.39809541	58.67528006	109.7271986	107.5511071	78.38985547	108.2504204	107.4265671	61.56505488	235.2676568	90.20599478	92.4222297
CG15717	381.1918674	349.8216464	145.422015	165.9824579	454.9673631	522.4970865	346.9288029	435.8542001	152.3176861	177.6094026	544.1643566	557.6538182	200.2408934	374.1151797	378.8276864	364.7065997	194.4239181	186.2049255	194.7972105	496.8137723	432.5596228	605.8748909	585.1830929	331.839052	315.8074943	330.1262632	236.1732896	146.6553321	543.4667197	608.3339097
CG1572	45.80461011	53.08238912	26.91289078	13.42371791	59.38927073	75.02069655	49.04891863	46.26024418	36.23805685	19.90171986	65.15322441	74.3865398	14.79943893	42.48000449	41.44397224	56.56087309	34.91381658	12.6262244	12.12624295	57.64223762	64.42584738	67.43530054	61.29099726	41.66055226	51.81216703	43.65541769	24.69558699	4.643440594	71.66287684	59.19745004
CG15739	9.366208791	6.236455553	32.11065939	14.69352906	45.198914	38.06197104	11.28652536	10.98357753	29.01990731	14.73803038	55.51517346	75.69443501	22.08704143	8.866542993	6.948689957	7.706908805	19.95075233	15.94220253	12.43717226	60.75803424	57.31073867	42.40776632	56.47527605	9.692455015	4.78028922	4.850601966	23.82602406	11.02817141	61.20623139	53.29457041
CG15747	16.16633298	13.92324961	16.63285954	18.86576571	19.27085481	21.18231432	22.36208763	19.51200243	16.49862751	16.13652961	15.03535948	14.22336036	18.61141562	16.67439428	19.23298113	18.81008251	22.44459637	16.70742825	19.74401096	17.76004078	16.66689849	21.08801494	16.49019688	19.12984542	16.03709932	18.54641928	17.73908361	14.12379847	21.47097866	18.38325372
CG1575	44.13665512	39.88430877	29.80054001	70.02101504	65.17052717	34.20061166	41.34876581	50.26601952	45.51853482	64.43854159	58.9848718	39.07336926	30.0473457	45.12673374	35.36386853	40.62455319	33.28322624	71.67614256	28.45003154	64.65278003	56.92086969	47.96944059	53.99444997	55.85914864	46.41506629	35.95152045	40.34771958	33.6649443	61.06680945	47.39169078
CG15771	33.3590998	43.65518887	46.66441149	32.65228681	33.9867803	46.33631257	36.60209627	39.02400487	53.6205394	53.35812459	35.08250545	46.10330599	50.90110055	35.20149905	45.78690347	41.5389322	46.99936847	55.73394004	42.28638568	37.7011392	42.49571779	33.9493867	46.40604078	37.57951857	56.900862	51.21665017	49.0433488	79.13196679	44.75444254	45.70515374
CG1578	65.05024461	55.25789688	59.25456211	51.33665092	86.89403622	79.10270504	59.49159163	58.27757019	33.88111006	46.58078215	110.4520639	100.0539832	38.2318839	65.37421251	56.9544409	57.08337538	42.29943162	38.64389893	25.18527383	107.8065633	104.9722203	126.2963532	122.7279255	67.25203436	69.85390376	63.34315508	31.47817778	47.01483601	100.8020622	104.7339501
CG15812	6.80012419	5.946387853	6.468334266	5.804850988	9.109858636	5.847201349	11.39200691	8.011550669	8.838550451	8.606149127	7.132157702	7.847371232	7.960304271	9.528225305	8.685862447	7.184406513	7.097863809	5.73919291	6.529515436	8.724230558	11.50113463	6.372751769	8.318063914	10.54267037	7.247535269	5.563925784	8.521716636	7.739067656	9.480691878	6.071533338
CG15814	35.02705479	16.82392661	12.35913869	10.8840956	21.72350906	20.29971789	40.50491345	18.47825396	12.81589815	15.38349157	19.46886292	25.8309303	13.45403539	14.42467442	23.9481636	19.20195922	7.961117516	11.22331058	16.9456472	16.98109162	19.68838301	25.02753422	23.64081323	41.32046612	33.61622742	30.53025943	12.17388091	20.50852929	21.19213479	25.46670928
CG15818.lectin-28C.Dsim_GD23470	17.06446259	14.35835116	0	0.362803187	25.57768002	21.62361253	17.72089963	19.51200243	0.147309174	0	32.38385119	26.97533861	0.112116962	14.68934735	20.22565113	15.80569433	0.095917079	0.510150481	0	24.3032137	23.19720375	23.28951101	23.64081323	13.94353178	13.56985327	12.55449921	0	0	27.46612206	29.17709076
CG1582	47.60086933	58.73870928	47.58845924	63.12775449	49.22827455	48.10150543	40.3994319	55.95163612	54.94632197	66.48250201	60.52695996	55.58554622	58.30082002	58.49271646	42.80889349	46.11082725	55.53598845	51.78027381	48.19404251	61.84856306	64.32838013	53.067642	57.64272361	51.35300727	56.12984761	54.21261021	53.21725083	54.17347359	63.15813854	51.77668707
CG15822	12.57381454	6.236455553	0	0	18.39490686	6.619473225	14.87289791	5.297960926	2.79887431	5.593996933	9.638050949	9.645727139	6.502783771	7.146168979	4.218847474	3.918767189	1.151004942	5.61165529	0	15.73477297	13.64541397	10.54400747	10.21516621	23.63598679	12.33623024	6.990573421	0.173912584	5.030393977	14.22103782	10.28787593
CG15877	15.65311606	19.86963746	14.43824613	21.40538802	22.07388823	15.33511297	16.98252882	21.06262514	16.49862751	19.14868181	21.58923412	15.20428176	14.79943893	21.30617047	16.1308874	15.67506876	12.46922021	19.25818065	12.28170761	15.11161365	18.03143989	17.84370495	20.28440147	22.61572837	16.96231659	15.12246495	12.52170608	9.67383457	16.59121079	19.90113705
CG15880	1.79625922	2.175507751	2.887649226	2.539622307	2.452654248	2.096166521	3.902817181	2.196715506	1.325782568	1.936383554	2.313132228	1.961842808	2.13022227	1.985046939	3.598428728	2.090009167	1.246922021	1.530451443	2.021040492	1.246318651	1.559475882	3.128441777	1.605240404	1.870473775	2.621448927	1.711977164	2.782601351	3.869533828	2.23075103	2.023844446
CG15908	8.08316649	7.686794054	7.16137008	11.79110357	11.21213371	10.70148171	10.65363609	6.460927959	7.512767884	8.283418535	17.54125273	11.93454375	15.02367285	8.20486068	7.445024954	10.05816912	9.112122458	10.7131601	6.529515436	14.48845432	10.91633117	10.19640283	11.52854472	11.05279958	6.939129513	6.134584839	12.17388091	6.578207508	10.73548933	11.29979816
CG15912	21.17019795	18.99943436	29.10750419	29.93126291	10.86175453	11.9150518	22.57305072	23.51777777	22.39099448	23.23660264	15.03535948	13.24243895	29.03829305	18.3947683	17.99214364	14.63006417	27.62411861	31.24671695	28.76096085	6.854752581	9.25938805	10.42813926	11.23668283	19.89503924	13.72405615	15.26512972	25.39123732	20.3150526	9.062426059	12.31172038
CG15916	7.6982538	10.00733565	10.04901931	10.8840956	16.1174422	11.25310448	8.544005181	10.98357753	11.63742476	9.251610312	14.07155438	10.13618784	10.98746223	9.26355238	11.91203993	10.05816912	11.79780066	13.51898774	10.41613177	10.12633904	11.8910036	13.44071282	14.30123269	8.927261198	10.17738995	10.27186299	13.04344383	11.02817141	13.94219394	13.1549889
CG15922	5.51708189	4.496049352	3.118661164	4.535039834	6.832393977	5.957525902	7.278226635	5.685616603	2.79887431	2.90457533	8.674245854	8.991779536	4.933146309	6.352150204	4.467014973	3.396264897	3.932600219	4.846429568	3.420222371	7.945281401	5.458165587	6.952092839	6.566892564	5.441378254	4.317680586	2.853295274	5.565202701	2.128243605	4.600923999	8.264031487
CG1598	68.0012419	70.34141728	60.52512777	61.49514015	51.85611839	64.8708376	60.1244809	64.09240535	57.00865041	60.67335135	59.56315486	55.25857242	57.85235217	60.74243632	68.12197833	56.43024752	71.17047225	62.23835867	72.60199307	65.12014952	48.73362131	66.85595947	76.46781563	67.76216357	62.14375986	65.6257913	56.8694151	64.81469162	59.1149023	60.71533338
CG1602	4.23403959	6.236455553	5.659792482	7.800268515	5.781256442	4.743955811	7.700152817	5.944053722	6.039676142	7.207649894	6.168352607	5.395067722	8.072421233	5.558131428	3.846596226	7.184406513	7.481532123	5.73919291	5.907656823	5.764223762	5.750567315	6.141015341	4.815721213	6.206572071	5.397100732	6.277249603	6.260853039	5.417347359	4.879767878	4.722303707
CG1603	7.6982538	4.931150902	8.200923801	8.707276482	5.781256442	5.957525902	9.176894453	4.393431012	8.691241277	8.606149127	5.204547512	5.06809392	10.98746223	5.690467891	7.817276202	5.878150783	8.632537065	6.887031492	9.327879195	7.010542413	6.725239741	6.952092839	5.98316878	8.672196592	6.784926634	7.133238185	10.78258023	6.578207508	6.69225309	4.047688892
CG1607	11.80398916	11.89277571	31.18661164	4.716441428	60.96597703	49.53572463	9.809783726	8.140769228	21.50713943	13.7698386	85.58589242	72.91515769	27.35653862	12.30729102	12.53245867	13.97693631	51.41155408	19.00310541	7.928697315	63.71804104	80.80034414	40.43800668	46.26010984	15.04881173	11.71941873	6.990573421	27.65210092	219.2090914	72.77825235	48.90957411
CG1628	9.109600331	8.847064854	11.5505969	12.15390676	11.91289206	6.950446886	8.754968271	9.820610497	13.1105165	14.41529979	9.830811967	6.212502225	11.32381312	12.57196394	8.313611199	8.882538961	18.41607907	12.24361154	9.172414541	8.724230558	8.869519079	8.690116048	10.36109716	12.75323028	6.322318	6.134584839	14.43474451	10.64121803	12.96624036	9.27595371
CG1632	3.20760575	5.801354003	0.577529845	0.907007967	3.503791783	7.94336787	1.054815454	4.134993893	0.441927523	0.322730592	0.192761019	1.798355907	0.336350885	1.058691701	11.91203993	3.788141616	0.287751236	0.382612861	0.155464653	1.713688145	0.974672426	3.360178205	1.897102296	2.040516845	3.392463317	19.40240786	0	0.580430074	0	1.686537038
CG1635	30.92131943	41.04457957	33.03470714	35.73611389	45.72448277	50.30799651	24.68268163	32.56307691	34.76496511	35.60794201	59.9486769	57.38390213	40.58634009	34.6721532	31.88952355	34.35452569	53.52172981	39.02651179	33.89129441	49.38537655	52.43737653	50.28680487	54.57817375	31.45796803	27.44811229	28.81828227	36.34773014	29.02150371	46.28808387	50.93341856
CG1636	30.27979828	33.50281937	17.21038939	18.50296252	26.45362796	27.36048933	27.10875718	31.40010988	18.11902842	20.33202731	31.03452405	35.96711815	18.16294777	26.8643019	32.13769105	30.69700965	16.30590335	17.47265397	17.87843512	29.13269847	28.16803312	44.02992131	28.45653444	28.05710662	28.99014107	42.22877006	16.52169552	25.53892327	20.63444703	32.21285743
CG1637	4.87556074	9.282166404	34.65179071	11.42830038	19.27085481	15.22478842	12.13037773	8.657643464	19.15019264	14.63045352	21.20371209	20.43586258	17.04177816	9.26355238	7.196857456	9.405041253	24.84252333	13.9016006	10.26066711	15.73477297	19.49344853	11.47095318	17.07392067	8.672196592	8.481158293	9.558539168	22.95646114	7.932544348	17.28832048	13.49229631
CG1646	10.39264263	11.89277571	6.930358142	8.163071702	14.19035672	13.45959556	11.60297	9.045299142	11.93204311	9.46676404	16.19192559	10.79013544	5.493731117	11.24859932	8.809946196	10.45004584	6.618278417	8.162407694	4.819404251	14.64424415	17.54410367	13.90418568	12.84192324	15.04881173	9.714781318	10.55719251	6.260853039	6.191254125	12.4085526	10.96249075
CG1647	6.67181996	7.396726353	8.662947677	7.074662142	5.956446032	5.185254026	5.590521908	4.910305248	9.1331688	6.669765574	6.168352607	5.722041523	8.745123002	5.955140816	5.707852465	6.008776356	9.59170785	6.121805771	7.773232662	7.78949157	6.920174227	5.329937843	3.794204592	6.716701282	4.934492098	6.847908658	8.521716636	9.67383457	5.716299514	4.722303707
CG1648	27.71371368	20.30473901	5.082262637	4.535039834	21.19794029	27.9121121	20.885346	24.80996336	2.946183484	2.796998466	24.48064941	36.29409195	3.363508847	16.80673075	23.32774486	25.6026123	3.261180669	1.657989063	3.731151678	24.77058319	16.37449676	51.67722343	37.79611498	12.073058	20.50898278	18.40375452	3.999989441	2.515196988	24.11999551	36.26054632
CG1662	23.60797832	18.70936666	9.47148946	20.67978164	27.5047655	21.07198977	21.09630909	19.38278388	14.73091742	17.21229825	37.01011564	29.91810282	13.67826931	23.55589034	17.74397614	16.45882219	15.6344838	16.83496587	16.6347179	34.11797308	25.92628654	28.38771242	27.87281066	20.91529766	16.49970795	14.83713542	17.21734586	11.41512479	32.48531187	29.34574447
CG16704	170.9012344	157.5067612	499.794328	309.6525199	59.38927073	628.7396318	256.5311185	276.9153723	45.96046235	124.7891623	20.81819005	82.56088483	357.6531074	93.82655197	408.73187	377.1160291	191.834157	185.3121622	293.5172653	42.6864138	28.85030382	95.12780368	153.0815622	117.1596755	212.1831602	340.6834557	155.9995882	216.1134643	55.07166605	90.06107784
CG1671	15.13989914	12.18284341	13.74521031	16.68894659	22.42426741	13.23894645	14.02904554	16.53997557	11.49011559	20.54718104	22.55303922	15.20428176	15.58425766	20.90916109	9.182197444	13.19318287	13.71614223	30.09887837	11.65984899	24.45900353	26.12122102	15.29460425	18.67916107	21.68049148	12.95304176	9.415874404	11.82605574	11.60860148	24.95652715	19.90113705
CG16719	0.38491269	1.305304651	3.349673102	1.269811154	2.627843837	0.551622769	5.379558817	1.033748473	1.031164219	1.398499233	0.385522038	1.307895205	1.345403539	2.117383401	1.61308874	5.225022918	1.630590335	0.637688101	6.529515436	0.934738988	2.534148308	0.463472856	3.794204592	0.510129211	1.387825903	4.565272438	0.869562922	3.869533828	1.394219394	0.337307408
CG16721	17.9625922	23.35044986	63.06625909	36.09891708	24.52654248	30.33925228	34.17602072	33.07995115	25.48448713	51.09901044	17.73401375	30.57205042	24.10514674	37.18654598	20.84606987	29.39075392	141.1899396	21.04370734	62.03039664	21.65478656	24.17187617	23.52124744	22.18150377	15.38889787	35.62086483	28.6756175	47.30422296	31.34322401	21.88924448	25.46670928
CG1673	141.2629572	129.2251604	32.57268327	70.74662142	141.0276193	196.7086793	98.2033188	93.55423684	66.73105591	74.76592054	128.7643607	101.6888522	29.26252697	147.9521652	138.6015479	125.5311756	28.58328939	48.33675806	282.9456689	186.9477977	143.1793794	152.9460425	100.8382836	133.5688318	175.791281	115.9864529	24.34776182	61.71906456	163.8207788	130.0320057
CG16734	13.60024838	13.63318191	9.355983491	11.24689879	16.64301097	16.98998128	15.71675027	11.24201465	9.86971467	10.54253268	14.64983744	18.14704597	14.12673716	13.89532857	11.29162118	14.89131532	14.2916447	13.13637488	11.9707783	17.60425095	15.88716055	17.26436388	16.34426594	13.43340256	10.17738995	13.55315255	14.26083192	8.126021039	17.84600824	16.35940927
CG16743	271.6200549	318.7844025	1165.570733	231.6498347	322.5240336	386.90821	221.1948008	374.2169474	915.08459	389.9661323	340.2231985	225.6119229	853.2100775	365.5133096	329.566438	352.0359191	1968.026617	751.4516583	664.9223219	307.2175475	337.431594	211.5753587	210.140562	304.8022038	312.4150309	297.7413618	1665.212996	646.9860561	384.6651307	230.8869205
CG16753	30.53640674	23.64051756	15.13128194	26.30323104	29.60704057	23.71977906	33.22668681	25.84371183	16.64593668	18.50322062	33.92593934	29.10066832	27.02018774	32.02542394	24.6926661	20.63884053	12.9488056	29.07857741	20.67679888	29.7558578	29.33764003	30.47334028	32.25073903	34.7738079	19.27535976	19.11707834	17.04343327	19.15419245	29.83629503	29.51439817
CG16756	15.52481183	10.58747105	42.85271451	19.59137208	12.43846083	9.70856073	19.51408591	13.05107448	33.43918254	16.99714453	18.3122968	12.42500445	42.15597755	21.04149755	5.956019963	11.49505042	41.81984623	30.09887837	14.3027481	16.04635263	14.13275018	11.5868214	13.71750891	10.3726273	11.41101298	7.133238185	42.78249577	17.21942554	34.57664097	10.62518334
CG16758	193.9959958	245.2522405	176.2621087	191.7414842	155.217976	256.614912	166.5553602	328.8612331	144.5102999	204.6111955	163.2685831	172.9691409	194.7471622	292.1989094	262.5612134	304.7494617	111.7433965	222.8082225	761.7768009	178.2235671	198.053437	128.3819811	274.0583163	161.7959815	250.7338797	372.9256923	153.2169869	284.4107364	259.3248072	196.6502187
CG16762	298.435639	904.2860552	621.9996432	203.3511862	1052.363862	1425.172585	756.9355701	124.9543467	216.1025585	0.430307456	929.3008725	467.8995097	300.473457	124.5286113	671.0449159	111.6848649	639.1914111	0.12753762	183.1373615	710.4016312	899.9150512	418.1683842	268.2210785	353.604565	149.7309946	616.3117792	0.695650338	0.386953383	61.48507526	1354.289242
CG16772	1.15473807	1.01523695	272.132063	1.08840956	1.226327124	51.74221571	0.632889273	1.033748473	173.382898	33.13367414	2.698654266	0	178.041735	1.455701088	0.248167498	0.391876719	3730.215183	43.10771563	51.76972953	0.155789831	1.949344853	0.811077498	0.875585675	0.595150747	0.925217268	0.285329527	1603.300116	79.51892017	1.673063273	0.337307408
CG16787	16.16633298	15.95372351	18.94297892	27.21023901	17.69414851	15.99706029	22.57305072	20.93340659	21.50713943	24.20479442	24.86617145	15.04079486	26.68383685	22.36486218	15.13821741	16.72007334	23.211933	29.33365265	16.6347179	18.22741027	18.32384161	18.19130959	19.55474675	24.146116	11.71941873	11.4131811	19.82603462	18.57376238	21.6104006	25.46670928
CG16799	75.44288724	66.86060488	68.37953366	46.80161109	163.4518867	150.1517176	68.35204144	77.14347982	61.72254398	32.81094355	215.1212972	136.3480752	62.22491367	75.16711074	57.2026084	56.29962195	134.9553295	57.51946672	40.8872038	161.0866857	173.3942246	135.4499421	130.4622656	64.53134523	48.11129795	37.52083285	115.9996938	27.66716687	178.4600824	151.7883334
CG16812	21.04189372	18.27426511	20.79107442	26.48463263	18.04452768	19.30679691	23.52238463	20.41653235	17.82441008	16.7819908	19.85438495	17.32961147	21.19010574	19.98280585	21.21832112	23.25135199	16.4977375	17.98280445	17.56750582	17.76004078	15.59475882	17.95957317	21.88964188	24.65624521	15.26608493	16.40644783	20.86951013	12.38250825	18.26427406	19.22652224
CG16890	7.56994957	7.106658653	6.699346204	7.437465328	8.759479458	9.377587068	8.227560544	8.528424905	5.155821097	4.948535748	10.79461706	8.828292636	8.296655156	5.955140816	8.934029945	7.315032086	9.399873693	4.591354328	5.441262864	5.764223762	5.9455018	7.415565695	8.755856752	6.461636677	3.700869073	4.99326673	8.869541805	7.352114273	8.92300412	7.083455561
CG16898.CG33301.Dsim_GD19842	5.51708189	32.92268397	0	0.181401593	97.0550324	62.33337287	7.700152817	1.938278388	0	0	54.16584633	91.87963817	0	0.264672925	10.05078369	0.914379011	0	0	0	25.39374252	34.21100216	6.836224625	3.940135538	28.14212816	42.40579147	22.3983679	0	0.193476691	7.389362787	71.00320931
CG16903	36.31009709	40.75451187	19.4050028	30.65686928	33.9867803	35.63483086	34.91439154	45.74336995	25.33717796	28.72302271	37.5883987	37.76547405	31.84121709	34.40748027	36.48062228	37.62016501	26.37719659	25.12491118	23.63062729	38.16850869	37.32995393	36.15088276	42.90369808	43.61604757	36.5460821	34.66753758	27.65210092	21.47591275	35.27375066	41.65746485
CG16926	426.3549563	478.0315698	1050.064764	749.7327854	350.2039887	429.0521895	451.566496	700.3645907	603.0837591	567.2528044	361.8124326	456.9458873	632.5638972	553.8280959	646.724501	713.2156284	992.4540113	428.7814792	1098.51324	287.7438186	361.1161339	346.6776962	460.4121342	346.6327991	492.3697896	598.7640133	758.4327806	726.3114995	321.2281483	376.2664132
CG16952	14.62668222	13.92324961	14.90027	14.33072588	15.76706302	15.00413931	16.244158	12.27576312	16.05669999	15.2759147	19.85438495	15.04079486	17.490246	15.2186932	17.74397614	17.11195006	13.33247391	16.83496587	15.85739463	17.13688145	19.10357956	15.64220889	14.44716364	22.36066376	19.89217127	15.97845353	17.04343327	40.82358189	15.61525721	17.87729261
CG16953	22.06832756	25.81602531	37.308428	25.21482148	15.59187344	23.49912995	25.10460781	23.51777777	22.832922	23.45175637	17.15573069	14.87730796	30.0473457	16.67439428	32.13769105	27.95387261	32.70772377	17.98280445	30.00467808	16.04635263	21.63772786	13.67244925	14.73902553	19.5549531	22.66782307	36.09418522	28.17383867	48.94960293	16.87005466	19.56382964
CG16972	5.90199458	6.961624803	8.31642977	5.260646208	8.40910028	7.281420547	12.86874854	5.685616603	8.10200458	8.068264807	7.51767974	6.539476026	5.157380232	7.940187755	6.45235496	6.139401929	6.234610103	6.759493872	4.663939597	7.633701738	8.479650109	4.866464987	4.377928376	4.676184437	5.705506488	7.275902949	5.217377532	8.706451113	4.740345939	5.228264819
CG16974	52.98964699	57.14333693	89.517126	46.98301268	48.70270579	47.66020722	42.29809972	43.54665444	68.94069352	68.09615497	56.67173958	59.01877114	60.0946914	44.46505143	49.50941595	52.6421059	67.71745742	49.35705903	55.1899519	55.46117998	60.03982146	46.46315381	43.04962903	45.74158595	60.29332532	54.06994544	67.47808275	90.93404496	51.30727369	47.89765189
CG16979	92.50734984	80.34875294	52.55521591	58.95551785	51.15536004	56.70682063	76.89604662	77.78957262	43.30889721	46.04289783	58.9848718	59.83620564	48.32241044	85.48935482	67.12930834	75.50158117	43.06676825	51.78027381	61.87493199	65.27593935	59.94235422	72.30176552	63.91775429	95.81927019	86.97042322	81.03358578	49.21726139	61.71906456	63.15813854	62.40187042
CG16986	8.596383411	7.976861754	5.89080442	4.716441428	14.71592549	15.11446386	10.23170991	9.30373626	3.093492658	3.442459651	13.49327133	12.91546515	6.727017694	6.087477279	8.809946196	7.445657659	6.138693024	6.631956252	8.861485235	9.191600052	11.2087329	12.28203068	11.38261378	8.842239663	6.168115122	9.273209641	6.434765623	6.578207508	11.15375515	16.19075557
CG16989	69.02767574	77.73814364	80.27664847	79.63529949	77.608988	74.24842467	74.0480449	82.57065931	79.98888158	84.66299204	85.3931314	86.64805735	90.02992014	79.9312234	83.38427949	78.76722049	88.53146346	73.58920687	74.00117494	93.318109	97.95457884	76.12541658	86.53705089	74.90397253	90.6712923	85.02819917	87.30411737	68.49074876	85.88391466	72.85840005
CG17019	37.2082267	45.54062892	70.45864111	60.76953378	35.5634866	36.29677818	35.33631772	38.63634919	62.7537082	64.54611846	39.13048685	42.83356797	63.0097324	38.50991061	36.60470602	45.06582267	83.35194122	53.31072525	38.08884004	38.16850869	42.10584882	44.14578953	42.3199743	36.55926014	39.01332815	37.80616238	89.04324322	41.98444204	32.06704606	45.36784633
CG17026	6.4152115	16.67889276	2.656637288	1.08840956	22.599457	27.58113844	8.544005181	1.55062271	1.915019264	0.53788432	11.95118318	28.77369452	3.363508847	1.058691701	38.09371102	1.175630157	1.151004942	1.530451443	7.462303356	10.28212887	21.34532614	5.098201415	3.356411755	12.073058	10.48579571	10.69985728	0.347825169	1.160860148	4.182658181	23.10555742
CG17027	15.52481183	62.94469093	10.04901931	1.451212747	38.7168992	47.88085633	17.50993654	2.842808302	2.79887431	2.36669101	24.28788839	66.04870787	4.484678463	1.455701088	164.1628002	4.310643908	1.534673256	2.933365265	27.67270828	8.412650895	44.25012815	7.067961053	3.648273646	42.51076761	22.97622883	37.23550333	2.260863597	2.321720297	7.528784726	31.36958891
CG1703	129.972185	127.0496527	96.56299011	120.450658	130.3410543	105.0289752	103.0554699	102.7287545	133.7567302	147.7030344	120.4756369	121.9612279	112.2290785	127.0430041	88.84396445	95.48729383	92.17631244	152.9176066	71.04734653	146.909811	157.2146624	110.4224079	112.6586902	143.3463084	122.4370852	90.0214659	115.477956	89.9666615	147.5084119	108.781639
CG17036	24.24949947	19.14446821	56.13590095	73.8304485	19.97161316	14.34219199	21.20179063	25.45605616	89.85859625	87.35241364	29.87795794	20.10888878	72.76390806	29.90804054	18.73664613	18.41820579	71.93780888	100.3721071	35.75687025	26.17269167	19.29851404	15.06286782	11.96633756	23.72100833	16.49970795	11.84117539	78.60848815	56.49519389	13.802772	14.50421853
CG17059	20.40037257	17.98419741	19.17399086	19.2285689	16.99339015	22.06491075	27.6361649	21.57949938	13.6997532	17.21229825	15.80640356	18.14704597	22.87186016	20.37981524	26.05758734	20.90009167	23.40376715	16.06974015	20.52133423	15.26740348	12.28087257	19.9293328	15.61461121	20.23512538	12.79883888	17.11977164	26.782538	13.15641502	16.17294497	18.55190742
CG17068	23.99289101	18.70936666	23.33220574	31.38247565	18.04452768	18.09322681	21.83467991	15.89388278	27.84143392	24.85025561	18.50505782	19.12796738	21.52645662	17.99775891	27.79475983	24.29635657	20.90992311	21.55385782	24.56341521	21.03162724	18.5187761	20.50867387	14.73902553	25.5914821	26.21448927	28.53295274	31.30426519	29.02150371	16.59121079	16.02210186
CG17078	5.64538612	5.801354003	9.818007367	7.256063735	5.255687675	4.633631257	8.965931362	4.522649571	8.838550451	8.92887972	4.626264455	4.087172517	6.054315925	7.013832517	6.45235496	3.788141616	7.385615045	6.759493872	5.28579821	3.271586459	6.140436286	5.909278913	3.502342701	7.481895099	7.401738147	5.278596257	8.521716636	8.899927805	5.576877575	3.373074077
CG17110	10.13603417	17.54909586	1.732589535	0.54420478	5.255687675	17.87257771	9.282375999	8.657643464	0.589236697	0.215153728	2.313132228	6.539476026	0.448467846	7.410841904	25.1890011	30.17450735	0.479585393	0.637688101	8.239626622	4.51790511	3.508820735	6.488619983	6.566892564	6.461636677	18.19593961	24.39567459	0.695650338	50.30393977	3.206704606	4.722303707
CG17121	5.00386497	1.305304651	0.462023876	1.269811154	1.927085481	2.206491075	5.906966545	1.421404151	1.620400916	0.53788432	0.963805095	0.326973801	0.784818731	1.191028163	1.737172489	0.914379011	5.75502471	0.12753762	1.243717226	0.155789831	1.364541397	0.463472856	1.75117135	4.251076761	6.322318	3.281289565	0.347825169	0.580430074	1.533641333	1.855190742
CG17124	9.237904561	9.137132554	2.42562535	4.716441428	11.56251288	15.55576208	6.645337363	13.43873015	2.062328439	3.980343971	8.481484835	25.3404696	5.157380232	8.20486068	15.8827199	12.67068058	2.206092806	2.550752404	6.374050783	17.91583061	13.84034845	24.44819315	19.99253958	5.951507465	7.864346781	11.55584586	1.56521326	1.35433684	12.68739648	18.88921483
CG17129	1.66795499	1.595372351	5.428780544	3.446630274	2.277464659	2.427140182	4.641187999	1.292185592	4.419275226	2.36669101	3.084176304	2.125329709	6.390666809	1.852710476	0.744502495	1.698132448	6.042775946	2.550752404	1.865575839	2.492637302	2.826550036	2.896705349	2.043033242	2.720689127	2.775651805	2.282636219	3.304339104	3.482580445	2.788438788	2.867112965
CG17141	10.13603417	12.18284341	11.78160884	13.7865211	11.73770247	10.48083261	10.442673	13.05107448	17.23517338	14.41529979	12.91498827	11.11710924	16.36907639	12.17495456	10.29895119	8.229411096	20.5262548	19.13064303	12.43717226	12.15160685	11.11126566	8.342511406	10.79888999	11.98803647	9.714781318	10.12919822	13.56518158	11.41512479	11.57202097	9.781914822
CG17159	16.55124567	22.48024676	26.45086691	20.13557686	13.66478795	18.75517414	14.34549018	20.54575091	37.85845777	34.10186592	19.2761019	19.94540188	27.58077255	24.61458204	17.99214364	25.73323787	50.54830037	19.76833113	31.87025392	14.80003398	17.73903816	17.95957317	15.03088742	13.94353178	21.74260581	25.67965747	49.0433488	26.50630672	17.7065863	15.85344816
CG17169	1.92456345	1.885440051	7.276876049	7.437465328	2.10227507	1.985841967	3.69185409	3.618119657	8.691241277	12.15618564	1.92761019	1.307895205	6.166432886	3.57308449	3.474344979	5.094397345	13.62022515	5.229042429	7.773232662	2.025267808	2.826550036	1.274550354	2.772687971	2.635667592	2.929854683	5.849255312	8.695629221	5.417347359	1.673063273	1.517883334
CG17202	32.71757865	31.18227776	25.75783109	36.82452345	20.14680275	28.24308576	44.93513836	39.54087911	22.68561282	21.19264223	26.02273756	20.59934948	26.12325205	28.18766653	38.59004601	33.04826996	19.75891817	27.93073883	37.62244609	19.62951876	18.32384161	21.43561959	19.84660864	41.15042305	35.77506771	37.23550333	27.99992609	38.69533828	25.93248072	32.88747225
CG17207	3.46421421	3.045710851	3.003155195	2.721023901	12.61365042	8.384666085	7.278226635	5.427179485	2.946183484	3.334882787	18.3122968	27.62928621	4.372561501	6.219813741	3.474344979	3.135013751	2.781595277	2.040601924	1.088252573	15.26740348	15.30235709	24.33232494	17.94950634	3.825969085	4.626086342	1.711977164	2.782601351	1.160860148	9.759535756	13.66095001
CG17219	7.44164534	7.251692503	2.772143257	7.800268515	12.08808165	7.722718762	6.223411181	10.46670329	7.660077058	6.992496166	17.92677476	11.44408305	5.381614155	10.45458054	5.831936214	5.616899637	5.083605161	8.289945314	3.420222371	11.52844752	14.71755364	11.47095318	9.631442427	8.927261198	6.168115122	3.709283856	5.91302787	2.70867368	13.94219394	8.938646303
CG17233	3.33590998	4.496049352	2.541131319	4.897843021	4.379739729	3.971683935	1.793186272	2.842808302	3.830038529	3.980343971	2.313132228	2.125329709	1.793871385	3.705420952	2.605758734	3.918767189	4.604019768	3.698590986	3.264757718	4.050535616	4.483493161	3.823651061	3.210480809	2.890732197	3.392463317	2.995960038	2.782601351	3.289103754	3.346126545	2.023844446
CG17249	12.44551031	12.03780956	17.21038939	13.24231632	7.007583566	7.502069655	12.97423009	10.98357753	16.94055503	16.24410648	5.975591588	6.049015324	15.69637462	13.23364626	9.554448691	8.490662242	15.82631795	16.57989063	16.16832394	8.412650895	7.602444925	7.183829267	7.004685401	15.13383327	9.714781318	8.845215349	17.39125844	13.5433684	7.110518908	6.746148153
CG17260	6.92842842	5.801354003	8.085417832	7.437465328	7.007583566	8.164016977	6.961781999	7.623894991	6.186985316	9.251610312	8.867006873	8.337831934	6.614900733	7.807851292	8.0654437	6.400653075	11.70188358	7.524719593	5.28579821	7.166332244	4.873362131	11.00748033	7.150616347	6.546658212	6.784926634	6.990573421	9.565192143	6.578207508	5.298033696	6.746148153
CG17261	3.8491269	2.175507751	11.08857303	18.50296252	1.576706302	1.654868306	5.696003454	2.713589743	10.16433302	14.95318411	1.92761019	1.798355907	22.08704143	3.308411564	3.722512477	1.959383594	22.82826468	15.43205205	3.731151678	1.869477977	1.754410367	3.128441777	1.605240404	3.91099062	2.004637415	0.570659055	23.4781989	5.030393977	0.975953576	2.867112965
CG17266	9.237904561	8.121895604	7.854405894	13.06091472	14.5407359	10.81180627	11.28652536	10.59592185	7.660077058	8.283418535	16.19192559	9.97270094	9.30570781	9.792898231	9.67853244	11.49505042	7.67336628	10.84069772	9.172414541	11.06107803	10.81886393	10.08053462	13.86343986	14.02855331	7.710143903	6.847908658	6.782590792	5.997777434	11.71144291	13.3236426
CG17270	2.95099729	4.205981652	2.541131319	3.265228681	2.803033427	3.199412059	2.637038636	5.685616603	3.093492658	2.689421602	2.120371209	3.269738013	3.699859732	6.087477279	2.605758734	3.657516043	3.932600219	4.463816708	1.243717226	3.271586459	3.118951764	2.085627852	4.086066484	2.635667592	3.700869073	3.138624801	4.34781461	2.321720297	3.206704606	4.216342596
CG17272	18.86072181	20.59480671	19.05848489	13.24231632	28.55590303	29.67730496	31.01157436	32.17542123	20.62328439	16.67441393	29.87795794	35.31317054	18.49929866	21.30617047	25.56125234	24.55760772	14.96306425	22.0640083	21.92051611	22.74531538	16.17956228	35.68740991	30.06177485	20.40516845	19.89217127	26.39298128	25.21732474	28.63455033	21.74982254	40.13958151
CG17278	4.87556074	5.076184752	25.18030125	6.167654175	8.058721101	5.957525902	5.801484999	6.590146518	29.60914401	20.54718104	8.481484835	5.06809392	34.86837505	5.822804353	2.605758734	5.225022918	30.59754804	22.0640083	21.6095868	4.206325448	6.530305256	4.634728559	4.523859322	3.230818338	4.626086342	4.422607675	28.17383867	11.2216481	4.322080121	8.264031487
CG17333	150.1159491	158.667032	142.1878479	126.9811154	138.574965	142.7599725	135.3328228	169.5347496	97.66598249	130.7058899	184.6650562	238.690875	137.5675118	174.6841306	145.9224891	156.8813131	113.5658209	150.111779	127.6364803	154.8550924	125.1479395	248.7690554	229.8412397	138.0749732	129.2220118	136.3875141	136.1735536	101.3817863	178.4600824	178.7729261
CG1737	67.61632921	67.00563873	60.52512777	70.02101504	48.35232661	50.74929472	52.10788345	47.68164833	60.24945224	62.28700431	44.14227334	41.19869897	58.07658609	61.00710925	55.83768716	57.86712882	55.3441543	58.53976768	57.36645705	61.06961391	61.20942837	52.14069629	48.88686686	73.79869257	72.16694693	67.33776847	60.69549196	70.61899236	51.72553951	48.06630559
CG1738	12.95872723	11.74774186	8.662947677	14.33072588	18.21971727	14.7834902	15.71675027	18.09059828	14.73091742	12.37133937	21.97475616	16.18520317	9.866292618	14.42467442	10.17486744	10.84192256	10.07129324	17.09004111	7.928697315	13.86529499	15.59475882	19.11825531	21.15998715	18.109587	12.18202737	11.12785157	10.43475506	7.352114273	18.68253988	19.39517594
CG17385	40.67244091	33.64785322	17.9034252	31.20107406	43.79739729	49.64604919	38.18431945	46.5186813	26.36834218	23.45175637	49.92510391	42.99705487	29.26252697	39.56860231	39.33454851	37.22828829	26.47311367	30.22641599	25.02980917	43.1537833	39.37676602	49.12812273	47.4275574	37.6645401	31.45738712	31.38624801	22.08689822	24.57153981	44.47559866	52.957263
CG17490	4.36234382	4.496049352	4.389226823	5.260646208	6.131635621	6.950446886	4.746669545	3.876556775	4.124656877	3.765190243	5.204547512	4.90460702	4.036210617	3.308411564	4.218847474	4.049392762	7.001946731	3.315978126	3.264757718	4.985274605	4.288558676	3.939519275	3.940135538	5.016270578	6.168115122	4.850601966	5.391290117	3.676057137	6.971096969	3.035766669
CG17493	15.52481183	12.47291111	18.71196698	17.59595456	21.89869865	21.07198977	25.73749709	20.93340659	16.20400916	12.90922369	22.74580024	23.05165299	21.19010574	14.55701088	20.97015362	19.20195922	22.25276221	18.11034207	22.85330403	17.76004078	15.78969331	20.27693745	22.03557282	16.23911323	16.80811371	19.11707834	20.69559755	24.95849319	17.7065863	23.27421113
CG17544	20.5286768	5.076184752	4.620238761	11.60970198	6.30682521	4.302657596	31.74994518	3.230463979	12.52127981	10.43495582	3.66245936	3.106251113	9.754175657	5.558131428	5.831936214	1.698132448	5.083605161	6.631956252	1.554646532	3.583166122	2.826550036	4.055387489	1.605240404	33.0733772	15.88289644	9.558539168	5.565202701	24.18458643	2.649016848	3.879035188
CG17549	59.14825003	60.18904778	158.0121656	122.2646739	23.65059454	33.20769068	59.28062854	72.75004881	85.29201185	110.5890163	26.60102062	26.48487791	130.6162602	70.27066163	68.24606208	68.31717466	132.1737342	94.37783896	162.305098	22.43373572	24.95161411	16.68502281	26.85129404	48.54729661	75.25100449	78.46562004	117.3909945	163.4878042	33.46126545	24.45478705
CG17565	59.0199458	58.59367543	49.66756668	56.59729713	42.0455014	45.89501436	50.94758645	59.8281929	52.73668436	58.95212152	50.88890901	57.71087593	54.15249244	54.91963197	48.26857845	50.68272231	55.82373969	52.92811239	59.38749754	43.1537833	50.2930972	45.30447167	48.88686686	47.44201665	53.81680444	57.06590548	57.04332769	55.14085705	47.82172521	45.03053892
CG17593	140.3648276	150.2550687	89.97914987	86.34715845	172.7369349	179.6083735	126.3668914	151.831807	76.15884305	80.79022493	172.521112	188.8273703	96.98117176	130.6160886	142.6963116	136.3730982	84.21519493	101.6474833	103.0730651	164.9814314	156.7273261	183.6511192	187.8131273	136.459564	133.0770838	137.9568265	103.9997255	92.2883818	178.4600824	208.7932853
CG17598	129.5872723	149.2398317	137.2210912	148.0237002	100.9092034	91.79002872	103.0554699	135.1626129	115.6377017	148.3484956	81.53791102	97.60167969	110.3230902	151.1282403	135.2512867	140.6837421	103.5904448	112.8707939	228.5330403	93.318109	102.438072	110.4224079	99.37897413	122.0909246	146.8011399	144.2340761	124.1735853	123.8250825	87.55697793	92.25357599
CG17612	3.07930152	4.351015502	4.620238761	4.353638241	2.803033427	2.978762951	6.117929635	3.876556775	5.303130271	3.442459651	2.505893247	2.45230351	5.942198963	5.16112204	4.591098722	4.571895054	5.75502471	4.846429568	5.28579821	2.960006796	3.70375522	3.244309991	1.75117135	5.441378254	4.78028922	3.566619093	4.521727195	5.804300742	3.764392363	2.361151854
CG17646	6.03029881	17.98419741	14.66925807	8.344473295	8.584289869	6.950446886	9.176894453	6.719365077	9.86971467	6.777342438	11.95118318	8.174345033	8.857239964	13.76299211	6.080103713	8.360036669	14.48347885	9.820396757	25.02980917	12.15160685	11.30620014	11.12334854	7.734340131	11.64795033	10.63999859	9.558539168	5.739115286	22.05634282	6.831675029	7.589416672
CG17650	14.88329068	5.801354003	3.58068504	3.265228681	20.84756111	23.38880539	18.24830736	10.46670329	0.147309174	0.107576864	25.4444545	16.67566387	4.596795424	15.35102966	9.306281193	12.93193172	0.67141955	1.275376202	0.621858613	23.68005437	20.27318647	29.43052635	21.74371093	8.502153522	6.784926634	6.847908658	0.521737753	0.967383457	12.82681842	15.17883334
CG17652	8.724687641	7.976861754	5.89080442	10.52129242	12.78884001	10.48083261	9.598820635	8.916080583	7.365458709	7.422803622	10.98737808	10.46316164	7.736070348	8.998879455	7.817276202	7.184406513	7.289697966	6.631956252	6.063121477	12.15160685	10.5264622	7.415565695	12.11226851	7.311852029	7.247535269	7.561232476	8.695629221	5.223870668	9.898957696	8.432685191
CG17681	13.85685684	19.72460361	0.115505969	0	25.40249043	16.32803395	6.434374272	5.814835163	0	0	13.87879337	16.67566387	0	19.58579646	7.196857456	3.396264897	0	0	0	11.21686786	5.653100072	13.55658104	26.70536309	13.34838103	11.10260722	13.55315255	0	0	17.7065863	22.59959631
CG17683	47.60086933	44.96049352	23.79422962	32.8336884	54.48396223	56.37584696	53.58462508	52.8503907	28.72528897	23.23660264	48.57577678	56.56646763	36.21377859	48.83215469	51.24658843	55.38524293	26.47311367	35.20038318	38.86616331	55.92854947	44.15266091	61.06254877	58.66424024	42.85085375	41.78897995	51.0739854	25.21732474	31.34322401	42.66311345	51.77668707
CG17687	3.8491269	4.060947802	1.15505969	3.809433461	11.3873233	6.950446886	8.016597453	5.556398044	3.388111006	3.765190243	14.2643154	15.53125556	6.839134656	5.293458503	3.598428728	3.135013751	5.275439318	3.188440506	4.197545638	8.101071232	9.551789778	8.690116048	12.25819945	3.825969085	2.313043171	3.281289565	5.043464948	4.256487211	8.92300412	10.45652964
CG17721	14.75498645	10.58747105	14.20723419	16.507545	11.91289206	15.22478842	19.725049	16.02310134	14.2889899	11.83345505	14.45707642	16.51217697	22.31127535	14.02766503	11.53978868	11.88692714	20.14258649	16.83496587	18.03389978	13.3979255	10.33152772	16.45328638	15.76054215	11.39288572	12.02782449	12.26916968	28.52166384	11.02817141	10.87491127	19.73248335
CG17726.Dsim_GD20670	9.109600331	7.976861754	6.352828296	7.256063735	10.16099617	13.68024466	8.544005181	10.46670329	10.16433302	6.131881253	14.45707642	14.05987346	10.76322831	7.410841904	7.320941205	5.616899637	8.824371222	9.820396757	5.28579821	12.93055601	11.01379842	11.23921676	13.27971607	7.566916635	7.864346781	9.273209641	7.130415961	5.223870668	10.17780157	10.11922223
CG1773.CG30002.Dsim_GD10675	5.51708189	6.091421703	0	0.181401593	3.153412605	3.53038572	5.906966545	5.039523808	0	0	4.047981398	3.596711815	0	5.425794966	3.846596226	4.833146199	0	0	0	3.894745785	1.85187761	4.055387489	4.669790267	3.570904479	5.705506488	6.705243894	0	0	4.46150206	4.553650003
CG1773.CG30002.Dsim_GD10676	417.245356	422.4836052	9.009465584	13.24231632	413.7978096	504.9554825	362.8565163	458.5966665	2.504255961	5.486420069	375.1129429	513.6758419	8.633006041	406.537613	527.1077668	473.1258253	3.740766062	8.672558175	37.46698143	374.0513852	310.3357005	561.0338921	484.3448093	270.1134174	476.1784874	562.3844985	6.956503376	82.22759385	445.1742524	493.4807374
CG1774	118.809717	149.3848656	387.753538	232.7382443	177.9926226	262.9034116	89.65931362	156.225238	493.043806	403.6283941	440.2661673	437.81792	424.3626995	188.5794592	102.4931769	128.7968149	742.6859389	438.7294136	188.2676951	199.7225638	342.1100216	259.0813265	386.2792137	127.4472813	136.7779528	129.3969407	406.0858846	192.509308	246.079723	327.1881854
CG17746	25.53254177	27.41139766	21.36860427	27.3916406	20.32199234	21.40296343	27.95260954	20.93340659	21.94906695	17.75018258	19.66162393	16.02171626	20.51740397	19.05645061	31.39318856	27.56199589	16.88140582	23.3393845	29.22735481	15.8905628	17.25170195	17.14849567	11.82040661	24.99633135	27.60231517	30.2449299	23.65211148	26.31283003	16.17294497	21.25036668
CG17751.CG17752.Dsim_GD19299	49.65373701	162.5829459	22.29265202	0	58.1629436	44.79176882	18.03734427	9.820610497	0	0.107576864	5.204547512	28.44672071	2.018105308	0.132336463	231.4161923	4.702520627	0	0.25507524	92.34600403	6.075803424	16.37449676	2.433232494	2.188964188	85.4466429	84.65738005	154.2206096	0	0	0.836531636	16.02210186
CG17751.CG17752.Dsim_GD19300	41.0573536	186.9486327	28.52997435	1.814015934	84.26619239	115.2891587	74.15352644	15.37700854	0.294618348	1.82880669	63.80389728	79.78160752	9.081473887	1.852710476	140.0905529	6.270027502	0	0.12753762	115.3547727	33.33902392	46.8817437	17.49610031	15.03088742	111.3782111	67.38665771	125.2596625	0	0.193476691	17.56716436	108.4443316
CG17754	3.72082267	3.190744702	3.811696978	5.079244614	3.328602194	1.654868306	5.485040363	3.876556775	1.325782568	3.442459651	2.120371209	1.961842808	2.915041001	2.117383401	4.467014973	4.441269481	4.124434376	1.913064303	5.596727517	2.804216965	1.559475882	2.201496066	2.188964188	2.295581451	4.009274829	3.138624801	4.521727195	10.83469472	0.975953576	1.180575927
CG17765	38.491269	36.83859792	44.23878614	54.05767483	56.23585812	52.18351392	51.36951263	49.23227104	34.61765593	38.08220989	53.78032429	61.96153535	46.9770069	43.80336911	53.60417967	49.63771772	40.09333881	43.74540374	57.21099239	57.33065795	56.82340245	62.68470376	65.96078753	47.10193051	41.17216844	43.08475864	40.86945734	35.59971122	54.37455636	59.70341115
CG17768	27.20049676	17.25902816	13.97622225	19.2285689	23.47540495	26.69854201	29.85127736	22.35481074	13.1105165	13.33953115	27.37206469	26.32139101	23.88091281	19.05645061	21.09423737	16.19757105	13.23655683	21.29878258	15.54646532	21.65478656	16.08209503	22.82603815	23.64081323	27.71702048	15.88289644	17.26243641	15.82604518	13.34989171	23.14404194	23.94882594
CG17776	59.53316272	46.70089972	21.36860427	45.53179994	64.11938963	66.3050568	65.39855817	65.64302806	35.64882015	38.83524794	83.07999918	76.34838261	50.22839878	55.97832367	54.59684966	53.03398262	36.25665567	49.35705903	45.86207271	63.87383087	58.96768179	77.86343979	71.21430158	57.98468702	44.71883464	46.3660482	41.21728251	38.3083849	66.64368702	84.32685191
CG17806	2.30947614	2.175507751	4.504732792	4.353638241	2.277464659	2.978762951	2.109630909	2.196715506	5.008511922	2.796998466	2.120371209	2.125329709	2.018105308	3.440748027	1.985339988	1.959383594	3.453014826	2.423214784	3.264757718	3.271586459	3.801222462	3.823651061	3.064549863	1.615409169	1.850434537	2.853295274	4.695639779	3.289103754	1.673063273	2.867112965
CG17807	13.08703146	12.90801266	13.39869241	12.87951313	24.35135289	16.43835851	12.02489618	11.11279609	11.93204311	11.72587819	21.97475616	17.98355907	14.0146202	12.96897333	12.40837492	11.23379927	11.89371773	11.09577296	8.084161969	25.08216285	27.87563139	15.64220889	18.82509202	17.68447933	13.10724463	11.4131811	11.47823057	10.25426464	22.58635418	19.56382964
CG17829	4.87556074	6.236455553	6.468334266	2.721023901	4.730118907	4.743955811	5.274077272	5.039523808	5.450439445	5.593996933	4.433503436	3.596711815	3.811976693	6.219813741	4.83926622	5.616899637	3.357097748	4.463816708	5.130333557	5.764223762	4.873362131	5.445806057	4.23199743	6.376615141	6.322318	5.991920075	4.869552364	7.545590965	4.46150206	3.54172778
CG17841	118.4248043	134.3013452	87.55352452	103.036105	116.5010768	111.7587729	102.8445068	129.9938705	107.0937696	121.2391258	142.8359151	165.7757173	112.2290785	129.4250604	110.8067881	133.7605867	128.5288852	123.8390292	86.74927651	130.5518787	145.421126	176.9307627	168.5502425	106.1918975	123.2080996	108.8532147	125.9127111	85.5166976	140.5373149	158.7031353
CG1785	57.48029504	51.19694907	38.34798172	64.39756565	74.80595457	46.88793534	50.8421049	62.0249084	60.69137976	84.23268458	66.88807358	58.69179734	45.96795424	63.91851142	37.10104102	38.92642074	37.21582646	83.40960362	34.35768837	75.40227839	81.96995105	56.65955664	65.2311328	64.53134523	52.7373843	37.52083285	54.95637667	34.24537438	85.18680496	72.85840005
CG17883	21.68341487	17.25902816	17.78791923	17.05174978	14.19035672	15.55576208	21.30727218	20.02887667	15.76208164	15.16833784	15.61364254	14.22336036	19.95681916	17.86542245	22.21099111	19.59383594	15.92223503	15.43205205	21.29865749	15.26740348	14.42515191	15.17873603	15.9064731	22.02057762	16.65391083	19.97306692	20.69559755	21.28243605	15.05756945	19.73248335
CG1789	19.75885142	15.80868966	13.28318644	23.40080555	19.27085481	18.53452503	15.50578718	19.51200243	17.23517338	19.36383554	20.04714597	18.14704597	16.0327255	19.58579646	15.6345524	16.72007334	15.44264964	24.99737356	13.68088949	19.94109842	18.03143989	20.39280566	24.37046796	22.10559916	15.72869356	13.41048779	12.34779349	13.34989171	21.88924448	20.23844446
CG17896	140.8780445	201.3069839	112.9648377	44.62479197	392.7750589	363.7400537	160.2264675	146.7922832	50.52704675	39.37313226	382.0523396	290.0257618	76.91223564	197.0489928	140.2146366	168.6376147	62.34610103	64.91664869	55.1899519	344.9186867	392.3056516	180.4068092	355.0499913	226.0722621	196.7628724	172.9096936	39.13033149	92.2883818	424.2609615	381.8319855
CG17904	51.321692	45.68566277	60.17860986	62.76495131	33.81159071	52.73513669	61.2847779	66.41833941	65.55258251	62.28700431	62.26180913	63.43291746	71.08215364	44.2003785	50.99842094	57.73650325	70.01946731	66.57463776	67.47165951	52.65696301	39.08436429	60.36733948	31.08329147	60.02520386	40.24695117	57.20857024	66.08678208	53.01261345	45.03328642	52.45130189
CG1792	4.10573536	4.931150902	4.158214885	2.358220714	2.803033427	3.751034827	3.586372545	3.359682538	5.155821097	3.227305923	2.698654266	4.414146318	4.484678463	3.970093877	4.342931223	2.873762605	4.795853925	4.463816708	3.420222371	3.894745785	4.970829374	3.823651061	4.815721213	3.315839874	3.700869073	2.71063051	5.043464948	2.321720297	2.927860727	3.879035188
CG17928	103.4132094	67.87584183	74.38584405	71.47222779	115.4499393	102.601835	82.59205008	98.33532353	99.13907423	76.80988096	146.1128524	139.4543263	121.5347863	94.62057074	101.9968419	98.23043087	89.97021964	94.76045182	125.1490459	138.9645296	121.6391188	94.20085796	114.4098616	76.5193817	73.0921642	76.04031905	115.1301309	84.93626753	147.3689899	108.781639
CG17931	3.8491269	2.900677001	5.428780544	5.623449395	6.657204388	4.964604919	4.746669545	3.10124542	4.713893574	3.550036515	5.011786493	5.722041523	5.045263271	3.308411564	2.978009982	3.004388178	5.75502471	3.826128607	3.886616331	7.010542413	5.165763859	6.025147127	6.858754455	4.251076761	4.009274829	4.707937202	6.260853039	4.256487211	6.273987272	6.577494449
CG17982	42.98191705	37.70880102	40.08057125	38.81994098	26.62881755	26.4778929	41.13780272	46.90633698	31.52416328	34.96248083	24.86617145	28.44672071	40.02575528	34.40748027	47.02774096	43.36769022	47.76670509	39.53666227	59.54296219	26.48427134	24.26934341	30.00986742	28.3106035	39.96012155	33.92463317	38.09149191	42.26075801	48.17569616	23.98057357	23.27421113
CG17985	59.53316272	48.73137362	37.07741606	33.74069637	28.20552386	43.79884784	55.4832929	41.47915749	22.2436853	27.64725407	29.10691386	34.00527534	35.98954466	45.52374313	46.03507097	45.58832496	27.62411861	31.75686744	44.92928479	32.40428493	29.43510727	45.65207631	36.62866741	68.10224971	53.35419581	48.36335489	28.86948901	35.79318791	27.74496594	38.62169818
CG18003	363.1009709	389.9960228	398.2645812	243.2595367	299.3990079	389.7766484	335.0093883	433.0113918	198.5727668	209.774885	254.251784	168.3915077	392.4093655	294.9779751	527.8522693	505.1290906	254.7557605	378.7867321	747.6295175	262.8174456	215.1102045	172.2960342	249.6878484	291.8789304	435.3147248	527.2889666	246.6080447	1001.435355	363.333574	235.9465317
CG18004	14.49837799	13.19808036	17.32589535	21.7681912	13.48959837	13.45959556	16.03319491	15.63544566	17.38248255	18.50322062	15.2281205	11.44408305	17.93871385	15.74803905	15.8827199	13.32380844	16.68957166	23.08430926	14.6136774	13.70950516	13.84034845	16.33741817	18.97102296	17.59945779	10.63999859	13.55315255	13.04344383	12.76946163	14.4998817	12.81768149
CG18048	34.12892518	35.24322557	45.8558697	68.75120389	16.64301097	14.12154288	33.22668681	38.11947496	52.14744766	61.85669685	13.68603235	16.67566387	57.1796504	39.30392939	32.38585855	33.8320234	56.30332508	62.62097153	55.1899519	17.29267128	15.98462779	16.33741817	18.67916107	37.6645401	28.52753244	30.81558896	59.1302787	40.4366285	13.94219394	15.01017964
CG18088	21.29850218	0.2900677	1.039553721	0	85.31732992	0.220649107	35.54728081	0	0	0.107576864	0	0	0.448467846	1.985046939	0.124083749	0.130625573	0.479585393	0	0	48.91800706	127.9744896	0	0	114.6090295	19.27535976	18.11842499	0	0	0	0
CG18094	27.20049676	21.17494211	18.94297892	16.14474181	35.5634866	48.10150543	23.62786618	29.84948717	15.61477246	17.42745198	39.90153093	46.59376669	18.05083081	25.01159143	27.79475983	29.78263063	24.74660625	17.21757873	18.50029374	44.86747144	33.04139525	66.39248661	53.26479524	25.42143903	24.20985185	25.67965747	19.65212204	14.31727516	38.48045527	58.69148893
CG1812	4.61895228	1.305304651	2.194613412	3.809433461	1.751895892	0.88259643	10.97008073	0.904529914	3.977347703	3.550036515	1.542088152	1.144408305	4.036210617	1.852710476	1.861256239	1.045004584	2.781595277	3.571053366	2.487434452	1.402108483	0.877205184	0.811077498	1.021516621	7.396873564	3.238260439	1.711977164	3.304339104	4.643440594	0.836531636	1.517883334
CG18131	0	0	3.349673102	3.628031867	0.175189589	0	5.168595726	0	0	0	0	0	2.915041001	0	0	0	0	0	0	0	0	0	0	0	0	0	0	0	0	0
CG18135	1998.210078	1814.518498	1890.370689	1537.015701	3181.442939	3864.00717	1573.151769	1331.597252	2486.431551	2910.814789	4161.132117	3385.323252	2173.611534	2225.899301	2070.46144	1955.334202	2372.508937	1891.893058	1487.019408	4381.433218	3867.792589	3224.96	3510.514834	1712.418741	2614.509797	2096.030708	2527.645502	1128.549541	4074.466756	4050.387351
CG1814	7.95486226	10.73250491	8.893959615	13.42371791	9.460237815	6.840122332	8.33304209	9.30373626	11.19549724	11.40314759	11.37290012	8.174345033	12.44498273	12.83663687	6.57643871	7.315032086	11.6059665	12.37114916	12.12624295	7.78949157	12.37833981	7.415565695	5.399444997	9.692455015	7.247535269	7.989226767	9.913017311	10.44774134	9.898957696	6.577494449
CG18171	2.82269306	1.740406201	1.732589535	1.269811154	7.357962745	4.964604919	3.058964818	2.713589743	3.240801832	0.860614913	8.481484835	8.991779536	2.354456193	5.16112204	2.605758734	4.049392762	1.342839099	2.423214784	1.554646532	8.880020389	5.750567315	6.372751769	5.253514051	3.060775268	4.009274829	2.282636219	2.086951013	2.515196988	8.504738302	5.059611115
CG18178	32.71757865	33.21275167	48.97453087	59.13691944	22.599457	17.76225315	31.43350054	29.72026861	58.62905133	57.66119915	27.75758673	16.51217697	45.40736944	33.87813442	24.32041485	27.30074475	34.72198242	63.51373487	27.51724362	24.61479336	23.48960547	14.25179032	28.45653444	39.27994927	32.07419864	20.11573168	49.39117397	31.5367007	24.39883939	16.69671668
CG1824	69.2842842	64.39502943	80.62316638	89.43098553	71.47735238	66.63603046	65.39855817	83.47518922	109.5980256	122.0997407	103.3199062	76.51186951	111.3321428	69.21196993	45.41465222	59.30401012	99.9455958	125.1144054	79.59790246	83.3475598	85.57623903	65.00206804	72.38174915	76.5193817	60.4475282	52.92862733	120.521421	101.9622164	80.44645902	80.11050932
CG18262	10.39264263	11.45767416	12.47464465	9.432882855	11.73770247	14.34219199	9.282375999	11.24201465	9.722405496	10.32737895	13.10774929	14.38684726	10.53899439	10.85158993	9.67853244	9.796917972	12.46922021	12.11607392	7.151374049	10.74949837	10.42899496	10.31227104	10.21516621	9.60743348	12.95304176	9.415874404	15.30430743	10.83469472	11.29317709	10.62518334
CG18268	0	2.900677001	0.115505969	0	3.503791783	11.36342904	0.738370818	0.516874237	0	0.107576864	2.698654266	5.231580821	0.224233923	0.132336463	0.868586245	0	0.287751236	0	0.46639396	0.623159326	6.140436286	0.695209284	0.875585675	2.040516845	1.542028781	0.570659055	0	0	2.509594909	4.216342596
CG1827	64.28041923	79.91365139	115.2749571	68.02559752	55.009531	69.39414431	65.9259659	88.25627591	62.60639903	59.38242898	54.93689041	55.74903313	77.92128829	45.65607959	101.5005069	84.5147457	81.72135089	59.81514388	142.2501577	54.52644099	57.11580418	53.8787195	60.70727348	49.82261964	56.43825337	85.02819917	74.08676096	92.09490511	52.00438339	57.3422593
CG18273	26.55897561	27.26636381	29.4540221	39.18274417	51.33054962	28.68438397	26.05394172	25.84371183	48.61202748	60.67335135	46.26264455	32.37040633	21.52645662	36.52486367	19.97748363	20.37758938	26.66494782	49.10198379	12.28170761	54.52644099	61.30689561	34.06525491	37.65018403	33.66852795	27.44811229	19.11707834	26.08688766	19.54114583	52.42264921	38.79035188
CG18324	21.42680641	25.67099146	8.31642977	11.24689879	40.29360551	53.50740857	27.53068336	24.29308912	10.60626054	9.144033448	52.8165192	48.06514879	10.31476046	20.77682462	18.61256239	16.45882219	9.016205379	9.182708656	9.327879195	41.90746464	48.73362131	35.45567348	35.75308174	26.01658978	21.89680868	18.83174881	7.652153714	9.480357879	34.01895321	56.83629819
CG18327	2.05286768	9.717267955	3.465179071	2.721023901	11.3873233	20.96166521	4.113780272	2.713589743	2.79887431	0.968191777	13.49327133	14.87730796	6.390666809	0.926355238	1.61308874	1.436881303	5.083605161	1.785526683	8.395091275	8.724230558	18.5187761	5.793410699	5.837237834	11.05279958	4.317680586	4.279942911	0.869562922	1.35433684	9.759535756	17.7086389
CG18343	55.68403582	46.12076432	11.31958496	18.14015934	55.53509976	55.38292598	61.49574099	64.60927959	5.745057793	7.637957351	63.80389728	81.41647653	17.60236297	44.06804204	49.63349969	49.7683433	12.46922021	14.28421346	29.22735481	49.85274605	45.02986609	75.77781194	63.62589239	52.11820109	47.95709508	61.48851316	10.95649282	16.83247215	55.48993187	72.68974635
CG18428	3.46421421	1.305304651	2.194613412	2.902425494	2.803033427	3.089087505	3.164446363	3.359682538	2.356946787	2.90457533	3.855220379	3.269738013	3.251391886	3.043738639	2.978009982	1.698132448	1.91834157	3.826128607	1.554646532	4.362115279	2.826550036	3.012573563	4.086066484	3.230818338	2.929854683	1.711977164	1.56521326	1.35433684	3.206704606	3.54172778
CG1847	6.03029881	6.381489403	6.006310389	4.716441428	3.503791783	4.41298215	4.641187999	3.876556775	6.33429449	3.980343971	1.542088152	3.760198715	5.157380232	5.425794966	6.204187462	5.616899637	6.234610103	3.953666227	5.907656823	4.51790511	3.606287977	3.939519275	4.23199743	4.931249043	5.397100732	5.278596257	6.434765623	5.223870668	4.322080121	2.698459261
CG18473	13.08703146	24.22065296	5.775298451	1.995417527	53.95839346	141.2154288	16.13867645	14.98935286	1.76771009	1.075768641	49.34682086	53.29672962	2.354456193	4.764112653	28.78742982	14.36881303	2.781595277	1.020300962	45.08474944	39.25903751	75.63458028	17.03262745	25.82977742	17.34439318	22.5136202	25.67965747	2.434776182	22.63677289	42.38426957	63.75110005
CG18478.CG3117.SPH93.CG14990.CG31827.Dsim_GD13811	5.64538612	1.595372351	0	0	9.460237815	9.377587068	3.375409454	3.359682538	0	0	4.047981398	2.615790411	0.112116962	5.028785578	6.700522459	3.135013751	0	0	0	3.894745785	5.263231102	1.969759638	2.188964188	2.040516845	5.242897854	4.422607675	0	0	6.69225309	3.204420373
CG18518	0	0	6.468334266	3.628031867	0	0	7.067263544	0	0	0	0	0	2.915041001	0	0	0	0	0	0	0	0	0	0	0	0	0	0	0	0	0
CG18528	1.41134653	1.740406201	3.003155195	1.995417527	3.854170962	3.309736612	2.320594	2.713589743	2.356946787	1.82880669	2.120371209	1.961842808	2.578690116	1.985046939	1.861256239	1.698132448	4.699936847	2.550752404	1.710111186	2.804216965	1.949344853	3.012573563	1.313378513	2.040516845	2.004637415	2.282636219	3.304339104	7.932544348	1.533641333	2.867112965
CG18542.CG32939	8.724687641	6.381489403	12.24363272	10.33989082	8.40910028	7.502069655	12.23585927	8.011550669	12.22666146	7.530380486	7.51767974	8.991779536	10.42687743	8.469533605	9.182197444	8.490662242	12.85288852	8.289945314	9.327879195	7.945281401	6.920174227	11.47095318	8.172132968	8.162067381	9.406375561	6.56257913	19.99994721	11.2216481	7.668206666	10.62518334
CG18547	141.5195657	127.3397204	167.830173	127.7067217	71.1269732	120.0331145	108.2240656	166.9503784	114.4592283	99.18586869	76.52612453	85.99410975	131.176845	135.1155283	190.8408063	154.5300528	121.2391872	133.2768131	219.0496964	97.52443445	76.41431822	101.268819	87.26670562	103.4712084	135.5443298	176.4763127	119.9996832	169.292105	68.03790642	82.13435376
CG18549	29.38166867	21.02990826	12.35913869	13.7865211	19.4460444	35.41418175	27.00327563	26.74824175	11.93204311	16.35168334	21.01095107	26.97533861	11.32381312	19.18878707	50.12983469	37.22828829	15.92223503	11.9885363	14.3027481	18.53898994	19.29851404	28.50358064	23.64081323	19.98006078	31.61159	44.08341198	13.21735642	65.97555177	15.19699139	24.62344076
CG18557	1058.638202	1155.049582	1646.075565	2013.92049	55.009531	92.34165149	817.1655325	1036.332845	554.9136592	1247.67647	51.8527141	26.81185171	1236.537969	891.5507484	1281.78513	1206.196541	624.9956835	1027.825681	2198.425662	49.54116638	39.37676602	53.41524664	46.11417889	756.3515773	945.7262511	1263.011153	1590.256672	1640.87582	70.12923551	48.90957411
CG18596	35.28366325	41.18961342	29.22301016	38.2757362	39.41765756	41.92333042	30.167722	39.92853478	32.70263667	30.87455999	40.672575	37.60198715	26.12325205	36.65720013	36.35653853	36.44453486	27.43228445	30.09887837	19.43308166	45.33484094	38.01222462	33.9493867	38.8176316	41.23544458	38.55071951	44.65407104	23.30428631	33.47146761	38.61987721	38.28439077
CG18622	12.70211877	15.22855426	22.40815799	20.67978164	17.16857974	13.23894645	18.88119663	21.06262514	19.15019264	23.98964069	14.64983744	21.41678399	21.41433966	20.11514231	15.51046865	20.7694661	22.25276221	14.66682633	30.16014273	14.48845432	10.13659323	20.97214673	21.15998715	15.98404862	18.19593961	18.68908404	34.6086043	47.78874278	15.89410109	25.12940187
CG18628	5.51708189	2.030473901	0	0.181401593	12.26327124	9.156937961	5.590521908	0.258437118	0.441927523	0	7.51767974	23.37862679	0.112116962	7.146168979	0.620418746	0.914379011	0.191834157	0	0.155464653	8.101071232	22.80733477	8.342511406	13.86343986	2.210559916	3.238260439	0.713323819	0.521737753	0	35.69201648	13.66095001
CG18636	7.31334111	8.411963304	2.310119381	3.809433461	0	2.64778929	6.750818908	8.786862024	1.178473393	0.53788432	0.192761019	0	2.354456193	9.660561768	12.16020743	7.184406513	0.575502471	1.402913822	15.54646532	0.467369494	0.097467243	0.231736428	0	4.506141367	13.87825903	10.84252204	1.56521326	12.18903156	0.557687758	0.168653704
CG18747	0.38491269	2.610609301	5.659792482	11.0654972	3.328602194	3.309736612	2.215112454	2.584371183	2.062328439	3.872767107	2.313132228	2.615790411	7.511836425	0.661682313	2.481674985	0.914379011	2.685678198	3.060902885	4.819404251	0.934738988	1.364541397	0.695209284	0.729654729	3.400861409	0.77101439	2.425300983	5.391290117	4.06301052	0.697109697	1.855190742
CG18754	2.95099729	2.465575451	35.92235637	4.897843021	3.854170962	4.743955811	4.113780272	4.781086689	37.41653024	5.593996933	9.638050949	1.798355907	25.78690116	5.16112204	4.963349969	4.441269481	117.8820895	11.22331058	9.483343848	1.402108483	7.017641469	0.695209284	1.021516621	3.91099062	3.392463317	1.854641928	109.0431904	7.158637582	6.273987272	1.349229631
CG18764	1.53965076	1.305304651	1.963601473	3.809433461	0.700758357	1.544543752	2.215112454	1.292185592	2.504255961	3.012152195	1.349327133	0.653947603	3.811976693	1.720374013	2.605758734	1.567506876	3.453014826	3.443515746	2.642899105	2.181057639	1.85187761	1.274550354	2.48082608	1.445366099	1.542028781	2.139971456	2.434776182	3.095627063	1.533641333	1.011922223
CG18787.CG18789	8.596383411	7.541760204	14.32274016	13.42371791	3.153412605	4.082008489	8.544005181	8.916080583	12.07935228	13.98499233	4.819025474	4.087172517	17.04177816	9.925234693	5.707852465	6.661904221	24.17110378	13.51898774	11.81531365	5.141064436	5.068296617	4.402992131	3.356411755	8.842239663	7.401738147	8.845215349	17.73908361	13.5433684	4.740345939	4.722303707
CG18858.CG31683	104.6962517	97.46274725	128.6736495	72.19783416	91.09858636	139.3399114	88.18257199	104.0209401	75.86422471	91.22518075	99.65744681	114.2773436	103.7081895	100.5757116	149.3968341	149.3050299	140.4226029	62.11082105	232.8860506	105.313926	117.3505601	96.86582689	113.3883449	65.97671133	109.3298405	157.0739048	100.3475612	166.3899546	102.8933913	101.8668371
CG1890	22.06832756	20.30473901	19.05848489	20.86118324	25.57768002	23.27848084	24.15527391	22.35481074	17.38248255	15.38349157	25.82997654	27.95626001	22.31127535	21.70317986	29.28376482	24.94948444	23.30785008	20.15094399	27.51724362	21.65478656	22.80733477	22.47843351	26.55943215	24.06109447	18.04173673	23.11169172	20.17385979	14.31727516	23.00462	23.61151854
CG1896	16.93615836	15.66365581	17.32589535	14.33072588	18.74528604	19.52744601	11.81393309	17.44450549	16.49862751	14.63045352	30.456241	25.8309303	16.81754424	18.79177769	19.10889738	14.89131532	19.85483525	15.17697681	19.58854631	21.81057639	18.71371058	21.5514878	20.86812526	16.91928551	12.18202737	17.54776594	18.9564717	16.44551877	22.02866642	20.23844446
CG1907	539.0060703	575.7843848	644.6388131	823.0190291	399.9578321	389.7766484	465.2790969	616.7601829	541.6558335	689.7828526	516.2140088	406.9188957	675.0562256	558.9892179	541.9978167	555.9424385	512.6767846	854.2469802	986.4232248	388.8514192	380.5121152	460.9237552	436.771321	499.4164979	533.5419581	496.7587072	554.6072317	780.2914964	456.7462734	489.9390096
CG1910	81.21657759	94.85213794	99.21962739	82.35632339	72.35330032	62.55402197	72.36034017	79.34019533	107.9776247	123.9285474	66.30979053	57.38390213	102.8112538	82.0486068	80.654437	75.76283232	100.8088495	106.4939129	77.73232662	66.36646817	71.24855436	63.14817662	59.97761875	90.2928704	88.512452	78.46562004	121.7388091	101.7687397	67.75906254	55.48706856
CG1927	296.5110755	285.1365492	237.4802723	349.3794688	125.0853667	150.0413931	213.1782033	287.1236385	149.0768843	251.729862	146.1128524	182.7783549	235.1092684	252.6303071	277.9475983	267.7824246	180.3241076	240.5359517	380.7329358	145.1961229	116.5708222	178.9005224	154.3949407	230.8334681	266.6167762	271.4910453	258.4341004	271.0608447	161.7294497	176.7490816
CG1983	32.33266596	31.76241316	20.32905055	23.76360873	32.05969482	39.60651479	31.22253745	34.24291818	13.40513485	20.76233477	36.6245936	35.31317054	24.10514674	30.70205932	37.59737602	28.08449819	19.66300109	19.25818065	32.33664787	29.60006796	33.04139525	34.52872777	35.02342701	32.13814031	30.53216986	35.3808614	21.39124788	20.12157591	25.23537103	38.79035188
CG1998	6.80012419	6.091421703	6.930358142	4.716441428	10.68656494	6.17817501	6.961781999	8.399206346	3.830038529	2.796998466	14.07155438	7.683884331	3.811976693	11.77794517	4.218847474	3.788141616	2.493844041	3.698590986	3.886616331	10.59370853	11.50113463	7.415565695	9.047718643	7.396873564	5.088694976	2.425300983	1.913038429	2.128243605	9.341269938	7.589416672
CG2004	60.94450925	43.94525657	43.54575032	49.3412334	55.18472059	94.2171689	50.52566026	55.693199	55.68286784	79.60687943	56.67173958	52.64278201	48.54664436	37.98056476	35.23978478	40.49392762	28.19962108	53.69333811	103.2285298	39.41482734	49.12349028	28.27184421	38.52576971	90.46291347	39.3217339	40.80212242	30.43470227	65.97555177	41.54773793	77.24339635
CG2006	6.92842842	6.526523253	10.85756109	14.69352906	3.503791783	5.29557858	9.809783726	10.46670329	14.73091742	13.55468488	5.59006955	6.212502225	14.0146202	6.219813741	6.700522459	6.139401929	14.86714717	9.182708656	12.59263691	5.141064436	5.653100072	5.098201415	5.98316878	9.097304268	8.481158293	7.989226767	16.34778293	8.706451113	6.971096969	5.902879634
CG2017	18.09089643	15.80868966	30.49357582	26.48463263	25.57768002	21.18231432	15.71675027	18.21981684	46.84431739	26.14117797	22.93856126	29.10066832	25.89901812	21.30617047	19.60523238	13.84631073	31.65263591	23.59445974	21.76505145	25.54953235	30.99458316	25.02753422	25.24605363	15.89902709	14.0324619	16.83444212	23.4781989	16.63899546	27.32670012	22.76825002
CG2034	38.74787746	43.07505347	46.89542342	55.14608439	22.24907782	25.59529647	37.23498554	32.43385835	50.96897427	53.89600891	17.15573069	23.37862679	56.95541648	38.64224707	37.72145977	38.79579517	50.64421745	57.00931624	52.5470528	24.14742387	23.00226926	21.78322423	26.70536309	40.89535844	34.84985044	33.95421376	52.52160049	64.23426155	22.02866642	21.25036668
CG2059	26.68727984	25.09085606	30.03155195	36.28031867	38.19133044	37.40002372	26.15942327	33.20916971	45.81315317	43.99893741	53.00928022	44.63192388	59.64622356	33.21645211	26.18167109	26.12511459	56.87882755	65.29926155	22.69783937	45.33484094	43.08052124	40.78561132	41.59031957	35.87908786	23.59304034	19.11707834	47.9998733	34.63232776	41.26889406	40.13958151
CG2063	17.70598374	15.37358811	14.43824613	13.7865211	18.92047563	20.07906878	18.24830736	17.44450549	10.75356972	15.06076097	19.46886292	18.96448048	13.22980147	15.88037551	15.75863615	17.8957035	14.19572762	12.24361154	12.28170761	23.52426454	18.5187761	23.40537922	19.55474675	20.15010385	16.49970795	15.83578877	12.86953125	13.5433684	18.26427406	19.22652224
CG2065.CG2064.Dsim_GD10500	53.24625545	113.9966062	138.7226688	72.92344054	268.0400714	167.362348	186.7023354	247.1951037	125.8020348	103.0586358	353.1381868	266.8106219	35.76531074	175.7428223	98.64658064	147.2150207	166.12838	34.43515746	49.12683043	271.0743066	268.8146552	114.8254001	270.2641117	86.89200899	175.0202666	142.9500932	126.9561866	74.87547957	227.8154489	256.5222835
CG2065.CG2064.Dsim_GD10501	26.17406292	14.50338501	26.21985497	14.69352906	14.89111508	19.85841967	16.13867645	20.93340659	12.96320733	13.98499233	14.07155438	19.94540188	12.5570997	19.45346	21.83873987	26.12511459	25.8976112	9.692859137	22.07598076	18.07162044	10.72139669	19.9293328	21.45184904	15.55894095	17.42492522	22.25570314	20.17385979	17.21942554	16.59121079	20.40709816
CG2091	20.27206834	19.43453591	14.43824613	15.23773384	18.21971727	20.63069155	20.56890136	23.90543345	11.93204311	11.080417	19.2761019	19.45494118	15.80849158	15.2186932	27.05025733	21.68384511	13.23655683	16.45235301	23.16423333	22.58952555	17.44663643	23.05777458	21.74371093	20.49018999	23.74724322	22.68369743	14.78256968	19.54114583	18.54311794	22.26228891
CG2100	47.21595664	54.24265993	52.67072188	57.14150191	35.38829701	46.88793534	54.11203281	59.69897434	40.5100229	49.80808807	40.672575	43.16054177	56.05848078	53.86094027	55.83768716	57.34462653	48.05445633	51.27012333	74.1566396	46.42536976	32.55405904	49.7074638	49.3246597	53.05343798	55.97564473	61.77384268	50.08682431	64.42773824	36.38912618	41.82611855
CG2116	34.77044633	35.09819172	36.26887427	40.63395692	28.20552386	24.49205093	27.21423872	36.31041513	40.65733208	40.55647776	24.09512737	25.6674434	48.99511221	32.95177918	39.45863226	37.75079059	33.09139208	46.29615614	43.99649687	28.04216965	26.02375378	29.08292171	29.76991296	39.02488467	36.5460821	35.52352616	34.6086043	27.47369018	34.15837515	26.4786315
CG2124	6.4152115	11.31264031	7.738899925	10.33989082	8.759479458	6.398824117	6.223411181	8.786862024	8.691241277	9.251610312	10.60185604	8.828292636	7.84818731	7.543178367	6.45235496	6.531278648	7.385615045	13.77406298	8.239626622	7.322122075	9.356855292	7.183829267	9.777373373	9.862498085	6.168115122	9.843868695	8.521716636	7.545590965	8.365316363	9.444607414
CG2126	2.69438883	2.755643151	2.079107442	1.63261434	4.029360551	4.192333042	3.586372545	2.842808302	1.325782568	1.82880669	3.66245936	3.760198715	2.13022227	3.705420952	1.985339988	1.828758021	1.438756178	1.020300962	1.554646532	3.271586459	4.483493161	2.433232494	3.502342701	2.550646057	2.313043171	4.137278147	1.391300675	3.289103754	3.206704606	5.059611115
CG2129	8.339774951	7.251692503	9.586995429	10.33989082	8.759479458	8.274341531	9.282375999	9.820610497	10.31164219	11.61830132	5.59006955	4.741120119	9.30570781	8.998879455	9.554448691	10.18879469	8.248868751	10.84069772	7.773232662	9.191600052	7.115108712	7.415565695	7.588409185	11.13782111	10.79420146	9.273209641	8.173891467	7.932544348	10.59606739	4.384996299
CG2145	1584.942153	1630.180475	2382.310611	1550.258017	1574.604027	1729.33738	985.9360052	1529.947741	1825.602596	2023.413237	1706.706062	1719.555221	1796.450075	1548.336612	1522.259436	1575.736287	3134.666043	1766.268502	1981.397006	1693.747047	1985.797601	1574.764896	1751.17135	1107.405496	1548.659504	1534.787528	2544.515023	1282.943941	1647.967323	1488.031629
CG2147	24.50610793	20.30473901	12.59015062	14.87493066	15.94225261	22.39588441	21.62371681	17.57372405	12.37397063	18.61079749	17.15573069	19.12796738	20.62952093	25.27626435	18.36439489	21.81447068	14.77123009	14.92190157	16.79018255	19.47372892	21.05292441	25.37513886	18.09543729	26.61174052	20.04637415	19.11707834	18.78255912	17.41290223	19.24022763	21.75632779
CG2162	48.88391163	50.76184752	45.04732792	44.44339038	45.198914	46.77761079	47.15025081	43.41743588	34.47034676	40.34132403	47.41921067	45.77633219	38.56823478	47.64112653	42.43664224	43.10643908	38.07908017	41.70480181	38.86616331	50.32011554	40.44890569	49.01225451	50.49210727	43.7010691	47.8028922	42.08610529	43.13032093	40.24315181	39.17756496	51.10207226
CG2182	38.10635631	53.66252453	56.25140692	42.81077604	47.12599948	46.33631257	46.62284308	51.17054943	48.75933666	51.09901044	47.03368863	50.3539654	42.38021147	52.40523918	41.94030724	50.42147116	44.6014415	44.25555422	38.39976935	44.71168161	58.57781282	47.62183595	50.49210727	41.23544458	52.12057278	50.78865588	40.52163217	44.30616233	49.63421042	45.87380744
CG2187.salt.Dsim_GD16305	2.69438883	28.57166846	2.42562535	1.451212747	3.153412605	30.89087505	0.949333909	7.107020754	1.473091742	2.151537282	5.011786493	5.231580821	1.905988347	1.455701088	10.91936993	1.30625573	1.822424492	1.530451443	18.18936443	0.778949157	55.84873003	0.811077498	4.815721213	5.611421324	8.172752537	6.847908658	1.043475506	2.321720297	3.067282666	6.577494449
CG2187.salt.Dsim_GD16315	1.92456345	14.93848656	4.273720854	0.362803187	3.678981372	17.87257771	1.160297	1.809059828	1.031164219	0.215153728	5.011786493	9.80921404	1.569637462	0.794018775	36.85287352	0.261251146	1.055087864	0.765225721	11.03799038	1.402108483	11.69606912	0.231736428	1.897102296	11.05279958	11.2568101	15.97845353	0.695650338	0.193476691	4.600923999	8.264031487
CG2199	28.99675598	23.78555141	22.40815799	41.54096488	35.5634866	21.73393709	27.6361649	24.55152624	42.71966051	50.23839553	37.20287666	30.40856352	25.22631635	32.68710626	18.48847864	22.07572183	27.91186984	46.42369376	17.41204116	38.48008835	40.25397121	27.3448985	25.82977742	37.6645401	28.8359382	19.97306692	28.86948901	23.21720297	34.99490678	23.94882594
CG2200	64.66533192	63.23475863	28.29896241	33.74069637	49.57865373	61.00947822	68.66848608	61.24959705	24.60063209	28.40029212	53.00928022	61.96153535	35.20472593	47.64112653	73.70574705	71.19093726	26.56903075	34.6902327	77.42139732	49.69695621	41.32611087	53.53111486	60.12354969	47.01690898	52.7373843	60.20453028	32.17382812	75.84286303	48.65825684	66.61821301
CG2201	5.00386497	4.205981652	8.893959615	6.530457361	14.71592549	8.8259643	6.856300453	6.719365077	10.90087889	10.32737895	11.56566114	13.56941275	5.942198963	6.352150204	5.211517468	6.139401929	10.16721032	4.973967189	3.420222371	10.28212887	13.54794673	8.805984262	11.38261378	7.481895099	7.864346781	6.56257913	8.173891467	19.73462252	10.73548933	11.63710556
CG2211	26.55897561	25.96105916	21.48411024	24.48921511	14.5407359	22.83718263	30.69512972	29.72026861	13.1105165	18.61079749	16.38468661	19.78191498	24.55361458	23.29121741	35.11570103	28.08449819	19.85483525	20.27848162	38.08884004	18.22741027	15.69222606	20.39280566	19.84660864	23.21087911	26.36869215	33.811549	18.08690878	31.34322401	15.75467915	17.7086389
CG2217	4.36234382	3.480812402	0.346517907	0.181401593	7.708341923	6.509148671	4.008298727	4.264212453	0.147309174	0.645461185	7.132157702	7.683884331	0.224233923	2.117383401	3.350261229	2.351260313	0.287751236	0.510150481	0	8.724230558	7.115108712	6.952092839	7.442478239	4.506141367	3.855071951	2.282636219	0	0.580430074	10.45664545	9.613261118
CG2218	60.04637964	62.94469093	52.32420397	34.28490115	64.29457922	78.99238048	49.47084481	64.35084247	33.29187337	38.29736362	70.93605498	86.64805735	32.9623867	66.96225006	63.15862836	67.66404679	32.89955793	30.99164171	36.37872886	87.08651575	75.92698201	85.3948737	79.82422739	60.62035461	62.45216561	62.34450174	33.91295396	42.95182549	69.57154775	70.6659019
CG2224	17.70598374	16.38882506	21.59961621	21.9495928	11.73770247	11.80472725	12.34134082	13.69716727	19.00288347	21.30021909	9.44528993	14.55033416	20.96587181	17.3360766	15.38638491	13.19318287	24.36293794	20.15094399	15.85739463	11.84002719	12.47580706	12.28203068	11.96633756	13.43340256	14.18666478	14.83713542	20.86951013	18.38028568	12.68739648	9.27595371
CG2233	670.3896018	586.0817881	1.848095504	0.725606373	587.4106925	1023.039587	613.1642236	806.7114649	0.589236697	0.322730592	379.9319684	711.9854524	1.009052654	549.4609926	1160.927558	1220.826605	2.877512355	0.892763342	0.777323266	457.2431551	536.7521052	566.943171	620.6443127	274.3644942	947.114077	1286.550839	2.608688766	1.35433684	745.7679537	477.1213281
CG2247	30.15149405	33.93792092	38.34798172	27.93584538	22.77464659	27.25016478	54.95588517	31.14167276	34.32303759	32.27305923	23.3240833	22.56119229	25.78690116	27.9229936	32.88219355	29.91325621	37.11990938	18.49295493	25.96259709	22.27794589	21.05292441	26.88142564	21.59777999	28.56723583	36.39187922	41.94344053	22.95646114	27.28021349	21.47097866	24.28613335
CG2258	4.49064805	7.251692503	5.197768606	7.618866922	6.30682521	4.302657596	8.122078999	3.747338216	5.008511922	5.916727525	4.047981398	4.90460702	4.372561501	6.352150204	7.817276202	7.576283232	4.412185611	4.973967189	5.75219217	4.985274605	4.580960404	6.256883555	5.253514051	5.186313648	7.710143903	7.70389724	6.956503376	9.286881188	4.043236242	6.071533338
CG2260	31.81944904	29.00677001	24.71827737	49.1598318	44.49815565	28.24308576	31.64446363	30.88323564	38.15307611	51.31416417	40.09429195	24.686522	28.92617608	37.05420952	21.09423737	22.72884969	25.8976112	48.08168282	20.05494027	42.53062397	42.983054	31.5161542	37.06646025	41.15042305	29.29854683	24.11034507	36.69555531	22.24981951	46.42750581	38.28439077
CG2277	78.52218876	113.5615046	83.04879173	81.26791383	60.44040826	104.6980015	88.70997971	114.4876434	85.43932103	83.80237713	86.16417548	64.25035196	96.08423607	98.59066462	126.0690892	127.6211848	89.58655132	107.0040634	142.561087	84.59387845	77.19405616	68.47811446	74.57071333	90.20784887	85.58259732	124.1183444	89.2171558	202.7635726	72.77825235	61.38994819
CG2310	5.90199458	4.060947802	2.079107442	4.897843021	4.554929318	4.082008489	6.328892726	4.264212453	3.093492658	3.765190243	5.011786493	4.087172517	5.381614155	4.10243034	6.204187462	7.576283232	2.685678198	2.168139544	3.886616331	5.296854267	3.801222462	4.171255703	3.794204592	3.91099062	4.934492098	6.277249603	2.956513935	2.902150371	4.46150206	6.914801857
[truncated: 3,869 more rows]
