# Supplementary material for: Trans-regulatory changes underpin the evolution of the Drosophila immune response
Source: PLoS Genet. 2022 Nov 7;18(11):e1010453. doi: 10.1371/journal.pgen.1010453 (PMC9671443; doi:10.1371/journal.pgen.1010453)
Supplement: S11 Dataset — This data was used to generate Fig 5. (CSV) [file pgen.1010453.s011.csv]

logFC	logCPM	F	PValue	FDR	dmel_gene	treatment	tissue
-6.701125525	12.50882977	2083.592936	3.23E-27	1.03E-23	Npc2g.Npc2h.Dsim_GD16847	Control	Fat Body
4.824175709	7.127763317	2044.717946	4.16E-27	1.03E-23	Trp1	Control	Fat Body
10.45067618	5.152957021	1385.252567	7.60E-25	1.26E-21	Syt1	Control	Fat Body
3.899746718	5.326830222	1149.939731	9.04E-24	9.71E-21	Rab11	Control	Fat Body
3.93500535	10.0910158	1143.225108	9.77E-24	9.71E-21	RpS27	Control	Fat Body
10.28471255	6.417610844	931.4039931	1.47E-22	1.22E-19	CG10031	Control	Fat Body
-6.432973027	6.321358435	903.0288979	2.22E-22	1.57E-19	AkhR	Control	Fat Body
-2.914070959	5.486559136	822.9620256	7.54E-22	4.68E-19	Papst2	Control	Fat Body
-4.778805865	8.406035924	810.6918205	9.19E-22	4.91E-19	Indy	Control	Fat Body
9.652114215	6.35510862	806.2068124	9.89E-22	4.91E-19	CG15553	Control	Fat Body
3.808989318	9.366015043	714.6682527	4.81E-21	2.17E-18	Cyp4p1.Cyp4p3	Control	Fat Body
-4.331454735	5.981956631	693.9416588	7.07E-21	2.93E-18	CG30288	Control	Fat Body
11.78233939	4.89930832	1963.878834	8.98E-21	3.43E-18	Tpr2	Control	Fat Body
-3.630105758	6.883539686	661.4604724	1.32E-20	4.70E-18	CG3700	Control	Fat Body
3.75642507	6.575623929	643.0926871	1.91E-20	6.33E-18	TM9SF4	Control	Fat Body
8.122345131	5.728407331	635.8212705	2.22E-20	6.89E-18	CG33458	Control	Fat Body
2.5807186	9.381643109	631.7392942	2.41E-20	7.05E-18	CG7461	Control	Fat Body
-2.99228456	4.527153326	625.7366406	2.73E-20	7.54E-18	CG8379	Control	Fat Body
2.292996987	9.615943454	613.5757859	3.53E-20	9.22E-18	RpL28	Control	Fat Body
6.030607211	4.76940272	566.351084	9.99E-20	2.48E-17	CG6484	Control	Fat Body
5.752279134	11.55743062	525.9853501	2.60E-19	6.16E-17	FBgn0193408	Control	Fat Body
4.475787612	7.828608705	497.9470007	5.29E-19	1.19E-16	sel	Control	Fat Body
-6.123727706	4.795237031	476.0519086	9.44E-19	2.04E-16	CG9114	Control	Fat Body
10.27896554	3.447359066	1139.351927	1.55E-18	3.21E-16	Cyp28a5	Control	Fat Body
-4.723480811	3.205002228	445.4821815	2.21E-18	4.40E-16	FBgn0185120	Control	Fat Body
2.198712062	9.789622188	435.5860359	2.95E-18	5.64E-16	CG5590	Control	Fat Body
4.78964428	4.55031876	419.7325295	4.75E-18	8.73E-16	out	Control	Fat Body
2.899168881	7.341910262	410.4114675	6.32E-18	1.11E-15	CG13220	Control	Fat Body
-2.154377728	5.509001625	409.5069359	6.50E-18	1.11E-15	CG12091	Control	Fat Body
9.735871918	8.891170961	419.3152394	7.02E-18	1.16E-15	CG2233	Control	Fat Body
5.834687147	3.803964622	384.5458177	1.45E-17	2.32E-15	CG10559	Control	Fat Body
4.251429402	8.945117554	377.0200266	1.86E-17	2.81E-15	CG11313	Control	Fat Body
4.530438357	6.986092952	376.6537156	1.89E-17	2.81E-15	Cyp6a17.Cyp6a23	Control	Fat Body
10.08513693	3.229445601	869.5433466	1.97E-17	2.81E-15	CG12567	Control	Fat Body
1.687733992	7.787612919	375.2013784	1.98E-17	2.81E-15	crc	Control	Fat Body
-6.113568688	9.027987818	372.2680684	2.19E-17	3.02E-15	CG4586	Control	Fat Body
7.020592479	3.826633065	370.8691506	2.30E-17	3.08E-15	CG15818.lectin-28C.Dsim_GD23470	Control	Fat Body
-2.31310055	5.455051962	368.2858905	2.51E-17	3.28E-15	kri	Control	Fat Body
3.993029254	3.226441827	361.9383906	3.13E-17	3.98E-15	pasha	Control	Fat Body
11.47178361	4.716023809	811.612852	3.77E-17	4.68E-15	Spn43Ad	Control	Fat Body
6.986177391	5.430864434	350.7918527	5.15E-17	6.24E-15	CG12531	Control	Fat Body
6.632865745	8.102376252	343.5570422	6.78E-17	8.02E-15	Cyp4s3	Control	Fat Body
2.701462469	7.471783301	338.8573147	7.19E-17	8.31E-15	CG5903	Control	Fat Body
6.713209672	6.899316212	340.6194832	8.23E-17	9.29E-15	Nepl3	Control	Fat Body
-2.36558416	5.874830494	329.7682682	1.01E-16	1.12E-14	MFS15	Control	Fat Body
-2.37640219	6.172980479	327.2319791	1.12E-16	1.21E-14	Csk	Control	Fat Body
2.562299434	4.508456332	322.2341319	1.35E-16	1.41E-14	Marc	Control	Fat Body
-2.000291557	5.198819458	321.6102814	1.39E-16	1.41E-14	Vps16A	Control	Fat Body
5.619216444	3.402720249	321.0472868	1.42E-16	1.41E-14	Cyp6d2	Control	Fat Body
-4.30922116	6.675847822	320.972202	1.42E-16	1.41E-14	GstE1.Dsim_GD11370	Control	Fat Body
2.194344836	8.57435653	320.2982421	1.46E-16	1.42E-14	PHGPx	Control	Fat Body
-3.658760005	4.948741579	315.7033879	1.75E-16	1.67E-14	ppk30	Control	Fat Body
3.646704096	6.141687469	309.8484429	2.21E-16	2.07E-14	CG14630	Control	Fat Body
-6.628217953	5.522751232	311.3611239	2.44E-16	2.24E-14	Cyp4d20	Control	Fat Body
-7.37886916	5.317265526	311.6021103	2.67E-16	2.42E-14	DNApol-theta	Control	Fat Body
3.036889885	4.071172234	300.3699063	3.26E-16	2.90E-14	Arp6	Control	Fat Body
1.430254675	11.6155103	298.4279477	3.54E-16	3.09E-14	RpL4	Control	Fat Body
5.863822275	6.246878853	289.4572843	6.05E-16	5.19E-14	CG31373	Control	Fat Body
6.996292163	2.719912261	283.9225501	6.59E-16	5.55E-14	MICU3	Control	Fat Body
3.655092773	6.307859206	278.7549208	8.27E-16	6.85E-14	CG44014	Control	Fat Body
2.760753434	4.089940724	264.1267261	1.61E-15	1.31E-13	CG5196	Control	Fat Body
-1.87221232	3.553693824	261.2638067	1.85E-15	1.48E-13	CG10222	Control	Fat Body
-2.548448093	4.735958048	260.0707734	1.95E-15	1.52E-13	Prp19	Control	Fat Body
-2.015717447	8.069615391	260.049222	1.96E-15	1.52E-13	CG6126	Control	Fat Body
-1.730428127	6.41292434	257.1320502	2.25E-15	1.70E-13	CG7970	Control	Fat Body
5.816252443	4.138021457	256.9754335	2.26E-15	1.70E-13	CG32163	Control	Fat Body
1.733660864	6.795717238	256.4615882	2.32E-15	1.70E-13	CG5126	Control	Fat Body
1.850512006	4.648321752	256.3505319	2.33E-15	1.70E-13	Cdk5	Control	Fat Body
3.26192543	8.742955577	256.1139649	2.36E-15	1.70E-13	Acbp2	Control	Fat Body
1.817602201	4.838807028	252.128455	2.86E-15	2.03E-13	CG7289	Control	Fat Body
1.478753467	11.67728011	251.7823865	2.91E-15	2.04E-13	RpS8	Control	Fat Body
-2.412284002	5.657923525	249.2305118	3.30E-15	2.28E-13	Aprt	Control	Fat Body
-4.092027742	5.032920248	244.3265352	4.21E-15	2.83E-13	CG13566	Control	Fat Body
-3.113989203	5.206324577	244.2772035	4.22E-15	2.83E-13	Fkbp59	Control	Fat Body
-2.290312571	4.981747805	242.9234014	4.52E-15	2.98E-13	CG11357	Control	Fat Body
-1.657124458	4.47235099	242.5609072	4.60E-15	2.98E-13	CG12259	Control	Fat Body
2.961278068	4.814229597	242.5049918	4.62E-15	2.98E-13	CG2991	Control	Fat Body
-1.915752452	5.135283233	240.4150825	5.13E-15	3.27E-13	subdued	Control	Fat Body
-1.984940673	4.558729091	240.1565015	5.20E-15	3.27E-13	Sps2	Control	Fat Body
-1.685106937	5.245943717	237.8697052	5.85E-15	3.63E-13	CG5510	Control	Fat Body
3.651162766	4.204081114	236.7801958	6.18E-15	3.79E-13	CG1648	Control	Fat Body
2.724248069	3.73135674	235.8229435	6.50E-15	3.91E-13	Arf51F	Control	Fat Body
1.727504012	4.600178896	235.7445069	6.53E-15	3.91E-13	Aps	Control	Fat Body
-1.837918663	5.155722806	231.3940192	8.19E-15	4.85E-13	CG18048	Control	Fat Body
1.241628531	5.966813384	230.7221988	8.49E-15	4.96E-13	CG6766	Control	Fat Body
1.982037655	8.574891433	229.9672064	8.83E-15	5.10E-13	CG4594	Control	Fat Body
1.969724372	3.889332875	228.2638233	9.67E-15	5.52E-13	myo	Control	Fat Body
3.550114826	3.330150097	227.5333321	1.01E-14	5.68E-13	CG10418	Control	Fat Body
-2.777685714	3.714202946	227.1775697	1.03E-14	5.72E-13	Ccz1	Control	Fat Body
-3.172253446	6.179528587	224.7234842	1.17E-14	6.46E-13	l(2)09851	Control	Fat Body
-4.922780896	9.687334807	226.0944193	1.27E-14	6.91E-13	CG18557	Control	Fat Body
-2.87050097	3.94568635	222.041731	1.35E-14	7.31E-13	Tsp97E	Control	Fat Body
5.13075396	3.707417152	221.644653	1.38E-14	7.39E-13	Cog3	Control	Fat Body
1.700907791	5.747966	219.4772142	1.56E-14	8.24E-13	Idh3a	Control	Fat Body
6.884604741	3.593716999	219.2058685	1.58E-14	8.28E-13	l(2)03659	Control	Fat Body
1.724427751	8.487599717	217.9210847	1.70E-14	8.80E-13	CG15717	Control	Fat Body
1.859886247	5.530788084	211.5440563	2.43E-14	1.25E-12	CkIIalpha	Control	Fat Body
2.246784356	4.68289168	211.3817065	2.46E-14	1.25E-12	CG18324	Control	Fat Body
-1.950876516	5.272301303	211.1442954	2.49E-14	1.25E-12	CG9590	Control	Fat Body
-2.741237	4.657744617	206.8494992	3.19E-14	1.59E-12	RpIII128	Control	Fat Body
-2.166184793	6.420545392	206.2065766	3.31E-14	1.63E-12	Oatp74D	Control	Fat Body
2.081407805	5.114133923	205.3189962	3.49E-14	1.70E-12	CG30289	Control	Fat Body
2.416463425	5.135955411	200.956752	4.52E-14	2.18E-12	Cyp4e2.Cyp4e1.Cyp4e3.Dsim_GD15375	Control	Fat Body
1.704726902	4.927648323	198.6622559	5.19E-14	2.48E-12	CG18094	Control	Fat Body
-1.958372348	4.102816989	196.7788885	5.82E-14	2.75E-12	Tnks	Control	Fat Body
-0.975275096	6.201098433	196.1672418	6.04E-14	2.83E-12	Nulp1	Control	Fat Body
-2.084332719	5.485162631	194.1333014	6.84E-14	3.18E-12	alpha-Est3	Control	Fat Body
1.798900895	6.446241446	192.9863035	7.35E-14	3.38E-12	CG5532	Control	Fat Body
-1.57036104	5.46691742	191.3891441	8.11E-14	3.70E-12	aux	Control	Fat Body
5.628541337	3.729748687	190.2389578	8.72E-14	3.93E-12	Or83a	Control	Fat Body
2.278365437	6.320947349	190.1238788	8.78E-14	3.93E-12	CG31664	Control	Fat Body
-1.755672844	4.396129247	188.3669293	9.81E-14	4.35E-12	Sec3	Control	Fat Body
-7.684400594	2.714122027	187.8747121	1.01E-13	4.45E-12	CG34437	Control	Fat Body
5.495046207	3.099606714	186.8472486	1.08E-13	4.68E-12	CG14275	Control	Fat Body
-2.682333521	2.798426378	186.8108767	1.08E-13	4.68E-12	CG13384	Control	Fat Body
-1.943494068	5.217547481	185.3650811	1.19E-13	5.09E-12	Wdfy2	Control	Fat Body
-4.017474976	3.381339869	185.1329847	1.21E-13	5.12E-12	CG8908	Control	Fat Body
3.681228748	5.199049404	184.4133599	1.26E-13	5.32E-12	CG8501	Control	Fat Body
8.969581243	2.061290004	336.574906	1.29E-13	5.39E-12	Cyp9b1.Cyp9b2.Dsim_GD10274	Control	Fat Body
2.718422999	5.306236326	183.8588162	1.31E-13	5.42E-12	CG10208	Control	Fat Body
3.349307106	3.501576632	183.466477	1.34E-13	5.51E-12	CG13658.CG11893.CG31104.CG31300.CG31436.Dsim_GD21207	Control	Fat Body
-3.568238716	8.837586108	181.3690807	1.54E-13	6.27E-12	alpha-Est7	Control	Fat Body
-2.661805513	3.544652613	179.8882586	1.70E-13	6.85E-12	CG7101	Control	Fat Body
7.153888803	6.656554611	187.845773	1.81E-13	7.26E-12	Mal-A6	Control	Fat Body
1.328873015	10.72554785	177.7199543	1.96E-13	7.79E-12	RpS3	Control	Fat Body
2.017269955	6.158195642	176.2366349	2.16E-13	8.53E-12	Rab5	Control	Fat Body
8.888989585	1.900374623	316.621826	2.25E-13	8.80E-12	CG7849	Control	Fat Body
-1.251022401	5.263724606	175.3199579	2.30E-13	8.85E-12	CG2034	Control	Fat Body
2.895614857	5.648754322	175.3108895	2.30E-13	8.85E-12	CG4872	Control	Fat Body
-1.267385099	4.683328008	175.2148893	2.32E-13	8.85E-12	Vps35	Control	Fat Body
-1.492477581	5.556742556	175.1156039	2.33E-13	8.85E-12	CG6984	Control	Fat Body
3.223262741	2.645998247	173.2088092	2.65E-13	9.99E-12	FBgn0185440	Control	Fat Body
2.626205513	9.058611327	171.1195024	3.06E-13	1.14E-11	P5CS	Control	Fat Body
-1.191895666	4.275477135	168.8802885	3.58E-13	1.33E-11	Mtch	Control	Fat Body
3.039296357	3.712945308	168.5933204	3.65E-13	1.34E-11	Vamp7	Control	Fat Body
8.240686202	3.971783342	215.4080941	3.70E-13	1.35E-11	Cyp6t1	Control	Fat Body
-0.95043428	6.667229339	168.1646862	3.76E-13	1.36E-11	CG8613	Control	Fat Body
2.341107696	4.552984611	167.4876066	3.94E-13	1.42E-11	CG10903	Control	Fat Body
1.971390513	6.976837061	166.9550956	4.09E-13	1.46E-11	Ak2	Control	Fat Body
3.792532801	4.161977829	165.7563532	4.45E-13	1.58E-11	CG43064	Control	Fat Body
1.029376565	8.853856616	165.2945693	4.60E-13	1.62E-11	eIF3h	Control	Fat Body
6.615451561	6.461753328	173.3970478	4.62E-13	1.62E-11	Cyp9b1.Cyp9b2.Dsim_GD10273	Control	Fat Body
-1.901362898	5.564587135	165.0961226	4.67E-13	1.62E-11	nst	Control	Fat Body
-2.353112248	6.198738155	165.0523385	4.68E-13	1.62E-11	CG17549	Control	Fat Body
-3.942513496	6.220662013	165.152057	5.21E-13	1.79E-11	CG30091	Control	Fat Body
-1.006921325	6.750505715	163.0417401	5.41E-13	1.84E-11	CG12375	Control	Fat Body
1.991900207	8.995081552	162.5894769	5.58E-13	1.89E-11	ATPsynO	Control	Fat Body
1.277637587	5.10740188	161.672136	5.97E-13	2.00E-11	CG3909	Control	Fat Body
-1.781498088	4.569285489	161.564709	6.01E-13	2.01E-11	dind	Control	Fat Body
2.755176767	4.359340554	161.2349093	6.16E-13	2.04E-11	CG9149	Control	Fat Body
1.031196837	7.095660632	161.0305822	6.25E-13	2.06E-11	CG17593	Control	Fat Body
1.133830961	7.521149827	160.2318497	6.62E-13	2.17E-11	lost	Control	Fat Body
-1.775388007	5.266877668	159.2660726	7.11E-13	2.31E-11	Art7	Control	Fat Body
1.31716068	6.353017278	158.7798094	7.37E-13	2.37E-11	CG1307	Control	Fat Body
1.58147983	10.47998951	158.7437671	7.39E-13	2.37E-11	RpL10Ab	Control	Fat Body
2.079973381	9.523146734	157.8588787	7.88E-13	2.51E-11	Ldsdh1	Control	Fat Body
-3.202426127	9.471123534	156.4682916	8.74E-13	2.77E-11	CG4306.CG32196.Dsim_GD12343	Control	Fat Body
-1.101290257	5.483759295	155.8292109	9.16E-13	2.85E-11	CG6015	Control	Fat Body
3.040034086	11.64688762	155.8028319	9.18E-13	2.85E-11	CG34291	Control	Fat Body
1.464180255	9.399126435	155.8012152	9.18E-13	2.85E-11	Jheh3	Control	Fat Body
3.08854001	6.726934721	155.2755978	9.55E-13	2.95E-11	CG8051	Control	Fat Body
1.487671931	6.239484697	153.6178127	1.08E-12	3.32E-11	Gk1	Control	Fat Body
-1.820137964	5.070436431	153.4928469	1.09E-12	3.33E-11	CG8111	Control	Fat Body
3.518444039	6.137021094	153.6508579	1.12E-12	3.39E-11	CG3397.Dsim_GD20614	Control	Fat Body
2.524330615	5.488594404	151.7736552	1.24E-12	3.75E-11	CG3625	Control	Fat Body
4.136286975	3.021253907	151.5459269	1.27E-12	3.79E-11	CG32547	Control	Fat Body
1.58923405	9.801540902	151.3492718	1.29E-12	3.83E-11	Cyp4ac1.Cyp4ac2.Cyp4ac3.Dsim_GD23331	Control	Fat Body
1.649626064	3.781799357	150.5882633	1.36E-12	4.03E-11	Cdc5	Control	Fat Body
-2.561546519	9.0161152	149.9046631	1.44E-12	4.22E-11	CG3999	Control	Fat Body
4.969150761	4.939407861	153.7945832	1.49E-12	4.36E-11	CG14615	Control	Fat Body
-2.666817961	8.955036059	149.305489	1.50E-12	4.37E-11	Spn88Eb	Control	Fat Body
-1.203155099	5.201299397	149.2075651	1.52E-12	4.38E-11	NC2alpha	Control	Fat Body
-2.151495436	9.413798224	148.2788437	1.63E-12	4.67E-11	RpS9	Control	Fat Body
-1.789986504	5.301671108	148.2261362	1.64E-12	4.67E-11	Snap29	Control	Fat Body
2.129798469	3.399297455	147.6289575	1.71E-12	4.87E-11	CG15525	Control	Fat Body
-2.61021555	3.572383928	146.3678197	1.89E-12	5.34E-11	CG2656	Control	Fat Body
-1.466544551	4.852921318	145.3871779	2.05E-12	5.74E-11	CycY	Control	Fat Body
6.260312559	8.442851434	151.4818892	2.11E-12	5.89E-11	CG11459.Dsim_GD19566	Control	Fat Body
5.865091064	8.783524551	150.4646824	2.24E-12	6.21E-11	GstD2	Control	Fat Body
-1.674435031	5.139067139	144.0238308	2.28E-12	6.29E-11	CG14130	Control	Fat Body
-1.598209493	4.606946102	140.9602345	2.92E-12	8.01E-11	CG42564	Control	Fat Body
-1.003994343	6.411616385	140.6045124	3.00E-12	8.20E-11	CycK	Control	Fat Body
3.257684548	2.22616344	139.7631534	3.22E-12	8.74E-11	CG12818	Control	Fat Body
6.467087911	1.716361592	171.1403798	3.49E-12	9.43E-11	CG1773.CG30002.Dsim_GD10675	Control	Fat Body
-4.830671228	6.437765531	143.2915054	3.60E-12	9.68E-11	CG8112	Control	Fat Body
-3.497113558	3.129684523	137.431553	3.90E-12	1.04E-10	CG11263	Control	Fat Body
1.409862392	4.043082913	137.1128567	4.00E-12	1.06E-10	CG11110	Control	Fat Body
-1.3979146	4.365828339	137.0881086	4.01E-12	1.06E-10	Upf3	Control	Fat Body
4.304737031	4.564350181	138.7335884	4.36E-12	1.15E-10	CG33521	Control	Fat Body
3.417533254	6.870881552	136.837936	4.51E-12	1.18E-10	CG9616	Control	Fat Body
8.328449975	1.322361369	163.769886	5.48E-12	1.43E-10	CG33993	Control	Fat Body
5.285911843	3.093973424	133.3933945	5.52E-12	1.43E-10	CG34034	Control	Fat Body
-2.218437786	10.04736082	133.228732	5.55E-12	1.43E-10	Msr-110	Control	Fat Body
2.427344163	4.14855777	131.3404916	6.53E-12	1.67E-10	Tsp2A	Control	Fat Body
2.290545317	4.081605009	130.7828535	6.85E-12	1.75E-10	CG12560	Control	Fat Body
-1.563351969	7.070789211	130.2238617	7.19E-12	1.82E-10	loj	Control	Fat Body
-1.395794775	5.738025445	129.8440144	7.43E-12	1.88E-10	r2d2	Control	Fat Body
-2.497113757	2.641314828	129.3716307	7.75E-12	1.94E-10	CG14667	Control	Fat Body
1.256160257	9.069397402	129.0540045	7.97E-12	1.99E-10	Arc42	Control	Fat Body
1.702815659	4.905562918	128.0357013	8.71E-12	2.16E-10	CG8891	Control	Fat Body
1.092216796	4.396946416	127.344573	9.26E-12	2.29E-10	Sec5	Control	Fat Body
4.447282822	1.982552481	127.300987	9.30E-12	2.29E-10	tacc	Control	Fat Body
-2.251946463	8.183061597	126.8732568	9.65E-12	2.36E-10	L2HGDH	Control	Fat Body
-1.474237762	4.414208377	126.5554083	9.93E-12	2.42E-10	l(3)76BDm	Control	Fat Body
-1.782173002	6.561619361	125.8747618	1.06E-11	2.55E-10	oys	Control	Fat Body
1.72628467	3.938186354	125.8701779	1.06E-11	2.55E-10	Sap30	Control	Fat Body
-4.074642991	6.651131418	128.8292031	1.08E-11	2.59E-10	CG4408	Control	Fat Body
-1.896101351	3.744955781	125.1414552	1.13E-11	2.69E-10	mdlc	Control	Fat Body
-1.28326183	6.718935958	124.5217351	1.19E-11	2.83E-10	Cand1	Control	Fat Body
-1.679950031	4.333733999	124.0253284	1.25E-11	2.95E-10	CG5913	Control	Fat Body
-1.448077857	4.410101028	123.8381791	1.27E-11	2.99E-10	CG33332	Control	Fat Body
-2.597658766	4.47514351	123.6761079	1.29E-11	3.00E-10	CG11619	Control	Fat Body
3.804506521	3.403710494	123.672117	1.29E-11	3.00E-10	niki	Control	Fat Body
2.39266072	6.581297469	122.422625	1.44E-11	3.35E-10	CG10165	Control	Fat Body
-1.607855563	4.558716334	122.0371842	1.49E-11	3.45E-10	Pdss2	Control	Fat Body
1.328838442	6.70263509	121.3657201	1.59E-11	3.66E-10	CG5577	Control	Fat Body
2.161444798	8.472597429	120.9541652	1.65E-11	3.78E-10	Stat92E	Control	Fat Body
8.42792233	1.734020992	195.0779305	1.69E-11	3.86E-10	spz	Control	Fat Body
-1.25398468	3.984048596	120.1658947	1.78E-11	4.03E-10	DMAP1	Control	Fat Body
2.049149041	3.698089072	119.9840166	1.81E-11	4.08E-10	CG12868	Control	Fat Body
-1.036849153	5.4928219	119.706878	1.85E-11	4.17E-10	Su(fu)	Control	Fat Body
-1.877773552	3.126589698	119.5049474	1.89E-11	4.23E-10	gkt	Control	Fat Body
-1.038723281	8.606719118	119.3848029	1.91E-11	4.25E-10	Fmo-1	Control	Fat Body
2.514018685	5.660901847	118.0031199	2.17E-11	4.82E-10	FBgn0192344	Control	Fat Body
2.105892291	5.448404971	117.7894953	2.22E-11	4.90E-10	CG10444	Control	Fat Body
0.938035707	10.39194442	117.3844333	2.30E-11	5.07E-10	RpL13	Control	Fat Body
-1.703621821	9.34908834	116.8446056	2.43E-11	5.31E-10	Fdh	Control	Fat Body
-1.97132913	2.651896204	116.5667805	2.49E-11	5.43E-10	Ppt1	Control	Fat Body
-1.12648501	5.117496106	115.7852888	2.68E-11	5.80E-10	Rep	Control	Fat Body
7.345763208	0.672054931	185.0314932	2.69E-11	5.80E-10	Mtl	Control	Fat Body
-1.587184688	3.635894934	115.7418684	2.69E-11	5.80E-10	Hyccin	Control	Fat Body
1.492752414	9.046659258	115.4356198	2.77E-11	5.94E-10	Pglym87.Pglym78.Dsim_GD29597	Control	Fat Body
1.705849462	5.566405859	114.8974398	2.92E-11	6.23E-10	CG2846	Control	Fat Body
4.205358953	2.050552464	114.7281281	2.97E-11	6.31E-10	CG2217	Control	Fat Body
-1.698072616	5.428556429	114.6139597	3.00E-11	6.35E-10	RanBPM	Control	Fat Body
1.463438014	5.327472213	114.5093674	3.03E-11	6.39E-10	CG9147	Control	Fat Body
1.926356825	5.636150336	114.0838828	3.16E-11	6.63E-10	Ire1	Control	Fat Body
-1.387975988	6.204434202	113.7155297	3.28E-11	6.84E-10	DEF8	Control	Fat Body
-1.33899698	6.361525739	113.3240047	3.40E-11	7.08E-10	wol	Control	Fat Body
1.140366525	4.584874318	113.2728534	3.42E-11	7.08E-10	Ubc7	Control	Fat Body
1.714980692	2.630904234	113.0322631	3.50E-11	7.21E-10	CG10344	Control	Fat Body
2.65044031	6.704358558	112.9992108	3.51E-11	7.21E-10	GILT3	Control	Fat Body
-3.447212187	5.67006465	114.5288747	3.61E-11	7.38E-10	CG7149	Control	Fat Body
-4.686808517	2.889937542	112.4408531	3.71E-11	7.56E-10	CG34446	Control	Fat Body
-1.118130025	7.569131135	111.901229	3.91E-11	7.94E-10	Mitofilin	Control	Fat Body
-1.377733932	4.256191757	111.667958	4.00E-11	8.09E-10	CG2614	Control	Fat Body
2.482749076	3.302364897	111.4692988	4.08E-11	8.21E-10	Epac	Control	Fat Body
-2.688028434	3.727395657	111.2596209	4.17E-11	8.35E-10	Best1	Control	Fat Body
1.107292292	7.444509365	110.8308746	4.35E-11	8.68E-10	SkpA	Control	Fat Body
-1.086544794	8.444488989	110.5764866	4.46E-11	8.87E-10	Galt	Control	Fat Body
1.093790896	10.6397229	110.1192795	4.67E-11	9.24E-10	Cyp1	Control	Fat Body
-1.60989345	6.313741154	109.8045494	4.82E-11	9.50E-10	CG5112	Control	Fat Body
-1.485694026	9.602999852	109.7574582	4.84E-11	9.50E-10	Sccpdh1	Control	Fat Body
-1.174961767	5.99504764	109.6876023	4.87E-11	9.50E-10	Pex11	Control	Fat Body
-1.83567457	4.22716375	109.6850243	4.88E-11	9.50E-10	CG12104	Control	Fat Body
1.528523045	5.174692988	109.570464	4.93E-11	9.55E-10	Zyx	Control	Fat Body
1.906330613	6.803323984	109.5310177	4.95E-11	9.55E-10	CG12338	Control	Fat Body
-1.20736705	5.319741344	109.5120867	4.96E-11	9.55E-10	isoQC	Control	Fat Body
5.815772581	1.021492451	109.3369007	5.05E-11	9.69E-10	CG11791	Control	Fat Body
2.412956526	5.476638509	108.649334	5.41E-11	1.03E-09	CG1572	Control	Fat Body
-11.80648257	6.462769482	116.3246523	5.71E-11	1.09E-09	CG4950	Control	Fat Body
-2.158294298	2.870783508	107.8197417	5.88E-11	1.12E-09	PrBP	Control	Fat Body
1.231059758	10.85389921	106.9924802	6.40E-11	1.21E-09	RpS18	Control	Fat Body
-2.592403802	7.096666585	106.7268445	6.58E-11	1.24E-09	Papss	Control	Fat Body
-1.679635168	3.246755383	106.5574713	6.69E-11	1.25E-09	CG18787.CG18789	Control	Fat Body
-2.459964154	5.990032785	106.4587125	6.76E-11	1.26E-09	Ugt36A1	Control	Fat Body
10.17682869	3.276762572	131.0141261	7.13E-11	1.33E-09	CG17681	Control	Fat Body
1.314411545	8.449606219	105.7070505	7.30E-11	1.35E-09	CG4598	Control	Fat Body
-1.335817418	4.604520272	105.663856	7.34E-11	1.35E-09	CG6236	Control	Fat Body
-5.415940415	3.34194826	108.0179712	7.39E-11	1.36E-09	Tsp96F	Control	Fat Body
-3.005457076	2.562813822	105.5864076	7.39E-11	1.36E-09	Synd	Control	Fat Body
4.14245095	5.22397911	108.5234783	7.61E-11	1.38E-09	tobi	Control	Fat Body
-2.89855651	2.91591525	105.3085565	7.61E-11	1.38E-09	mRpS21	Control	Fat Body
-6.34700161	2.493643545	125.9888065	7.61E-11	1.38E-09	LysX	Control	Fat Body
1.44504702	3.977588857	104.8092743	8.01E-11	1.45E-09	PIG-F	Control	Fat Body
-1.800997474	3.283953739	102.8523396	9.83E-11	1.77E-09	Camp	Control	Fat Body
-1.313856748	4.885300023	102.6970483	1.00E-10	1.79E-09	CG3061	Control	Fat Body
1.117266927	5.212115882	102.597753	1.01E-10	1.81E-09	Naa80	Control	Fat Body
-1.183072814	6.285436379	102.3391984	1.04E-10	1.85E-09	pr	Control	Fat Body
2.98459758	3.913203676	102.3009998	1.04E-10	1.85E-09	Ugt37C1.Ugt37C2.Dsim_GD24083	Control	Fat Body
-1.538370118	3.999713154	102.1527358	1.06E-10	1.87E-09	RpII15	Control	Fat Body
5.287075874	5.619086367	106.1947701	1.07E-10	1.88E-09	CR10032	Control	Fat Body
5.38048848	2.671032947	101.9682553	1.08E-10	1.90E-09	Dop1R2	Control	Fat Body
-1.286714177	4.590361622	101.8391661	1.09E-10	1.92E-09	EMC7	Control	Fat Body
-0.977775844	5.320870159	101.6161884	1.12E-10	1.95E-09	XNP	Control	Fat Body
2.907703198	2.721023051	100.6517734	1.24E-10	2.16E-09	DNAlig1	Control	Fat Body
1.379297204	6.002095982	100.6025546	1.25E-10	2.16E-09	Pfdn4	Control	Fat Body
-3.483197294	2.094851806	100.3828981	1.28E-10	2.21E-09	SecS	Control	Fat Body
1.632473097	8.299772112	99.85997778	1.35E-10	2.33E-09	Jheh1	Control	Fat Body
1.270161527	6.724478364	98.91985102	1.50E-10	2.57E-09	CG12171.CG31549.Dsim_GD27233	Control	Fat Body
-2.465508114	1.971977147	98.82695771	1.51E-10	2.58E-09	Ets97D	Control	Fat Body
-3.068092818	3.708561027	98.72197802	1.53E-10	2.60E-09	Mul1	Control	Fat Body
-1.492544182	5.579174464	98.50890797	1.57E-10	2.66E-09	rho-6	Control	Fat Body
7.49556865	2.678293713	98.54665063	1.71E-10	2.89E-09	CG18628	Control	Fat Body
0.974390738	5.491718631	97.62436986	1.73E-10	2.91E-09	CG4968	Control	Fat Body
0.993173387	4.495812293	97.31600393	1.79E-10	2.99E-09	CG10343	Control	Fat Body
-1.040625233	9.429536181	97.29712122	1.79E-10	2.99E-09	CG1468	Control	Fat Body
1.232545147	5.275635219	97.04674076	1.84E-10	3.07E-09	CG14882	Control	Fat Body
1.256606926	6.662345934	96.67698762	1.92E-10	3.18E-09	MCTS1	Control	Fat Body
2.407135106	7.62053259	95.82233504	2.11E-10	3.49E-09	CG17896	Control	Fat Body
1.445178028	6.370709164	95.75081327	2.12E-10	3.51E-09	CG8517.CG8993.Dsim_GD13682	Control	Fat Body
-1.717017236	7.725002435	95.54961573	2.17E-10	3.57E-09	Prosbeta7	Control	Fat Body
2.166310732	2.95734771	95.42010205	2.20E-10	3.61E-09	CG13793.CG13794.CG13795.CG33296.Dsim_GD22476	Control	Fat Body
1.557149467	6.479677114	95.16199383	2.27E-10	3.71E-09	CG13585	Control	Fat Body
-3.045420618	3.733904231	95.12630036	2.28E-10	3.71E-09	Ugt35E1.Ugt35E2.Ugt35D1.Dsim_GD20683	Control	Fat Body
1.602149632	3.319240485	94.18913149	2.53E-10	4.11E-09	dwg	Control	Fat Body
1.560340943	7.558027329	94.12901222	2.55E-10	4.12E-09	Spn42Da	Control	Fat Body
-1.133766671	3.54999292	93.97897108	2.59E-10	4.18E-09	CG17249	Control	Fat Body
-0.873389364	8.017370135	93.87564497	2.62E-10	4.22E-09	Rpn7	Control	Fat Body
1.215189698	11.33323066	93.71708657	2.67E-10	4.27E-09	SPARC	Control	Fat Body
1.282322788	8.72360193	93.70584959	2.67E-10	4.27E-09	Sccpdh2	Control	Fat Body
1.000369865	5.224312867	93.35483826	2.78E-10	4.43E-09	Sras	Control	Fat Body
1.134817528	5.879018855	92.91936481	2.92E-10	4.64E-09	CG2218	Control	Fat Body
-1.370009598	3.212725603	92.34489138	3.12E-10	4.94E-09	CG10958	Control	Fat Body
7.930736608	1.176412157	139.0326121	3.14E-10	4.96E-09	Rev7	Control	Fat Body
1.684249	3.619052147	92.00518669	3.25E-10	5.10E-09	CG7582	Control	Fat Body
1.577213581	4.012942356	91.89071671	3.29E-10	5.16E-09	CG5613	Control	Fat Body
-1.957249751	4.55550392	91.84025102	3.31E-10	5.17E-09	ast	Control	Fat Body
-1.127376002	4.253122733	91.7637199	3.34E-10	5.20E-09	pita	Control	Fat Body
-0.891299053	7.894462802	91.47529492	3.45E-10	5.36E-09	FBgn0188512	Control	Fat Body
1.847886602	6.133215259	91.40009762	3.48E-10	5.39E-09	COX8	Control	Fat Body
-1.231321432	8.485594742	91.22936874	3.55E-10	5.48E-09	Spase22-23	Control	Fat Body
1.674863577	7.282715065	90.52461902	3.85E-10	5.93E-09	Rpe	Control	Fat Body
1.611223058	4.345557218	90.15786365	4.02E-10	6.17E-09	DIP1.blanks.Dsim_GD24670	Control	Fat Body
-1.03140382	5.295074791	89.74076953	4.22E-10	6.46E-09	CG6454	Control	Fat Body
-1.217518166	3.663958657	89.64318418	4.27E-10	6.51E-09	CG10866	Control	Fat Body
-1.033892794	5.014786644	89.53484197	4.33E-10	6.57E-09	Pex6	Control	Fat Body
7.327267092	1.731996321	89.24352412	4.48E-10	6.78E-09	Mgstl	Control	Fat Body
-2.228263313	4.388337272	89.09715934	4.56E-10	6.88E-09	CG9300	Control	Fat Body
1.636692871	3.216528243	88.61843275	4.82E-10	7.26E-09	CG12895	Control	Fat Body
1.004515241	6.897576404	88.15128764	5.10E-10	7.65E-09	Bet1	Control	Fat Body
1.929313947	9.005454368	88.01070421	5.18E-10	7.76E-09	CG5793	Control	Fat Body
1.315650992	6.554849888	87.86926945	5.27E-10	7.86E-09	ATP6AP2	Control	Fat Body
3.086011499	3.710388972	87.87951675	5.34E-10	7.94E-09	babos	Control	Fat Body
1.312897916	9.739435573	87.66193643	5.40E-10	8.01E-09	RpS12	Control	Fat Body
-1.197530175	7.70867777	87.5551284	5.47E-10	8.09E-09	AdipoR	Control	Fat Body
1.066710102	5.766860946	87.47937524	5.52E-10	8.12E-09	Atf6	Control	Fat Body
1.943225084	4.788603358	87.47811572	5.52E-10	8.12E-09	CG15739	Control	Fat Body
1.212655251	7.116338507	87.00752442	5.84E-10	8.55E-09	ND-B16.6	Control	Fat Body
-1.349442498	6.298802485	86.99783611	5.85E-10	8.55E-09	CG6000	Control	Fat Body
-1.263369885	6.730962932	86.89156628	5.93E-10	8.63E-09	Psa	Control	Fat Body
1.466522872	6.77553817	86.49790333	6.21E-10	9.03E-09	Vha36-1	Control	Fat Body
1.834294358	5.33823193	86.39662559	6.29E-10	9.11E-09	CG15199	Control	Fat Body
-1.197012002	4.256454121	86.35385546	6.32E-10	9.13E-09	CG7099	Control	Fat Body
3.111039531	2.992043134	86.30167568	6.36E-10	9.16E-09	CG17207	Control	Fat Body
-1.16316865	7.498161603	86.27978613	6.38E-10	9.16E-09	Spn28Dc	Control	Fat Body
0.81377221	5.606165513	86.07500637	6.54E-10	9.36E-09	EMC3	Control	Fat Body
-1.798585858	6.937333961	85.82006609	6.74E-10	9.63E-09	Pdhb	Control	Fat Body
-1.305384761	4.18921521	85.70615168	6.84E-10	9.74E-09	CG7706	Control	Fat Body
1.755684965	8.672385416	85.55227427	6.97E-10	9.89E-09	CG13912	Control	Fat Body
1.354592819	3.517996236	85.39295829	7.10E-10	1.00E-08	CG13926	Control	Fat Body
-1.743707564	4.242869235	85.38772349	7.11E-10	1.00E-08	CG33199	Control	Fat Body
1.795538659	3.816140358	85.31047199	7.18E-10	1.01E-08	jdp	Control	Fat Body
2.544564507	1.77302998	85.30255846	7.18E-10	1.01E-08	Gpo2	Control	Fat Body
1.468008941	4.442166727	85.10409364	7.36E-10	1.03E-08	FBgn0268152	Control	Fat Body
-1.869799705	4.755845424	84.86439971	7.58E-10	1.06E-08	key	Control	Fat Body
1.363762232	5.79178781	84.74198306	7.69E-10	1.07E-08	CG30423	Control	Fat Body
-2.221071427	5.229208667	84.69323796	7.74E-10	1.07E-08	CG17036	Control	Fat Body
-1.79338835	4.953712889	84.41508467	8.01E-10	1.11E-08	CG6966	Control	Fat Body
-1.3894461	3.888744265	84.35575658	8.07E-10	1.11E-08	CG4882	Control	Fat Body
2.871726251	7.239885486	85.48281162	8.07E-10	1.11E-08	smp-30	Control	Fat Body
1.133563779	5.927481452	84.27747748	8.15E-10	1.12E-08	SmD2	Control	Fat Body
-1.679127775	3.867187998	84.06644062	8.36E-10	1.14E-08	Prp18	Control	Fat Body
7.729510714	0.923470503	97.35785561	9.17E-10	1.25E-08	tut	Control	Fat Body
-1.017179704	6.14579274	83.27985229	9.22E-10	1.25E-08	Klc	Control	Fat Body
-1.571178281	3.180781904	82.80622313	9.78E-10	1.33E-08	CG14408	Control	Fat Body
-0.895826317	9.755022275	82.57664916	1.01E-09	1.36E-08	CG7834	Control	Fat Body
2.441184245	4.3168121	82.46240389	1.02E-09	1.38E-08	mav	Control	Fat Body
-2.61022358	8.841044766	82.64815021	1.03E-09	1.39E-08	pst	Control	Fat Body
-0.985123151	8.655393975	82.23210828	1.05E-09	1.41E-08	alpha-Est1	Control	Fat Body
-1.265319018	8.683061762	82.16878134	1.06E-09	1.42E-08	CG10467	Control	Fat Body
-0.908600953	6.386404347	81.19807393	1.20E-09	1.60E-08	CG8042	Control	Fat Body
0.994247991	5.157356387	81.18181583	1.20E-09	1.60E-08	CG5969	Control	Fat Body
-1.535447787	5.068298221	81.13462788	1.21E-09	1.60E-08	RNaseX25	Control	Fat Body
4.875036233	5.158161877	84.34732666	1.23E-09	1.62E-08	Mdr49	Control	Fat Body
-0.712056224	4.958746507	80.94827241	1.24E-09	1.63E-08	CG9018	Control	Fat Body
-1.510603741	4.826395435	80.79032955	1.26E-09	1.66E-08	beta4GalNAcTB	Control	Fat Body
0.822601799	4.966962676	80.5132231	1.31E-09	1.72E-08	Smn	Control	Fat Body
1.426839035	6.017202472	80.40178251	1.32E-09	1.74E-08	spartin	Control	Fat Body
-1.898703089	5.840510445	80.34519049	1.33E-09	1.74E-08	Aatf	Control	Fat Body
-1.167222104	5.174286946	80.31720341	1.34E-09	1.75E-08	Rab3-GAP	Control	Fat Body
1.590242567	4.403251386	80.068345	1.38E-09	1.79E-08	PGAP5	Control	Fat Body
-1.36520222	8.25342662	80.06429229	1.38E-09	1.79E-08	Gale	Control	Fat Body
2.489266058	7.906248261	80.01998619	1.41E-09	1.83E-08	Jheh2	Control	Fat Body
-1.545707777	2.342526451	79.33960697	1.52E-09	1.96E-08	PIG-Wa	Control	Fat Body
-1.77323877	2.947726108	79.32444376	1.52E-09	1.96E-08	CG11537	Control	Fat Body
-0.905386901	5.818147538	79.18057854	1.55E-09	1.99E-08	CG12007	Control	Fat Body
1.880932744	3.092953544	78.87120023	1.61E-09	2.06E-08	CG31495	Control	Fat Body
-1.050325345	4.892126279	78.85938138	1.61E-09	2.06E-08	S2P	Control	Fat Body
0.872631537	8.181862584	78.8515516	1.62E-09	2.06E-08	RpL7A	Control	Fat Body
8.124286256	10.44419856	84.02131256	1.68E-09	2.14E-08	Cyp6g1	Control	Fat Body
-0.978287478	4.853336301	78.46318693	1.70E-09	2.16E-08	IntS2	Control	Fat Body
1.547291968	4.420460026	78.18782314	1.76E-09	2.23E-08	CG33170	Control	Fat Body
-0.895720411	4.464771972	78.06078788	1.79E-09	2.26E-08	HnRNP-K	Control	Fat Body
1.384446897	9.664887411	78.04015251	1.80E-09	2.26E-08	Hf	Control	Fat Body
-1.304160964	5.004711507	77.95224044	1.82E-09	2.28E-08	PDZ-GEF	Control	Fat Body
0.965781131	8.251716207	77.70103475	1.88E-09	2.35E-08	Hacd1	Control	Fat Body
1.347306862	4.241448044	77.63939829	1.89E-09	2.36E-08	GstT1.GstT2.Dsim_GD10673	Control	Fat Body
-1.908028034	4.738716928	77.59303373	1.90E-09	2.37E-08	Ak1	Control	Fat Body
-3.76554935	4.572837979	79.89398911	1.91E-09	2.37E-08	CG30287	Control	Fat Body
-1.555259994	5.498798837	77.52182804	1.92E-09	2.38E-08	CG10469	Control	Fat Body
2.115711633	5.152164896	77.38644788	1.96E-09	2.42E-08	CG1092	Control	Fat Body
-0.920246598	9.127569407	77.3700243	1.96E-09	2.42E-08	CG1907	Control	Fat Body
0.889982335	11.34433192	77.21903618	2.00E-09	2.46E-08	RpS24	Control	Fat Body
3.057199403	1.956611315	77.21282263	2.00E-09	2.46E-08	phr6-4	Control	Fat Body
0.856313441	5.132593121	77.12951133	2.02E-09	2.48E-08	CG8549	Control	Fat Body
-3.09966157	8.789676813	78.16404336	2.07E-09	2.53E-08	CG4716	Control	Fat Body
3.966108967	2.821531105	76.95719091	2.10E-09	2.55E-08	Sk1	Control	Fat Body
1.652711555	3.329245371	76.83675604	2.10E-09	2.56E-08	ebd1	Control	Fat Body
-1.178631282	3.394909606	76.81394659	2.11E-09	2.56E-08	Meics	Control	Fat Body
1.959017584	7.43269016	76.79877474	2.11E-09	2.56E-08	Nepl21.Nepl20.Dsim_GD21386	Control	Fat Body
-2.121152489	8.703065913	76.76498413	2.12E-09	2.56E-08	teq	Control	Fat Body
2.184695707	9.90254456	76.37604617	2.24E-09	2.69E-08	GstD1	Control	Fat Body
-1.747307254	5.124807633	76.11748103	2.31E-09	2.77E-08	dnk	Control	Fat Body
-3.910327379	1.838104127	76.11657006	2.32E-09	2.77E-08	CG33462	Control	Fat Body
-1.425932577	3.843413765	76.08358444	2.33E-09	2.78E-08	Sclp	Control	Fat Body
1.473237749	5.784557265	75.9430525	2.37E-09	2.82E-08	ND-B14.5B	Control	Fat Body
1.636565286	8.858887015	75.91779981	2.38E-09	2.83E-08	CG5321	Control	Fat Body
1.11949712	8.153517769	75.89072178	2.39E-09	2.83E-08	CG13551	Control	Fat Body
-1.043855996	8.814057128	75.85750807	2.40E-09	2.83E-08	Nepl18	Control	Fat Body
-1.340192631	9.083204039	75.85356619	2.40E-09	2.83E-08	mdy	Control	Fat Body
2.632584897	3.030348299	75.77913966	2.42E-09	2.85E-08	CG33510	Control	Fat Body
1.818254046	3.81146305	75.59262558	2.48E-09	2.92E-08	Gnf1	Control	Fat Body
1.31792828	4.305170937	75.54683405	2.50E-09	2.93E-08	Hsepi	Control	Fat Body
-1.431545507	10.46643366	75.49731129	2.51E-09	2.94E-08	Mcad	Control	Fat Body
0.768302476	6.745446689	75.2597813	2.60E-09	3.03E-08	CG11134	Control	Fat Body
-1.594472775	4.89698642	75.23862826	2.60E-09	3.03E-08	CG10413	Control	Fat Body
7.487131988	0.98034214	86.78918189	2.68E-09	3.11E-08	Ugt304A1	Control	Fat Body
0.698283527	10.91829636	74.8447794	2.74E-09	3.18E-08	RpL18	Control	Fat Body
1.780323929	7.618958095	74.3945537	2.92E-09	3.37E-08	Cyp4e2.Cyp4e1.Cyp4e3.Dsim_GD10561	Control	Fat Body
-1.856382737	3.842752477	74.37785755	2.92E-09	3.37E-08	Mob2	Control	Fat Body
-1.636407059	6.419519448	74.32439745	2.94E-09	3.39E-08	l(3)mbt	Control	Fat Body
-1.532664882	5.592560535	74.28400025	2.96E-09	3.40E-08	CG32640.CG32641	Control	Fat Body
1.535301248	6.134161423	74.18097385	3.00E-09	3.44E-08	CG10562.CHKov1.Dsim_GD18204	Control	Fat Body
-1.298493111	3.806258946	74.07862282	3.04E-09	3.48E-08	Golgin84	Control	Fat Body
-1.054967852	4.913190923	74.01387057	3.07E-09	3.50E-08	gek	Control	Fat Body
-6.009226923	12.27530299	78.34010354	3.08E-09	3.50E-08	FBgn0196907	Control	Fat Body
0.831957031	5.589959833	73.95536849	3.10E-09	3.51E-08	CG11790	Control	Fat Body
-0.992621434	5.288735243	73.80815019	3.16E-09	3.58E-08	Syx7	Control	Fat Body
-1.318814631	3.962324884	73.7697274	3.18E-09	3.58E-08	Rev1	Control	Fat Body
-4.693753153	2.45491949	73.75536377	3.18E-09	3.58E-08	CG14696	Control	Fat Body
-1.453046605	3.729215965	73.75378457	3.18E-09	3.58E-08	CG4788	Control	Fat Body
-1.288777775	5.395264782	73.3126817	3.38E-09	3.79E-08	Cpsf100	Control	Fat Body
-1.048482479	5.203263385	73.08230348	3.49E-09	3.90E-08	CG1317	Control	Fat Body
-2.306143091	2.946483719	73.0104261	3.52E-09	3.93E-08	STUB1	Control	Fat Body
0.99434476	4.292349243	72.91637398	3.57E-09	3.98E-08	Syx16	Control	Fat Body
0.947462633	12.82027579	72.62716308	3.71E-09	4.12E-08	Gapdh1.Gapdh2.Dsim_GD10219	Control	Fat Body
3.462993002	1.955806078	72.62397555	3.72E-09	4.12E-08	frma	Control	Fat Body
-1.461623399	4.418332345	72.55574622	3.75E-09	4.15E-08	CG3568	Control	Fat Body
-1.882862136	5.128991002	72.30678279	3.88E-09	4.29E-08	CG6330	Control	Fat Body
2.244564153	7.182924817	72.24680586	4.01E-09	4.42E-08	Cyp309a2	Control	Fat Body
0.81516628	11.75142562	72.02958765	4.03E-09	4.43E-08	RpL23A	Control	Fat Body
1.832376802	6.623068485	71.79687857	4.17E-09	4.57E-08	CG34136	Control	Fat Body
1.620294901	8.102565559	71.64464762	4.25E-09	4.66E-08	Mthfs	Control	Fat Body
1.303834344	3.648820129	71.24020164	4.50E-09	4.92E-08	CG2519	Control	Fat Body
-2.055441857	6.838025739	70.97097159	4.67E-09	5.09E-08	Grip	Control	Fat Body
7.887579185	1.698577433	81.56235346	4.74E-09	5.15E-08	CG18478.CG3117.SPH93.CG14990.CG31827.Dsim_GD13811	Control	Fat Body
1.352214339	6.117776759	70.81531763	4.78E-09	5.18E-08	CG1578	Control	Fat Body
-1.842520967	9.196318275	70.76103588	4.81E-09	5.21E-08	CG3984	Control	Fat Body
0.844140009	12.23366081	70.52761694	4.97E-09	5.37E-08	Mdh1	Control	Fat Body
-0.895109785	4.687604796	70.30790901	5.13E-09	5.53E-08	CG3342	Control	Fat Body
1.550480463	4.950201782	70.18104664	5.22E-09	5.62E-08	CG12825	Control	Fat Body
2.374318001	9.431542909	70.2584048	5.37E-09	5.77E-08	Sirup	Control	Fat Body
2.446166936	3.36685833	69.80078153	5.51E-09	5.89E-08	CG17124	Control	Fat Body
1.16047501	4.049461378	69.79242294	5.52E-09	5.89E-08	O-fut1	Control	Fat Body
1.698413687	4.054427792	69.78736839	5.52E-09	5.89E-08	CG12975	Control	Fat Body
4.530873552	5.475640923	72.66697376	5.59E-09	5.95E-08	Ugt37B1	Control	Fat Body
-2.531168544	6.100207247	70.20814531	5.71E-09	6.06E-08	CG30154	Control	Fat Body
2.023294828	5.441268311	69.37193795	5.86E-09	6.21E-08	CG18343	Control	Fat Body
1.159794884	7.416205778	69.35493039	5.87E-09	6.21E-08	cDIP	Control	Fat Body
-0.954708201	6.40752584	69.27887191	5.94E-09	6.26E-08	Cyp310a1	Control	Fat Body
-0.913113749	5.287073082	69.21806106	5.99E-09	6.31E-08	hay	Control	Fat Body
-0.850660306	5.037712555	68.809534	6.35E-09	6.67E-08	put	Control	Fat Body
1.281023188	4.044037966	68.78901274	6.37E-09	6.68E-08	CG3337	Control	Fat Body
-0.829006952	4.704599031	68.64019253	6.51E-09	6.81E-08	Exo84	Control	Fat Body
3.944508243	2.597436959	68.57919212	6.56E-09	6.85E-08	CG5174	Control	Fat Body
1.491550965	8.690875019	68.29535498	6.84E-09	7.12E-08	GstE9	Control	Fat Body
-1.09396444	4.770117604	68.12311819	7.01E-09	7.29E-08	Rae1	Control	Fat Body
-1.739884122	4.107906212	67.98945283	7.15E-09	7.41E-08	CG31381	Control	Fat Body
-1.670106224	5.01589101	67.50024844	7.67E-09	7.94E-08	CG9752	Control	Fat Body
7.797708272	1.226987798	94.31730651	7.77E-09	8.02E-08	FBgn0187709	Control	Fat Body
4.128928579	8.234953367	69.56502462	7.90E-09	8.15E-08	CG1773.CG30002.Dsim_GD10676	Control	Fat Body
-3.422763556	2.534138801	67.23932731	7.97E-09	8.20E-08	Cyp4ae1	Control	Fat Body
3.194911542	2.761421809	67.18208211	8.04E-09	8.25E-08	Syx13	Control	Fat Body
-1.553557131	3.098030332	67.12122595	8.11E-09	8.31E-08	CG33494	Control	Fat Body
-1.536528288	7.326361844	67.07570118	8.16E-09	8.34E-08	CG7016	Control	Fat Body
1.774299383	6.584299275	66.96528186	8.29E-09	8.46E-08	CG16799	Control	Fat Body
-1.514735324	3.007630102	66.30569971	9.14E-09	9.30E-08	CG11986	Control	Fat Body
-2.982858035	3.269166324	66.36444588	9.16E-09	9.31E-08	CG6726	Control	Fat Body
2.124092932	3.763960513	66.11212389	9.40E-09	9.53E-08	CG12065	Control	Fat Body
-1.230085062	6.237517706	66.01192741	9.54E-09	9.66E-08	CG12177	Control	Fat Body
1.363071306	9.153831912	65.90382605	9.70E-09	9.79E-08	CG8665	Control	Fat Body
5.28879058	9.383687359	69.00776178	9.86E-09	9.93E-08	Tep1	Control	Fat Body
4.588261571	8.836578437	68.09742977	1.04E-08	1.05E-07	CG10962	Control	Fat Body
-1.507454571	3.204928207	65.2286461	1.07E-08	1.08E-07	CG14184	Control	Fat Body
0.855722612	4.211286515	65.14542602	1.09E-08	1.09E-07	TBPH	Control	Fat Body
1.296278902	7.433678723	65.10768674	1.09E-08	1.09E-07	Apt1	Control	Fat Body
-0.899654804	4.959501724	64.95057963	1.12E-08	1.11E-07	xmas.Dsim_GD15694	Control	Fat Body
-1.176837896	5.397242973	64.92097431	1.12E-08	1.12E-07	Rubicon	Control	Fat Body
1.20619263	2.986747761	64.82316787	1.14E-08	1.13E-07	CG30338	Control	Fat Body
-0.759835422	7.847532293	64.63890284	1.17E-08	1.16E-07	Spn27A	Control	Fat Body
-1.341153137	3.497533772	64.59331177	1.18E-08	1.17E-07	coro	Control	Fat Body
-0.792779404	4.745360908	64.47249183	1.20E-08	1.19E-07	BOD1	Control	Fat Body
-1.432558331	3.803181888	64.39374577	1.21E-08	1.20E-07	CG13126	Control	Fat Body
-0.693006017	6.430942863	64.2031731	1.25E-08	1.23E-07	Exd2	Control	Fat Body
1.138878732	10.83343459	64.1654099	1.26E-08	1.23E-07	Obp99c	Control	Fat Body
-1.423769312	3.676194203	63.95172917	1.30E-08	1.27E-07	CG33331	Control	Fat Body
-1.179159821	4.001881524	63.8263735	1.32E-08	1.29E-07	Vps45	Control	Fat Body
-1.445190599	2.77590148	63.54521693	1.38E-08	1.35E-07	CG31109	Control	Fat Body
-1.539571286	4.789524832	63.53144816	1.38E-08	1.35E-07	CG9302	Control	Fat Body
-1.342919699	6.046150309	63.44352732	1.40E-08	1.36E-07	CG9467	Control	Fat Body
-1.078757563	4.547167386	63.25246273	1.44E-08	1.40E-07	DCTN3-p24	Control	Fat Body
1.398100288	5.873428999	63.23334116	1.45E-08	1.40E-07	mRpL21	Control	Fat Body
1.224271325	6.365306405	63.04327931	1.49E-08	1.44E-07	ND-B14	Control	Fat Body
0.787834339	7.428242658	62.9507568	1.51E-08	1.46E-07	CG14196	Control	Fat Body
0.86110516	8.007430151	62.94442937	1.51E-08	1.46E-07	ScsbetaA	Control	Fat Body
1.521886578	5.214515574	62.93197198	1.52E-08	1.46E-07	botv	Control	Fat Body
-0.933205386	5.014935016	62.25388032	1.68E-08	1.61E-07	CG1434	Control	Fat Body
-0.905435085	4.069674659	62.23509657	1.69E-08	1.62E-07	CG30467	Control	Fat Body
2.880622024	2.815660668	62.0707621	1.73E-08	1.65E-07	CG15117	Control	Fat Body
-0.756518402	7.826585063	61.87586539	1.78E-08	1.70E-07	CG13887	Control	Fat Body
0.730894049	5.727934373	61.498055	1.89E-08	1.80E-07	CG5989	Control	Fat Body
-1.015450901	5.573525463	61.44830763	1.91E-08	1.81E-07	Ist1	Control	Fat Body
1.141152238	6.163581461	61.36734331	1.93E-08	1.83E-07	dare	Control	Fat Body
2.810974238	3.144327934	61.30773046	1.95E-08	1.84E-07	Eb1	Control	Fat Body
0.752061379	5.585768922	61.26258205	1.96E-08	1.85E-07	Bap55	Control	Fat Body
-0.921589725	4.304722945	61.21914306	1.97E-08	1.86E-07	Klp64D	Control	Fat Body
1.991434744	3.139549206	61.18611767	1.99E-08	1.87E-07	Zmynd10	Control	Fat Body
1.26248382	5.257416957	61.09321964	2.01E-08	1.89E-07	CG11980	Control	Fat Body
1.099225546	4.380996352	61.0406905	2.03E-08	1.90E-07	EMRE	Control	Fat Body
0.933938437	7.813573103	61.0335874	2.03E-08	1.90E-07	Qsox1	Control	Fat Body
-1.183497215	8.886238766	60.86956287	2.09E-08	1.95E-07	Dci	Control	Fat Body
-1.795272484	2.449108933	60.7857159	2.11E-08	1.97E-07	Pms2	Control	Fat Body
0.819131507	5.904980453	60.63276873	2.16E-08	2.01E-07	FBgn0188125	Control	Fat Body
-2.839142853	6.95417461	61.86235837	2.18E-08	2.02E-07	CG8389	Control	Fat Body
-1.165458977	3.580761614	60.5804832	2.18E-08	2.02E-07	CG5116	Control	Fat Body
1.298444957	5.455038124	60.57170457	2.19E-08	2.02E-07	CG31229	Control	Fat Body
0.620511771	7.281662603	60.53901728	2.20E-08	2.03E-07	Pp2A-29B	Control	Fat Body
1.585729361	7.841064191	60.37864513	2.25E-08	2.08E-07	CG30503	Control	Fat Body
1.075426572	4.273009826	60.12525508	2.34E-08	2.16E-07	CG34134	Control	Fat Body
-0.874514302	6.570927061	59.92400204	2.42E-08	2.22E-07	CG11737	Control	Fat Body
2.28280819	2.822108352	59.82730675	2.46E-08	2.25E-07	CG3045	Control	Fat Body
0.932355593	9.123738815	59.82290816	2.46E-08	2.25E-07	CG10863	Control	Fat Body
1.617720935	6.425414817	59.6935148	2.51E-08	2.29E-07	Gip	Control	Fat Body
-2.749571329	3.283178197	59.68284764	2.51E-08	2.29E-07	pinta	Control	Fat Body
4.096161716	2.739836849	59.76223908	2.53E-08	2.30E-07	FBgn0187296	Control	Fat Body
1.303492388	4.74879116	59.56238307	2.56E-08	2.33E-07	mRpL14	Control	Fat Body
1.234237198	8.086809011	59.5203434	2.58E-08	2.34E-07	Ssadh	Control	Fat Body
-1.041013385	3.851161662	59.31232082	2.67E-08	2.41E-07	Gdn1	Control	Fat Body
2.157126387	2.493943416	59.15829065	2.73E-08	2.47E-07	Spase12	Control	Fat Body
-0.998329764	5.110062498	59.15373747	2.74E-08	2.47E-07	Tfb1	Control	Fat Body
3.725233814	2.451584034	59.14783619	2.74E-08	2.47E-07	CG42565	Control	Fat Body
-0.972891162	5.113228353	59.07946261	2.77E-08	2.49E-07	CG5787	Control	Fat Body
-1.816128996	5.778388952	59.01194429	2.80E-08	2.51E-07	CG6937	Control	Fat Body
5.505320883	6.251087883	61.91481873	2.82E-08	2.53E-07	CG14787	Control	Fat Body
1.275191319	9.514869337	58.9462769	2.83E-08	2.53E-07	CG6178	Control	Fat Body
-1.057068506	6.872695044	58.87021173	2.86E-08	2.55E-07	vap	Control	Fat Body
1.862276044	3.985550396	58.8304465	2.88E-08	2.57E-07	Hen1	Control	Fat Body
1.393779085	6.722545943	58.69282616	2.95E-08	2.62E-07	CG3842	Control	Fat Body
0.888141397	8.677161267	58.6633787	2.96E-08	2.63E-07	CHOp24	Control	Fat Body
0.85085437	8.525551093	58.40786684	3.08E-08	2.73E-07	CG5080	Control	Fat Body
1.099775825	5.393207515	58.32479508	3.13E-08	2.76E-07	Vha26	Control	Fat Body
-2.353208391	1.661870992	58.15366925	3.21E-08	2.84E-07	l(3)87Df	Control	Fat Body
0.875390139	7.911683362	58.05029953	3.27E-08	2.88E-07	HINT1	Control	Fat Body
-0.761071421	4.986150436	57.92082246	3.34E-08	2.93E-07	vlc	Control	Fat Body
0.945711113	4.911487526	57.9179995	3.34E-08	2.93E-07	Nedd8	Control	Fat Body
7.337667983	1.112694386	78.3077985	3.39E-08	2.97E-07	CG15362	Control	Fat Body
-1.139180367	5.970373777	57.71785404	3.45E-08	3.02E-07	for	Control	Fat Body
13.61482668	6.187919977	88.12718423	3.55E-08	3.10E-07	IM33	Control	Fat Body
0.919935315	8.418923071	57.51749967	3.56E-08	3.11E-07	CG11444	Control	Fat Body
-1.156728237	5.077489041	57.45305457	3.60E-08	3.13E-07	CG10660	Control	Fat Body
1.10266341	6.971322179	57.39480811	3.63E-08	3.16E-07	Cyp4d2	Control	Fat Body
1.062411655	3.592160877	57.23759494	3.73E-08	3.23E-07	Adgf-A	Control	Fat Body
2.584429553	7.385310393	58.14747488	3.73E-08	3.23E-07	obe	Control	Fat Body
4.507013178	7.239058457	59.66943374	3.78E-08	3.27E-07	RpL30	Control	Fat Body
0.922277343	6.398464298	57.06511703	3.84E-08	3.31E-07	Prosalpha2	Control	Fat Body
-0.914134919	4.497756272	56.69774732	4.07E-08	3.51E-07	MED15	Control	Fat Body
0.942159926	5.68998576	56.62469754	4.12E-08	3.54E-07	CG5515	Control	Fat Body
-1.713940416	2.610279449	56.39816013	4.28E-08	3.67E-07	PQBP1	Control	Fat Body
1.579459192	6.648880841	56.2219441	4.41E-08	3.78E-07	if	Control	Fat Body
0.613568459	6.052259914	56.08747415	4.51E-08	3.85E-07	CG14641	Control	Fat Body
-1.463230013	6.369577051	55.81110353	4.72E-08	4.03E-07	l(1)G0289	Control	Fat Body
-0.635966237	5.265746864	55.80132685	4.73E-08	4.03E-07	ecd	Control	Fat Body
0.62194703	4.964578185	55.57154428	4.91E-08	4.18E-07	Fsn	Control	Fat Body
-4.046564502	5.341323612	57.58857454	5.01E-08	4.26E-07	CG14567	Control	Fat Body
-1.7308251	4.151252162	55.42898849	5.03E-08	4.26E-07	Strump	Control	Fat Body
-1.372544592	2.796371626	55.32346799	5.12E-08	4.33E-07	Atac2	Control	Fat Body
1.225377827	6.578225615	55.10957734	5.30E-08	4.48E-07	wdp	Control	Fat Body
-1.289559706	7.013783607	55.01911423	5.39E-08	4.54E-07	Tl	Control	Fat Body
-2.114235165	3.669021526	54.8910209	5.50E-08	4.63E-07	CG9008	Control	Fat Body
1.630158404	4.875642647	54.77817983	5.61E-08	4.72E-07	Pif1A	Control	Fat Body
-1.216052836	3.338641665	54.54651451	5.83E-08	4.88E-07	Vps16B	Control	Fat Body
1.06912597	4.281443891	54.54616395	5.83E-08	4.88E-07	VhaM9.7-c	Control	Fat Body
1.393214427	6.003301895	54.54609174	5.83E-08	4.88E-07	AdSS	Control	Fat Body
-1.023565159	10.31664005	54.50590919	5.87E-08	4.90E-07	CG32521	Control	Fat Body
-1.317466867	10.70114447	54.07626321	6.32E-08	5.27E-07	Gdh	Control	Fat Body
1.117734563	10.40581085	54.05365491	6.34E-08	5.28E-07	awd	Control	Fat Body
1.557010973	2.758840189	54.00066189	6.40E-08	5.32E-07	vih	Control	Fat Body
0.884761717	5.115890387	53.9753451	6.43E-08	5.33E-07	wuho	Control	Fat Body
0.685294691	6.718996679	53.83303647	6.58E-08	5.45E-07	Sk2	Control	Fat Body
0.66742938	7.775778503	53.74230332	6.69E-08	5.53E-07	eIF3d1	Control	Fat Body
-1.547940704	4.354079831	53.7283431	6.70E-08	5.53E-07	CG7565	Control	Fat Body
-0.444381083	5.690855628	53.56799068	6.89E-08	5.68E-07	Ddx1	Control	Fat Body
1.686635481	3.997554043	53.50645816	6.96E-08	5.73E-07	CG14985	Control	Fat Body
1.349552638	7.334901248	53.37695064	7.12E-08	5.85E-07	fz2	Control	Fat Body
5.447249795	0.883507033	53.34096782	7.16E-08	5.87E-07	fwe	Control	Fat Body
1.400244139	3.115777211	53.07837864	7.49E-08	6.13E-07	mRpL17	Control	Fat Body
-2.030465636	3.349171278	52.98734826	7.61E-08	6.22E-07	Mcm7	Control	Fat Body
0.84108225	4.879819425	52.94678964	7.66E-08	6.25E-07	Gos28	Control	Fat Body
2.039441562	2.96688272	52.79282353	7.87E-08	6.41E-07	CG3091	Control	Fat Body
4.168464135	1.802059873	52.74064023	7.94E-08	6.46E-07	ppk21	Control	Fat Body
-1.868958757	5.042973855	52.65976986	8.08E-08	6.56E-07	scb	Control	Fat Body
-1.060229833	5.992755722	52.59517547	8.14E-08	6.60E-07	CG46280.CG46281	Control	Fat Body
-2.363508521	3.963384037	52.87219602	8.15E-08	6.60E-07	CG32075	Control	Fat Body
-1.069333947	5.920408146	52.495259	8.29E-08	6.69E-07	nes	Control	Fat Body
1.797974725	3.004235857	52.2480134	8.65E-08	6.98E-07	CG42394	Control	Fat Body
1.369107701	4.549215153	52.22995328	8.68E-08	6.99E-07	CG31098	Control	Fat Body
0.805809002	5.153430386	52.0187185	9.00E-08	7.24E-07	Prpk	Control	Fat Body
8.261176795	2.665809558	69.91094955	9.05E-08	7.26E-07	CG15152	Control	Fat Body
1.041128645	4.938873926	51.95967736	9.09E-08	7.29E-07	ste14	Control	Fat Body
-2.491026777	1.650659015	51.87094817	9.24E-08	7.39E-07	arx	Control	Fat Body
-1.995362477	8.536440481	51.88559739	9.26E-08	7.40E-07	SPE	Control	Fat Body
-1.139919174	3.35892145	51.84474852	9.28E-08	7.40E-07	CG31211	Control	Fat Body
-2.256601151	4.457450993	52.18374104	9.40E-08	7.48E-07	CG15611	Control	Fat Body
-0.896886508	8.137157481	51.5934448	9.70E-08	7.71E-07	CG8814	Control	Fat Body
0.733219207	4.140131809	51.42093725	1.00E-07	7.93E-07	FBgn0190916	Control	Fat Body
-0.721639807	6.380307504	51.31863019	1.02E-07	8.06E-07	CG1910	Control	Fat Body
-1.128011778	5.27834425	51.27466808	1.03E-07	8.11E-07	Trf2	Control	Fat Body
-2.477186912	2.922856374	51.24210921	1.03E-07	8.15E-07	wac	Control	Fat Body
-1.581553247	2.778511642	51.16775932	1.05E-07	8.24E-07	CG12112	Control	Fat Body
-1.242970234	4.063335612	50.75647838	1.12E-07	8.85E-07	Pez	Control	Fat Body
4.171407617	3.512313555	52.03705321	1.13E-07	8.85E-07	CG17650	Control	Fat Body
0.716205763	8.991905192	50.60178304	1.16E-07	9.07E-07	colt	Control	Fat Body
-4.043563047	0.979777216	50.59500921	1.16E-07	9.07E-07	CG30195	Control	Fat Body
1.334354626	8.328583034	50.56507196	1.16E-07	9.09E-07	slmo	Control	Fat Body
-1.909720675	6.130502463	50.70980966	1.16E-07	9.09E-07	Snx1	Control	Fat Body
0.941866865	5.428855391	50.40421254	1.20E-07	9.33E-07	CG3860	Control	Fat Body
-0.63185815	5.091676964	50.33115155	1.21E-07	9.44E-07	car	Control	Fat Body
1.013796384	5.054297983	50.29226367	1.22E-07	9.49E-07	l(1)10Bb	Control	Fat Body
-1.134687132	11.32240489	50.28426987	1.22E-07	9.49E-07	Aldh	Control	Fat Body
0.868156893	6.762939207	50.15968957	1.25E-07	9.69E-07	Fnta	Control	Fat Body
1.542621131	3.203775097	50.01389286	1.28E-07	9.93E-07	CG30108	Control	Fat Body
1.053664025	6.526060072	49.99696892	1.29E-07	9.95E-07	Dcr-1	Control	Fat Body
-2.311978998	3.953649698	50.10376103	1.33E-07	1.02E-06	CG13893	Control	Fat Body
0.88879401	8.386689657	49.7828549	1.34E-07	1.03E-06	Ip259	Control	Fat Body
1.123864492	3.222762603	49.77512637	1.34E-07	1.03E-06	Syx4	Control	Fat Body
1.391668563	6.451670636	49.72140558	1.35E-07	1.04E-06	Tina-1	Control	Fat Body
0.84872289	5.200257498	49.71963915	1.35E-07	1.04E-06	CG17385	Control	Fat Body
2.538665864	2.148545254	49.71742948	1.35E-07	1.04E-06	CG31176	Control	Fat Body
2.723123507	1.211441393	49.65104302	1.37E-07	1.05E-06	CG9705	Control	Fat Body
-2.125391547	4.621655401	49.99698043	1.38E-07	1.06E-06	raw	Control	Fat Body
0.932581598	8.050601065	49.38330729	1.44E-07	1.10E-06	Pal1	Control	Fat Body
0.870353943	7.739503498	49.22690026	1.48E-07	1.12E-06	T3dh	Control	Fat Body
-0.987938222	3.675865697	49.20527946	1.48E-07	1.13E-06	prg	Control	Fat Body
-1.17594845	4.252268246	49.19341586	1.49E-07	1.13E-06	CG15912	Control	Fat Body
-2.512700204	3.203219193	49.1830575	1.49E-07	1.13E-06	CG34241	Control	Fat Body
0.843475331	4.198609789	49.10795279	1.51E-07	1.14E-06	Nedd4	Control	Fat Body
0.914159226	8.657125582	49.07085006	1.52E-07	1.15E-06	Ran	Control	Fat Body
-2.378990539	3.748664049	49.29813631	1.53E-07	1.15E-06	Gba1b	Control	Fat Body
-1.156452168	3.746843059	49.02458071	1.53E-07	1.15E-06	CG6204	Control	Fat Body
0.878602221	10.62108694	48.8587987	1.58E-07	1.19E-06	RpL13A	Control	Fat Body
1.080141248	9.688674689	48.75056179	1.61E-07	1.21E-06	Tudor-SN	Control	Fat Body
-2.095084223	2.274668247	48.75026857	1.61E-07	1.21E-06	CG17169	Control	Fat Body
7.663041393	0.948646586	63.74426715	1.63E-07	1.22E-06	CG2816	Control	Fat Body
-2.480453895	4.766028918	49.50571283	1.63E-07	1.22E-06	Lrrk	Control	Fat Body
-1.118523039	7.498642078	48.6367848	1.65E-07	1.23E-06	CG5009	Control	Fat Body
0.997145377	8.561345748	48.61668577	1.65E-07	1.23E-06	Ak3	Control	Fat Body
0.781714432	5.505863795	48.47539517	1.70E-07	1.26E-06	mxt	Control	Fat Body
0.786492157	4.140076254	48.31900334	1.74E-07	1.30E-06	CG8336	Control	Fat Body
-1.59877044	3.205873934	48.288628	1.75E-07	1.30E-06	Vti1b	Control	Fat Body
-0.536681644	6.512420406	48.28686665	1.75E-07	1.30E-06	Faf2	Control	Fat Body
0.847439526	4.883478041	48.16163966	1.80E-07	1.33E-06	CAH3	Control	Fat Body
-0.857465644	4.682693317	48.1436678	1.80E-07	1.33E-06	MED1	Control	Fat Body
-1.04841756	4.862848137	48.13761012	1.80E-07	1.33E-06	tral	Control	Fat Body
-2.618947565	9.405463551	48.99254443	1.81E-07	1.33E-06	CG13962	Control	Fat Body
1.069605356	3.817334729	47.92876988	1.87E-07	1.38E-06	mr	Control	Fat Body
2.884448683	2.252760509	47.75842271	1.93E-07	1.42E-06	cni	Control	Fat Body
-1.021836875	7.64507492	47.71795543	1.95E-07	1.43E-06	LTV1	Control	Fat Body
0.906775836	3.708619961	47.70395689	1.95E-07	1.43E-06	CG12547	Control	Fat Body
2.641831766	1.823558389	47.6765714	1.96E-07	1.43E-06	Pdrg1	Control	Fat Body
-0.796024162	6.429094043	47.67354591	1.96E-07	1.43E-06	Rcd-1	Control	Fat Body
-0.809535664	6.721172169	47.62314512	1.98E-07	1.44E-06	Pvr	Control	Fat Body
0.95003014	3.343337743	47.5761287	2.00E-07	1.46E-06	CG11906	Control	Fat Body
-3.33502749	8.056638288	48.82152368	2.02E-07	1.47E-06	CG10814	Control	Fat Body
-0.874549016	4.05409637	47.29868597	2.11E-07	1.53E-06	l(2)k05819	Control	Fat Body
1.047674462	5.035929417	47.2614966	2.12E-07	1.54E-06	Cortactin	Control	Fat Body
1.335748725	3.129015207	47.22698207	2.13E-07	1.54E-06	CG10803	Control	Fat Body
-4.090919538	3.719526584	48.46473669	2.20E-07	1.59E-06	CG42663	Control	Fat Body
3.166572508	4.751115568	48.34147154	2.20E-07	1.59E-06	alpha-Est10	Control	Fat Body
-0.768309058	5.667319891	46.96995031	2.24E-07	1.61E-06	l(1)G0007	Control	Fat Body
2.437028889	9.105973873	47.55930383	2.27E-07	1.64E-06	Cyp4d1	Control	Fat Body
-1.11425874	5.398852182	46.83150081	2.30E-07	1.65E-06	SPoCk	Control	Fat Body
0.898912197	6.120773269	46.7481932	2.33E-07	1.67E-06	CG8460	Control	Fat Body
3.231656524	1.244278016	46.70445481	2.35E-07	1.68E-06	CHKov2	Control	Fat Body
-3.140492983	2.245135045	46.68497691	2.36E-07	1.69E-06	NijA	Control	Fat Body
0.817880886	5.47055595	46.62590853	2.39E-07	1.70E-06	CG17683	Control	Fat Body
-1.585108769	6.769456881	46.56628486	2.41E-07	1.72E-06	CG31743	Control	Fat Body
-1.334788601	3.201977196	46.43730102	2.47E-07	1.76E-06	coil	Control	Fat Body
1.075711942	6.976220702	46.36638907	2.51E-07	1.78E-06	ND-30	Control	Fat Body
-1.045168373	6.149012354	46.32001938	2.53E-07	1.80E-06	CG5541	Control	Fat Body
-1.644586419	5.85884501	46.28933092	2.54E-07	1.80E-06	Psf2.Dsim_GD22714	Control	Fat Body
-1.171514644	5.008063577	46.21783682	2.58E-07	1.82E-06	nonA	Control	Fat Body
-2.586431439	8.878236553	46.87981906	2.64E-07	1.87E-06	Sodh-2.Sodh-1.Dsim_GD18723	Control	Fat Body
0.716654656	5.015244949	46.0511654	2.66E-07	1.88E-06	CG10068	Control	Fat Body
1.115801367	5.252951697	46.00939717	2.68E-07	1.89E-06	mRpS18C	Control	Fat Body
1.137973335	3.186606071	45.94901372	2.71E-07	1.91E-06	CG8027	Control	Fat Body
3.360588058	4.166573895	47.0117359	2.73E-07	1.92E-06	exu	Control	Fat Body
0.521020908	6.234261097	45.91080216	2.73E-07	1.92E-06	Pld3	Control	Fat Body
-0.954081381	7.206094358	45.89448274	2.74E-07	1.92E-06	CG15203	Control	Fat Body
2.694378601	2.658314641	45.78757776	2.80E-07	1.96E-06	CG7637	Control	Fat Body
-0.9012939	5.920194485	45.75971537	2.81E-07	1.96E-06	Alg7	Control	Fat Body
-1.106966005	3.560055157	45.74561953	2.82E-07	1.97E-06	CG34195	Control	Fat Body
0.893753033	5.445671019	45.65057728	2.87E-07	2.00E-06	alpha-Man-Ib	Control	Fat Body
0.690200725	9.943384967	45.64424905	2.87E-07	2.00E-06	Mdh2	Control	Fat Body
1.088594536	4.813767593	45.62363058	2.89E-07	2.01E-06	sau	Control	Fat Body
-0.828181816	7.958770875	45.51085112	2.95E-07	2.05E-06	CycG	Control	Fat Body
-0.917094235	3.552823168	45.40217364	3.01E-07	2.09E-06	CG9986	Control	Fat Body
-1.000977047	3.503190067	45.37207304	3.03E-07	2.09E-06	Ptp69D	Control	Fat Body
-1.263573199	9.349447965	45.2925498	3.07E-07	2.12E-06	Mpcp2	Control	Fat Body
-0.921538738	5.289928321	45.22100327	3.12E-07	2.15E-06	Stim	Control	Fat Body
8.019260884	1.261842512	58.34390462	3.13E-07	2.16E-06	He	Control	Fat Body
-0.690988236	5.870800603	45.04227798	3.22E-07	2.22E-06	Torsin	Control	Fat Body
1.944480682	1.757352694	45.03929426	3.23E-07	2.22E-06	pkaap	Control	Fat Body
2.967134004	5.63734473	46.11566425	3.27E-07	2.24E-06	Ssl2	Control	Fat Body
0.635398962	8.578826844	44.964101	3.27E-07	2.24E-06	CG31937	Control	Fat Body
-2.121946391	6.59221321	45.36628271	3.30E-07	2.26E-06	Arpc1	Control	Fat Body
1.124463922	3.91774737	44.89901213	3.31E-07	2.27E-06	cag	Control	Fat Body
0.660120766	7.493881643	44.87412712	3.33E-07	2.27E-06	eIF5	Control	Fat Body
1.164842624	8.573418704	44.8432162	3.35E-07	2.28E-06	CG9485	Control	Fat Body
-1.170345337	3.572481639	44.774381	3.39E-07	2.31E-06	CG12316	Control	Fat Body
1.021474539	4.56219376	44.69287024	3.45E-07	2.34E-06	FucTB	Control	Fat Body
0.904593323	7.687878769	44.67261543	3.46E-07	2.35E-06	CG8635	Control	Fat Body
0.747134146	4.499745771	44.66553148	3.47E-07	2.35E-06	Arl5	Control	Fat Body
-0.86813915	5.02286115	44.60607949	3.51E-07	2.37E-06	Eps-15	Control	Fat Body
1.506820977	2.201155296	44.58796452	3.52E-07	2.38E-06	Mgat2	Control	Fat Body
-1.355575987	5.066426916	44.56071825	3.54E-07	2.39E-06	CG18178	Control	Fat Body
0.994699884	3.063820063	44.43132672	3.63E-07	2.45E-06	CG11342	Control	Fat Body
-1.568763131	6.612738808	44.29949924	3.72E-07	2.51E-06	Nepl12	Control	Fat Body
0.577153276	9.445129356	44.20040306	3.79E-07	2.55E-06	CG7414	Control	Fat Body
-1.337646667	2.743884893	44.12743952	3.85E-07	2.58E-06	CG8152	Control	Fat Body
0.689491655	4.614608568	44.12312504	3.85E-07	2.58E-06	Spx	Control	Fat Body
0.881929514	3.896397137	44.0707069	3.89E-07	2.61E-06	Uck	Control	Fat Body
1.808350253	7.794481537	44.12985272	3.90E-07	2.61E-06	CG13868	Control	Fat Body
0.863217675	6.40678141	43.97091182	3.97E-07	2.65E-06	CG8132	Control	Fat Body
-1.539116633	4.031309602	43.89318276	4.03E-07	2.69E-06	CG7945	Control	Fat Body
-0.813168389	3.639260293	43.88005981	4.04E-07	2.69E-06	Den1	Control	Fat Body
-0.979791963	3.444796319	43.73442167	4.15E-07	2.76E-06	CkIIalpha-i1	Control	Fat Body
-0.721496042	4.397733565	43.67736692	4.20E-07	2.79E-06	E(z)	Control	Fat Body
-1.109177409	3.51997336	43.49101801	4.36E-07	2.89E-06	CG6153	Control	Fat Body
0.937095758	4.223823271	43.46365458	4.38E-07	2.90E-06	CG10747	Control	Fat Body
-1.579364862	2.606847963	43.38654122	4.45E-07	2.94E-06	CG14252	Control	Fat Body
0.880711299	4.357319036	43.31466308	4.51E-07	2.98E-06	Cdk7	Control	Fat Body
-0.927647154	4.452291071	43.22636014	4.59E-07	3.03E-06	Nup62	Control	Fat Body
-1.146862493	3.013044273	43.15773038	4.65E-07	3.06E-06	CG12320	Control	Fat Body
0.756319697	4.922889639	43.15671245	4.65E-07	3.06E-06	Rab39	Control	Fat Body
0.929449944	6.494790817	43.04519551	4.76E-07	3.13E-06	l(3)02640	Control	Fat Body
-1.516056887	10.16737654	42.94969185	4.85E-07	3.18E-06	Hn	Control	Fat Body
-1.424036411	3.711436758	42.7868086	5.01E-07	3.28E-06	CG10082	Control	Fat Body
-0.760103082	7.743264925	42.59901982	5.20E-07	3.40E-06	TyrRS	Control	Fat Body
9.687227481	5.814871245	44.74060785	5.23E-07	3.42E-06	CG11889.CG11891.CG11878.Dsim_GD21199	Control	Fat Body
0.886032414	5.445069189	42.50739558	5.29E-07	3.45E-06	Mekk1	Control	Fat Body
0.95155182	7.659417353	42.46701432	5.33E-07	3.48E-06	CG5946	Control	Fat Body
-1.214901931	3.073972623	42.41859972	5.39E-07	3.50E-06	CG7987	Control	Fat Body
-1.11841563	3.700098398	42.41693097	5.39E-07	3.50E-06	rswl	Control	Fat Body
-0.866302337	4.242615602	42.37354576	5.43E-07	3.53E-06	Rnmt	Control	Fat Body
1.06884721	8.398087072	42.27924668	5.54E-07	3.59E-06	CG8311	Control	Fat Body
-1.446542725	4.865316975	42.26964451	5.55E-07	3.59E-06	CG30090	Control	Fat Body
1.035994762	5.015661296	42.0991705	5.74E-07	3.71E-06	CG5323	Control	Fat Body
-0.800931748	5.017865939	42.01652013	5.84E-07	3.77E-06	O-fut2	Control	Fat Body
2.308429199	5.598770718	42.50792898	6.08E-07	3.92E-06	olf186-M	Control	Fat Body
-0.786556993	7.76113861	41.77236304	6.13E-07	3.95E-06	CG4572	Control	Fat Body
0.772510126	5.425437296	41.73874163	6.17E-07	3.97E-06	mbf1	Control	Fat Body
0.586018719	5.590275112	41.6830873	6.24E-07	4.01E-06	YME1L	Control	Fat Body
0.723927056	6.054989403	41.50126113	6.47E-07	4.15E-06	bou	Control	Fat Body
1.106128098	3.403463335	41.49931823	6.48E-07	4.15E-06	CG14229	Control	Fat Body
-0.791620199	4.008661365	41.4173111	6.58E-07	4.22E-06	Map60	Control	Fat Body
-2.139309169	2.957533625	41.39640745	6.61E-07	4.23E-06	Cralbp	Control	Fat Body
0.770327346	4.294579513	41.27752469	6.77E-07	4.33E-06	Acph-1	Control	Fat Body
-0.756805101	4.910755747	41.24188717	6.82E-07	4.35E-06	Cog6	Control	Fat Body
1.125668114	6.130923365	41.18893678	6.90E-07	4.39E-06	elm	Control	Fat Body
0.989987489	5.12166036	41.1799587	6.91E-07	4.40E-06	CG13365	Control	Fat Body
-2.785748948	13.69965445	42.15970581	6.99E-07	4.44E-06	FBgn0195337	Control	Fat Body
-0.581416745	5.791120874	41.06610893	7.07E-07	4.49E-06	wash	Control	Fat Body
0.667426996	6.602685991	40.94048978	7.25E-07	4.60E-06	BI-1	Control	Fat Body
0.641803735	8.01105227	40.91157992	7.30E-07	4.62E-06	prtp	Control	Fat Body
2.59598639	5.798614065	41.70295048	7.41E-07	4.68E-06	Tsf3	Control	Fat Body
-0.845154643	4.980206143	40.76160828	7.52E-07	4.75E-06	mTerf3	Control	Fat Body
-0.800445648	3.868865639	40.73068884	7.57E-07	4.77E-06	cyst	Control	Fat Body
1.830816352	2.087336474	40.54090358	7.87E-07	4.95E-06	CG18171	Control	Fat Body
-0.658330178	6.858645034	40.53882539	7.87E-07	4.95E-06	p115	Control	Fat Body
8.617875442	1.383233573	44.54086351	7.99E-07	5.02E-06	CG14606	Control	Fat Body
1.154767456	6.00461055	40.39036016	8.12E-07	5.09E-06	CG32695	Control	Fat Body
1.0336973	7.114024599	40.30430514	8.26E-07	5.18E-06	yellow-f2	Control	Fat Body
1.202476913	4.917497702	40.21932098	8.41E-07	5.26E-06	Fkbp12	Control	Fat Body
-2.38469402	1.225899213	40.15093701	8.53E-07	5.33E-06	Acp95EF	Control	Fat Body
-0.879195742	4.670458896	40.04874936	8.71E-07	5.44E-06	CG8765	Control	Fat Body
1.8177711	4.096202275	40.0103461	8.80E-07	5.49E-06	CG14695	Control	Fat Body
1.542394256	6.085900891	39.93757985	8.91E-07	5.55E-06	cher	Control	Fat Body
3.367028497	5.071367228	41.13135095	8.94E-07	5.56E-06	GstD4.GstD5.GstD7.Dsim_GD18820	Control	Fat Body
0.816206008	10.62784839	39.91858264	8.95E-07	5.56E-06	RpL36	Control	Fat Body
1.260206591	6.943356505	39.86740556	9.04E-07	5.61E-06	ReepB	Control	Fat Body
-3.141545521	1.553084097	39.84273683	9.09E-07	5.63E-06	CG33107	Control	Fat Body
-1.535514696	2.538015659	39.74098794	9.28E-07	5.74E-06	CG33635	Control	Fat Body
-3.227031548	2.768521505	39.89960637	9.63E-07	5.95E-06	rod	Control	Fat Body
0.864234395	4.522743965	39.5177926	9.72E-07	6.00E-06	Sec20	Control	Fat Body
-2.521474427	2.672828169	39.50276486	9.76E-07	6.01E-06	Srp14	Control	Fat Body
1.198146249	2.871225612	39.45904139	9.84E-07	6.06E-06	Unc-76	Control	Fat Body
0.92978559	4.114246156	39.43490316	9.89E-07	6.08E-06	Syx8	Control	Fat Body
3.437611359	11.474151	40.67334529	9.99E-07	6.14E-06	CG15369	Control	Fat Body
0.755842558	5.089768214	39.37402972	1.00E-06	6.15E-06	CG9853	Control	Fat Body
-1.072045604	3.114352648	39.34397621	1.01E-06	6.18E-06	Tes	Control	Fat Body
-0.82504252	4.250517717	39.3227859	1.01E-06	6.20E-06	CG10376	Control	Fat Body
0.823344733	7.232248708	39.2516135	1.03E-06	6.28E-06	CG13369	Control	Fat Body
0.806408163	4.707098965	39.21301999	1.04E-06	6.33E-06	CG8507	Control	Fat Body
-0.813087889	3.425838649	39.16532624	1.05E-06	6.38E-06	CG4291	Control	Fat Body
0.665578752	10.73175055	39.14666906	1.05E-06	6.40E-06	RpS16	Control	Fat Body
0.706263547	6.980656658	39.13585198	1.05E-06	6.41E-06	VhaSFD	Control	Fat Body
-2.323982	2.8003295	39.01604429	1.08E-06	6.56E-06	Blos2	Control	Fat Body
0.887165436	6.104701793	38.97923459	1.09E-06	6.60E-06	bigmax	Control	Fat Body
0.81418698	10.54205836	38.92426665	1.10E-06	6.67E-06	RpS7	Control	Fat Body
-0.45052976	6.180066846	38.79392705	1.13E-06	6.85E-06	CSN1b	Control	Fat Body
-0.544704966	5.397938929	38.69433328	1.16E-06	6.99E-06	IntS11	Control	Fat Body
0.859499251	4.105329961	38.66221139	1.16E-06	7.03E-06	CG8915	Control	Fat Body
-0.889047036	3.636147174	38.64379209	1.17E-06	7.04E-06	Cpes	Control	Fat Body
-0.932916922	3.688831074	38.61616049	1.17E-06	7.08E-06	Liprin-alpha	Control	Fat Body
-2.693195897	2.07869733	38.56480043	1.19E-06	7.15E-06	snz	Control	Fat Body
-0.953744968	3.179559378	38.5324212	1.20E-06	7.19E-06	CG10795	Control	Fat Body
-1.059234386	4.421510711	38.48353292	1.21E-06	7.25E-06	Bet5	Control	Fat Body
2.427143426	1.196769609	38.4693227	1.21E-06	7.26E-06	CG15387	Control	Fat Body
0.597114438	4.090890153	38.40746344	1.23E-06	7.35E-06	CG2063	Control	Fat Body
1.148675718	6.411070651	38.35644281	1.24E-06	7.42E-06	ND-PDSW	Control	Fat Body
-0.854180337	3.616762969	38.27658156	1.26E-06	7.54E-06	CG9915	Control	Fat Body
1.705074192	2.341102903	38.242939	1.27E-06	7.59E-06	Atf-2	Control	Fat Body
0.767385633	3.414319727	38.20406389	1.28E-06	7.64E-06	Arfrp1	Control	Fat Body
0.707803384	3.94738648	38.0016543	1.34E-06	7.97E-06	CG17807	Control	Fat Body
0.866874557	5.780624833	37.99664795	1.34E-06	7.97E-06	EMC6	Control	Fat Body
0.631847456	4.38785324	37.88731813	1.37E-06	8.14E-06	CG7650	Control	Fat Body
-0.782725816	10.0111613	37.86194173	1.38E-06	8.18E-06	Gbp2	Control	Fat Body
-0.615871542	4.517708535	37.82835382	1.39E-06	8.23E-06	cv	Control	Fat Body
-0.592162353	5.80443693	37.80999869	1.39E-06	8.25E-06	cin	Control	Fat Body
-0.526910124	4.920745282	37.77374828	1.41E-06	8.30E-06	CG9723	Control	Fat Body
0.812432234	3.207003402	37.76391556	1.41E-06	8.31E-06	ave	Control	Fat Body
-1.470282642	3.276785485	37.71695985	1.42E-06	8.39E-06	RapGAP1	Control	Fat Body
-2.815840202	5.827022668	38.60455771	1.44E-06	8.46E-06	CG8738	Control	Fat Body
1.040613773	3.772424587	37.59957456	1.46E-06	8.58E-06	endos	Control	Fat Body
7.803053107	5.465780827	39.34162053	1.46E-06	8.59E-06	CG32195	Control	Fat Body
-1.427964557	2.883479968	37.58144164	1.46E-06	8.59E-06	ZnT41F	Control	Fat Body
-0.849736396	4.846245042	37.37236255	1.53E-06	8.98E-06	PNPase	Control	Fat Body
-1.372185635	5.574876657	37.33427431	1.54E-06	9.04E-06	bdg	Control	Fat Body
0.92048451	5.329721273	37.27627053	1.56E-06	9.14E-06	CG6428	Control	Fat Body
1.178020536	7.856725998	37.24628599	1.57E-06	9.19E-06	MFS14	Control	Fat Body
-1.374099958	7.702795036	37.2236902	1.58E-06	9.23E-06	PGRP-SD	Control	Fat Body
-0.94621544	4.417468522	37.13171929	1.61E-06	9.40E-06	CG5726	Control	Fat Body
1.683823288	4.537126813	37.1910421	1.63E-06	9.50E-06	ppan	Control	Fat Body
1.224452028	3.914138002	37.07009053	1.64E-06	9.50E-06	CG31800	Control	Fat Body
-1.122915726	5.597847234	37.01688626	1.65E-06	9.60E-06	Ent2	Control	Fat Body
0.682345729	4.690465625	37.00312903	1.66E-06	9.62E-06	or	Control	Fat Body
-0.611367872	6.623477644	36.99289291	1.66E-06	9.63E-06	CG5382	Control	Fat Body
0.916955516	4.335892145	36.94208811	1.68E-06	9.73E-06	CG42553	Control	Fat Body
-2.073816952	2.225191085	36.81970767	1.73E-06	9.98E-06	dl	Control	Fat Body
-0.647402	5.373178549	36.78392175	1.74E-06	1.00E-05	eIF2D	Control	Fat Body
-0.928303712	5.567078027	36.76395909	1.75E-06	1.01E-05	CG11883	Control	Fat Body
-2.038123289	2.463656514	36.6474288	1.79E-06	1.03E-05	CG30087	Control	Fat Body
-0.720582857	5.024561416	36.62116221	1.80E-06	1.04E-05	Smox	Control	Fat Body
0.686408811	10.76028939	36.61019175	1.81E-06	1.04E-05	RpS25	Control	Fat Body
0.610392306	4.433178661	36.60471973	1.81E-06	1.04E-05	CG3308	Control	Fat Body
-0.992549403	3.002209906	36.57471888	1.82E-06	1.04E-05	CG10914	Control	Fat Body
-2.724457181	1.080178197	36.53647791	1.84E-06	1.05E-05	Der-1	Control	Fat Body
1.676827936	5.815184506	36.64106178	1.86E-06	1.06E-05	CG5707	Control	Fat Body
-0.592460302	5.146781065	36.47017666	1.86E-06	1.06E-05	Taf2	Control	Fat Body
0.788651678	5.693597123	36.43149818	1.88E-06	1.07E-05	CG14894	Control	Fat Body
-0.746389131	4.515372106	36.42415533	1.88E-06	1.07E-05	CG4511	Control	Fat Body
0.656451912	8.933310792	36.37907396	1.90E-06	1.08E-05	RpL11	Control	Fat Body
-1.951180281	6.963890623	36.74876276	1.92E-06	1.09E-05	CG32549	Control	Fat Body
-1.031548668	4.51624332	36.33502032	1.92E-06	1.09E-05	sov	Control	Fat Body
2.779906695	1.372616675	36.27935701	1.94E-06	1.10E-05	Rpb7	Control	Fat Body
0.771058523	5.483232063	36.17143477	1.99E-06	1.13E-05	MED10	Control	Fat Body
0.947232701	4.198959206	36.15125988	2.00E-06	1.13E-05	frc	Control	Fat Body
-0.733149951	6.191340964	35.98764686	2.07E-06	1.17E-05	Snx3	Control	Fat Body
0.754533293	4.752427319	35.86012095	2.13E-06	1.20E-05	CG1636	Control	Fat Body
-1.485955078	4.169318196	35.84805589	2.14E-06	1.20E-05	cindr	Control	Fat Body
-1.073683741	4.388617063	35.83255949	2.14E-06	1.21E-05	krz	Control	Fat Body
-0.592800473	5.541717822	35.78995056	2.16E-06	1.22E-05	CG42638.Trpml	Control	Fat Body
-0.878263891	5.717844208	35.77740913	2.17E-06	1.22E-05	Jra	Control	Fat Body
-2.491036203	3.130811812	35.94642487	2.18E-06	1.22E-05	PGRP-LF	Control	Fat Body
-0.588415133	5.454328652	35.67697299	2.22E-06	1.24E-05	CG4041	Control	Fat Body
0.565759155	6.168418977	35.66502995	2.22E-06	1.25E-05	CG10674	Control	Fat Body
-1.499849674	5.446302635	35.66795828	2.23E-06	1.25E-05	CG13784	Control	Fat Body
0.880099753	3.023372557	35.61711255	2.25E-06	1.26E-05	beta4GalNAcTA	Control	Fat Body
0.94817567	5.407204658	35.60376915	2.26E-06	1.26E-05	Ufc1	Control	Fat Body
-0.637060828	12.1469039	35.54984019	2.28E-06	1.27E-05	RpS2	Control	Fat Body
-2.516112767	1.448817555	35.50115579	2.31E-06	1.29E-05	CG7841	Control	Fat Body
-1.437440124	6.081042865	35.49397782	2.31E-06	1.29E-05	CG43153	Control	Fat Body
0.954736872	10.85124773	35.4481577	2.33E-06	1.30E-05	Tpi	Control	Fat Body
-0.825149466	7.813438593	35.36120627	2.38E-06	1.32E-05	CG1927	Control	Fat Body
-0.964539579	4.841629394	35.35063587	2.39E-06	1.32E-05	Rbfox1	Control	Fat Body
7.038819598	0.438453625	43.69763944	2.41E-06	1.34E-05	CG33090	Control	Fat Body
0.65950208	6.81593986	35.28437404	2.42E-06	1.34E-05	CG7556	Control	Fat Body
1.144512736	5.487455522	35.26781865	2.43E-06	1.34E-05	CG13654	Control	Fat Body
-0.847964191	5.599103177	35.23431044	2.45E-06	1.35E-05	Atox1	Control	Fat Body
-1.803468624	1.358595275	35.21195571	2.46E-06	1.36E-05	tho2	Control	Fat Body
1.607193065	1.810000114	35.20530753	2.46E-06	1.36E-05	Ccdc58	Control	Fat Body
0.753496052	5.693606023	35.16309484	2.49E-06	1.37E-05	mRpL15	Control	Fat Body
-0.568205744	4.335626722	35.13569587	2.50E-06	1.38E-05	CG13667	Control	Fat Body
-1.829811989	2.432083931	35.04631429	2.55E-06	1.40E-05	B4	Control	Fat Body
-1.576366859	3.747770349	34.99860517	2.58E-06	1.42E-05	puc	Control	Fat Body
-0.80284117	8.862016904	34.8937704	2.64E-06	1.45E-05	CG10932	Control	Fat Body
-2.052473824	6.386388386	35.33196506	2.65E-06	1.45E-05	Fib	Control	Fat Body
-0.548738003	5.521001937	34.83982655	2.67E-06	1.46E-05	ZnT49B	Control	Fat Body
-1.9363053	3.325674997	34.82751687	2.69E-06	1.47E-05	Mrtf	Control	Fat Body
0.824192567	6.172163058	34.81562391	2.69E-06	1.47E-05	PKD	Control	Fat Body
-0.628792795	3.97551466	34.81191131	2.69E-06	1.47E-05	gro	Control	Fat Body
0.725478508	5.305909639	34.80025647	2.70E-06	1.47E-05	fab1	Control	Fat Body
-0.763638163	5.39997123	34.79362771	2.70E-06	1.47E-05	Nsun5	Control	Fat Body
-0.776604061	8.165557943	34.67136214	2.78E-06	1.51E-05	CG9953	Control	Fat Body
1.484364943	4.408237792	34.64054158	2.80E-06	1.52E-05	CG9143	Control	Fat Body
-1.13949766	5.40001	34.56010187	2.85E-06	1.54E-05	cN-IIIB	Control	Fat Body
-0.640781855	4.651073459	34.51910158	2.87E-06	1.56E-05	Adck1	Control	Fat Body
1.374094298	2.669801988	34.50112332	2.89E-06	1.56E-05	Nf-YB	Control	Fat Body
1.529773771	5.06036748	34.51242886	2.91E-06	1.57E-05	Cyp6v1	Control	Fat Body
0.764259917	11.06669417	34.33952476	2.99E-06	1.62E-05	Gapdh1.Gapdh2.Dsim_GD17248	Control	Fat Body
1.037978478	5.681643983	34.32901703	3.00E-06	1.62E-05	mRpL49	Control	Fat Body
1.061157768	5.241099254	34.30983678	3.01E-06	1.62E-05	VhaM9.7-b	Control	Fat Body
-0.594958966	4.351992534	34.30414453	3.02E-06	1.62E-05	Tango10	Control	Fat Body
-1.117783926	3.249495769	34.29485776	3.02E-06	1.62E-05	CG13895	Control	Fat Body
-0.757109833	3.366843533	34.17614919	3.11E-06	1.67E-05	CG6758	Control	Fat Body
-0.920271162	3.614800749	34.14733727	3.13E-06	1.68E-05	CG4611	Control	Fat Body
1.328533701	5.96581498	34.0975307	3.16E-06	1.69E-05	Ass	Control	Fat Body
-0.704957843	3.997664626	34.03902867	3.21E-06	1.71E-05	CG2224	Control	Fat Body
1.012337444	5.441064071	33.9837845	3.25E-06	1.73E-05	ND-13A	Control	Fat Body
1.178945629	2.851778567	33.95221973	3.27E-06	1.74E-05	CG30094	Control	Fat Body
-1.045635856	3.177624908	33.90461635	3.31E-06	1.76E-05	CG2006	Control	Fat Body
0.710336314	6.360504413	33.79293002	3.39E-06	1.81E-05	iPLA2-VIA	Control	Fat Body
1.240070951	9.049723348	33.74761155	3.43E-06	1.82E-05	COX5A	Control	Fat Body
2.588062845	1.446632701	33.72220462	3.45E-06	1.83E-05	Rrp42	Control	Fat Body
0.644219803	4.160292996	33.70681998	3.46E-06	1.84E-05	Snr1	Control	Fat Body
1.10674887	3.349587052	33.666042	3.49E-06	1.85E-05	l(3)neo43	Control	Fat Body
0.554333272	6.049626628	33.64298548	3.51E-06	1.86E-05	Arf79F	Control	Fat Body
-2.263636772	6.534655112	34.17724849	3.55E-06	1.88E-05	Cyp6a14	Control	Fat Body
-3.581492276	0.852403513	33.5054578	3.62E-06	1.91E-05	CG7848	Control	Fat Body
-0.613874308	7.331205412	33.49258698	3.63E-06	1.92E-05	Sfxn1-3	Control	Fat Body
6.31021198	0.952180096	33.41594052	3.70E-06	1.95E-05	CG11889.CG11891.CG11878.Dsim_GD21201	Control	Fat Body
-1.245788178	5.541439314	33.36719766	3.74E-06	1.97E-05	CG13096	Control	Fat Body
-0.728356213	7.9673607	33.35429426	3.75E-06	1.97E-05	DppIII	Control	Fat Body
-3.612954247	9.561167131	34.41919747	3.76E-06	1.98E-05	Orct	Control	Fat Body
0.794901206	4.123479745	33.29193205	3.80E-06	2.00E-05	CG9855	Control	Fat Body
0.549906718	5.81548456	33.25343015	3.84E-06	2.01E-05	anne	Control	Fat Body
-0.447203966	5.60473133	33.24168947	3.85E-06	2.02E-05	CG3803	Control	Fat Body
2.389219565	2.219325244	33.20941922	3.88E-06	2.03E-05	CG6709	Control	Fat Body
0.570527323	6.852815313	33.07507044	4.00E-06	2.09E-05	me31B	Control	Fat Body
0.918338808	4.788534475	33.00731557	4.06E-06	2.12E-05	Acbp1	Control	Fat Body
-2.379024368	2.773852002	32.98578381	4.09E-06	2.14E-05	CG17261	Control	Fat Body
-0.82309005	5.550988462	32.95582182	4.11E-06	2.14E-05	CalpA	Control	Fat Body
-0.611373998	6.411280581	32.93898841	4.13E-06	2.15E-05	CG7739	Control	Fat Body
0.819094588	6.971565961	32.92448023	4.14E-06	2.15E-05	VhaAC45	Control	Fat Body
5.19505335	0.840225845	32.90156339	4.16E-06	2.16E-05	CG10073.CG10081.Dsim_GD11450	Control	Fat Body
-1.746946806	5.49473465	33.14911241	4.17E-06	2.16E-05	Ctr1B	Control	Fat Body
-0.682580154	5.073696627	32.88621603	4.18E-06	2.17E-05	Fitm	Control	Fat Body
0.540640082	5.153405779	32.81587167	4.25E-06	2.20E-05	SMC1	Control	Fat Body
-0.714501011	5.734317378	32.79742475	4.27E-06	2.21E-05	viaf	Control	Fat Body
-2.400343627	8.895488042	33.33658413	4.30E-06	2.22E-05	yellow-f	Control	Fat Body
0.678414775	5.784275697	32.64879641	4.42E-06	2.28E-05	CG10802	Control	Fat Body
-0.667333883	4.810429903	32.63799294	4.43E-06	2.28E-05	fidipidine	Control	Fat Body
0.800001803	4.498119623	32.55706782	4.51E-06	2.33E-05	CG12883.Dsim_GD21346	Control	Fat Body
-0.720648561	4.238618564	32.48041801	4.59E-06	2.37E-05	mrn	Control	Fat Body
2.348334023	1.32844784	32.46874329	4.61E-06	2.37E-05	Pop5	Control	Fat Body
-0.955387474	5.631755734	32.44123187	4.64E-06	2.38E-05	Gprk2	Control	Fat Body
0.70399887	4.158124702	32.42916279	4.65E-06	2.39E-05	Atg6	Control	Fat Body
0.912042217	8.095005281	32.38078776	4.70E-06	2.41E-05	CD98hc	Control	Fat Body
-0.976270384	5.872836079	32.36698194	4.72E-06	2.42E-05	Pi4KIIalpha	Control	Fat Body
-0.656412373	4.245540176	32.3331194	4.75E-06	2.43E-05	CG9346	Control	Fat Body
0.86702665	4.135331375	32.27393489	4.82E-06	2.46E-05	CG8272	Control	Fat Body
4.936782279	0.684210083	32.20271108	4.90E-06	2.50E-05	CG6999.CG32706	Control	Fat Body
0.673548376	5.742647585	32.16519647	4.95E-06	2.52E-05	ArgRS	Control	Fat Body
5.573455257	2.25049522	32.59240618	4.98E-06	2.54E-05	CG9312	Control	Fat Body
1.391967332	5.543718806	32.12342183	4.99E-06	2.54E-05	CG9270.CG31793.Dsim_GD24170	Control	Fat Body
0.902915538	7.866009545	32.05679068	5.07E-06	2.58E-05	Cyt-c1	Control	Fat Body
-0.97434074	4.989855436	31.98213816	5.16E-06	2.62E-05	Sirt1	Control	Fat Body
0.961439465	5.865517536	31.96167651	5.19E-06	2.63E-05	CG11858	Control	Fat Body
-0.693134547	5.195269642	31.89363015	5.27E-06	2.67E-05	CG17982	Control	Fat Body
-0.86379543	4.874125702	31.84294198	5.34E-06	2.70E-05	Patj	Control	Fat Body
-0.859127366	5.816637163	31.83500055	5.35E-06	2.71E-05	CG3226	Control	Fat Body
-0.873372352	5.944661131	31.79981954	5.39E-06	2.73E-05	ush	Control	Fat Body
-0.94353421	3.616051651	31.73657483	5.47E-06	2.76E-05	Coq4	Control	Fat Body
0.679677381	5.083997141	31.73296251	5.48E-06	2.76E-05	CG10425	Control	Fat Body
0.53007555	5.6973813	31.67701062	5.55E-06	2.80E-05	CSN6	Control	Fat Body
-0.993252415	5.331811294	31.67131019	5.56E-06	2.80E-05	CG8360	Control	Fat Body
2.648399023	8.156720936	32.30760526	5.57E-06	2.80E-05	Had1	Control	Fat Body
-1.507166489	4.170962172	31.56822915	5.70E-06	2.86E-05	dup	Control	Fat Body
0.828394321	10.13549583	31.49382186	5.80E-06	2.91E-05	yip2	Control	Fat Body
1.009929102	11.33514835	31.4741361	5.82E-06	2.92E-05	CG18135	Control	Fat Body
-0.763957435	4.578599869	31.4658451	5.84E-06	2.92E-05	Ptpa	Control	Fat Body
5.380818135	8.347875978	32.63547367	5.90E-06	2.95E-05	Cyp4d8	Control	Fat Body
-0.783237098	7.156970129	31.24383094	6.15E-06	3.08E-05	AGO2	Control	Fat Body
-2.242609815	3.426986499	31.4263598	6.21E-06	3.10E-05	vrs	Control	Fat Body
0.67850323	8.15994038	31.20357405	6.21E-06	3.10E-05	CG8475	Control	Fat Body
1.17086895	3.20425483	31.17070953	6.26E-06	3.12E-05	CG16986	Control	Fat Body
0.549551284	5.662515659	31.15499345	6.29E-06	3.13E-05	bip2	Control	Fat Body
-0.67101938	4.974589846	31.10163024	6.37E-06	3.17E-05	Nup58	Control	Fat Body
0.558530154	5.855558399	31.09229615	6.38E-06	3.17E-05	parvin	Control	Fat Body
1.21063552	5.005085809	31.08403575	6.39E-06	3.17E-05	Est-Q	Control	Fat Body
-1.413500165	9.704172495	31.06169086	6.43E-06	3.19E-05	Pfas	Control	Fat Body
1.208167129	7.843751324	31.03810404	6.46E-06	3.20E-05	CG30187.CG42694	Control	Fat Body
0.765792941	9.146065356	31.02250145	6.49E-06	3.21E-05	UQCR-C2	Control	Fat Body
-0.894158079	5.517495348	30.95848975	6.59E-06	3.26E-05	Moe	Control	Fat Body
1.025934505	4.552556575	30.95286234	6.60E-06	3.26E-05	RNASEK	Control	Fat Body
-1.107067462	5.138942334	30.91925378	6.65E-06	3.28E-05	eco	Control	Fat Body
2.924404772	5.1440053	31.68707814	6.68E-06	3.29E-05	nemy	Control	Fat Body
-0.674857298	5.11712738	30.87104711	6.73E-06	3.31E-05	CG3040	Control	Fat Body
-0.435142027	5.581614661	30.81385938	6.82E-06	3.36E-05	CG6841	Control	Fat Body
-1.07492463	4.666206639	30.79575114	6.85E-06	3.37E-05	CG5276	Control	Fat Body
0.747897	5.466789286	30.78730524	6.87E-06	3.37E-05	CG34126	Control	Fat Body
0.774032834	5.628040937	30.77457143	6.89E-06	3.38E-05	Zpr1	Control	Fat Body
-1.095171204	5.063527967	30.76502838	6.90E-06	3.38E-05	ND-19	Control	Fat Body
0.565112944	7.166101148	30.67398741	7.06E-06	3.45E-05	Txl	Control	Fat Body
-0.816482876	5.795860438	30.57089677	7.23E-06	3.54E-05	Ube3a	Control	Fat Body
1.04330718	3.324431081	30.55266261	7.27E-06	3.55E-05	nrv2	Control	Fat Body
-0.417353322	5.873446508	30.53456862	7.30E-06	3.56E-05	Kcmf1	Control	Fat Body
-0.839349315	3.700773016	30.50780795	7.35E-06	3.58E-05	DNAlig4	Control	Fat Body
-0.94786855	4.789472989	30.46061352	7.43E-06	3.62E-05	Snoo	Control	Fat Body
-2.776598519	3.23890441	30.88042707	7.44E-06	3.62E-05	CG9801	Control	Fat Body
0.884591049	3.569077896	30.44041523	7.47E-06	3.63E-05	CG7772	Control	Fat Body
-1.884844009	5.695888584	30.75804193	7.55E-06	3.67E-05	chic	Control	Fat Body
-1.26939716	2.710038996	30.39192478	7.56E-06	3.67E-05	Rab19	Control	Fat Body
-0.797771156	3.568203791	30.30795705	7.71E-06	3.74E-05	Vti1a	Control	Fat Body
1.090855365	4.443688376	30.10962631	8.09E-06	3.92E-05	CG10038	Control	Fat Body
0.830932695	7.587138916	30.10055902	8.11E-06	3.92E-05	Trx-2	Control	Fat Body
-0.817894546	4.088259596	30.09451146	8.12E-06	3.93E-05	Iml1	Control	Fat Body
5.120579561	2.93810053	30.8404947	8.14E-06	3.93E-05	eIF4E3	Control	Fat Body
1.227841345	5.473981686	30.02799042	8.26E-06	3.98E-05	Tom40	Control	Fat Body
-0.932071581	6.289785914	29.98583394	8.34E-06	4.02E-05	mv	Control	Fat Body
-1.311224757	2.988714506	29.96127354	8.39E-06	4.04E-05	CG33229	Control	Fat Body
-0.672730247	8.040330299	29.94996772	8.42E-06	4.05E-05	FBgn0268161	Control	Fat Body
-0.921380751	4.717309099	29.91866256	8.48E-06	4.08E-05	Apc	Control	Fat Body
-1.532298746	3.531758316	29.90549726	8.51E-06	4.08E-05	CG17278	Control	Fat Body
0.582031221	5.989790507	29.88718797	8.55E-06	4.10E-05	Vps20	Control	Fat Body
-1.084455977	3.080766275	29.86903861	8.58E-06	4.11E-05	Tsp86D	Control	Fat Body
-0.675310257	5.445431347	29.84178847	8.64E-06	4.14E-05	Sf3b1	Control	Fat Body
-0.952438077	3.076563921	29.79430637	8.74E-06	4.18E-05	Trm7-34	Control	Fat Body
-1.375216315	3.959800215	29.73508262	8.87E-06	4.24E-05	Paip2	Control	Fat Body
-0.988101362	7.781412395	29.6901533	8.97E-06	4.28E-05	mfas	Control	Fat Body
-2.280276301	4.170177579	30.11111783	9.03E-06	4.31E-05	Mipp1	Control	Fat Body
-1.633487712	3.296660168	29.64776398	9.06E-06	4.32E-05	Sas10	Control	Fat Body
-0.891722975	6.230463051	29.64621301	9.07E-06	4.32E-05	Nup205	Control	Fat Body
-1.1932404	3.437031876	29.63385245	9.09E-06	4.32E-05	Tpst	Control	Fat Body
-4.788828076	0.962539131	29.59883199	9.17E-06	4.36E-05	Tdc1	Control	Fat Body
-0.712349576	5.500718976	29.58436237	9.21E-06	4.37E-05	Tmem63	Control	Fat Body
1.617927447	2.321608392	29.548425	9.29E-06	4.40E-05	CG15456	Control	Fat Body
-1.266805747	4.043707449	29.53407285	9.32E-06	4.42E-05	CG3430	Control	Fat Body
0.605791137	4.026845909	29.52621635	9.34E-06	4.42E-05	CG5543	Control	Fat Body
-1.224351303	5.99049788	29.52081389	9.35E-06	4.42E-05	CG34348	Control	Fat Body
1.39388823	10.28378214	29.52467402	9.39E-06	4.43E-05	CG3348	Control	Fat Body
0.62442624	7.994962673	29.492655	9.42E-06	4.44E-05	Mtap	Control	Fat Body
0.795313722	7.113919744	29.45218975	9.51E-06	4.48E-05	HisRS	Control	Fat Body
8.380841119	3.327700077	30.47252943	9.57E-06	4.51E-05	Ugt49B2	Control	Fat Body
0.937160055	7.373028424	29.42457252	9.58E-06	4.51E-05	Gpdh1	Control	Fat Body
-0.882347071	4.180442194	29.36659955	9.71E-06	4.56E-05	CG6479	Control	Fat Body
2.031057295	1.088237407	29.36465442	9.72E-06	4.56E-05	CG4565	Control	Fat Body
-0.856300102	3.316955752	29.33818884	9.78E-06	4.59E-05	CG4036	Control	Fat Body
-0.734748155	5.838401418	29.29444632	9.89E-06	4.64E-05	pes	Control	Fat Body
1.119916276	2.912698249	29.22742216	1.01E-05	4.71E-05	PTPMT1	Control	Fat Body
-1.681767256	4.842711743	29.41340924	1.01E-05	4.73E-05	Piezo	Control	Fat Body
0.702326439	4.931706603	29.17670618	1.02E-05	4.76E-05	TBCB	Control	Fat Body
-1.495099717	2.177985175	29.11940276	1.03E-05	4.82E-05	tos	Control	Fat Body
-3.48278433	1.424466882	29.11612207	1.03E-05	4.82E-05	zuc	Control	Fat Body
0.47903873	11.35390902	29.11004517	1.04E-05	4.83E-05	eEF1gamma	Control	Fat Body
0.488009247	7.939955351	29.04989175	1.05E-05	4.89E-05	Irp-1A	Control	Fat Body
-1.106861589	4.081741745	29.04784793	1.05E-05	4.89E-05	galla-1	Control	Fat Body
1.9203619	0.992039587	29.03393126	1.06E-05	4.90E-05	FBgn0194531	Control	Fat Body
-0.621626902	3.886530272	29.03199963	1.06E-05	4.90E-05	CG13398	Control	Fat Body
-1.364377423	2.570594229	29.01033914	1.06E-05	4.92E-05	Psc	Control	Fat Body
-0.653404362	3.498064788	28.93326967	1.08E-05	5.01E-05	Arp5	Control	Fat Body
-0.555907604	6.217597289	28.90426958	1.09E-05	5.05E-05	CG4789	Control	Fat Body
-0.509419204	6.405693277	28.89092287	1.09E-05	5.06E-05	CG6512	Control	Fat Body
0.835414666	3.629336354	28.82284989	1.11E-05	5.14E-05	icln	Control	Fat Body
-0.585734065	5.701551814	28.80063103	1.12E-05	5.16E-05	PIG-G	Control	Fat Body
0.994953297	3.592016762	28.79234863	1.12E-05	5.17E-05	Drep4	Control	Fat Body
-1.914749403	2.935637788	28.79108696	1.12E-05	5.17E-05	aop	Control	Fat Body
-6.256650711	3.469684543	29.4987509	1.14E-05	5.27E-05	alphaTub85E	Control	Fat Body
0.680258284	5.233695728	28.70321763	1.15E-05	5.27E-05	rasp	Control	Fat Body
-2.264850104	7.809020291	29.17200801	1.15E-05	5.28E-05	Sodh-2.Sodh-1.Dsim_GD19902	Control	Fat Body
-0.68370392	5.948449887	28.61503452	1.17E-05	5.38E-05	l(2)gd1	Control	Fat Body
-1.387512198	3.025910489	28.60346292	1.17E-05	5.39E-05	crok	Control	Fat Body
0.516804922	7.320434241	28.59887404	1.18E-05	5.39E-05	Khc	Control	Fat Body
-0.635452494	4.14555234	28.56223519	1.19E-05	5.44E-05	Cdc2rk	Control	Fat Body
-0.984312679	4.229238225	28.49908477	1.21E-05	5.52E-05	Vps29	Control	Fat Body
-1.364514928	3.485215576	28.49307005	1.21E-05	5.52E-05	CG30069	Control	Fat Body
-1.040969507	4.627262946	28.46098925	1.22E-05	5.56E-05	HPS1	Control	Fat Body
-0.993699613	8.164784041	28.44225956	1.22E-05	5.58E-05	Irp-1B	Control	Fat Body
-0.930759916	3.807572622	28.41024736	1.23E-05	5.62E-05	ppk19	Control	Fat Body
0.995437193	2.736033442	28.40397853	1.24E-05	5.63E-05	CG32448	Control	Fat Body
-0.9647883	3.469380185	28.27297012	1.28E-05	5.81E-05	mtTFB2	Control	Fat Body
0.793909838	3.40589133	28.24965006	1.28E-05	5.84E-05	Pnn	Control	Fat Body
-0.820534451	3.431323301	28.23908875	1.29E-05	5.85E-05	Mfap1	Control	Fat Body
2.578624099	7.669916721	28.82089736	1.29E-05	5.86E-05	GstD10	Control	Fat Body
1.097714924	6.635640554	28.22445226	1.29E-05	5.86E-05	CG8654	Control	Fat Body
-0.583064293	6.24013039	28.15372637	1.32E-05	5.96E-05	CG9044	Control	Fat Body
0.720895882	8.928922731	28.1480234	1.32E-05	5.96E-05	CG7430	Control	Fat Body
0.841071543	10.81761425	28.12025253	1.33E-05	6.00E-05	CG5885	Control	Fat Body
0.490385173	4.949968872	28.10091438	1.33E-05	6.03E-05	GCC88	Control	Fat Body
0.96909364	3.395724966	28.05346653	1.35E-05	6.09E-05	Ccm3	Control	Fat Body
0.573060043	4.450891887	28.04737346	1.35E-05	6.09E-05	Hpr1	Control	Fat Body
-0.719924743	5.332435191	28.04563381	1.35E-05	6.09E-05	JIL-1	Control	Fat Body
1.040038923	5.959906066	27.97621603	1.38E-05	6.20E-05	CG4592	Control	Fat Body
-1.536412608	3.44165378	27.96445306	1.38E-05	6.21E-05	Ctf4	Control	Fat Body
1.247316123	5.942792421	27.92961827	1.39E-05	6.26E-05	CG6724	Control	Fat Body
0.594962883	5.371698925	27.90903306	1.40E-05	6.29E-05	CDC50	Control	Fat Body
-0.99834944	3.654291946	27.90312382	1.40E-05	6.29E-05	Pitslre	Control	Fat Body
1.082190164	5.307670648	27.87715723	1.41E-05	6.33E-05	Lac	Control	Fat Body
0.458525962	7.394300441	27.8002877	1.44E-05	6.44E-05	clt	Control	Fat Body
1.223883169	2.435112113	27.77649671	1.45E-05	6.48E-05	CG11562	Control	Fat Body
-0.771818736	3.960622396	27.7669723	1.45E-05	6.49E-05	Bub1	Control	Fat Body
-0.802438245	4.975428858	27.75458044	1.46E-05	6.50E-05	CG2540	Control	Fat Body
1.005543859	4.676587167	27.74147263	1.46E-05	6.52E-05	Ppt2	Control	Fat Body
-0.692831244	3.987746808	27.71573568	1.47E-05	6.56E-05	CG1227	Control	Fat Body
-0.579864732	5.31946002	27.66919504	1.49E-05	6.63E-05	mor	Control	Fat Body
0.734747176	4.027207658	27.61382961	1.51E-05	6.72E-05	CG9410	Control	Fat Body
-0.822332735	5.295571554	27.60972976	1.51E-05	6.72E-05	CG7065	Control	Fat Body
1.71825417	5.93697759	27.82407612	1.53E-05	6.79E-05	Nlp	Control	Fat Body
-0.754711053	7.849860932	27.55521998	1.53E-05	6.80E-05	CG43103	Control	Fat Body
-1.306999441	1.584844358	27.52625931	1.54E-05	6.84E-05	nmdyn-D6	Control	Fat Body
-0.810364339	3.706028824	27.51695306	1.55E-05	6.86E-05	Bug22	Control	Fat Body
-0.665802759	3.520986052	27.51333405	1.55E-05	6.86E-05	CG8461	Control	Fat Body
-0.662508256	5.81030566	27.48442209	1.56E-05	6.90E-05	CG11414	Control	Fat Body
0.995025721	2.939066973	27.4679657	1.57E-05	6.92E-05	AlkB	Control	Fat Body
-0.728890936	4.370788433	27.46316753	1.57E-05	6.93E-05	RecQ5	Control	Fat Body
0.79107246	3.431463827	27.38424636	1.60E-05	7.06E-05	Fibp	Control	Fat Body
-1.148558678	2.44555018	27.35018769	1.62E-05	7.12E-05	udd	Control	Fat Body
0.496524913	5.249074501	27.33433528	1.62E-05	7.14E-05	CG5721	Control	Fat Body
0.638520906	6.035207184	27.33214773	1.62E-05	7.14E-05	Cds	Control	Fat Body
-2.505633871	5.401487657	27.87443338	1.64E-05	7.23E-05	CG31975	Control	Fat Body
-3.447118219	3.959204163	27.97389335	1.65E-05	7.26E-05	eas	Control	Fat Body
0.637602903	6.476253791	27.20888682	1.68E-05	7.35E-05	CysRS	Control	Fat Body
-1.081946949	10.85645872	27.20230266	1.68E-05	7.35E-05	AcCoAS	Control	Fat Body
-2.212746051	5.177345265	27.62473934	1.70E-05	7.45E-05	BNIP3	Control	Fat Body
0.580935023	5.095689916	27.07291933	1.74E-05	7.59E-05	CG16903	Control	Fat Body
0.852665878	3.373302721	27.06948294	1.74E-05	7.59E-05	CG1116	Control	Fat Body
-0.594809031	5.636593822	27.05205816	1.74E-05	7.62E-05	asrij	Control	Fat Body
-1.015517149	3.484019237	27.01462716	1.76E-05	7.68E-05	Rcd4	Control	Fat Body
-0.813453462	4.509149298	27.01351164	1.76E-05	7.68E-05	Secp43	Control	Fat Body
0.766437233	4.101094871	26.99000281	1.77E-05	7.72E-05	CG8777	Control	Fat Body
-1.24502481	3.830319207	26.98253933	1.78E-05	7.73E-05	aqz	Control	Fat Body
-0.843063876	6.293790837	26.94650537	1.79E-05	7.79E-05	CG4199	Control	Fat Body
-3.0209623	1.312622938	26.94370182	1.79E-05	7.79E-05	CG43295	Control	Fat Body
-0.780958041	4.516501357	26.93536401	1.80E-05	7.80E-05	Syx17	Control	Fat Body
-0.84194283	2.819247681	26.93423166	1.80E-05	7.80E-05	CG3631	Control	Fat Body
2.605317972	2.294109522	26.91913281	1.81E-05	7.82E-05	AdamTS-B	Control	Fat Body
0.785844296	4.795421429	26.894185	1.82E-05	7.87E-05	RhoGAP15B	Control	Fat Body
-0.467935035	5.175997205	26.85526622	1.84E-05	7.94E-05	lwr	Control	Fat Body
-1.629721932	4.495290898	27.01438935	1.85E-05	7.97E-05	CG13766	Control	Fat Body
-0.584246046	9.222766763	26.75752851	1.88E-05	8.13E-05	Sec13	Control	Fat Body
1.373698421	6.072702381	26.77925707	1.90E-05	8.19E-05	AnxB10	Control	Fat Body
0.629800793	7.135740019	26.70911282	1.91E-05	8.22E-05	Ugt37D1	Control	Fat Body
0.786654602	5.801299354	26.68586501	1.92E-05	8.26E-05	CG17776	Control	Fat Body
-0.686397429	4.896039388	26.66792522	1.93E-05	8.29E-05	CG31368	Control	Fat Body
-0.57906095	5.123270694	26.66327274	1.93E-05	8.30E-05	ric8a	Control	Fat Body
-0.73689701	5.73047911	26.44730155	2.04E-05	8.77E-05	dre4	Control	Fat Body
-0.968648857	2.72473006	26.44289593	2.04E-05	8.77E-05	CG15435	Control	Fat Body
0.740512571	3.759974894	26.26859396	2.14E-05	9.17E-05	Sgf11	Control	Fat Body
4.649312449	4.807948462	27.15270854	2.14E-05	9.18E-05	CG9702	Control	Fat Body
-0.723769751	4.398948594	26.246674	2.15E-05	9.21E-05	Atg13	Control	Fat Body
1.034342692	9.687278559	26.21220797	2.17E-05	9.29E-05	CG2736	Control	Fat Body
4.302902871	2.071359913	26.36019921	2.18E-05	9.30E-05	CG31007	Control	Fat Body
0.550755339	9.526572695	26.19839424	2.18E-05	9.31E-05	eIF3b	Control	Fat Body
1.182095708	2.034036859	26.18354347	2.19E-05	9.33E-05	CG5808	Control	Fat Body
3.716885267	2.895675004	26.6238746	2.21E-05	9.43E-05	CG2680	Control	Fat Body
-0.814858339	4.937385443	26.12050796	2.22E-05	9.47E-05	CG4407	Control	Fat Body
-0.693464006	8.632053367	26.04406613	2.27E-05	9.65E-05	Sec31	Control	Fat Body
-1.398444357	2.52078363	26.04402699	2.27E-05	9.65E-05	CG32982	Control	Fat Body
-2.502732279	2.923055956	26.26388298	2.28E-05	9.66E-05	Cln7	Control	Fat Body
2.082902679	1.567992305	26.03420531	2.28E-05	9.66E-05	CG32485	Control	Fat Body
1.094778762	3.732199873	26.01992545	2.28E-05	9.69E-05	CG3420	Control	Fat Body
4.022510777	6.797862646	26.84220898	2.30E-05	9.74E-05	Cyp6a8.Cyp6a18.Dsim_GD25645	Control	Fat Body
-1.93247173	3.59487309	26.14694288	2.31E-05	9.78E-05	DNApol-alpha180	Control	Fat Body
-0.662629732	4.228930923	25.93010232	2.34E-05	9.89E-05	Axud1	Control	Fat Body
-0.992476888	7.728704762	25.92083106	2.35E-05	9.91E-05	Rel	Control	Fat Body
-0.522871059	5.105165963	25.91064336	2.35E-05	9.92E-05	Strip	Control	Fat Body
-1.438672429	2.807509261	25.90965767	2.35E-05	9.92E-05	Orc4	Control	Fat Body
-5.671456745	1.465217127	25.80226512	2.42E-05	0.000102003	CG30098	Control	Fat Body
-0.497797589	5.142631945	25.77477818	2.44E-05	0.000102662	Sf3a1	Control	Fat Body
-0.579564152	4.373501324	25.76556842	2.44E-05	0.000102826	MED24	Control	Fat Body
1.168046649	8.177997838	25.71323484	2.48E-05	0.000104158	Pmp70	Control	Fat Body
-3.746130708	1.438755139	25.70828936	2.48E-05	0.000104158	loh	Control	Fat Body
1.429169518	4.295308912	25.74507528	2.48E-05	0.000104158	Dmtn	Control	Fat Body
2.799550764	1.464720997	25.70148063	2.49E-05	0.000104238	CG31086.CG32633.Dsim_GD21274	Control	Fat Body
-0.673876876	4.709145957	25.6619724	2.51E-05	0.000105249	scramb2	Control	Fat Body
-1.156647948	7.020434901	25.62966537	2.53E-05	0.000106064	r	Control	Fat Body
1.103908074	6.562691451	25.6266315	2.54E-05	0.000106064	Spn55B	Control	Fat Body
-1.980423851	3.662306438	25.83331783	2.55E-05	0.000106614	CG8195	Control	Fat Body
0.531863177	4.399706418	25.59197266	2.56E-05	0.000106867	CG3651	Control	Fat Body
0.718784308	4.079088989	25.566946	2.58E-05	0.000107492	Etl1	Control	Fat Body
0.725651502	5.175899373	25.55562752	2.58E-05	0.000107726	CG14671	Control	Fat Body
1.930392129	2.340461434	25.47630545	2.64E-05	0.000109937	nahoda	Control	Fat Body
-0.691983855	5.272252519	25.47192741	2.64E-05	0.000109973	Mtor	Control	Fat Body
-0.568606829	7.209380714	25.46510589	2.65E-05	0.000110041	Mi-2	Control	Fat Body
-4.173704058	4.399254064	26.22431496	2.65E-05	0.000110041	CG8353	Control	Fat Body
0.685835726	5.450133488	25.45848349	2.65E-05	0.000110092	PPP4R2r	Control	Fat Body
-0.758565153	5.490541865	25.4443188	2.66E-05	0.000110417	Taf10	Control	Fat Body
1.294020425	5.725528202	25.45160068	2.68E-05	0.000111003	CG33080	Control	Fat Body
0.892249879	3.556388082	25.34531683	2.73E-05	0.00011318	CG14777	Control	Fat Body
0.988683355	5.301911028	25.34249762	2.74E-05	0.00011318	Hs2st	Control	Fat Body
-0.698037241	4.714575127	25.3073526	2.76E-05	0.000114155	Med	Control	Fat Body
-0.795368522	3.297924437	25.28675837	2.78E-05	0.000114691	CG1814	Control	Fat Body
-0.484016054	6.15536586	25.26978881	2.79E-05	0.000115118	Yip1d1	Control	Fat Body
1.994266848	1.469623761	25.1979581	2.84E-05	0.00011712	CG9171	Control	Fat Body
0.629174237	5.254851275	25.19686073	2.84E-05	0.00011712	FBgn0182817	Control	Fat Body
-1.454235304	6.401421399	25.31117313	2.84E-05	0.00011712	Ugt301D1	Control	Fat Body
0.467741595	6.888744488	25.1701484	2.86E-05	0.000117846	Nfs1	Control	Fat Body
-0.71656103	3.42626264	25.14136643	2.89E-05	0.000118662	por	Control	Fat Body
0.708307077	4.57964144	25.13248596	2.89E-05	0.000118847	Vps53	Control	Fat Body
-1.283342432	3.272936332	25.10329511	2.92E-05	0.000119685	Nf1	Control	Fat Body
1.030584499	11.6034553	25.09578294	2.92E-05	0.000119828	Tig	Control	Fat Body
-0.646531838	4.202842479	25.07428687	2.94E-05	0.000120423	beag	Control	Fat Body
1.695282055	3.946119543	25.19758726	2.95E-05	0.000120524	CG12795	Control	Fat Body
2.050991109	0.842970527	25.06505847	2.95E-05	0.000120524	CG33785	Control	Fat Body
0.890425248	3.497707601	25.06132468	2.95E-05	0.000120546	HSPC300	Control	Fat Body
-1.492680327	2.555594403	25.00296031	3.00E-05	0.000122355	CG7985	Control	Fat Body
-1.774473529	3.85587931	25.11486703	3.03E-05	0.00012375	pcs	Control	Fat Body
-0.634913348	3.70401752	24.9352195	3.05E-05	0.000124406	Met	Control	Fat Body
0.647884865	6.084907478	24.92925895	3.06E-05	0.000124504	jagn	Control	Fat Body
-0.501035912	4.291009843	24.91823054	3.07E-05	0.000124773	Sfmbt	Control	Fat Body
0.60305772	5.339116877	24.89318475	3.09E-05	0.000125517	CG1635	Control	Fat Body
-0.662382148	5.749187313	24.82947087	3.14E-05	0.000127493	cpb	Control	Fat Body
-0.43083341	7.144534878	24.82935161	3.14E-05	0.000127493	Ufd1-like	Control	Fat Body
0.553256596	5.302605651	24.82415004	3.14E-05	0.000127568	CG10470	Control	Fat Body
0.652133106	6.44919723	24.78422163	3.18E-05	0.000128848	CG2641	Control	Fat Body
0.671854493	10.22856305	24.69883946	3.25E-05	0.000131756	TRAM	Control	Fat Body
6.56225142	3.158821819	25.45850442	3.26E-05	0.000131945	CG14245	Control	Fat Body
-0.677600565	10.51046384	24.68192293	3.27E-05	0.000132147	Shmt	Control	Fat Body
0.705503549	7.256487585	24.67646379	3.27E-05	0.000132199	CG17333	Control	Fat Body
-1.127354832	8.10392392	24.67446826	3.28E-05	0.000132199	CG9512	Control	Fat Body
3.68888484	5.836479407	25.39679665	3.30E-05	0.000133208	CG15347	Control	Fat Body
-1.037667067	2.274969451	24.62248531	3.32E-05	0.000133825	Mob3	Control	Fat Body
0.739291012	3.883248008	24.6204735	3.32E-05	0.000133825	CG34015	Control	Fat Body
-0.793642722	5.115123428	24.58625345	3.35E-05	0.000134965	LeuRS-m	Control	Fat Body
-0.897536991	3.042189466	24.57660057	3.36E-05	0.000135195	Trs23	Control	Fat Body
-0.723199616	6.499915558	24.57405131	3.37E-05	0.000135195	PNUTS	Control	Fat Body
-1.105700964	2.026176358	24.55146913	3.39E-05	0.000135918	Trxr-1	Control	Fat Body
0.611559638	12.92372964	24.44484572	3.49E-05	0.000139809	RpL10	Control	Fat Body
-0.733293903	2.944341241	24.41157316	3.52E-05	0.000140796	CG4230	Control	Fat Body
-0.549450959	4.444284069	24.41137221	3.52E-05	0.000140796	Nab2	Control	Fat Body
0.578750329	4.877134237	24.41017315	3.52E-05	0.000140796	CG8726	Control	Fat Body
-0.911724208	3.360943436	24.39352678	3.54E-05	0.000141323	bon	Control	Fat Body
-2.838942273	2.362842418	24.38609925	3.55E-05	0.000141697	CG31445	Control	Fat Body
-0.863535012	5.380127367	24.37751012	3.55E-05	0.000141714	Usp10	Control	Fat Body
1.490860956	2.107422708	24.33645824	3.59E-05	0.000143104	Hus1-like	Control	Fat Body
0.596143236	5.047392636	24.33590067	3.59E-05	0.000143104	Mms19	Control	Fat Body
1.335333908	2.841321651	24.32997624	3.60E-05	0.000143221	CG14903	Control	Fat Body
-1.344525842	2.118574084	24.31045111	3.62E-05	0.000143872	CG34228	Control	Fat Body
-0.69923874	6.02062474	24.29243767	3.63E-05	0.000144363	Sil1	Control	Fat Body
-0.641204866	3.179927507	24.29212199	3.63E-05	0.000144363	morgue	Control	Fat Body
0.552678351	11.51744516	24.28426611	3.64E-05	0.000144558	RpL35	Control	Fat Body
0.892296745	3.437442125	24.27119134	3.66E-05	0.00014496	Mesh1	Control	Fat Body
0.881211155	3.258201249	24.26605119	3.66E-05	0.000145049	CG17726.Dsim_GD20670	Control	Fat Body
0.495873169	10.71025523	24.23621564	3.69E-05	0.000146121	RpL40	Control	Fat Body
1.205996203	2.536777343	24.18762133	3.74E-05	0.000147944	sinu	Control	Fat Body
9.284928607	4.349901177	27.0509954	3.74E-05	0.000147944	CG16898.CG33301.Dsim_GD19842	Control	Fat Body
0.657352169	4.885692408	24.17179413	3.76E-05	0.000148368	CG1983	Control	Fat Body
0.802997111	4.981835342	24.16726011	3.76E-05	0.000148435	sws	Control	Fat Body
0.545020237	4.984456014	24.13012714	3.80E-05	0.000149835	CstF50	Control	Fat Body
-0.501553738	3.948554628	24.1208356	3.81E-05	0.000150063	Vps39	Control	Fat Body
-1.653650744	7.063674424	24.35900595	3.81E-05	0.000150063	yellow-d	Control	Fat Body
-0.644231011	5.150133515	24.10276515	3.83E-05	0.000150563	Chro	Control	Fat Body
5.676909353	1.339694272	24.10092099	3.83E-05	0.000150563	CG11889.CG11891.CG11878.Dsim_GD21200	Control	Fat Body
-1.292037146	1.451479874	24.04640901	3.89E-05	0.000152714	Cbl	Control	Fat Body
3.760888238	3.507419688	24.52712086	3.93E-05	0.000154398	Yp2	Control	Fat Body
-1.044488032	5.997457012	23.95108643	3.99E-05	0.000156525	Ugt317A1	Control	Fat Body
0.63263153	3.366453946	23.94512585	4.00E-05	0.000156658	CG15011	Control	Fat Body
0.677960877	4.682317789	23.89484935	4.05E-05	0.000158719	Ephrin	Control	Fat Body
-1.093651752	5.031321679	23.87191819	4.08E-05	0.0001596	CG4619	Control	Fat Body
-1.141142305	4.921500352	23.8552789	4.10E-05	0.000160208	pod1	Control	Fat Body
-0.56895615	4.677440231	23.84528737	4.11E-05	0.000160524	Tmtc3	Control	Fat Body
-0.451217858	6.019585185	23.83683698	4.12E-05	0.000160659	eIF2Bepsilon	Control	Fat Body
-0.501964116	6.251173641	23.83654908	4.12E-05	0.000160659	l(2)37Bb	Control	Fat Body
-3.010371427	7.122855587	24.43615513	4.15E-05	0.000161711	CG9444	Control	Fat Body
-4.855174389	4.288394235	24.55216215	4.16E-05	0.000162073	CG12702	Control	Fat Body
-3.4563987	2.189295471	23.9034896	4.17E-05	0.00016208	Ncc69	Control	Fat Body
-0.567777253	8.075508844	23.71992316	4.25E-05	0.000165355	ssp7	Control	Fat Body
1.066763459	2.621955667	23.71668339	4.26E-05	0.000165355	CG45049	Control	Fat Body
-0.540021276	7.297636621	23.71533383	4.26E-05	0.000165355	deltaCOP	Control	Fat Body
-0.709213995	3.74412993	23.69334235	4.29E-05	0.000166235	CG6833	Control	Fat Body
-0.707128225	4.118896834	23.6741536	4.31E-05	0.00016699	Dark	Control	Fat Body
0.776228227	9.815304716	23.65814343	4.33E-05	0.000167602	Cyt-b5	Control	Fat Body
0.878134519	7.505761986	23.6494308	4.34E-05	0.000167876	bbc	Control	Fat Body
-0.577730809	4.9054688	23.64016877	4.35E-05	0.000168177	CG9666	Control	Fat Body
2.52650136	1.191592285	23.59154205	4.41E-05	0.000170328	MAGE	Control	Fat Body
1.180389339	2.357484266	23.57535165	4.43E-05	0.000170962	tsh	Control	Fat Body
1.055414333	5.586592138	23.5618763	4.44E-05	0.000171469	Ugt35A1	Control	Fat Body
1.023408819	6.105796074	23.48590929	4.54E-05	0.000174992	svr	Control	Fat Body
-0.54050395	4.817178387	23.46793082	4.56E-05	0.000175733	CG12084	Control	Fat Body
-0.576315585	5.715915828	23.38732514	4.67E-05	0.000179582	Tif-IA	Control	Fat Body
-0.817867952	5.429167165	23.36932998	4.69E-05	0.000180346	GstE13	Control	Fat Body
0.478512957	4.630703107	23.36371873	4.70E-05	0.000180457	CG9992	Control	Fat Body
2.593233402	5.815640299	23.87220651	4.70E-05	0.000180457	Ndg	Control	Fat Body
-0.825977065	4.69173304	23.35880224	4.70E-05	0.000180457	CG4610	Control	Fat Body
-0.49000857	4.448317517	23.34299128	4.72E-05	0.000181115	ebi	Control	Fat Body
-0.853860725	4.322121753	23.29761536	4.78E-05	0.000183282	CG3808	Control	Fat Body
-0.619625486	4.284630282	23.29058343	4.79E-05	0.0001835	BEAF-32	Control	Fat Body
0.820989391	3.62726932	23.26086075	4.83E-05	0.000184888	Blos3	Control	Fat Body
1.045703351	4.507876322	23.2487237	4.85E-05	0.000185373	l(2)k09848	Control	Fat Body
-0.750799694	5.401537068	23.17995053	4.94E-05	0.000188829	Arpc5	Control	Fat Body
2.067054989	1.567936241	23.17567444	4.95E-05	0.00018891	feo.sofe.Dsim_GD29459	Control	Fat Body
0.740542295	4.603366912	23.08998313	5.07E-05	0.000193352	Ssb-c31a	Control	Fat Body
0.52980154	5.857580637	23.0800245	5.08E-05	0.000193745	Marf	Control	Fat Body
1.395295024	10.21840123	23.16309899	5.11E-05	0.000194425	Gnmt	Control	Fat Body
1.092505735	6.98358356	23.01253212	5.18E-05	0.000197148	CG8128	Control	Fat Body
0.61221777	6.414905179	23.00934239	5.19E-05	0.000197174	Rab6	Control	Fat Body
0.598097566	6.001960707	23.00450826	5.19E-05	0.000197291	psidin	Control	Fat Body
-0.752846826	8.116054342	22.95816092	5.26E-05	0.000199726	Reg-2	Control	Fat Body
0.718931699	4.431400518	22.95008711	5.27E-05	0.000200027	CG1662	Control	Fat Body
0.679508255	4.132309339	22.92829019	5.31E-05	0.000201104	CG10209	Control	Fat Body
-0.89938623	6.089837748	22.91344436	5.33E-05	0.000201792	Npc1a	Control	Fat Body
-3.559887575	1.090722338	22.90837578	5.34E-05	0.000201927	Tie	Control	Fat Body
-0.834478278	10.52563675	22.84547823	5.43E-05	0.00020538	AGBE	Control	Fat Body
0.727401501	7.225111587	22.82886007	5.46E-05	0.000206188	QIL1	Control	Fat Body
5.427128948	6.743537996	23.50878166	5.52E-05	0.000208607	Alp4	Control	Fat Body
0.996195091	3.069443482	22.76660684	5.55E-05	0.000209524	sick	Control	Fat Body
-3.471062936	2.296935527	22.92798585	5.58E-05	0.000210439	Ugt49C1	Control	Fat Body
-0.843714609	4.36394591	22.7458186	5.59E-05	0.000210439	Syx6	Control	Fat Body
0.871751539	5.200308131	22.68931129	5.68E-05	0.000213666	Bruce	Control	Fat Body
0.762849634	6.350556614	22.67025812	5.71E-05	0.000214658	CG2747	Control	Fat Body
0.746222563	5.929293031	22.63088967	5.77E-05	0.0002169	SdhD	Control	Fat Body
1.062907532	5.391879313	22.62199551	5.79E-05	0.000217283	CG10337	Control	Fat Body
-0.752040548	3.74655469	22.59611306	5.83E-05	0.000218717	tgo	Control	Fat Body
0.813316408	9.387464093	22.55531389	5.90E-05	0.000221095	Rtnl1	Control	Fat Body
0.725094764	4.753725876	22.5518526	5.90E-05	0.000221098	meso18E	Control	Fat Body
-0.744356514	5.877702026	22.54996559	5.90E-05	0.000221098	CG12321	Control	Fat Body
1.624610219	7.430295906	22.73853381	5.95E-05	0.000222453	CG1544	Control	Fat Body
-1.74540975	1.584971835	22.50427178	5.98E-05	0.000223647	CG1812	Control	Fat Body
0.498755707	6.105585163	22.48861395	6.01E-05	0.000224475	MED26	Control	Fat Body
5.225818953	1.036573999	22.47845016	6.03E-05	0.000224955	CG13160.CG33012.Dsim_GD10867	Control	Fat Body
1.476194076	7.259305246	22.62312014	6.04E-05	0.000225274	CG4793.CG18477.CG31780.Dsim_GD24028	Control	Fat Body
0.717076881	4.306112333	22.4341769	6.10E-05	0.000227463	CG12343	Control	Fat Body
-0.487051748	7.262706516	22.37169768	6.21E-05	0.000231371	CG10672	Control	Fat Body
-0.672668484	4.623905782	22.33086001	6.28E-05	0.000233904	Ack	Control	Fat Body
-0.49019266	5.767173263	22.31621225	6.31E-05	0.000234708	hpo	Control	Fat Body
1.268570762	2.477423677	22.27339717	6.39E-05	0.000237415	Cul6	Control	Fat Body
0.542148367	4.328017807	22.23895385	6.45E-05	0.000239582	Mat1	Control	Fat Body
1.106118523	4.874896871	22.23310818	6.46E-05	0.000239804	CG7054	Control	Fat Body
0.637019227	7.23714023	22.21414871	6.50E-05	0.000240926	Chchd3	Control	Fat Body
-1.117539195	5.781135139	22.19204994	6.54E-05	0.000242273	CG7737	Control	Fat Body
0.698365284	6.936042705	22.18141409	6.56E-05	0.00024283	Cisd2	Control	Fat Body
-1.539127099	7.069173331	22.36056959	6.57E-05	0.000243125	CG4630	Control	Fat Body
-0.700025268	6.477844641	22.11984722	6.67E-05	0.000246779	SdhA	Control	Fat Body
0.567682914	4.609302704	22.11608357	6.68E-05	0.000246862	CanB.CanB2.Dsim_GD15356	Control	Fat Body
-0.466920346	4.93843951	22.09693022	6.72E-05	0.000248035	CG5745	Control	Fat Body
0.732578931	4.042091235	22.06083577	6.79E-05	0.000250429	FRG1	Control	Fat Body
3.917772153	1.468062432	22.02240713	6.86E-05	0.000253018	emp	Control	Fat Body
-0.3808631	5.74378698	22.00492173	6.90E-05	0.000254103	Dgkepsilon	Control	Fat Body
-0.650963596	4.161090991	21.99404137	6.92E-05	0.000254709	CG12391	Control	Fat Body
-0.487289179	9.624353725	21.97121949	6.97E-05	0.000256195	ScsbetaG	Control	Fat Body
0.640289409	4.557061322	21.95422065	7.00E-05	0.000257259	Pex16	Control	Fat Body
0.990641135	2.61555065	21.90935359	7.09E-05	0.000260408	CG32590	Control	Fat Body
-1.434767618	8.292965343	21.9856944	7.10E-05	0.000260626	Tep4	Control	Fat Body
-0.655756797	5.366803766	21.89880972	7.11E-05	0.000260814	Dyrk3	Control	Fat Body
0.737329051	3.377528296	21.89128532	7.13E-05	0.000261186	wun	Control	Fat Body
-0.631800556	6.936599358	21.86601995	7.18E-05	0.000262899	CG17598	Control	Fat Body
0.618501041	8.654990447	21.85553217	7.20E-05	0.000263501	AsnRS	Control	Fat Body
-0.815845341	3.958386963	21.83769779	7.24E-05	0.000264663	Ssdp	Control	Fat Body
0.968352766	6.77103882	21.80332031	7.31E-05	0.000267103	ox	Control	Fat Body
0.826450342	4.33144902	21.79869673	7.32E-05	0.000267263	Ih	Control	Fat Body
-0.622298771	6.074146132	21.78867841	7.34E-05	0.00026784	Pi3K92E	Control	Fat Body
2.853505817	3.004000322	22.06086336	7.37E-05	0.000268607	CG11459.Dsim_GD19835	Control	Fat Body
-1.738076143	4.120857363	21.94215446	7.43E-05	0.000270688	bchs	Control	Fat Body
1.510543359	2.056973798	21.73162246	7.46E-05	0.000271675	CG2617	Control	Fat Body
0.774394817	2.769422302	21.72927635	7.47E-05	0.000271675	Kdm4A	Control	Fat Body
-0.644384454	4.75994609	21.70144688	7.53E-05	0.000273668	Smg6	Control	Fat Body
-0.459559065	6.639363141	21.66564231	7.61E-05	0.000276314	CG8728	Control	Fat Body
-0.622949073	6.252719173	21.65916634	7.62E-05	0.00027663	Capr	Control	Fat Body
-1.344144778	8.269301049	21.65891856	7.73E-05	0.000280284	Cp1	Control	Fat Body
-0.598684595	5.783315107	21.60041967	7.75E-05	0.000280776	lqfR	Control	Fat Body
-0.96568307	8.694801378	21.60023503	7.75E-05	0.000280776	CG6912	Control	Fat Body
1.765342552	1.440001816	21.5961219	7.76E-05	0.000280906	S6KL	Control	Fat Body
0.625053572	3.821507695	21.589313	7.78E-05	0.000281256	CG16734	Control	Fat Body
0.505287262	7.071372877	21.56636822	7.83E-05	0.000282927	Uba5	Control	Fat Body
0.745527896	3.310394918	21.54155863	7.89E-05	0.000284763	Tgi	Control	Fat Body
0.718593987	8.66047242	21.50331447	7.97E-05	0.000287732	CG32687	Control	Fat Body
1.024938339	5.155544113	21.47113595	8.05E-05	0.000290223	Dif	Control	Fat Body
-0.597542516	6.131324483	21.44927712	8.10E-05	0.000291861	CG4293	Control	Fat Body
-0.956445529	4.832310757	21.42103479	8.17E-05	0.000294054	CG8485	Control	Fat Body
-0.590912336	5.501263383	21.38580206	8.25E-05	0.000296869	CG11964	Control	Fat Body
-0.773451166	8.074690548	21.37118903	8.29E-05	0.000297919	shv	Control	Fat Body
0.516207475	6.502180072	21.36795736	8.29E-05	0.000297984	CG1532	Control	Fat Body
0.624567604	5.886961175	21.27269641	8.53E-05	0.000305982	Pfdn6	Control	Fat Body
-2.193163813	4.469716995	21.6245999	8.53E-05	0.000305982	mnd	Control	Fat Body
0.734442419	3.836421028	21.25376971	8.57E-05	0.000307406	senju	Control	Fat Body
-0.724177794	6.358137444	21.23509443	8.62E-05	0.000308864	Cnx99A.Dsim_GD17820	Control	Fat Body
-0.621485843	6.078743935	21.21133996	8.68E-05	0.000310791	GluProRS	Control	Fat Body
-0.479453782	4.919108334	21.18244668	8.76E-05	0.000313202	Uba3	Control	Fat Body
0.804796249	3.559724895	21.15313063	8.83E-05	0.000315342	Nca	Control	Fat Body
0.586185132	6.963848617	21.15230064	8.83E-05	0.000315342	CG17841	Control	Fat Body
1.186475707	4.559373229	21.16628943	8.83E-05	0.000315342	Zip48C	Control	Fat Body
1.482973902	2.714478641	21.14271941	8.86E-05	0.000315954	CG17687	Control	Fat Body
3.567394793	1.371685039	21.04296547	9.12E-05	0.000324861	GstE1.Dsim_GD28466	Control	Fat Body
-3.519723658	2.61617189	21.33001772	9.12E-05	0.000324861	Tsp42Eo	Control	Fat Body
-0.675967023	3.862583374	21.01861433	9.19E-05	0.000326954	DCP2	Control	Fat Body
-0.662554888	9.370612523	20.99650517	9.25E-05	0.000328848	CG44243	Control	Fat Body
-0.587680915	4.82891279	20.99294733	9.25E-05	0.000328956	Cpsf160	Control	Fat Body
-0.805870405	8.280066436	20.89591778	9.52E-05	0.000338233	Sam-S	Control	Fat Body
-1.026619991	5.821206662	20.81676032	9.75E-05	0.000345966	Chd64	Control	Fat Body
-2.890159745	3.773000379	21.18976623	9.83E-05	0.000348539	CG10254	Control	Fat Body
-1.318770902	3.901323379	20.77706263	9.87E-05	0.000349946	dpa	Control	Fat Body
1.765601897	2.508517075	20.76153732	9.91E-05	0.000350897	Nep2	Control	Fat Body
0.873536756	3.076567911	20.75872525	9.92E-05	0.000350938	CG8607	Control	Fat Body
0.492212012	4.845624203	20.75106971	9.94E-05	0.000351482	Pcmt	Control	Fat Body
-1.099430948	2.21442602	20.72619985	0.000100115	0.00035373	Pten	Control	Fat Body
0.5535997	4.236551539	20.72467375	0.000100161	0.00035373	JMJD4	Control	Fat Body
0.870200212	3.219306971	20.70626823	0.000100707	0.000355407	Ibf2	Control	Fat Body
-0.4924479	6.823245826	20.67660487	0.000101594	0.000358283	Spn77Ba	Control	Fat Body
-0.609922994	7.460151692	20.64425273	0.000102571	0.000361473	Ufd4	Control	Fat Body
-0.554159856	3.71059247	20.63479153	0.000102859	0.00036223	CG4953	Control	Fat Body
0.880244126	5.32161766	20.60345537	0.000103818	0.000365349	CG9065	Control	Fat Body
-0.584779241	5.295844478	20.56781204	0.000104921	0.000368968	mago	Control	Fat Body
-1.563898727	2.250470037	20.55570989	0.000105298	0.000370032	mth.mthl3.mthl4.mthl2.Dsim_mth	Control	Fat Body
1.213475459	2.674873985	20.53199382	0.000106042	0.000372287	CG32391	Control	Fat Body
7.329709721	1.263656261	23.62984157	0.000106089	0.000372287	Trissin	Control	Fat Body
0.41141675	4.6331345	20.50478918	0.000106901	0.000374872	CG7206	Control	Fat Body
5.730676095	1.313020007	20.50999526	0.000107051	0.000375133	Oatp58Da	Control	Fat Body
1.331315625	5.408145658	20.58836198	0.00010744	0.000376228	JhI-26	Control	Fat Body
5.079036885	0.921954878	20.45574278	0.000108471	0.000379571	CG18268	Control	Fat Body
0.431697045	7.189988726	20.44111428	0.000108943	0.000380957	Nipsnap	Control	Fat Body
-0.70105397	10.28784389	20.43822644	0.000109037	0.000381016	pug	Control	Fat Body
1.684678661	7.330013766	20.58124249	0.000111925	0.000390613	CG2065.CG2064.Dsim_GD10500	Control	Fat Body
1.45219149	1.610923602	20.3499472	0.000111941	0.000390613	Rh5	Control	Fat Body
-0.839400265	2.604603755	20.33472141	0.00011245	0.000392115	crm	Control	Fat Body
0.874189756	3.568655279	20.27418966	0.000114499	0.00039898	Sbp2	Control	Fat Body
0.547113343	9.549460204	20.26026275	0.000114976	0.000400361	CG2852	Control	Fat Body
-0.98529118	3.663480285	20.25023978	0.000115321	0.00040128	CG6511	Control	Fat Body
-0.896054647	5.701227209	20.23759889	0.000115757	0.000402517	CG3356	Control	Fat Body
-0.407185063	7.251656829	20.22510208	0.00011619	0.00040374	GM130	Control	Fat Body
-0.450508941	9.058373434	20.1949268	0.000117243	0.000407114	Spp	Control	Fat Body
-3.306078979	3.209061756	20.5827224	0.000117504	0.000407737	rtv	Control	Fat Body
-0.875420212	2.141668362	20.17999823	0.000117768	0.000408366	CG17612	Control	Fat Body
-0.532357845	4.976609388	20.16501529	0.000118297	0.000409914	CG1271	Control	Fat Body
-0.77560323	4.288519486	20.1542978	0.000118677	0.000410945	enok	Control	Fat Body
-0.568488486	3.593511852	20.15044069	0.000118814	0.000411133	PGAP1	Control	Fat Body
1.950370438	3.792128449	20.30632052	0.000121153	0.000418936	Cyp4d14	Control	Fat Body
-0.762390196	5.34017296	20.07288717	0.000121607	0.000420073	by	Control	Fat Body
0.625800151	12.51653832	20.07168947	0.000121651	0.000420073	RpL21	Control	Fat Body
-0.604694696	10.14642045	20.02707459	0.000123291	0.000425439	RpL36A	Control	Fat Body
0.568426875	6.93960177	20.01186103	0.000123855	0.00042709	CG11076	Control	Fat Body
0.66870505	12.3184405	20.0066578	0.000124049	0.000427462	Pdi	Control	Fat Body
1.92343576	4.214432683	20.23995735	0.000124463	0.000428592	capu	Control	Fat Body
-0.613473214	5.159765201	19.96511806	0.000125607	0.000432232	MED14	Control	Fat Body
-0.860189868	4.668797229	19.9387243	0.000126608	0.000435375	CG6201	Control	Fat Body
2.129307785	3.751029109	20.16965023	0.000127065	0.000436644	superdeath	Control	Fat Body
-0.629040189	7.417833419	19.9131118	0.000127588	0.000438137	eIF4E1	Control	Fat Body
-0.413075537	6.062115353	19.90707929	0.00012782	0.00043863	Pink1	Control	Fat Body
0.620678584	3.918295562	19.89985605	0.000128098	0.000439121	Trm7-32	Control	Fat Body
4.638549439	2.869540579	20.34930393	0.00012814	0.000439121	CG9360.CG3301.Dsim_GD15972	Control	Fat Body
-0.522948175	4.1548972	19.87884135	0.000128912	0.000441462	EloA	Control	Fat Body
-1.018032968	3.89467477	19.85791379	0.000129727	0.000443949	Tollo	Control	Fat Body
-0.504284672	9.225418504	19.83508052	0.000130623	0.000446708	TER94	Control	Fat Body
0.654037201	6.114068458	19.79584793	0.000132179	0.000451716	CG3224	Control	Fat Body
-1.070653289	4.691445538	19.78828284	0.000132481	0.000452355	CG46385.Dsim_GD10223	Control	Fat Body
0.974340943	2.620733158	19.78661004	0.000132548	0.000452355	hng2	Control	Fat Body
-0.907433224	2.458397466	19.77996498	0.000132814	0.000452953	CG7685	Control	Fat Body
0.369895349	5.464075929	19.75967401	0.00013363	0.000455424	Mlf	Control	Fat Body
-0.391854391	6.290636289	19.71432496	0.000135475	0.000461394	Flacc	Control	Fat Body
-1.19321282	2.762229462	19.71056302	0.000135629	0.000461602	CG32039	Control	Fat Body
-2.374430148	3.854514422	19.98981356	0.000137043	0.000466057	scrib	Control	Fat Body
-2.697134879	2.710701058	19.84017518	0.000137125	0.000466057	Adgf-C	Control	Fat Body
-0.608386205	4.245280566	19.65321197	0.000138003	0.000468721	Shark	Control	Fat Body
-0.555507038	5.103669047	19.6391368	0.000138593	0.000470402	CG2116	Control	Fat Body
0.402870059	5.88590392	19.63229142	0.000138881	0.000471057	MFS16	Control	Fat Body
0.600146741	3.715221925	19.60122588	0.000140195	0.000475189	her	Control	Fat Body
-0.979244248	5.057997268	19.58815768	0.000140751	0.000476751	CG14073	Control	Fat Body
-0.652428191	4.461895567	19.54884225	0.000142441	0.000482144	Sym	Control	Fat Body
-0.577199001	4.188748057	19.46191862	0.000146254	0.000494714	Gas41	Control	Fat Body
-0.815199229	5.449454971	19.39007479	0.000149488	0.00050531	Rab18	Control	Fat Body
2.582223248	4.132529269	19.67855795	0.000152387	0.000514758	Mlp84B	Control	Fat Body
1.412599754	1.205705717	19.3123652	0.000153074	0.000516727	mus81	Control	Fat Body
-0.833646746	3.444725663	19.28048162	0.000154571	0.000521429	LIMK1	Control	Fat Body
0.459010449	5.85403513	19.26285436	0.000155406	0.00052389	CG3149	Control	Fat Body
1.032189865	2.466564661	19.22371148	0.000157277	0.000529838	CG15922	Control	Fat Body
-0.447346217	6.500462871	19.20748189	0.00015806	0.000532115	tth	Control	Fat Body
-0.731793346	3.427031205	19.20419043	0.00015822	0.000532291	CG32104	Control	Fat Body
0.78288526	4.382671183	19.18959583	0.000158928	0.000534012	ghi	Control	Fat Body
0.483862155	6.556639348	19.1892246	0.000158946	0.000534012	Hel25E	Control	Fat Body
-1.085427132	9.000544167	19.18370112	0.000159215	0.000534204	CG16743	Control	Fat Body
-1.393732745	1.752810025	19.18363928	0.000159218	0.000534204	clos	Control	Fat Body
-0.721536988	3.437584504	19.1662396	0.000160069	0.000536696	CG8300	Control	Fat Body
-0.555180867	7.914054052	19.1606466	0.000160344	0.000537254	UGP	Control	Fat Body
-0.931141044	3.000864074	19.15405878	0.000160668	0.000537976	MAPk-Ak2	Control	Fat Body
0.615100099	2.698209487	19.1515932	0.000160789	0.000538018	CG11808	Control	Fat Body
0.459874063	10.20983829	19.14941224	0.000160896	0.000538018	RpL37a	Control	Fat Body
0.64089582	9.304409042	19.14313493	0.000161206	0.000538632	Lsd-2	Control	Fat Body
-1.14709515	2.10697292	19.14129893	0.000161297	0.000538632	Cip4	Control	Fat Body
-0.958516266	3.188330786	19.13656329	0.000161531	0.000539053	klar	Control	Fat Body
0.295223366	5.834025613	19.13319396	0.000161698	0.000539248	TH1	Control	Fat Body
-0.533660006	5.613167266	19.09746124	0.00016348	0.000544824	CG3632	Control	Fat Body
0.774778866	5.430413053	19.06989368	0.000164869	0.000549086	GstT3	Control	Fat Body
0.518660071	8.125722518	19.04971749	0.000165894	0.000552129	Fer1HCH	Control	Fat Body
-1.209920257	4.487760573	19.079866	0.000166375	0.000552937	Caf1-180	Control	Fat Body
-0.860159566	3.359698814	19.03915022	0.000166434	0.000552937	mre11	Control	Fat Body
-4.435072897	4.677448811	19.53703344	0.000166471	0.000552937	CecC	Control	Fat Body
-0.698762288	2.52682631	19.02289449	0.000167267	0.000555211	CG12106	Control	Fat Body
0.556529659	4.165038143	19.02000001	0.000167416	0.000555334	CG11168	Control	Fat Body
0.566829551	5.514338239	19.00154185	0.000168369	0.000558122	Cen	Control	Fat Body
0.725366746	7.097154497	18.99092135	0.00016892	0.000559575	ND-B15	Control	Fat Body
-0.798046738	4.287277951	18.97423589	0.000169789	0.00056208	SelG.CG1840.Dsim_GD17056	Control	Fat Body
0.615180981	8.39962782	18.91475204	0.000172928	0.000572091	FBgn0188084	Control	Fat Body
0.947681089	2.949580635	18.90959	0.000173204	0.00057262	rogdi	Control	Fat Body
3.334120921	3.935944553	19.32311656	0.000174018	0.000574931	Argk	Control	Fat Body
0.440168631	5.332904795	18.88575072	0.000174481	0.000575994	CG14969	Control	Fat Body
-2.3487969	2.99837497	19.08191806	0.000174572	0.000575994	MESR3	Control	Fat Body
-1.587059531	2.658125895	18.84331791	0.000176781	0.000582895	Fhos	Control	Fat Body
-1.571422262	1.575725894	18.83865993	0.000177035	0.000583347	CG34256	Control	Fat Body
-1.190476206	3.40069401	18.83118643	0.000177444	0.000584307	sra	Control	Fat Body
-1.17068243	2.427736276	18.78542175	0.000179971	0.000592235	esc	Control	Fat Body
-0.624042658	6.08620793	18.75172133	0.000181856	0.000598044	CG5961	Control	Fat Body
-0.74620887	4.295407381	18.74734236	0.000182103	0.00059842	mus101	Control	Fat Body
-0.508687774	5.117660074	18.74541238	0.000182212	0.00059842	da	Control	Fat Body
0.560154182	7.711730296	18.73601142	0.000182742	0.000599767	CG11334	Control	Fat Body
-1.016338173	3.329063704	18.72538623	0.000183344	0.000601346	RAF2	Control	Fat Body
0.903364492	2.375222758	18.70912629	0.00018427	0.000603982	CG15436.CG5245.Dsim_GD27974	Control	Fat Body
0.422182735	8.405304684	18.7041796	0.000184552	0.00060451	Rpn6	Control	Fat Body
0.647442671	11.57964025	18.6830299	0.000185766	0.000608083	RpLP2	Control	Fat Body
-1.736323728	2.631440154	18.6566375	0.000187292	0.000612674	CG43326	Control	Fat Body
0.531499372	5.223012015	18.65217281	0.000187551	0.00061312	dod	Control	Fat Body
0.971430491	3.285741731	18.64857836	0.00018776	0.0006134	CG7639	Control	Fat Body
0.906705383	12.24618021	18.62245646	0.000189288	0.000617985	FBgn0196908	Control	Fat Body
0.52594212	10.98332984	18.61068415	0.000189981	0.00061984	RpL19	Control	Fat Body
-0.79073688	6.185800888	18.60381841	0.000190386	0.000620755	TBC1D5	Control	Fat Body
-2.058773357	3.682018581	18.79369494	0.000191962	0.000625482	Ance-5	Control	Fat Body
1.463334052	1.316390358	18.5558586	0.000193244	0.000629247	Krn	Control	Fat Body
0.797337668	8.897697585	18.54854962	0.000193684	0.000630265	Sec61gamma.CG8860.CG13426.Dsim_GD27473	Control	Fat Body
1.342908413	1.954786537	18.54630499	0.000193819	0.000630293	CG34460	Control	Fat Body
0.616071296	4.008948411	18.53820112	0.000194308	0.00063147	CG7857	Control	Fat Body
-0.847214417	3.460757682	18.48067781	0.000197818	0.000642455	Fen1	Control	Fat Body
-2.385579672	2.64811882	18.60119871	0.000198291	0.000643572	CG2611	Control	Fat Body
-1.060515771	1.995724117	18.45317391	0.00019952	0.000647137	rho-4	Control	Fat Body
-0.792276356	3.59918944	18.43299427	0.000200779	0.00065041	Pp2C1	Control	Fat Body
0.66212549	8.628503419	18.43280335	0.000200791	0.00065041	FBgn0197197	Control	Fat Body
-0.690337921	4.127522139	18.42690907	0.00020116	0.000651182	sfl	Control	Fat Body
0.681443849	7.101183157	18.39622895	0.000203094	0.000657015	Sec61beta	Control	Fat Body
-0.458228839	5.876042766	18.37829642	0.000204234	0.000660273	row	Control	Fat Body
0.756286825	3.362487944	18.37602904	0.000204379	0.000660311	CG3191	Control	Fat Body
3.816471154	4.416847878	18.82654264	0.000205644	0.000663968	CG10877	Control	Fat Body
-0.766278733	5.198380763	18.3442434	0.000206418	0.000666032	arr	Control	Fat Body
3.8187507	3.760102668	18.77361901	0.000206767	0.000666727	wtrw	Control	Fat Body
0.459080077	5.606847431	18.31862433	0.000208077	0.000670516	CG3831	Control	Fat Body
-0.588490024	3.850262251	18.31526442	0.000208296	0.000670785	Spred	Control	Fat Body
0.710177275	5.289080555	18.30363555	0.000209055	0.000672793	CG12773	Control	Fat Body
-0.771514188	4.329250712	18.2544843	0.000212295	0.000682641	Oga	Control	Fat Body
0.623409421	4.125451631	18.25250637	0.000212426	0.000682641	CG32425	Control	Fat Body
1.495045462	5.605410965	18.41393636	0.000212527	0.000682641	CG4842.CG18814.Dsim_GD14635	Control	Fat Body
2.891983806	0.905500535	18.23690309	0.000213467	0.000685218	NLaz	Control	Fat Body
0.378698842	5.430899412	18.23012866	0.000213921	0.000686231	lola	Control	Fat Body
0.587522177	4.429546898	18.22126654	0.000214515	0.000687695	Fis1	Control	Fat Body
-0.871061619	6.945849265	18.19708215	0.000216148	0.000692277	Vps13	Control	Fat Body
-0.59509585	4.767400865	18.19505791	0.000216285	0.000692277	TfIIEalpha	Control	Fat Body
-0.711829041	3.790074611	18.19391352	0.000216363	0.000692277	fend	Control	Fat Body
0.394207017	5.419504117	18.18486379	0.000216978	0.000693692	stmA	Control	Fat Body
-0.857242761	6.084512716	18.18330096	0.000217084	0.000693692	hdly	Control	Fat Body
-0.631341353	7.953662898	18.1763122	0.00021756	0.000694661	porin	Control	Fat Body
-0.661575883	2.974476098	18.17475258	0.000217667	0.000694661	BCL7-like	Control	Fat Body
-0.47633517	7.553249075	18.16582405	0.000218278	0.000696162	GstO3	Control	Fat Body
-2.04389358	1.343044205	18.15864497	0.00021877	0.000697285	CG2990	Control	Fat Body
0.444289731	5.715384885	18.15145324	0.000219264	0.000698067	MSBP	Control	Fat Body
0.457020447	4.833919561	18.15099143	0.000219296	0.000698067	PIG-K	Control	Fat Body
-2.307691154	10.45189707	18.46414441	0.000221193	0.000703655	Lsp2	Control	Fat Body
-0.316284108	6.985973717	18.11822537	0.000221564	0.000704384	Plap	Control	Fat Body
-0.419731954	6.324255593	18.10786906	0.000222286	0.000706228	SH3PX1	Control	Fat Body
1.460683236	1.469991052	18.09826925	0.000222958	0.000707909	FBgn0196757	Control	Fat Body
-1.330269078	1.826577642	18.07125225	0.00022486	0.000713492	ReepA	Control	Fat Body
0.655963863	9.356777096	18.06502373	0.000225301	0.000714435	sea	Control	Fat Body
1.731896933	10.35632892	18.27991828	0.000225574	0.000714844	Gpo1	Control	Fat Body
0.528949815	10.49202601	18.04249787	0.000226903	0.0007186	Ahcy	Control	Fat Body
0.469705783	4.667573798	18.01669894	0.000228754	0.000723999	AP-2sigma	Control	Fat Body
0.738981297	7.25109217	17.99898972	0.000230034	0.000727586	CG11999	Control	Fat Body
-0.980181032	4.330591501	17.95204697	0.000233463	0.000737963	mip120	Control	Fat Body
0.540430562	5.730223514	17.93940355	0.000234396	0.000740442	ND-13B	Control	Fat Body
-0.774146774	3.023391979	17.88120332	0.000238744	0.000753696	Spt3	Control	Fat Body
-0.743306998	5.251270779	17.85477055	0.000240747	0.000759537	ck	Control	Fat Body
-2.057528076	1.044243292	17.84940095	0.000241156	0.000760345	vis.achi	Control	Fat Body
0.627965033	4.015594142	17.79988689	0.000244964	0.000771862	tmod	Control	Fat Body
0.483462558	10.13615412	17.78476643	0.00024614	0.000775075	eEF1beta	Control	Fat Body
0.701955134	2.895565224	17.75288543	0.000248639	0.000782315	CG14341	Control	Fat Body
-0.903252316	2.896851907	17.75142875	0.000248754	0.000782315	CG9636	Control	Fat Body
-0.855185233	2.546417255	17.74467492	0.000249287	0.000783495	EndoB	Control	Fat Body
-0.605045494	6.787643228	17.73743272	0.00024986	0.0007848	rush	Control	Fat Body
4.325344445	1.160367596	17.72535173	0.000250819	0.000787315	CG4842.CG18814.Dsim_GD14636	Control	Fat Body
0.558187218	6.063472002	17.72332956	0.00025098	0.000787323	CLIP-190	Control	Fat Body
0.423169225	5.975829087	17.71638885	0.000251533	0.000788158	Usp16-45	Control	Fat Body
-0.729333885	3.233608196	17.7160101	0.000251564	0.000788158	mats	Control	Fat Body
1.343212509	2.744003474	17.69851295	0.000252964	0.000792048	CG15449	Control	Fat Body
-0.541808396	3.918060958	17.68576876	0.00025399	0.000794758	thoc5	Control	Fat Body
0.559456437	10.53070941	17.65919252	0.000256143	0.00080099	Nacalpha	Control	Fat Body
-1.322301956	2.217481746	17.65257716	0.000256682	0.000802171	CG7386	Control	Fat Body
1.006353159	4.536566119	17.61601229	0.000259683	0.00081104	Smyd5	Control	Fat Body
-0.833421363	4.365651832	17.58536509	0.000262228	0.000818473	CG9107	Control	Fat Body
-0.7376074	4.014720517	17.57036173	0.000263483	0.000821376	LRR	Control	Fat Body
0.632137608	3.49229664	17.57029965	0.000263488	0.000821376	spt4	Control	Fat Body
-7.783238023	3.223417302	17.97664185	0.000265424	0.000826893	CecA1	Control	Fat Body
-0.479433329	5.520167205	17.54275235	0.000265811	0.000827577	brun	Control	Fat Body
0.347931336	6.087056033	17.5260563	0.000267229	0.000831471	CG8818	Control	Fat Body
-0.895724515	2.051884389	17.51622772	0.000268067	0.000833559	CG6136	Control	Fat Body
0.546069697	6.337469061	17.50663169	0.000268889	0.000835591	roq	Control	Fat Body
5.667975949	4.084710507	17.93170257	0.000271007	0.000841647	CG42566	Control	Fat Body
-0.786897316	9.127087533	17.45744211	0.000273143	0.00084775	CG16926	Control	Fat Body
0.858814665	4.226061742	17.45445767	0.000273404	0.000848029	CG42364.CG42365.Dsim_GD11612	Control	Fat Body
-0.721270674	3.769855561	17.44968662	0.00027382	0.000848792	Socs44A	Control	Fat Body
-1.00914085	9.955632709	17.39479556	0.000278667	0.000863275	CG30283	Control	Fat Body
-0.584224247	2.793018662	17.38078831	0.000279918	0.000866612	CG1647	Control	Fat Body
-0.469757399	5.016566589	17.37575956	0.000280369	0.000867304	Myb	Control	Fat Body
1.731603798	5.405768879	17.59020488	0.000280491	0.000867304	CG6621	Control	Fat Body
-0.56339267	7.029838456	17.3300757	0.000284499	0.000879152	mtgo	Control	Fat Body
0.959251088	5.029982774	17.31756189	0.000285642	0.000882136	CG11077	Control	Fat Body
-0.681880254	7.721042079	17.28807386	0.000288355	0.00088996	CG9360.CG3301.Dsim_GD19991	Control	Fat Body
-0.488280845	6.555727965	17.2624791	0.000290732	0.00089674	CG6115	Control	Fat Body
1.689170601	1.742104908	17.2367584	0.000293142	0.000903613	CG33156	Control	Fat Body
-0.929211983	3.714553486	17.22768436	0.000293998	0.000905688	CG34242	Control	Fat Body
-1.695766541	1.468382172	17.21745796	0.000294965	0.000908105	GEFmeso	Control	Fat Body
1.124117169	3.34294186	17.21381791	0.00029531	0.000908315	CG2765	Control	Fat Body
0.607733435	4.749083109	17.21288336	0.000295399	0.000908315	CG43367	Control	Fat Body
0.523083112	4.637681792	17.20879911	0.000295787	0.000908945	fliI	Control	Fat Body
-0.556987267	8.828428505	17.1804904	0.00029849	0.000916687	COX7A	Control	Fat Body
-0.523143086	4.874500347	17.1745013	0.000299066	0.000917886	Cyfip	Control	Fat Body
-0.757828578	11.26983157	17.14959071	0.000301472	0.0009247	Taldo	Control	Fat Body
-0.44669155	5.718428978	17.14267114	0.000302144	0.00092619	gry	Control	Fat Body
0.686892523	3.680956145	17.12993325	0.000303385	0.000929422	Ing5	Control	Fat Body
-0.730512297	4.246157011	17.06301	0.000309999	0.000949096	Fic	Control	Fat Body
0.618951074	3.331556897	17.03587617	0.000312724	0.000956851	pho	Control	Fat Body
-0.473643004	8.075652165	17.03023008	0.000313294	0.000958006	GCS2alpha	Control	Fat Body
0.64085486	5.142406458	17.01543139	0.000314795	0.000962001	Coq7	Control	Fat Body
0.651064329	4.116149226	17.00921736	0.000315427	0.000963341	CG4975	Control	Fat Body
-1.379353285	5.374219986	17.12226431	0.000317004	0.000967563	Eip74EF	Control	Fat Body
-0.748230985	3.403954023	16.9833578	0.000318073	0.000969887	Saf6	Control	Fat Body
-0.561695546	3.702657787	16.98255261	0.000318156	0.000969887	CG10646	Control	Fat Body
0.694833717	3.93965517	16.9677197	0.000319684	0.00097393	strat	Control	Fat Body
0.383272795	6.917881654	16.96588676	0.000319874	0.00097393	Nsf2	Control	Fat Body
-1.537058023	3.106578174	16.98448288	0.000321142	0.000977193	RhoGAP16F	Control	Fat Body
-0.509222503	4.6011219	16.92688085	0.000323935	0.000985088	Tdrd3	Control	Fat Body
-0.589536153	2.929175004	16.91273607	0.000325421	0.000989003	CG11902	Control	Fat Body
0.51663293	3.949879287	16.90497376	0.00032624	0.000990885	CG11447	Control	Fat Body
0.597276789	7.595851155	16.89004652	0.000327821	0.000995078	Vha55	Control	Fat Body
0.490335237	5.673834794	16.86900527	0.000330064	0.001001273	Ulp1.CR11023	Control	Fat Body
0.592401608	7.50037318	16.84404831	0.000332745	0.001008791	GNBP1	Control	Fat Body
0.745549568	3.450214506	16.82343864	0.000334977	0.001014938	CG1646	Control	Fat Body
-0.423985333	4.93466027	16.80895423	0.000336555	0.001019099	ORMDL	Control	Fat Body
-0.791864548	17.04147041	16.79297925	0.000338305	0.001023774	Lsp1gamma	Control	Fat Body
-0.86243405	4.675075486	16.79096743	0.000338526	0.001023819	Ankle2	Control	Fat Body
0.647168321	5.716389252	16.76829988	0.000341027	0.001030757	tko	Control	Fat Body
-0.481478515	3.906110043	16.74704551	0.000343391	0.001037271	Wdr24	Control	Fat Body
-0.493695954	5.117573777	16.72475219	0.00034589	0.001044183	vir	Control	Fat Body
0.646443369	8.572209337	16.71123561	0.000347414	0.001048148	HDAC6	Control	Fat Body
-0.683995209	4.603995609	16.68440399	0.000350461	0.0010567	CG10465	Control	Fat Body
-0.729868735	7.158443973	16.68164282	0.000350776	0.001057009	CG42514	Control	Fat Body
-0.467126586	4.114550764	16.67623217	0.000351395	0.001057923	prod	Control	Fat Body
0.481925028	5.201217608	16.67526593	0.000351506	0.001057923	fdl	Control	Fat Body
-0.723584897	6.580150469	16.67149241	0.000351938	0.001058069	CG2277	Control	Fat Body
2.014449673	7.330357186	16.93247478	0.00035198	0.001058069	CG3513	Control	Fat Body
-0.553538146	4.498194887	16.65303957	0.00035406	0.001063678	PIG-V	Control	Fat Body
-0.597337878	4.563476477	16.64430909	0.000355069	0.001066065	nero	Control	Fat Body
-0.63271723	4.432464216	16.58341663	0.000362192	0.001086794	wnd	Control	Fat Body
-2.472000577	4.393395828	16.88768062	0.000363005	0.001088576	CG4080	Control	Fat Body
-0.533763611	5.029683757	16.56509049	0.000364366	0.001091998	CG4287	Control	Fat Body
-1.326749764	7.278569544	16.63548166	0.000369386	0.001106377	path	Control	Fat Body
-1.794204853	3.096745771	16.56302006	0.000373651	0.001118478	CG4829	Control	Fat Body
0.941335679	7.095468903	16.41034884	0.000383291	0.001146643	Vha14-1	Control	Fat Body
0.480739467	4.318445118	16.40558258	0.000383891	0.001147746	PGRP-LE	Control	Fat Body
0.584237615	7.435124199	16.39558344	0.000385152	0.001150824	CG3603	Control	Fat Body
-0.462359713	4.096626252	16.36026421	0.000389642	0.00116354	Ipk2	Control	Fat Body
0.511134598	6.990583489	16.34316105	0.000391837	0.001169391	eIF3j	Control	Fat Body
-0.517943279	6.833985793	16.33840957	0.000392449	0.001170515	p24-1	Control	Fat Body
-0.59638689	3.132539095	16.27727302	0.000400416	0.001193563	CG2924	Control	Fat Body
-0.693953607	9.136501736	16.25335912	0.00040358	0.001202272	Non1	Control	Fat Body
-0.930840743	2.141598947	16.24778215	0.000404322	0.00120376	CG34116	Control	Fat Body
0.544189484	5.839779676	16.23024997	0.000406663	0.001210006	ABCB7	Control	Fat Body
-0.800607143	3.651702413	16.22195143	0.000407777	0.001212385	TFAM	Control	Fat Body
0.442435598	11.67357244	16.2206559	0.000407951	0.001212385	RpL23	Control	Fat Body
0.955737526	3.611228078	16.18237162	0.000413132	0.00122705	mRpS14	Control	Fat Body
-3.263106494	2.249719345	16.2894321	0.000416189	0.00123539	CG18636	Control	Fat Body
-0.822266634	2.872800702	16.14928402	0.000417667	0.001239039	cg	Control	Fat Body
-0.379187236	5.786890829	16.12688376	0.000420768	0.001247493	Alg12	Control	Fat Body
0.517072657	5.964843213	16.11863928	0.000421916	0.001250149	Atg4a	Control	Fat Body
-0.735840758	3.203143011	16.10593465	0.000423691	0.00125466	RasGAP1	Control	Fat Body
-0.730520389	3.720955284	16.09475227	0.00042526	0.001258556	csul	Control	Fat Body
-1.133622941	5.684210562	16.13159087	0.000427336	0.001263948	CG30046	Control	Fat Body
-0.577321663	5.163002435	16.06335244	0.000429699	0.00127018	g	Control	Fat Body
-1.08049767	2.876229515	16.04060418	0.000432946	0.001279018	Mcm10	Control	Fat Body
-0.63048883	3.401621166	15.98082024	0.000441607	0.001303829	CG30491	Control	Fat Body
-0.54189106	5.15511591	15.97389718	0.000442622	0.001306049	kay	Control	Fat Body
-0.777882437	2.699194196	15.96365665	0.000444127	0.001309715	CG17078	Control	Fat Body
0.300982338	6.004101359	15.95393931	0.000445562	0.001313165	Alg9	Control	Fat Body
0.451357083	8.603688315	15.90487074	0.00045288	0.001333942	Grasp65	Control	Fat Body
-0.490764284	5.313957095	15.89808119	0.000453903	0.001336162	Tcs3	Control	Fat Body
-0.429801117	5.211697203	15.88489065	0.000455897	0.001340461	CG7601	Control	Fat Body
-0.589335851	5.900613743	15.88401167	0.00045603	0.001340461	dop	Control	Fat Body
-0.42239716	5.016202598	15.88307364	0.000456172	0.001340461	Ublcp1	Control	Fat Body
-0.644004851	3.832414464	15.86891741	0.000458324	0.001345989	E(var)3-9	Control	Fat Body
-0.274148686	6.728598034	15.8553669	0.000460394	0.00135127	CG13605	Control	Fat Body
0.306424683	4.979636676	15.83800717	0.000463061	0.001358295	Chi	Control	Fat Body
-0.527925241	5.169735511	15.82917689	0.000464424	0.001361489	Cse1	Control	Fat Body
-0.69635731	3.581945916	15.81732053	0.000466261	0.001366068	fmt	Control	Fat Body
0.652761888	6.57560196	15.81260027	0.000466995	0.001367411	CG9034	Control	Fat Body
0.73782418	4.622508064	15.79046943	0.00047045	0.001376718	CG17272	Control	Fat Body
0.554938134	10.34371049	15.78218303	0.000471751	0.001379713	Dp1	Control	Fat Body
-0.531604777	5.766073988	15.7683147	0.000473937	0.00138529	fwd	Control	Fat Body
0.595117631	6.622218258	15.76310136	0.000474762	0.001386885	Grx1	Control	Fat Body
0.600926879	4.560622926	15.75805793	0.000475561	0.001388403	Art4	Control	Fat Body
0.600455766	3.055277674	15.71546344	0.000482368	0.001406129	CG9213	Control	Fat Body
0.722196183	6.908526538	15.71544155	0.000482372	0.001406129	dob	Control	Fat Body
0.804573462	4.502475141	15.71476157	0.000482482	0.001406129	qtc	Control	Fat Body
3.723667402	1.372647243	15.69920355	0.000484995	0.001412626	CG6142	Control	Fat Body
0.738812624	5.276842002	15.6839273	0.000487476	0.001419022	CG7943	Control	Fat Body
-1.230431989	1.867527898	15.67022782	0.000489713	0.001424699	CG2906	Control	Fat Body
-0.39462765	4.478707257	15.61059091	0.000499582	0.001452211	Psi	Control	Fat Body
0.445436178	4.261705393	15.60955798	0.000499755	0.001452211	Pdp	Control	Fat Body
0.454809293	4.421840486	15.60642662	0.000500279	0.001452885	slpr	Control	Fat Body
3.175095217	0.41754469	15.59079973	0.000502904	0.001459655	CG13659	Control	Fat Body
0.735132911	6.931825973	15.58563482	0.000503775	0.001461329	Dip-C	Control	Fat Body
0.805598654	3.949105816	15.57693794	0.000505245	0.001464739	CG7781	Control	Fat Body
0.500235041	5.932714337	15.57032712	0.000506366	0.001467132	RagA-B	Control	Fat Body
0.478301852	7.491086665	15.56042748	0.000508049	0.00147115	CG4995	Control	Fat Body
-0.809998525	2.416634613	15.53612521	0.000512206	0.001482325	l(2)k10201	Control	Fat Body
-1.281230443	6.674603365	15.62599157	0.000513227	0.001484416	CG9396	Control	Fat Body
0.579188554	9.643793706	15.52562163	0.000514014	0.001485206	Mtp	Control	Fat Body
2.206684868	1.194611041	15.52513489	0.000514098	0.001485206	Tmhs	Control	Fat Body
-0.568631589	4.007309888	15.50648572	0.000517326	0.001493664	uri	Control	Fat Body
-0.815248996	5.711690351	15.49583932	0.000519179	0.001498142	Dis3	Control	Fat Body
-0.558872999	5.306514461	15.49331633	0.000519619	0.001498542	adp	Control	Fat Body
-0.518326882	6.819773598	15.4622069	0.000525079	0.001513409	Serinc	Control	Fat Body
0.633677016	3.62902504	15.45142057	0.000526986	0.001518026	CG40228	Control	Fat Body
0.410424654	9.426410429	15.40362306	0.000535529	0.00154174	RpL12	Control	Fat Body
-0.832234172	4.462155384	15.40010606	0.000536163	0.001542673	CG33298	Control	Fat Body
-0.649830973	6.953257208	15.33508956	0.00054804	0.001575931	CG18547	Control	Fat Body
-1.328578534	7.144683802	15.43285908	0.000550757	0.00158283	CG5789	Control	Fat Body
-1.520576892	1.840178999	15.31403936	0.000551945	0.001585186	CG17754	Control	Fat Body
-1.064180611	11.6327262	15.34737709	0.000552215	0.001585186	ATPCL	Control	Fat Body
-0.507455167	8.640697722	15.2910205	0.000556251	0.001595849	Agpat3	Control	Fat Body
0.586732001	4.781426129	15.28764646	0.000556885	0.001596746	asf1	Control	Fat Body
-0.623135726	4.858191231	15.27484915	0.000559297	0.001602738	Atx2	Control	Fat Body
0.978162435	6.090290578	15.27405323	0.000559874	0.001603467	Tpc1	Control	Fat Body
0.603466641	6.891089285	15.26482448	0.000561194	0.001606322	CG5270	Control	Fat Body
0.382605281	5.674212836	15.24532877	0.000564905	0.001616011	Hr78	Control	Fat Body
-0.925203664	4.440101684	15.23605723	0.000566678	0.001620152	Mgat1	Control	Fat Body
-0.74163532	2.863448202	15.23392247	0.000567087	0.00162039	DNApol-alpha50	Control	Fat Body
-0.50776313	4.781478772	15.21005258	0.000571685	0.001632588	Su(var)3-7	Control	Fat Body
2.055195459	2.15971138	15.20765453	0.000572149	0.001632975	Traf-like	Control	Fat Body
-9.310203634	1.931521404	17.52304169	0.000574154	0.001637755	Cyp316a1	Control	Fat Body
0.68150539	6.425236218	15.17620333	0.000578274	0.001648562	Tim8	Control	Fat Body
-1.261126649	3.502986543	15.18789306	0.000579752	0.001651827	Glut4EF	Control	Fat Body
0.583089188	5.24322412	15.15573414	0.000582298	0.001658131	mth.mthl3.mthl4.mthl2.Dsim_GD25478	Control	Fat Body
-0.598994079	6.614056367	15.12156352	0.000589083	0.001676492	mtTFB1	Control	Fat Body
1.907153325	3.239589608	15.24103837	0.000591736	0.001683077	Tsp42Eg	Control	Fat Body
-11.12132924	7.411667564	15.39664465	0.000602838	0.001713675	FBgn0192724	Control	Fat Body
0.583817442	3.826543645	15.01654824	0.000610476	0.001734394	Rap2l	Control	Fat Body
-3.934389352	0.641686314	14.99234703	0.000615524	0.001747736	CG9314	Control	Fat Body
-0.907045242	6.764113679	14.98506401	0.000617052	0.001751042	CG4607	Control	Fat Body
0.383439098	6.561579032	14.98344038	0.000617393	0.001751042	Alg11	Control	Fat Body
-0.60254598	12.3518177	14.96345514	0.000621609	0.001761815	CG10621	Control	Fat Body
0.601437348	3.648142	14.96207972	0.0006219	0.001761815	CG11722	Control	Fat Body
0.727627064	2.97807613	14.93541513	0.000627577	0.001776884	CG32267	Control	Fat Body
-0.477979706	4.48009565	14.86181712	0.000643538	0.001820697	Pop4	Control	Fat Body
0.584591099	7.510161659	14.86069738	0.000643784	0.001820697	boca	Control	Fat Body
1.087719267	7.654036169	14.89183963	0.000644182	0.001820786	Fmo-2	Control	Fat Body
-1.083072354	6.029679301	14.89256146	0.000645307	0.001822928	RpI1	Control	Fat Body
0.653488983	3.615105178	14.81333554	0.000654291	0.001847258	elgi	Control	Fat Body
-0.397912317	4.053875883	14.8090043	0.000655261	0.001848946	pygo	Control	Fat Body
-2.808020315	5.59410679	15.09484248	0.000660184	0.001860828	CG4822	Control	Fat Body
-0.671688044	2.92184058	14.78696724	0.000660221	0.001860828	CG31957	Control	Fat Body
-0.705643914	3.736282891	14.77362147	0.000663245	0.001868289	CG7115	Control	Fat Body
0.512350976	5.233425489	14.76688314	0.000664777	0.001871544	CG32803	Control	Fat Body
0.606193076	5.611987776	14.76399945	0.000665434	0.001872332	CG9886	Control	Fat Body
0.677016812	3.460382193	14.73564126	0.000671931	0.001889543	CG30428	Control	Fat Body
0.307124089	5.902602406	14.70179118	0.000679776	0.001910523	alphaSnap	Control	Fat Body
-0.60802645	3.400734394	14.69895125	0.000680438	0.001911304	CG3552	Control	Fat Body
-0.766206469	4.37859964	14.69479437	0.000681409	0.00191183	TTLL4A	Control	Fat Body
-1.243290043	1.636439586	14.69421764	0.000681544	0.00191183	tilB	Control	Fat Body
0.408516512	5.508147724	14.69321098	0.00068178	0.00191183	stck	Control	Fat Body
-0.901087174	5.352186028	14.68406076	0.000683924	0.001916762	CG6565	Control	Fat Body
-0.488336522	8.620554429	14.5941239	0.000705393	0.001975815	CG6180	Control	Fat Body
0.571150947	4.358338319	14.58237919	0.00070825	0.0019827	CG6843	Control	Fat Body
-0.691531058	5.552044718	14.56432282	0.000712666	0.001993326	Hipk	Control	Fat Body
-0.659357521	5.484090087	14.56358309	0.000712848	0.001993326	QC	Control	Fat Body
-0.532928175	5.938325519	14.54947383	0.00071632	0.00200191	mon2	Control	Fat Body
-0.557667671	5.329997141	14.54738273	0.000716837	0.002002227	IntS1	Control	Fat Body
5.346056877	8.748984534	14.82015489	0.000728735	0.002034316	CG14963	Control	Fat Body
-0.588231774	7.758251353	14.49495479	0.000729912	0.002036458	Uggt	Control	Fat Body
-0.602218938	5.470896915	14.4899022	0.000731185	0.002038867	CG8858	Control	Fat Body
-0.618343482	4.757696757	14.48568419	0.00073225	0.002040691	janA	Control	Fat Body
-0.466286324	4.307102189	14.46266838	0.000738092	0.002055817	Tnpo-SR	Control	Fat Body
-0.460106169	6.745673271	14.44861042	0.000741684	0.002064666	sip3	Control	Fat Body
0.32268327	5.294127472	14.42752774	0.000747107	0.002078599	Urod	Control	Fat Body
2.51752165	2.101417609	14.43727794	0.000748042	0.002079757	Prip	Control	Fat Body
0.411643428	7.991930987	14.42267899	0.000748361	0.002079757	FBgn0189027	Control	Fat Body
-0.585642424	4.944453154	14.40063114	0.000754088	0.002094503	Caf1-55	Control	Fat Body
-0.641228043	2.972367167	14.39544339	0.000755443	0.002097093	CG5380	Control	Fat Body
-0.637617072	2.724235606	14.38472376	0.00075825	0.002102577	CG11788	Control	Fat Body
4.421607	6.544226477	14.70059435	0.000758265	0.002102577	Scp2	Control	Fat Body
-0.568457417	3.121807499	14.37890766	0.000759778	0.002105598	CG5104	Control	Fat Body
2.859325526	1.604744732	14.37400405	0.000761069	0.002108	CG1632	Control	Fat Body
-0.629410701	4.562852854	14.37098577	0.000761865	0.002109028	vls	Control	Fat Body
-0.36649906	4.955377922	14.36083221	0.000764548	0.002115277	Taf5	Control	Fat Body
1.170274468	4.755297434	14.35661169	0.0007812	0.002160145	FarO	Control	Fat Body
-0.629615899	5.272524888	14.29156926	0.000783126	0.002164267	Su(dx)	Control	Fat Body
-0.8147893	5.594989868	14.28894342	0.000783839	0.002164768	Atg17	Control	Fat Body
0.601676555	3.836885712	14.28769722	0.000784178	0.002164768	CG34039	Control	Fat Body
-3.520152633	1.837266065	14.33468266	0.00079271	0.002187104	CG8539	Control	Fat Body
-4.454311601	7.974750264	14.55890499	0.000794954	0.00219208	Had2	Control	Fat Body
-1.950977374	3.904777676	14.37958502	0.000796747	0.002195805	CG18754	Control	Fat Body
-0.638883521	8.33871867	14.20024094	0.000808371	0.002226605	Pcyt1	Control	Fat Body
-0.565817083	4.494054051	14.19576297	0.000809631	0.00222884	CG17068	Control	Fat Body
1.133849482	2.743827477	14.17239032	0.000816243	0.002245799	CG1998	Control	Fat Body
-0.740049716	11.47985772	14.15280918	0.000821828	0.002259912	Glt	Control	Fat Body
0.651515238	5.420635459	14.14892808	0.000822939	0.002261056	Art1	Control	Fat Body
8.633004996	1.545602308	16.03152426	0.000823154	0.002261056	CG3604	Control	Fat Body
-0.816309925	2.817325961	14.12887203	0.00082871	0.002275062	Ipk1	Control	Fat Body
0.705189414	5.315613542	14.10946574	0.000834336	0.002289242	LSm7	Control	Fat Body
0.620850283	9.858543533	14.1001656	0.000837047	0.002295411	SpdS	Control	Fat Body
3.41538601	1.396378354	14.09640433	0.000838146	0.002297157	FBgn0187273	Control	Fat Body
-0.371365732	6.214794548	14.07779001	0.000843608	0.002310852	SF2	Control	Fat Body
-1.112105232	2.611365293	14.07202914	0.000845306	0.002314228	mam	Control	Fat Body
-0.527294374	6.897610129	14.04490424	0.000853351	0.002334967	Spt6	Control	Fat Body
-0.366912855	4.858155911	14.03490333	0.000856338	0.002341851	CG3223	Control	Fat Body
0.796415606	2.637717505	14.03209162	0.00085718	0.002342864	Uxt	Control	Fat Body
-0.44685527	5.779944452	14.01195226	0.000863236	0.002358119	Parg	Control	Fat Body
2.063561249	5.017111297	14.21255282	0.000868764	0.002371916	Cyp9h1	Control	Fat Body
-1.956288118	3.549002934	14.07189001	0.000890772	0.002430667	br.Dsim_br	Control	Fat Body
-0.812427956	4.328716496	13.91946244	0.000891648	0.002431723	FBXO11	Control	Fat Body
-1.033386148	5.104134692	13.94743911	0.00089219	0.002431866	RnrL	Control	Fat Body
-0.4878607	3.979456198	13.89609485	0.000898985	0.002449044	Opbp	Control	Fat Body
0.948943928	5.265663069	13.901952	0.000900375	0.002451486	CG4797	Control	Fat Body
0.419475115	6.283749068	13.88668444	0.000901958	0.002454452	PDCD-5	Control	Fat Body
-1.638148003	3.888107967	14.00742637	0.000902843	0.002455516	m-cup	Control	Fat Body
-1.181109784	1.228043981	13.86840579	0.000907764	0.002467548	CG18764	Control	Fat Body
0.610432129	5.511352136	13.84319175	0.000915838	0.002488135	e(y)2	Control	Fat Body
0.314902112	8.363313161	13.80565351	0.000928003	0.002519807	eIF3f1	Control	Fat Body
0.591578446	4.322376702	13.80124394	0.000929443	0.00252234	Dbp45A	Control	Fat Body
0.424695961	3.912336058	13.7759889	0.00093774	0.002543466	gammaSnap1	Control	Fat Body
0.802173384	2.852282975	13.77306704	0.000938705	0.002544694	mRpS28	Control	Fat Body
-0.577909287	4.694011761	13.76405551	0.000941688	0.002549178	Pyroxd1	Control	Fat Body
-0.746109988	4.604482468	13.76371263	0.000941802	0.002549178	CG16953	Control	Fat Body
-0.820676803	2.185605441	13.76342198	0.000941898	0.002549178	CG5447	Control	Fat Body
-0.428273235	5.597154904	13.75712002	0.000943991	0.002553451	Hmt-1	Control	Fat Body
1.667709621	1.436051675	13.7212768	0.000955989	0.002584499	dsd	Control	Fat Body
-0.894472021	3.005417348	13.68561568	0.00096809	0.00261579	CG15073	Control	Fat Body
-1.155559417	2.320000286	13.66158687	0.000976337	0.00263664	Phf7	Control	Fat Body
-0.851545266	2.684213295	13.64598279	0.000981733	0.002649773	Vrp1	Control	Fat Body
0.60470469	3.211652215	13.64372874	0.000982515	0.002650444	CG6179	Control	Fat Body
0.713274153	2.963572011	13.61552786	0.000992358	0.002675543	CG42359	Control	Fat Body
0.711059089	3.721445049	13.60810015	0.000994968	0.002679686	Ak6	Control	Fat Body
0.497572366	8.035036526	13.60808597	0.000994973	0.002679686	CG14715	Control	Fat Body
-0.495604295	5.985377392	13.60214895	0.000997065	0.002682627	Coprox	Control	Fat Body
1.203748108	1.39976719	13.60192255	0.000997145	0.002682627	CG14883	Control	Fat Body
-0.570239066	2.838375643	13.59885333	0.000998228	0.002684088	Ogg1	Control	Fat Body
0.697567456	6.705128301	13.59118402	0.00100094	0.002689925	VhaPPA1-1	Control	Fat Body
-1.41477609	2.063042056	13.58618959	0.001002711	0.002693227	Zip99C	Control	Fat Body
0.441401449	4.100642391	13.57264374	0.00100753	0.00270471	sav	Control	Fat Body
-1.681161474	5.770392074	13.71585184	0.001013992	0.002720586	CG30286	Control	Fat Body
-0.523921547	6.368724807	13.51812739	0.001027181	0.002754242	CG1824	Control	Fat Body
0.670500619	2.648193763	13.51685497	0.001027644	0.002754242	Yippee	Control	Fat Body
1.029905203	1.606748823	13.51400959	0.001028682	0.002755536	CG2126	Control	Fat Body
0.549281719	11.29506443	13.50782024	0.001030942	0.002760104	CG9691	Control	Fat Body
-0.402339195	5.867690318	13.47813099	0.001041861	0.002787833	CG1737	Control	Fat Body
-2.029864393	6.441046224	13.68121077	0.001043751	0.002791388	Oscillin	Control	Fat Body
0.686304449	2.643908476	13.46071528	0.001048324	0.002802109	CG10927	Control	Fat Body
0.618228633	5.984289392	13.45863337	0.001049099	0.002802674	mRpL47	Control	Fat Body
0.602525826	7.111491691	13.44719908	0.001053369	0.002810179	RpS28b	Control	Fat Body
-1.604359223	5.795837862	13.59776652	0.001053459	0.002810179	fusl	Control	Fat Body
-0.502198311	4.786293158	13.44656949	0.001053605	0.002810179	CG3434	Control	Fat Body
-10.62983394	5.355764688	13.72030664	0.001055696	0.002814245	CG5402	Control	Fat Body
-3.935375295	0.404185893	13.43892814	0.00105647	0.002814798	Glyat	Control	Fat Body
-0.866847352	4.34805339	13.43694159	0.001057216	0.002815276	Sema1b	Control	Fat Body
-1.670520453	1.4918626	13.43087678	0.001059497	0.002819841	CG3726	Control	Fat Body
-0.314989031	6.991370153	13.42653362	0.001061134	0.002822686	gw	Control	Fat Body
-3.755413352	4.850250298	13.6845458	0.001068711	0.002841318	CG5554	Control	Fat Body
-0.622908134	5.339395713	13.403091	0.001070018	0.002842293	Cyp4p2	Control	Fat Body
-0.371380952	5.104575715	13.40156232	0.0010706	0.002842293	Spg7	Control	Fat Body
-1.161138926	3.85975659	13.42580796	0.001070793	0.002842293	Orc1	Control	Fat Body
0.507973678	4.943383479	13.39648222	0.001072537	0.002845402	CG14407	Control	Fat Body
0.473012164	4.784562854	13.38702384	0.001076153	0.002853472	SdhC	Control	Fat Body
0.737637967	5.337878109	13.38188426	0.001078124	0.002857172	bys	Control	Fat Body
-1.128857022	4.170729122	13.39858389	0.001083457	0.002869775	GLS	Control	Fat Body
0.789211475	1.837923692	13.34619647	0.001091915	0.002890637	Ric	Control	Fat Body
-0.786058987	4.656586607	13.28510481	0.001115967	0.002952737	Dyb	Control	Fat Body
-0.480203212	4.370220688	13.28082963	0.001117672	0.002955673	Gga	Control	Fat Body
0.593195655	7.225319029	13.27173019	0.001121309	0.002963715	GlyP	Control	Fat Body
0.403008639	4.503035604	13.25874912	0.00112652	0.002975905	CG14480	Control	Fat Body
0.403553986	6.906395725	13.22984937	0.001138215	0.003005203	tzn	Control	Fat Body
0.736605026	3.094513026	13.22381752	0.001140673	0.003010092	CG34001	Control	Fat Body
0.468786689	5.245330756	13.21396086	0.001144701	0.003018136	DENR	Control	Fat Body
1.043903384	2.966310001	13.21338764	0.001144936	0.003018136	CG5160	Control	Fat Body
-0.405579282	4.618139997	13.20568147	0.001148096	0.003024863	FeCH	Control	Fat Body
-0.708055966	5.860996585	13.19213736	0.001153675	0.003037949	Rexo5	Control	Fat Body
-0.410365816	3.859682496	13.18496661	0.00115664	0.003044144	CG32095	Control	Fat Body
0.422171861	5.655610061	13.14329787	0.001174034	0.003088287	CG8078	Control	Fat Body
-0.527447896	7.301162309	13.12081341	0.001183537	0.003111637	cnc	Control	Fat Body
-1.22544909	5.101969767	13.1997305	0.001184229	0.00311181	AdamTS-A	Control	Fat Body
0.421364489	5.560126105	13.11710838	0.001185111	0.003112481	Pex14	Control	Fat Body
0.433771401	6.097016668	13.10705498	0.001189393	0.003121573	CG1416	Control	Fat Body
-0.827108291	3.385196806	13.10603295	0.001189829	0.003121573	Klp10A	Control	Fat Body
-0.545931372	7.582038989	13.09127691	0.001196147	0.003136493	CCT3	Control	Fat Body
-0.519156297	4.535626607	13.08927949	0.001197005	0.003137087	Jafrac2	Control	Fat Body
0.442453732	6.25324877	13.08245753	0.00119994	0.003143122	CG12173	Control	Fat Body
-0.447386363	5.180988783	13.01635375	0.00122879	0.003216996	mahe	Control	Fat Body
-2.188487162	9.629670622	13.22321445	0.001229827	0.003218015	CG7763	Control	Fat Body
-0.655928138	3.361401526	12.99104823	0.001240032	0.003242591	CG32795	Control	Fat Body
0.855868971	1.751563999	12.98994581	0.001240524	0.003242591	CG4332	Control	Fat Body
-1.046975342	5.189671451	13.02850778	0.001242493	0.003246029	CG9005	Control	Fat Body
-0.570307393	2.582332893	12.97585372	0.001246835	0.003255662	Ras64B	Control	Fat Body
0.619856331	2.454105835	12.96650441	0.001251042	0.00326493	CG13807	Control	Fat Body
-0.789511875	5.531339673	12.96051689	0.001253744	0.003270264	Ugalt	Control	Fat Body
0.35701523	7.444474058	12.95664934	0.001255492	0.003273106	eRF1	Control	Fat Body
0.387911364	5.601218711	12.91937561	0.00127248	0.003315655	CG3662	Control	Fat Body
-1.706015593	0.881305508	12.88596456	0.001287919	0.003354124	Spt	Control	Fat Body
0.530484548	6.08924378	12.87373924	0.001293618	0.003367202	Ask1	Control	Fat Body
-0.981516056	2.934170243	12.80601479	0.00132569	0.003448877	Cdk2	Control	Fat Body
-0.521950997	3.557879593	12.79077806	0.001333024	0.003466141	CG33172	Control	Fat Body
0.368517447	6.153272642	12.78825371	0.001334243	0.003467497	Dek	Control	Fat Body
-0.40097008	4.99224486	12.77104352	0.001342587	0.003487358	Top3beta	Control	Fat Body
-2.037817606	5.360251563	12.96611528	0.001344299	0.003489979	Obp83ef	Control	Fat Body
0.388348948	6.074241347	12.76535167	0.001345359	0.003490909	Gmd	Control	Fat Body
-1.148893819	6.318735475	12.82456126	0.001347677	0.003495098	CG33459	Control	Fat Body
-1.643862396	1.28848071	12.75557473	0.001350135	0.003499647	Fancd2	Control	Fat Body
0.482965413	5.08005961	12.75071026	0.001352519	0.003503996	CSN5	Control	Fat Body
0.543394531	4.607087778	12.70825421	0.001373512	0.003556531	CG9154	Control	Fat Body
0.498543393	3.748262994	12.69321406	0.001381034	0.003572734	CCDC53	Control	Fat Body
1.092400597	7.227172403	12.74631385	0.001381208	0.003572734	Obp83cd	Control	Fat Body
-1.635628488	3.147569409	12.73471294	0.001398206	0.00361482	Nmdmc	Control	Fat Body
-0.467339365	6.544232906	12.6407596	0.001407616	0.003637256	ClC-c	Control	Fat Body
0.292817746	10.40793508	12.63323736	0.001411473	0.003645327	RpS5a	Control	Fat Body
-0.347158672	7.581956321	12.61647279	0.00142011	0.003665729	CG40160	Control	Fat Body
-1.820436866	1.85753398	12.61232461	0.001422256	0.003669363	CG15120	Control	Fat Body
0.653792516	4.719326948	12.60755349	0.001424729	0.003671988	mRpL20	Control	Fat Body
0.387348252	5.972490524	12.60750955	0.001424752	0.003671988	CG12107	Control	Fat Body
0.355786218	8.117624615	12.58705641	0.001435405	0.003696342	eIF2alpha	Control	Fat Body
-0.599282589	4.751004624	12.58651263	0.001435689	0.003696342	UbcE2H	Control	Fat Body
-1.238909083	1.83975365	12.56679979	0.00144604	0.003721064	cav	Control	Fat Body
-16.34642084	8.943205281	13.39965721	0.001459863	0.00375221	FBgn0186425	Control	Fat Body
-1.146946346	1.573244884	12.54056602	0.001459941	0.00375221	Marcal1	Control	Fat Body
-0.44828315	6.051505341	12.53968722	0.001460409	0.00375221	CG32191	Control	Fat Body
0.375295072	5.050814327	12.53691271	0.001461888	0.003754069	CG3436	Control	Fat Body
0.468633622	8.917608928	12.52201396	0.001469859	0.003772586	CG5390	Control	Fat Body
0.54841681	4.782220234	12.5055696	0.00147871	0.003793346	mRpL27	Control	Fat Body
-0.297685791	5.235234676	12.49658861	0.001483569	0.003803846	CG8243	Control	Fat Body
0.772695793	5.414763363	12.48969748	0.001487309	0.003811468	CG42672	Control	Fat Body
-0.337507867	6.253373864	12.47627267	0.001494623	0.003828239	Vps4	Control	Fat Body
-6.3437792	0.952827268	12.50119224	0.001500977	0.003842531	CG5386	Control	Fat Body
-0.254998287	10.79728987	12.4359693	0.001516818	0.003881086	eIF4A	Control	Fat Body
-10.64094543	6.468121509	12.66678381	0.001523114	0.00389519	Muc68Ca	Control	Fat Body
-7.714902619	1.211201986	13.0098042	0.001526992	0.0039031	eyg	Control	Fat Body
-1.54295796	4.596126227	12.52845299	0.001534053	0.003919131	CG32579	Control	Fat Body
0.449006071	5.982698802	12.3966374	0.001538822	0.003929295	CG40045	Control	Fat Body
-1.887765081	1.839908641	12.38800681	0.001543697	0.003939717	FER	Control	Fat Body
1.610430874	4.30239633	12.4971607	0.001550352	0.00395467	CG7384	Control	Fat Body
-1.008163969	6.416708185	12.38629173	0.00156353	0.00398624	CG8545	Control	Fat Body
-0.338197537	5.9528181	12.33217396	0.001575636	0.004015044	Cdc42	Control	Fat Body
-0.473769382	4.246613011	12.3143492	0.001585983	0.004038406	Mettl14	Control	Fat Body
-0.438553994	4.922971499	12.31358214	0.00158643	0.004038406	Jasper	Control	Fat Body
0.492195805	6.628340946	12.28373236	0.001603927	0.004080856	FBgn0194566	Control	Fat Body
0.427440129	5.172887876	12.27520594	0.001608963	0.004091575	CG9727	Control	Fat Body
-0.745472738	5.025080879	12.26888394	0.001612708	0.004099001	pnut	Control	Fat Body
-0.404675536	4.888046893	12.2636892	0.001615793	0.004104741	CG2921	Control	Fat Body
0.884444199	3.376926867	12.22936757	0.001636333	0.004154796	CG7458	Control	Fat Body
-3.189033462	3.100979114	12.41795286	0.001640314	0.004162779	Pura	Control	Fat Body
-0.793898764	2.753513078	12.2112039	0.001647317	0.004178416	homer	Control	Fat Body
-0.450084309	5.349760113	12.19149473	0.001659326	0.00420673	CG40191	Control	Fat Body
-0.749755812	5.88616122	12.16815098	0.001673673	0.004240938	sqh	Control	Fat Body
2.977636747	2.562953228	12.29573471	0.001675337	0.004242993	Pkg21D	Control	Fat Body
-0.769949884	7.655697222	12.1604424	0.00167844	0.004248684	SCaMC	Control	Fat Body
-0.822981758	3.239080398	12.15336157	0.001682831	0.004257632	Sema5c	Control	Fat Body
0.579513764	5.156674826	12.14627251	0.00168724	0.004266615	CG9921	Control	Fat Body
0.472727263	4.175064724	12.14478004	0.00168817	0.004266795	CG9344	Control	Fat Body
0.364172402	6.911904147	12.13391678	0.001694955	0.004281766	Cmpk	Control	Fat Body
-0.319727085	6.258823538	12.10632579	0.001712321	0.004323437	CG8237	Control	Fat Body
-1.530298876	4.271932427	12.2088942	0.00171609	0.004330752	CG12290	Control	Fat Body
-6.526705431	0.340260069	13.25198724	0.001721828	0.004343027	CG14930	Control	Fat Body
-0.315074191	4.826914633	12.05377029	0.001745935	0.004401599	CG11807	Control	Fat Body
-0.348134081	4.680040503	12.04906	0.001748982	0.004407045	Gcn2	Control	Fat Body
-0.463560156	4.281261509	12.04701512	0.001750307	0.004408148	CenB1A	Control	Fat Body
-2.199303884	1.148804294	12.04172653	0.001753738	0.004414552	yellow-k	Control	Fat Body
-0.693915923	2.703516865	12.0026032	0.001779348	0.004476748	yellow-d2	Control	Fat Body
0.748118304	3.30721186	11.9947432	0.001784541	0.004485492	CG13901	Control	Fat Body
2.425733715	2.153908748	12.03678359	0.001784628	0.004485492	CG7912	Control	Fat Body
-0.434702427	8.370378181	11.99270199	0.001785893	0.004486401	Chc	Control	Fat Body
-0.933425288	4.2434988	11.99107047	0.001787941	0.00448714	CG5493	Control	Fat Body
0.434401243	7.535517134	11.98953299	0.001787993	0.00448714	CG1371	Control	Fat Body
0.598226748	4.671366287	11.98669936	0.001789873	0.004489591	CG31715	Control	Fat Body
-0.471437071	6.162239262	11.98137666	0.001793411	0.004496196	AP-2alpha	Control	Fat Body
0.626681954	8.306944051	11.94907472	0.001815044	0.004548136	AnxB9	Control	Fat Body
-0.661777875	3.747276335	11.92637326	0.001830416	0.004584087	CG33964	Control	Fat Body
-0.489125322	5.132130062	11.92516802	0.001831236	0.004584087	CG8320	Control	Fat Body
-0.684187407	5.940020196	11.91711062	0.001836729	0.004595522	CG9123.CG12608	Control	Fat Body
-0.453229257	6.06249561	11.91402756	0.001838835	0.004598476	SRPK	Control	Fat Body
-0.492310264	8.749909402	11.90423346	0.001845544	0.004612932	Plod	Control	Fat Body
-0.505390262	4.388130379	11.89630038	0.001850997	0.004624236	Pex23	Control	Fat Body
0.75528629	6.679583193	11.88756868	0.00185702	0.004636951	Kaz1-ORFB	Control	Fat Body
-0.567962761	7.724664368	11.86295303	0.001874113	0.004677281	CG3505	Control	Fat Body
-0.561159004	3.907164648	11.85612536	0.001878884	0.004683966	mldr	Control	Fat Body
0.932542342	1.829437512	11.85559846	0.001879253	0.004683966	Eaf6	Control	Fat Body
-0.812844643	4.074590177	11.8550744	0.001879619	0.004683966	Myo31DF	Control	Fat Body
-0.681237184	3.676934852	11.83585943	0.001893123	0.004715253	Tap42	Control	Fat Body
0.792115276	8.461693953	11.81414108	0.001908513	0.00474953	CG3609	Control	Fat Body
-0.520070196	2.959758664	11.81374181	0.001908797	0.00474953	S6kII	Control	Fat Body
2.559674893	1.725954465	11.80386216	0.001915843	0.004762995	CG5867	Control	Fat Body
0.426725068	6.088017303	11.80327863	0.001916261	0.004762995	Lnpk	Control	Fat Body
[truncated: 12,908 more rows]
